# Supplementary material for: Unveiling metabolic pathways involved in the extreme desiccation tolerance of an Atacama cyanobacterium
Source: Sci Rep. 2023 Sep 22;13:15767. doi: 10.1038/s41598-023-41879-8 (PMC10516996; doi:10.1038/s41598-023-41879-8)
Supplement: Supplementary file 1 — Supplementary File S1. [file 41598_2023_41879_MOESM1_ESM.zip]

Archive with 9 entries (9 files):
- BG11-media.xlsx
- G._dulcis_model.json
- G._dulcis_model.mat
- G._dulcis_model.xlsx
- G._dulcis_model.xml
- G._dulcis_model.yml
- RAST_annotated_genome.txt
- BiomassComposition.xlsx
- FROG_Gloeocapsopsis_dulcis_v2023.zip
