# Supplementary material for: Unveiling metabolic pathways involved in the extreme desiccation tolerance of an Atacama cyanobacterium
Source: Sci Rep. 2023 Sep 22;13:15767. doi: 10.1038/s41598-023-41879-8 (PMC10516996; doi:10.1038/s41598-023-41879-8)
Supplement: Supplementary file 1 — Supplementary File S1. [file 41598_2023_41879_MOESM1_ESM.zip › BG11-media.xlsx]

## Sheet: Main media BG11
Component	Amount	Stock Solution Concentration	Final Concentration	Total grams in L of media	Components	Grams in 1 L	Components broken down	Total grams	in mmol/L	Modelseed
NaNO3	10 mL/L	30 g/200 mL dH2O	17.6 mM	1.5	Na	0.406	Na	0.41472	17.8	cpd00971
					NO3	1.09
K2HPO4	10 mL/L	0.8 g/200 mL dH2O	0.23 mM	0.0401	K2	0.018	NO3	1.09	20.16	cpd00209
					H	0.000232	K	0.018	0.512	cpd00205
MgSO4	10 mL/L	1.5 g/200 mL dH2O	0.3 mM	0.0361	PO4	0.021861	H	pH 7	0.0001	cpd00067
					Mg	0.00729	PO4	0.021861	0.211	cpd00009
CaCl2	10 mL/L	0.72 g/200 mL dH2O	0.24 mM	0.0266	SO4	0.02881	Mg	0.00729	0.411	cpd00254
					Ca	0.00961	SO4	0.02881	0.312	cpd00048
Ferric Ammonium Citrate ((NH4)5[Fe(C6H4O7)2])	10 mL/L	0.12 g/200 mL dH2O	0.021 mM	0.0552	Cl2	0.01699	H2O	1000	100	cpd00001
Na2CO3	10 mL/L	0.4 g/200 mL dH2O	0.19 mM	0.0201	Fe	0.01513	Ca	0.00961	0.25	cpd00063
					NH4	0.004844
BG-11 Trace Metals Solution	1 mL/L				Citrate	0.04064	Cl2	0.01699	0.282	cpd00099
					Na2	0.00872
					CO3	0.011378	NH4	0.004844	0.277	cpd00013
							Fe	0.01513	0.358	cpd10516
							Citrate	0.04064	0.208	cpd00137
							Cu	2.83e-05	0.0004	cpd00058
							Zn	8.02e-05	0.001227	cpd00034
							O2	1000	100	cpd00007
							CO2	1000	100	cpd00011
							Co3	0.011378	0.167	cpd17005
							Mn	0.000691	0.01258	cpd00030
							Co	1.449e-05	0.000246	cpd00149

## Sheet: Trace metals BG11
Component	Amount	Amount if 1 mL is taken (g)	Final concentration in BG11 (g/L)		Components broken down	grams
H3BO3	2.86 g/L	0.00286	0.00286		(Negligible to Hydrogen and oxygen content, boron is not used by metabolism)
MnCl2•4H2O	1.81 g/L	0.00181	0.00181		Mn	0.000691
					Cl2	0.000892
ZnSO4•7H2O	0.22 g/L	0.00022	0.00022		Zn	8.02e-05
					SO4	0.0001373
Na2MoO4•2H2O	0.39 g/L	0.00039	0.00039		This one does not matter (Negligible to Na and water, Mo not used in model)
CuSO4•5H2O	0.079 g/L	7.9e-05	7.9e-05		Cu	2.83e-05
					SO4	4.99e-05
Co(NO3)2•6H2O	49.4 mg/L	4.94e-05	4.94e-05		Co	1.449e-05
					NO3	3.4417e-05

## Sheet: Other potential C or N sources
Source	Import Reaction	genes associated
Acetate	-	-
Alanine	rxn05496_c0	?
Arginine	rxn05303_c0	?
Aspartate	rxn05217_c0	?
Citrate	rxn05557_c0	yes
Cyanate	-	-
Formate	-	-
Fructose	-	-
Fumarate	-	-
Galactose	-	-
Glucose	rxn05226	?
Glucosylglycerol	-	-
Glutamate	rxn05297_c0	?
Glutamate	rxn05298_c0	yes
Glutamine	rxn09678_c0	?
Glutamine	rxn05155_c0	yes
Glycine	rxn05582_c0	?
Glycine	rxn08661_c0	yes
Glycolate	-	-
Histidine	rxn05299_c0	?
Leucine	rxn05243_c0	?
Leucine	rxn05161_c0	yes
L-lactate	rxn05602_c0	yes
Lysine	rxn05305_c0	?
Malate	-	-
Maltose	rxn05170_c0	yes
Methanol	rxn10570_c0	?
NO3,2-	rxn05627_c0	?
Oxalate	-	-
Oxoglutarate	-	-
Proline	rxn05638_c0	?
Putrescine	rxn05687_c0	?
Putrescine	rxn05163_c0	yes
Pyruvate	-	-
Serine	rxn05307_c0	?
Spermidine	rxn05175_c0	yes
Spermidine	rxn05652_c0	?
Succinate	-	-
Sucrose	rxn05655_c0	yes
Urea	rxn05157_c0	yes
