# Supplementary material for: Unveiling metabolic pathways involved in the extreme desiccation tolerance of an Atacama cyanobacterium
Source: Sci Rep. 2023 Sep 22;13:15767. doi: 10.1038/s41598-023-41879-8 (PMC10516996; doi:10.1038/s41598-023-41879-8)
Supplement: Supplementary file 1 — Supplementary File S1. [file 41598_2023_41879_MOESM1_ESM.zip › G._dulcis_model.json]

{
"metabolites":[
{
"id":"cpd02083_c0",
"name":"CoproporphyrinogenIII_c0",
"compartment":"c0",
"charge":1,
"formula":"C36H40N4O8",
"annotation":{
"bigg.metabolite":"cpppg3",
"biocyc":"META:COPROPORPHYRINOGEN_III",
"inchi":"InChI=1S/C36H44N4O8/c1-17-21(5-9-33(41)42)29-14-27-19(3)22(6-10-34(43)44)30(39-27)15-28-20(4)24(8-12-36(47)48)32(40-28)16-31-23(7-11-35(45)46)18(2)26(38-31)13-25(17)37-29/h37-40H,5-16H2,1-4H3,(H,41,42)(H,43,44)(H,45,46)(H,47,48)/p-4",
"inchikey":"NIUVHXTXUXOFEB-UHFFFAOYSA-J",
"kegg.compound":"C03263",
"metanetx.chemical":"MNXM410",
"sbo":"SBO:0000247",
"seed.compound":"cpd02083"
}
},
{
"id":"cpd00062_c0",
"name":"UTP_c0",
"compartment":"c0",
"charge":1,
"formula":"C9H12N2O15P3",
"annotation":{
"bigg.metabolite":"utp",
"biocyc":"META:UTP",
"hmdb":"HMDB00285",
"inchi":"InChI=1S/C9H15N2O15P3/c12-5-1-2-11(9(15)10-5)8-7(14)6(13)4(24-8)3-23-28(19,20)26-29(21,22)25-27(16,17)18/h1-2,4,6-8,13-14H,3H2,(H,19,20)(H,21,22)(H,10,12,15)(H2,16,17,18)/p-3/t4-,6-,7-,8-/m1/s1",
"inchikey":"PGAVKCOVUIYSFO-XVFCMESISA-K",
"kegg.compound":"C00075",
"metanetx.chemical":"MNXM121",
"sbo":"SBO:0000247",
"seed.compound":"cpd00062"
}
},
{
"id":"cpd18074_c0",
"name":"Cytochrome-C-red_c0",
"compartment":"c0",
"charge":1,
"formula":"FeR",
"annotation":{
"sbo":"SBO:0000247",
"seed.compound":"cpd18074"
}
},
{
"id":"cpd12847_c0",
"name":"Apo-[carboxylase]_c0",
"compartment":"c0",
"charge":1,
"formula":"C7H13N3O2R2",
"annotation":{
"chebi":"2777",
"kegg.compound":"C06249",
"metanetx.chemical":"MNXM96175",
"sbo":"SBO:0000247",
"seed.compound":"cpd12847"
}
},
{
"id":"cpd00209_e0",
"name":"Nitrate_e0",
"compartment":"e0",
"charge":1,
"formula":"NO3",
"annotation":{
"bigg.metabolite":"no3",
"biocyc":[
"META:NITRATE",
"META:CPD-15028"
],
"hmdb":"HMDB02878",
"inchi":"InChI=1S/NO3/c2-1(3)4/q-1",
"inchikey":"NHNBFGGVMKEFGY-UHFFFAOYSA-N",
"kegg.compound":"C00244",
"metanetx.chemical":"MNXM207",
"sbo":"SBO:0000247",
"seed.compound":"cpd00209"
}
},
{
"id":"cpd01399_c0",
"name":"Maltotetraose_c0",
"compartment":"c0",
"charge":1,
"formula":"C24H42O21",
"annotation":{
"bigg.metabolite":"maltttr",
"biocyc":"META:MALTOTETRAOSE",
"hmdb":"HMDB01296",
"inchi":"InChI=1S/C24H42O21/c25-1-5-9(29)10(30)15(35)22(40-5)44-19-7(3-27)42-24(17(37)12(19)32)45-20-8(4-28)41-23(16(36)13(20)33)43-18-6(2-26)39-21(38)14(34)11(18)31/h5-38H,1-4H2/t5-,6-,7-,8-,9-,10+,11-,12-,13-,14-,15-,16-,17-,18-,19-,20-,21?,22-,23-,24-/m1/s1",
"inchikey":"LUEWUZLMQUOBSB-AYQJAVFRSA-N",
"kegg.compound":[
"C02052",
"G00457"
],
"metanetx.chemical":[
"MNXM531657",
"MNXM2395"
],
"sbo":"SBO:0000247",
"seed.compound":"cpd01399"
}
},
{
"id":"cpd00222_c0",
"name":"GLCN_c0",
"compartment":"c0",
"charge":1,
"formula":"C6H11O7",
"annotation":{
"bigg.metabolite":[
"glcn",
"glcn__D"
],
"biocyc":"META:GLUCONATE",
"chebi":"5417",
"hmdb":"HMDB01514",
"inchi":"InChI=1S/C6H12O7/c7-1-2(8)3(9)4(10)5(11)6(12)13/h2-5,7-11H,1H2,(H,12,13)/p-1/t2-,3-,4+,5-/m1/s1",
"inchikey":"RGHNJXZEOKUKBD-SQOUGZDYSA-M",
"kegg.compound":"C00257",
"metanetx.chemical":"MNXM341",
"sbo":"SBO:0000247",
"seed.compound":"cpd00222"
}
},
{
"id":"cpd26978_c0",
"name":"Donor-H2_c0",
"compartment":"c0",
"charge":1,
"formula":"H2R",
"annotation":{
"biocyc":"META:Donor-H2",
"metanetx.chemical":"MNXM36",
"sbo":"SBO:0000247",
"seed.compound":"cpd26978"
}
},
{
"id":"cpd11430_c0",
"name":"fa1_c0",
"compartment":"c0",
"charge":1,
"formula":"C14H27O2",
"annotation":{
"bigg.metabolite":"fa1",
"metanetx.chemical":"MNXM3990",
"sbo":"SBO:0000247",
"seed.compound":"cpd11430"
}
},
{
"id":"cpd00268_c0",
"name":"H2S2O3_c0",
"compartment":"c0",
"charge":1,
"formula":"HO3S2",
"annotation":{
"bigg.metabolite":"tsul",
"biocyc":"META:S2O3",
"chebi":"5587",
"inchi":"InChI=1S/H2O3S2/c1-5(2,3)4/h(H2,1,2,3,4)/p-1",
"inchikey":"DHCDFWKWKRSZHF-UHFFFAOYSA-M",
"kegg.compound":[
"C05529",
"C00320"
],
"metanetx.chemical":"MNXM323",
"sbo":"SBO:0000247",
"seed.compound":"cpd00268"
}
},
{
"id":"cpd15357_c0",
"name":"2-octadec-11-enoyl-sn-glycerol 3-phosphate_c0",
"compartment":"c0",
"charge":1,
"formula":"C21H40O7P",
"annotation":{
"bigg.metabolite":"2odec11eg3p",
"metanetx.chemical":"MNXM5480",
"sbo":"SBO:0000247",
"seed.compound":"cpd15357"
}
},
{
"id":"cpd00027_c0",
"name":"D-Glucose_c0",
"compartment":"c0",
"charge":1,
"formula":"C6H12O6",
"annotation":{
"bigg.metabolite":"glc__D",
"biocyc":"META:Glucopyranose",
"inchi":"InChI=1S/C6H12O6/c7-1-2-3(8)4(9)5(10)6(11)12-2/h2-11H,1H2/t2-,3-,4+,5-,6?/m1/s1",
"inchikey":"WQZGKKKJIJFFOK-GASJEMHNSA-N",
"kegg.compound":[
"C00293",
"C00031"
],
"metanetx.chemical":[
"MNXM41",
"MNXM55158"
],
"sbo":"SBO:0000247",
"seed.compound":"cpd00027"
}
},
{
"id":"cpd15277_c0",
"name":"Palmitoyl-ACP_c0",
"compartment":"c0",
"charge":1,
"formula":"C27H51N2O8PRS",
"annotation":{
"bigg.metabolite":"palmACP",
"biocyc":[
"META:Palmitoyl-ACPs",
"META:Palmitoyl-PKS2"
],
"metanetx.chemical":"MNXM162320",
"sbo":"SBO:0000247",
"seed.compound":"cpd15277"
}
},
{
"id":"cpd15793_c0",
"name":"Stearoylcardiolipin (B. subtilis)_c0",
"compartment":"c0",
"charge":1,
"formula":"C81H156O17P2",
"annotation":{
"metanetx.chemical":"MNXM6440",
"sbo":"SBO:0000247",
"seed.compound":"cpd15793"
}
},
{
"id":"cpd00107_c0",
"name":"L-Leucine_c0",
"compartment":"c0",
"charge":1,
"formula":"C6H13NO2",
"annotation":{
"bigg.metabolite":"leu__L",
"biocyc":"META:LEU",
"hmdb":"HMDB00687",
"inchi":"InChI=1S/C6H13NO2/c1-4(2)3-5(7)6(8)9/h4-5H,3,7H2,1-2H3,(H,8,9)/t5-/m0/s1",
"inchikey":"ROHFNLRQFUQHCH-YFKPBYRVSA-N",
"kegg.compound":"C00123",
"metanetx.chemical":"MNXM140",
"sbo":"SBO:0000247",
"seed.compound":"cpd00107"
}
},
{
"id":"cpd15311_c0",
"name":"1,2-Diacyl-sn-glycerol dioctadecanoyl_c0",
"compartment":"c0",
"charge":1,
"formula":"C39H76O5",
"annotation":{
"bigg.metabolite":"12dgr180",
"metanetx.chemical":"MNXM146748",
"sbo":"SBO:0000247",
"seed.compound":"cpd15311"
}
},
{
"id":"cpd27020_c0",
"name":"Enoylglutaryl-ACP-methyl-esters_c0",
"compartment":"c0",
"charge":1,
"formula":"C20H32N3O11PR2S",
"annotation":{
"biocyc":"META:Enoylglutaryl-ACP-methyl-esters",
"metanetx.chemical":"MNXM11489",
"sbo":"SBO:0000247",
"seed.compound":"cpd27020"
}
},
{
"id":"cpd11591_c0",
"name":"Gly-Met_c0",
"compartment":"c0",
"charge":1,
"formula":"C7H14N2O3S",
"annotation":{
"biocyc":"META:CPD-13393",
"chebi":"74120",
"hmdb":"HMDB28847",
"inchi":"InChI=1S/C7H14N2O3S/c1-13-3-2-5(7(11)12)9-6(10)4-8/h5H,2-4,8H2,1H3,(H,9,10)(H,11,12)/t5-/m0/s1",
"inchikey":"PFMUCCYYAAFKTH-YFKPBYRVSA-N",
"metanetx.chemical":"MNXM55287",
"sbo":"SBO:0000247",
"seed.compound":"cpd11591"
}
},
{
"id":"cpd00084_e0",
"name":"L-Cysteine_e0",
"compartment":"e0",
"charge":1,
"formula":"C3H7NO2S",
"annotation":{
"bigg.metabolite":"cys__L",
"biocyc":"META:CYS",
"hmdb":"HMDB00574",
"inchi":"InChI=1S/C3H7NO2S/c4-2(1-7)3(5)6/h2,7H,1,4H2,(H,5,6)/t2-/m0/s1",
"inchikey":"XUJNEKJLAYXESH-REOHCLBHSA-N",
"kegg.compound":"C00097",
"metanetx.chemical":"MNXM55",
"sbo":"SBO:0000247",
"seed.compound":"cpd00084"
}
},
{
"id":"cpd00348_c0",
"name":"D-Galactose 1-phosphate_c0",
"compartment":"c0",
"charge":1,
"formula":"C6H11O9P",
"annotation":{
"bigg.metabolite":"gal1p",
"biocyc":"META:GALACTOSE-1P",
"chebi":"4140",
"hmdb":"HMDB00645",
"inchi":"InChI=1S/C6H13O9P/c7-1-2-3(8)4(9)5(10)6(14-2)15-16(11,12)13/h2-10H,1H2,(H2,11,12,13)/p-2/t2-,3+,4+,5-,6-/m1/s1",
"inchikey":"HXXFSFRBOHSIMQ-FPRJBGLDSA-L",
"kegg.compound":"C00446",
"metanetx.chemical":"MNXM336",
"sbo":"SBO:0000247",
"seed.compound":"cpd00348"
}
},
{
"id":"cpd00531_e0",
"name":"Hg2+_e0",
"compartment":"e0",
"charge":1,
"formula":"Hg",
"annotation":{
"bigg.metabolite":"hg2",
"biocyc":"META:HG+2",
"hmdb":"HMDB03625",
"inchi":"InChI=1S/Hg/q+2",
"inchikey":"BQPIGGFYSBELGY-UHFFFAOYSA-N",
"kegg.compound":"C00703",
"metanetx.chemical":"MNXM1562",
"sbo":"SBO:0000247",
"seed.compound":"cpd00531"
}
},
{
"id":"cpd03488_c0",
"name":"Undecaprenyl-diphospho-N-acetylmuramoyl-(N-acetylglucosamine)-L-alanyl-D-glutaminyl-L-lysyl-D-alanyl-D-alanine_c0",
"compartment":"c0",
"charge":1,
"formula":"C94H155N9O25P2",
"annotation":{
"bigg.metabolite":"uaaAgtla",
"chebi":"9866",
"metanetx.chemical":"MNXM88510",
"sbo":"SBO:0000247",
"seed.compound":"cpd03488"
}
},
{
"id":"cpd00015_c0",
"name":"FAD_c0",
"compartment":"c0",
"charge":1,
"formula":"C27H30N9O15P2",
"annotation":{
"bigg.metabolite":"fad",
"biocyc":"META:FAD",
"hmdb":"HMDB01248",
"inchi":"InChI=1S/C27H33N9O15P2/c1-10-3-12-13(4-11(10)2)35(24-18(32-12)25(42)34-27(43)33-24)5-14(37)19(39)15(38)6-48-52(44,45)51-53(46,47)49-7-16-20(40)21(41)26(50-16)36-9-31-17-22(28)29-8-30-23(17)36/h3-4,8-9,14-16,19-21,26,37-41H,5-7H2,1-2H3,(H5,28,29,30,34,42,43,44,45,46,47)/p-3/t14-,15+,16+,19-,20+,21+,26+/m0/s1",
"inchikey":"IMGVNJNCCGXBHD-UYBVJOGSSA-K",
"kegg.compound":"C00016",
"metanetx.chemical":"MNXM33",
"sbo":"SBO:0000247",
"seed.compound":"cpd00015"
}
},
{
"id":"cpd15323_c0",
"name":"1-Acyl-sn-glycero-3-phosphoglycerol octadecanoyl_c0",
"compartment":"c0",
"charge":1,
"formula":"C24H48O9P",
"annotation":{
"bigg.metabolite":"1agpg180",
"metanetx.chemical":"MNXM147676",
"sbo":"SBO:0000247",
"seed.compound":"cpd15323"
}
},
{
"id":"cpd00096_c0",
"name":"CDP_c0",
"compartment":"c0",
"charge":1,
"formula":"C9H13N3O11P2",
"annotation":{
"bigg.metabolite":"cdp",
"biocyc":"META:CDP",
"hmdb":"HMDB01546",
"inchi":"InChI=1S/C9H15N3O11P2/c10-5-1-2-12(9(15)11-5)8-7(14)6(13)4(22-8)3-21-25(19,20)23-24(16,17)18/h1-2,4,6-8,13-14H,3H2,(H,19,20)(H2,10,11,15)(H2,16,17,18)/p-2/t4-,6-,7-,8-/m1/s1",
"inchikey":"ZWIADYZPOWUWEW-XVFCMESISA-L",
"kegg.compound":"C00112",
"metanetx.chemical":"MNXM220",
"sbo":"SBO:0000247",
"seed.compound":"cpd00096"
}
},
{
"id":"cpd11568_c0",
"name":"14-methyl-trans-pentadec-2-enoyl-ACP_c0",
"compartment":"c0",
"charge":1,
"formula":"C27H49N2O8PRS",
"annotation":{
"metanetx.chemical":"MNXM8025",
"sbo":"SBO:0000247",
"seed.compound":"cpd11568"
}
},
{
"id":"cpd00932_c0",
"name":"5-O--1-Carboxyvinyl-3-phosphoshikimate_c0",
"compartment":"c0",
"charge":1,
"formula":"C10H9O10P",
"annotation":{
"bigg.metabolite":"3psme",
"biocyc":"META:3-ENOLPYRUVYL-SHIKIMATE-5P",
"inchi":"InChI=1S/C10H13O10P/c1-4(9(12)13)19-6-2-5(10(14)15)3-7(8(6)11)20-21(16,17)18/h3,6-8,11H,1-2H2,(H,12,13)(H,14,15)(H2,16,17,18)/p-4/t6-,7-,8+/m1/s1",
"inchikey":"QUTYKIXIUDQOLK-PRJMDXOYSA-J",
"kegg.compound":"C01269",
"metanetx.chemical":"MNXM1365",
"sbo":"SBO:0000247",
"seed.compound":"cpd00932"
}
},
{
"id":"cpd00371_c0",
"name":"Propanal_c0",
"compartment":"c0",
"charge":1,
"formula":"C3H6O",
"annotation":{
"bigg.metabolite":"ppal",
"biocyc":"META:CPD-665",
"hmdb":"HMDB03366",
"inchi":"InChI=1S/C3H6O/c1-2-3-4/h3H,2H2,1H3",
"inchikey":"NBBJYMSMWIIQGU-UHFFFAOYSA-N",
"kegg.compound":"C00479",
"metanetx.chemical":"MNXM821",
"sbo":"SBO:0000247",
"seed.compound":"cpd00371"
}
},
{
"id":"cpd00428_c0",
"name":"2-Oxopropanal_c0",
"compartment":"c0",
"charge":1,
"formula":"C3H4O2",
"annotation":{
"bigg.metabolite":"mthgxl",
"biocyc":"META:METHYL-GLYOXAL",
"hmdb":"HMDB01167",
"inchi":"InChI=1S/C3H4O2/c1-3(5)2-4/h2H,1H3",
"inchikey":"AIJULSRZWUXGPQ-UHFFFAOYSA-N",
"kegg.compound":"C00546",
"metanetx.chemical":"MNXM310",
"sbo":"SBO:0000247",
"seed.compound":"cpd00428"
}
},
{
"id":"cpd02197_c0",
"name":"5-Formyltetrahydrofolate_c0",
"compartment":"c0",
"charge":1,
"formula":"C20H21N7O7",
"annotation":{
"bigg.metabolite":"5fthf",
"biocyc":"META:5-FORMYL-THF",
"hmdb":"HMDB01562",
"inchi":"InChI=1S/C20H23N7O7/c21-20-25-16-15(18(32)26-20)27(9-28)12(8-23-16)7-22-11-3-1-10(2-4-11)17(31)24-13(19(33)34)5-6-14(29)30/h1-4,9,12-13,22H,5-8H2,(H,24,31)(H,29,30)(H,33,34)(H4,21,23,25,26,32)/p-2/t12-,13-/m0/s1",
"inchikey":"VVIAGPKUTFNRDU-STQMWFEESA-L",
"kegg.compound":"C03479",
"metanetx.chemical":"MNXM1392",
"sbo":"SBO:0000247",
"seed.compound":"cpd02197"
}
},
{
"id":"cpd32452-c0_c0",
"name":"3,3,4,5-tetramethyl-7-[(2S,3S,4R)-2,3,4-trihydroxy-5-(phosphonatooxy)pentyl]-2,3-dihydro-1H,7H-naphtho[1,8-fg]pteridine-9,11(8H,10H)-dione_c0",
"compartment":"c0",
"charge":1,
"formula":"C22H29N4O9P",
"annotation":{
"sbo":"SBO:0000247",
"seed.compound":"cpd32452-c0"
}
},
{
"id":"cpd11522_c0",
"name":"5-methyl-3-hydroxy-hexanoyl-ACP_c0",
"compartment":"c0",
"charge":1,
"formula":"C18H33N2O9PRS",
"annotation":{
"metanetx.chemical":"MNXM10326",
"sbo":"SBO:0000247",
"seed.compound":"cpd11522"
}
},
{
"id":"cpd03407_c0",
"name":"gamma-Glutamyl-beta-cyanoalanine_c0",
"compartment":"c0",
"charge":1,
"formula":"C9H12N3O5",
"annotation":{
"chebi":"10565",
"hmdb":"HMDB60478",
"inchi":"InChI=1S/C9H13N3O5/c10-4-3-6(9(16)17)12-7(13)2-1-5(11)8(14)15/h5-6H,1-3,11H2,(H,12,13)(H,14,15)(H,16,17)/p-1/t5-,6-/m0/s1",
"inchikey":"QUAADUAOVLZBJM-WDSKDSINSA-M",
"kegg.compound":"C05711",
"metanetx.chemical":"MNXM11629",
"sbo":"SBO:0000247",
"seed.compound":"cpd03407"
}
},
{
"id":"cpd11509_c0",
"name":"10-methyl-3-hydroxy-dodecanoyl-ACP_c0",
"compartment":"c0",
"charge":1,
"formula":"C24H45N2O9PRS",
"annotation":{
"metanetx.chemical":"MNXM9653",
"sbo":"SBO:0000247",
"seed.compound":"cpd11509"
}
},
{
"id":"cpd00817_c0",
"name":"D-Arabinose5-phosphate_c0",
"compartment":"c0",
"charge":1,
"formula":"C5H9O8P",
"annotation":{
"bigg.metabolite":"ara5p",
"biocyc":"META:ARABINOSE-5P",
"inchi":"InChI=1S/C5H11O8P/c6-1-3(7)5(9)4(8)2-13-14(10,11)12/h1,3-5,7-9H,2H2,(H2,10,11,12)/p-2/t3-,4-,5+/m1/s1",
"inchikey":"PPQRONHOSHZGFQ-WDCZJNDASA-L",
"kegg.compound":"C01112",
"metanetx.chemical":"MNXM1184",
"sbo":"SBO:0000247",
"seed.compound":"cpd00817"
}
},
{
"id":"cpd15678_c0",
"name":"1,2-dianteisoheptadecanoyl-sn-glycerol 3-phosphate_c0",
"compartment":"c0",
"charge":1,
"formula":"C37H72O8P",
"annotation":{
"metanetx.chemical":"MNXM6573",
"sbo":"SBO:0000247",
"seed.compound":"cpd15678"
}
},
{
"id":"cpd15484_c0",
"name":"heptosyl-heptosyl-kdo2-lipidA_c0",
"compartment":"c0",
"charge":1,
"formula":"C124H223N2O51P2",
"annotation":{
"bigg.metabolite":"hhlipa",
"biocyc":"META:CPD0-930",
"chebi":"61507",
"inchi":"InChI=1S/C124H226N2O51P2/c1-7-13-19-25-31-37-38-44-50-56-62-68-96(141)164-84(66-60-54-48-42-35-29-23-17-11-5)72-98(143)168-115-100(126-94(139)71-83(65-59-53-47-41-34-28-22-16-10-4)163-95(140)67-61-55-49-43-36-30-24-18-12-6)117(161-79-91-102(145)114(167-97(142)70-82(132)64-58-52-46-40-33-27-21-15-9-3)99(118(165-91)177-179(158,159)160)125-93(138)69-81(131)63-57-51-45-39-32-26-20-14-8-2)166-92(113(115)176-178(155,156)157)80-162-123(121(151)152)74-90(173-124(122(153)154)73-85(133)101(144)110(174-124)88(136)77-129)112(111(175-123)89(137)78-130)171-120-107(150)116(106(149)109(170-120)87(135)76-128)172-119-105(148)103(146)104(147)108(169-119)86(134)75-127/h81-92,99-120,127-137,144-150H,7-80H2,1-6H3,(H,125,138)(H,126,139)(H,151,152)(H,153,154)(H2,155,156,157)(H2,158,159,160)/p-6/t81-,82-,83-,84-,85-,86-,87+,88-,89-,90-,91-,92-,99-,100-,101-,102-,103+,104+,105+,106-,107+,108-,109-,110-,111-,112-,113-,114-,115-,116+,117-,118-,119+,120-,123-,124-/m1/s1",
"inchikey":"HHPCMWTVGVTYIC-VEFKZDEZSA-H",
"metanetx.chemical":"MNXM2582",
"sbo":"SBO:0000247",
"seed.compound":"cpd15484"
}
},
{
"id":"cpd11476_c0",
"name":"hexadecanoyl-acp_c0",
"compartment":"c0",
"charge":1,
"formula":"C27H51N2O8PRS",
"annotation":{
"bigg.metabolite":"palmACP",
"kegg.compound":"C05764",
"metanetx.chemical":"MNXM844",
"sbo":"SBO:0000247",
"seed.compound":"cpd11476"
}
},
{
"id":"cpd00050_c0",
"name":"FMN_c0",
"compartment":"c0",
"charge":1,
"formula":"C17H18N4O9P",
"annotation":{
"bigg.metabolite":"fmn",
"biocyc":"META:FMN",
"hmdb":"HMDB01520",
"inchi":"InChI=1S/C17H21N4O9P/c1-7-3-9-10(4-8(7)2)21(15-13(18-9)16(25)20-17(26)19-15)5-11(22)14(24)12(23)6-30-31(27,28)29/h3-4,11-12,14,22-24H,5-6H2,1-2H3,(H3,20,25,26,27,28,29)/p-3/t11-,12+,14-/m0/s1",
"inchikey":"ANKZYBDXHMZBDK-SCRDCRAPSA-K",
"kegg.compound":"C00061",
"metanetx.chemical":"MNXM119",
"sbo":"SBO:0000247",
"seed.compound":"cpd00050"
}
},
{
"id":"cpd00978_c0",
"name":"dUDP_c0",
"compartment":"c0",
"charge":1,
"formula":"C9H12N2O11P2",
"annotation":{
"bigg.metabolite":"dudp",
"biocyc":"META:DUDP",
"hmdb":"HMDB01000",
"inchi":"InChI=1S/C9H14N2O11P2/c12-5-3-8(11-2-1-7(13)10-9(11)14)21-6(5)4-20-24(18,19)22-23(15,16)17/h1-2,5-6,8,12H,3-4H2,(H,18,19)(H,10,13,14)(H2,15,16,17)/p-2/t5-,6+,8+/m0/s1",
"inchikey":"QHWZTVCCBMIIKE-SHYZEUOFSA-L",
"kegg.compound":"C01346",
"metanetx.chemical":"MNXM572",
"sbo":"SBO:0000247",
"seed.compound":"cpd00978"
}
},
{
"id":"cpd00142_c0",
"name":"Acetoacetate_c0",
"compartment":"c0",
"charge":1,
"formula":"C4H5O3",
"annotation":{
"bigg.metabolite":"acac",
"biocyc":"META:3-KETOBUTYRATE",
"chebi":"13705",
"hmdb":"HMDB00060",
"inchi":"InChI=1S/C4H6O3/c1-3(5)2-4(6)7/h2H2,1H3,(H,6,7)/p-1",
"inchikey":"WDJHALXBUFZDSR-UHFFFAOYSA-M",
"kegg.compound":"C00164",
"metanetx.chemical":"MNXM154",
"sbo":"SBO:0000247",
"seed.compound":"cpd00142"
}
},
{
"id":"cpd00805_c0",
"name":"D-Tagatose 6-phosphate_c0",
"compartment":"c0",
"charge":1,
"formula":"C6H11O9P",
"annotation":{
"bigg.metabolite":"tag6p__D",
"biocyc":"META:TAGATOSE-6-PHOSPHATE",
"hmdb":"HMDB06873",
"inchi":"InChI=1S/C6H13O9P/c7-2-6(10)5(9)4(8)3(15-6)1-14-16(11,12)13/h3-5,7-10H,1-2H2,(H2,11,12,13)/p-2/t3-,4+,5+,6?/m1/s1",
"inchikey":"BGWGXPAPYGQALX-OEXCPVAWSA-L",
"kegg.compound":"C01097",
"metanetx.chemical":"MNXM795",
"sbo":"SBO:0000247",
"seed.compound":"cpd00805"
}
},
{
"id":"cpd15345_c0",
"name":"2-Acyl-sn-glycero-3-phosphoglycerol tetradec-7-enoyl_c0",
"compartment":"c0",
"charge":1,
"formula":"C20H38O9P",
"annotation":{
"bigg.metabolite":"2agpg141",
"metanetx.chemical":"MNXM146502",
"sbo":"SBO:0000247",
"seed.compound":"cpd15345"
}
},
{
"id":"cpd15540_c0",
"name":"Phosphatidylglycerol dioctadecanoyl_c0",
"compartment":"c0",
"charge":1,
"formula":"C42H82O10P",
"annotation":{
"bigg.metabolite":"pg180",
"metanetx.chemical":"MNXM75102",
"sbo":"SBO:0000247",
"seed.compound":"cpd15540"
}
},
{
"id":"cpd00393_e0",
"name":"Folate_e0",
"compartment":"e0",
"charge":1,
"formula":"C19H17N7O6",
"annotation":{
"bigg.metabolite":"fol",
"biocyc":"META:CPD-12826",
"hmdb":"HMDB00121",
"inchi":"InChI=1S/C19H19N7O6/c20-19-25-15-14(17(30)26-19)23-11(8-22-15)7-21-10-3-1-9(2-4-10)16(29)24-12(18(31)32)5-6-13(27)28/h1-4,8,12,21H,5-7H2,(H,24,29)(H,27,28)(H,31,32)(H3,20,22,25,26,30)/p-2/t12-/m0/s1",
"inchikey":"OVBPIULPVIDEAO-LBPRGKRZSA-L",
"kegg.compound":"C00504",
"metanetx.chemical":"MNXM617",
"sbo":"SBO:0000247",
"seed.compound":"cpd00393"
}
},
{
"id":"cpd00635_c0",
"name":"Cbl_c0",
"compartment":"c0",
"charge":1,
"formula":"C62H91CoN13O14P",
"annotation":{
"bigg.metabolite":"cbl1",
"biocyc":"META:COB-I-ALAMIN",
"inchi":"InChI=1S/C62H90N13O14P.Co/c1-29-20-39-40(21-30(29)2)75(28-70-39)57-52(84)53(41(27-76)87-57)89-90(85,86)88-31(3)26-69-49(83)18-19-59(8)37(22-46(66)80)56-62(11)61(10,25-48(68)82)36(14-17-45(65)79)51(74-62)33(5)55-60(9,24-47(67)81)34(12-15-43(63)77)38(71-55)23-42-58(6,7)35(13-16-44(64)78)50(72-42)32(4)54(59)73-56;/h20-21,23,28,31,34-37,41,52-53,56-57,76,84H,12-19,22,24-27H2,1-11H3,(H15,63,64,65,66,67,68,69,71,72,73,74,77,78,79,80,81,82,83,85,86);/q;+1/p-2/t31-,34-,35-,36-,37+,41-,52-,53-,56-,57+,59-,60+,61+,62+;/m1./s1",
"inchikey":"OMAOKVYASDIYQG-DSRCUDDDSA-L",
"kegg.compound":"C00853",
"metanetx.chemical":[
"MNXM90163",
"MNXM91519"
],
"sbo":"SBO:0000247",
"seed.compound":"cpd00635"
}
},
{
"id":"cpd00876_c0",
"name":"3-Hydroxyisobutyrate_c0",
"compartment":"c0",
"charge":1,
"formula":"C4H7O3",
"annotation":{
"bigg.metabolite":"3hmp",
"biocyc":"META:3-HYDROXY-ISOBUTYRATE",
"chebi":"11805",
"hmdb":"HMDB00023",
"inchi":"InChI=1S/C4H8O3/c1-3(2-5)4(6)7/h3,5H,2H2,1H3,(H,6,7)/p-1",
"inchikey":"DBXBTMSZEOQQDU-UHFFFAOYSA-M",
"kegg.compound":"C01188",
"metanetx.chemical":"MNXM396",
"sbo":"SBO:0000247",
"seed.compound":"cpd00876"
}
},
{
"id":"cpd00485_c0",
"name":"D-Mannose1-phosphate_c0",
"compartment":"c0",
"charge":1,
"formula":"C6H11O9P",
"annotation":{
"bigg.metabolite":"man1p",
"biocyc":"META:MANNOSE-1P",
"inchi":"InChI=1S/C6H13O9P/c7-1-2-3(8)4(9)5(10)6(14-2)15-16(11,12)13/h2-10H,1H2,(H2,11,12,13)/p-2/t2-,3-,4+,5+,6-/m1/s1",
"inchikey":"HXXFSFRBOHSIMQ-RWOPYEJCSA-L",
"kegg.compound":"C00636",
"metanetx.chemical":[
"MNXM836",
"MNXM721"
],
"sbo":"SBO:0000247",
"seed.compound":"cpd00485"
}
},
{
"id":"cpd02691_c0",
"name":"2-methyl-3-hydroxy-butyryl-CoA_c0",
"compartment":"c0",
"charge":1,
"formula":"C26H40N7O18P3S",
"annotation":{
"bigg.metabolite":"3hmbcoa",
"biocyc":"META:2-METHYL-3-HYDROXY-BUTYRYL-COA",
"inchi":"InChI=1S/C26H44N7O18P3S/c1-13(14(2)34)25(39)55-8-7-28-16(35)5-6-29-23(38)20(37)26(3,4)10-48-54(45,46)51-53(43,44)47-9-15-19(50-52(40,41)42)18(36)24(49-15)33-12-32-17-21(27)30-11-31-22(17)33/h11-15,18-20,24,34,36-37H,5-10H2,1-4H3,(H,28,35)(H,29,38)(H,43,44)(H,45,46)(H2,27,30,31)(H2,40,41,42)/p-4/t13-,14-,15+,18+,19+,20-,24+/m0/s1",
"inchikey":"PEKYNTFSOBAABV-LQUDNSJZSA-J",
"kegg.compound":"C04405",
"metanetx.chemical":"MNXM701",
"sbo":"SBO:0000247",
"seed.compound":"cpd02691"
}
},
{
"id":"cpd03671_c0",
"name":"D-Glucosamine1-phosphate_c0",
"compartment":"c0",
"charge":1,
"formula":"C6H13NO8P",
"annotation":{
"bigg.metabolite":"gam1p",
"biocyc":"META:GLUCOSAMINE-1P",
"inchi":"InChI=1S/C6H14NO8P/c7-3-5(10)4(9)2(1-8)14-6(3)15-16(11,12)13/h2-6,8-10H,1,7H2,(H2,11,12,13)/p-1/t2-,3-,4-,5-,6-/m1/s1",
"inchikey":"YMJBYRVFGYXULK-QZABAPFNSA-M",
"kegg.compound":"C06156",
"metanetx.chemical":"MNXM969",
"sbo":"SBO:0000247",
"seed.compound":"cpd03671"
}
},
{
"id":"cpd11534_c0",
"name":"11-methyl-3-hydroxy-dodecanoyl-ACP_c0",
"compartment":"c0",
"charge":1,
"formula":"C24H45N2O9PRS",
"annotation":{
"metanetx.chemical":"MNXM9670",
"sbo":"SBO:0000247",
"seed.compound":"cpd11534"
}
},
{
"id":"cpd00531_c0",
"name":"Hg2+_c0",
"compartment":"c0",
"charge":1,
"formula":"Hg",
"annotation":{
"bigg.metabolite":"hg2",
"biocyc":"META:HG+2",
"hmdb":"HMDB03625",
"inchi":"InChI=1S/Hg/q+2",
"inchikey":"BQPIGGFYSBELGY-UHFFFAOYSA-N",
"kegg.compound":"C00703",
"metanetx.chemical":"MNXM1562",
"sbo":"SBO:0000247",
"seed.compound":"cpd00531"
}
},
{
"id":"cpd00508_c0",
"name":"3MOP_c0",
"compartment":"c0",
"charge":1,
"formula":"C6H9O3",
"annotation":{
"bigg.metabolite":"3mop",
"biocyc":"META:2-KETO-3-METHYL-VALERATE",
"inchi":"InChI=1S/C6H10O3/c1-3-4(2)5(7)6(8)9/h4H,3H2,1-2H3,(H,8,9)/p-1/t4-/m0/s1",
"inchikey":"JVQYSWDUAOAHFM-BYPYZUCNSA-M",
"kegg.compound":"C00671",
"metanetx.chemical":"MNXM439",
"sbo":"SBO:0000247",
"seed.compound":"cpd00508"
}
},
{
"id":"cpd00281_c0",
"name":"GABA_c0",
"compartment":"c0",
"charge":1,
"formula":"C4H9NO2",
"annotation":{
"bigg.metabolite":"4abut",
"biocyc":"META:4-AMINO-BUTYRATE",
"chebi":"16865",
"hmdb":"HMDB00112",
"inchi":"InChI=1S/C4H9NO2/c5-3-1-2-4(6)7/h1-3,5H2,(H,6,7)",
"inchikey":"BTCSSZJGUNDROE-UHFFFAOYSA-N",
"kegg.compound":"C00334",
"metanetx.chemical":"MNXM192",
"sbo":"SBO:0000247",
"seed.compound":"cpd00281"
}
},
{
"id":"cpd02552_c0",
"name":"n-acetylglutamyl-phosphate_c0",
"compartment":"c0",
"charge":1,
"formula":"C7H9NO8P",
"annotation":{
"bigg.metabolite":"acg5p",
"biocyc":"META:N-ACETYL-GLUTAMYL-P",
"inchi":"InChI=1S/C7H12NO8P/c1-4(9)8-5(7(11)12)2-3-6(10)16-17(13,14)15/h5H,2-3H2,1H3,(H,8,9)(H,11,12)(H2,13,14,15)/p-3/t5-/m0/s1",
"inchikey":"FCVIHFVSXHOPSW-YFKPBYRVSA-K",
"kegg.compound":"C04133",
"metanetx.chemical":"MNXM1384",
"sbo":"SBO:0000247",
"seed.compound":"cpd02552"
}
},
{
"id":"cpd11488_c0",
"name":"Acetoacetyl-ACP_c0",
"compartment":"c0",
"charge":1,
"formula":"C15H26N2O9PRS",
"annotation":{
"bigg.metabolite":"actACP",
"biocyc":[
"META:Acetoacetyl-ACPs",
"META:Acetoacetyl-ACP"
],
"chebi":"2393",
"kegg.compound":"C05744",
"metanetx.chemical":"MNXM1223",
"sbo":"SBO:0000247",
"seed.compound":"cpd11488"
}
},
{
"id":"cpd00200_c0",
"name":"4MOP_c0",
"compartment":"c0",
"charge":1,
"formula":"C6H9O3",
"annotation":{
"bigg.metabolite":"4mop",
"biocyc":"META:2K-4CH3-PENTANOATE",
"inchi":"InChI=1S/C6H10O3/c1-4(2)3-5(7)6(8)9/h4H,3H2,1-2H3,(H,8,9)/p-1",
"inchikey":"BKAJNAXTPSGJCU-UHFFFAOYSA-M",
"kegg.compound":"C00233",
"metanetx.chemical":"MNXM404",
"sbo":"SBO:0000247",
"seed.compound":"cpd00200"
}
},
{
"id":"cpd00842_c0",
"name":"(S)-3-Hydroxybutyryl-CoA_c0",
"compartment":"c0",
"charge":1,
"formula":"C25H38N7O18P3S",
"annotation":{
"bigg.metabolite":"3hbcoa",
"biocyc":"META:S-3-HYDROXYBUTANOYL-COA",
"chebi":"394",
"inchi":"InChI=1S/C25H42N7O18P3S/c1-13(33)8-16(35)54-7-6-27-15(34)4-5-28-23(38)20(37)25(2,3)10-47-53(44,45)50-52(42,43)46-9-14-19(49-51(39,40)41)18(36)24(48-14)32-12-31-17-21(26)29-11-30-22(17)32/h11-14,18-20,24,33,36-37H,4-10H2,1-3H3,(H,27,34)(H,28,38)(H,42,43)(H,44,45)(H2,26,29,30)(H2,39,40,41)/p-4/t13-,14+,18+,19+,20-,24+/m0/s1",
"inchikey":"QHHKKMYHDBRONY-VKBDFPRVSA-J",
"kegg.compound":"C01144",
"metanetx.chemical":"MNXM446",
"sbo":"SBO:0000247",
"seed.compound":"cpd00842"
}
},
{
"id":"cpd00244_e0",
"name":"Ni2+_e0",
"compartment":"e0",
"charge":1,
"formula":"Ni",
"annotation":{
"bigg.metabolite":"ni2",
"biocyc":"META:NI+2",
"chebi":"25517",
"kegg.compound":[
"C00291",
"C19609"
],
"metanetx.chemical":"MNXM3673",
"sbo":"SBO:0000247",
"seed.compound":"cpd00244"
}
},
{
"id":"cpd21497_c0",
"name":"4-Amino-5-aminomethyl-2-methylpyrimidine_c0",
"compartment":"c0",
"charge":1,
"formula":"C6H11N4",
"annotation":{
"biocyc":"META:CPD-13578",
"chebi":"63416",
"inchi":"InChI=1S/C6H10N4/c1-4-9-3-5(2-7)6(8)10-4/h3H,2,7H2,1H3,(H2,8,9,10)/p+1",
"inchikey":"OZOHTVFCSKFMLL-UHFFFAOYSA-O",
"kegg.compound":"C20267",
"metanetx.chemical":"MNXM4998",
"sbo":"SBO:0000247",
"seed.compound":"cpd21497"
}
},
{
"id":"cpd00383_c0",
"name":"Shikimate_c0",
"compartment":"c0",
"charge":1,
"formula":"C7H9O5",
"annotation":{
"bigg.metabolite":"skm",
"biocyc":"META:SHIKIMATE",
"hmdb":"HMDB03070",
"inchi":"InChI=1S/C7H10O5/c8-4-1-3(7(11)12)2-5(9)6(4)10/h1,4-6,8-10H,2H2,(H,11,12)/p-1/t4-,5-,6-/m1/s1",
"inchikey":"JXOHGGNKMLTUBP-HSUXUTPPSA-M",
"kegg.compound":"C00493",
"metanetx.chemical":"MNXM602",
"sbo":"SBO:0000247",
"seed.compound":"cpd00383"
}
},
{
"id":"cpd03192_c0",
"name":"GDP-L-rhamnose_c0",
"compartment":"c0",
"charge":1,
"formula":"C16H23N5O15P2",
"annotation":{
"chebi":"5219",
"inchi":"InChI=1S/C16H25N5O15P2/c1-4-7(22)9(24)11(26)15(33-4)35-38(30,31)36-37(28,29)32-2-5-8(23)10(25)14(34-5)21-3-18-6-12(21)19-16(17)20-13(6)27/h3-5,7-11,14-15,22-26H,2H2,1H3,(H,28,29)(H,30,31)(H3,17,19,20,27)/p-2/t4-,5+,7-,8+,9+,10+,11+,14+,15+/m0/s1",
"inchikey":"LQEBEXMHBLQMDB-CUMUYSSISA-L",
"kegg.compound":"C05386",
"metanetx.chemical":"MNXM54802",
"sbo":"SBO:0000247",
"seed.compound":"cpd03192"
}
},
{
"id":"cpd11556_c0",
"name":"8-methyl-trans-non-2-enoyl-ACP_c0",
"compartment":"c0",
"charge":1,
"formula":"C21H37N2O8PRS",
"annotation":{
"metanetx.chemical":"MNXM8221",
"sbo":"SBO:0000247",
"seed.compound":"cpd11556"
}
},
{
"id":"cpd00060_e0",
"name":"L-Methionine_e0",
"compartment":"e0",
"charge":1,
"formula":"C5H11NO2S",
"annotation":{
"bigg.metabolite":"met__L",
"biocyc":"META:MET",
"hmdb":"HMDB00696",
"inchi":"InChI=1S/C5H11NO2S/c1-9-3-2-4(6)5(7)8/h4H,2-3,6H2,1H3,(H,7,8)/t4-/m0/s1",
"inchikey":"FFEARJCKVFRZRR-BYPYZUCNSA-N",
"kegg.compound":"C00073",
"metanetx.chemical":"MNXM61",
"sbo":"SBO:0000247",
"seed.compound":"cpd00060"
}
},
{
"id":"cpd02484_c0",
"name":"Inositol 3-phosphate_c0",
"compartment":"c0",
"charge":1,
"formula":"C6H11O9P",
"annotation":{
"bigg.metabolite":"mi3p__D",
"biocyc":"META:1-L-MYO-INOSITOL-1-P",
"chebi":"18169",
"hmdb":"HMDB06814",
"inchi":"InChI=1S/C6H13O9P/c7-1-2(8)4(10)6(5(11)3(1)9)15-16(12,13)14/h1-11H,(H2,12,13,14)/p-2/t1-,2-,3+,4-,5-,6-/m0/s1",
"inchikey":"INAPMGSXUVUWAF-PTQMNWPWSA-L",
"kegg.compound":"C04006",
"metanetx.chemical":"MNXM540",
"sbo":"SBO:0000247",
"seed.compound":"cpd02484"
}
},
{
"id":"cpd02333_c0",
"name":"Quinolinate_c0",
"compartment":"c0",
"charge":1,
"formula":"C7H3NO4",
"annotation":{
"bigg.metabolite":"quln",
"biocyc":"META:QUINOLINATE",
"chebi":"29959",
"hmdb":"HMDB00232",
"inchi":"InChI=1S/C7H5NO4/c9-6(10)4-2-1-3-8-5(4)7(11)12/h1-3H,(H,9,10)(H,11,12)/p-2",
"inchikey":"GJAWHXHKYYXBSV-UHFFFAOYSA-L",
"kegg.compound":"C03722",
"metanetx.chemical":"MNXM555",
"sbo":"SBO:0000247",
"seed.compound":"cpd02333"
}
},
{
"id":"cpd02654_c0",
"name":"4-Methyl-5--2-phosphoethyl-thiazole_c0",
"compartment":"c0",
"charge":1,
"formula":"C6H8NO4PS",
"annotation":{
"bigg.metabolite":"4mpetz",
"biocyc":"META:THZ-P",
"inchi":"InChI=1S/C6H10NO4PS/c1-5-6(13-4-7-5)2-3-11-12(8,9)10/h4H,2-3H2,1H3,(H2,8,9,10)/p-2",
"inchikey":"OCYMERZCMYJQQO-UHFFFAOYSA-L",
"kegg.compound":"C04327",
"metanetx.chemical":"MNXM960",
"sbo":"SBO:0000247",
"seed.compound":"cpd02654"
}
},
{
"id":"cpd00635_e0",
"name":"Cbl_e0",
"compartment":"e0",
"charge":1,
"formula":"C62H91CoN13O14P",
"annotation":{
"bigg.metabolite":"cbl1",
"biocyc":"META:COB-I-ALAMIN",
"inchi":"InChI=1S/C62H90N13O14P.Co/c1-29-20-39-40(21-30(29)2)75(28-70-39)57-52(84)53(41(27-76)87-57)89-90(85,86)88-31(3)26-69-49(83)18-19-59(8)37(22-46(66)80)56-62(11)61(10,25-48(68)82)36(14-17-45(65)79)51(74-62)33(5)55-60(9,24-47(67)81)34(12-15-43(63)77)38(71-55)23-42-58(6,7)35(13-16-44(64)78)50(72-42)32(4)54(59)73-56;/h20-21,23,28,31,34-37,41,52-53,56-57,76,84H,12-19,22,24-27H2,1-11H3,(H15,63,64,65,66,67,68,69,71,72,73,74,77,78,79,80,81,82,83,85,86);/q;+1/p-2/t31-,34-,35-,36-,37+,41-,52-,53-,56-,57+,59-,60+,61+,62+;/m1./s1",
"inchikey":"OMAOKVYASDIYQG-DSRCUDDDSA-L",
"kegg.compound":"C00853",
"metanetx.chemical":[
"MNXM90163",
"MNXM91519"
],
"sbo":"SBO:0000247",
"seed.compound":"cpd00635"
}
},
{
"id":"cpd00198_c0",
"name":"D-Xylulose5-phosphate_c0",
"compartment":"c0",
"charge":1,
"formula":"C5H9O8P",
"annotation":{
"bigg.metabolite":"xu5p__D",
"biocyc":"META:XYLULOSE-5-PHOSPHATE",
"inchi":"InChI=1S/C5H11O8P/c6-1-3(7)5(9)4(8)2-13-14(10,11)12/h4-6,8-9H,1-2H2,(H2,10,11,12)/p-2/t4-,5-/m1/s1",
"inchikey":"FNZLKVNUWIIPSJ-RFZPGFLSSA-L",
"kegg.compound":"C00231",
"metanetx.chemical":"MNXM186",
"sbo":"SBO:0000247",
"seed.compound":"cpd00198"
}
},
{
"id":"cpd15748_c0",
"name":"Stearoyllipoteichoic acid (n=24), linked, unsubstituted_c0",
"compartment":"c0",
"charge":1,
"formula":"C123H240O135P24",
"annotation":{
"metanetx.chemical":"MNXM5933",
"sbo":"SBO:0000247",
"seed.compound":"cpd15748"
}
},
{
"id":"cpd00152_c0",
"name":"Agmatine_c0",
"compartment":"c0",
"charge":1,
"formula":"C5H16N4",
"annotation":{
"bigg.metabolite":"agm",
"biocyc":"META:AGMATHINE",
"inchi":"InChI=1S/C5H14N4/c6-3-1-2-4-9-5(7)8/h1-4,6H2,(H4,7,8,9)/p+2",
"inchikey":"QYPPJABKJHAVHS-UHFFFAOYSA-P",
"kegg.compound":"C00179",
"metanetx.chemical":"MNXM328",
"sbo":"SBO:0000247",
"seed.compound":"cpd00152"
}
},
{
"id":"cpd00119_e0",
"name":"L-Histidine_e0",
"compartment":"e0",
"charge":1,
"formula":"C6H9N3O2",
"annotation":{
"bigg.metabolite":"his__L",
"biocyc":"META:HIS",
"inchi":"InChI=1S/C6H9N3O2/c7-5(6(10)11)1-4-2-8-3-9-4/h2-3,5H,1,7H2,(H,8,9)(H,10,11)/t5-/m0/s1",
"inchikey":"HNDVDQJCIGZPNO-YFKPBYRVSA-N",
"kegg.compound":"C00135",
"metanetx.chemical":"MNXM134",
"sbo":"SBO:0000247",
"seed.compound":"cpd00119"
}
},
{
"id":"cpd00037_c0",
"name":"UDP-N-acetylglucosamine_c0",
"compartment":"c0",
"charge":1,
"formula":"C17H25N3O17P2",
"annotation":{
"bigg.metabolite":"uacgam",
"biocyc":"META:UDP-N-ACETYL-D-GLUCOSAMINE",
"chebi":"9823",
"hmdb":"HMDB00290",
"inchi":"InChI=1S/C17H27N3O17P2/c1-6(22)18-10-13(26)11(24)7(4-21)35-16(10)36-39(31,32)37-38(29,30)33-5-8-12(25)14(27)15(34-8)20-3-2-9(23)19-17(20)28/h2-3,7-8,10-16,21,24-27H,4-5H2,1H3,(H,18,22)(H,29,30)(H,31,32)(H,19,23,28)/p-2/t7-,8-,10-,11-,12-,13-,14-,15-,16-/m1/s1",
"inchikey":"LFTYTUAZOPRMMI-CFRASDGPSA-L",
"kegg.compound":[
"C00043",
"G10610"
],
"metanetx.chemical":"MNXM47",
"sbo":"SBO:0000247",
"seed.compound":"cpd00037"
}
},
{
"id":"cpd00807_c0",
"name":"L-histidinol-phosphate_c0",
"compartment":"c0",
"charge":1,
"formula":"C6H11N3O4P",
"annotation":{
"bigg.metabolite":"hisp",
"biocyc":"META:L-HISTIDINOL-P",
"chebi":"6242",
"inchi":"InChI=1S/C6H12N3O4P/c7-5(3-13-14(10,11)12)1-6-2-8-4-9-6/h2,4-5H,1,3,7H2,(H,8,9)(H2,10,11,12)/p-1/t5-/m0/s1",
"inchikey":"CWNDERHTHMWBSI-YFKPBYRVSA-M",
"kegg.compound":"C01100",
"metanetx.chemical":"MNXM1482",
"sbo":"SBO:0000247",
"seed.compound":"cpd00807"
}
},
{
"id":"cpd11581_c0",
"name":"gly-asn-L_c0",
"compartment":"c0",
"charge":1,
"formula":"C6H11N3O4",
"annotation":{
"metanetx.chemical":"MNXM8664",
"sbo":"SBO:0000247",
"seed.compound":"cpd11581"
}
},
{
"id":"cpd19503_c0",
"name":"Molybdoenzyme molybdenum cofactor_c0",
"compartment":"c0",
"charge":1,
"formula":"C10H10MoN5O8PS2",
"annotation":{
"biocyc":"META:CPD-8123",
"chebi":"21437",
"inchi":"InChI=1S/C10H14N5O6PS2.Mo.2O/c11-10-14-7-4(8(16)15-10)12-3-6(24)5(23)2(21-9(3)13-7)1-20-22(17,18)19;;;/h2-3,9,12,23-24H,1H2,(H2,17,18,19)(H4,11,13,14,15,16);;;/q;+2;;/p-4/t2-,3+,9-;;;/m1.../s1",
"inchikey":"HDAJUGGARUFROU-JSUDGWJLSA-J",
"kegg.compound":"C18237",
"metanetx.chemical":"MNXM2838",
"sbo":"SBO:0000247",
"seed.compound":"cpd19503"
}
},
{
"id":"cpd11546_c0",
"name":"4-methyl-3-oxo-pentanoyl-ACP_c0",
"compartment":"c0",
"charge":1,
"formula":"C17H29N2O9PRS",
"annotation":{
"metanetx.chemical":"MNXM10220",
"sbo":"SBO:0000247",
"seed.compound":"cpd11546"
}
},
{
"id":"cpd00759_c0",
"name":"S-Formylglutathione_c0",
"compartment":"c0",
"charge":1,
"formula":"C11H16N3O7S",
"annotation":{
"bigg.metabolite":"Sfglutth",
"biocyc":"META:CPD-548",
"hmdb":"HMDB01550",
"inchi":"InChI=1S/C11H17N3O7S/c12-6(11(20)21)1-2-8(16)14-7(4-22-5-15)10(19)13-3-9(17)18/h5-7H,1-4,12H2,(H,13,19)(H,14,16)(H,17,18)(H,20,21)/p-1/t6-,7-/m0/s1",
"inchikey":"FHXAGOICBFGEBF-BQBZGAKWSA-M",
"kegg.compound":"C01031",
"metanetx.chemical":"MNXM952",
"sbo":"SBO:0000247",
"seed.compound":"cpd00759"
}
},
{
"id":"cpd00438_c0",
"name":"Deoxyadenosine_c0",
"compartment":"c0",
"charge":1,
"formula":"C10H13N5O3",
"annotation":{
"bigg.metabolite":"dad_2",
"biocyc":"META:DEOXYADENOSINE",
"chebi":"4405",
"hmdb":"HMDB00101",
"inchi":"InChI=1S/C10H13N5O3/c11-9-8-10(13-3-12-9)15(4-14-8)7-1-5(17)6(2-16)18-7/h3-7,16-17H,1-2H2,(H2,11,12,13)/t5-,6+,7+/m0/s1",
"inchikey":"OLXZPDWKRNYJJZ-RRKCRQDMSA-N",
"kegg.compound":"C00559",
"metanetx.chemical":"MNXM625",
"sbo":"SBO:0000247",
"seed.compound":"cpd00438"
}
},
{
"id":"cpd11498_c0",
"name":"4-methyl-trans-hex-2-enoyl-ACP_c0",
"compartment":"c0",
"charge":1,
"formula":"C18H31N2O8PRS",
"annotation":{
"metanetx.chemical":"MNXM8149",
"sbo":"SBO:0000247",
"seed.compound":"cpd11498"
}
},
{
"id":"cpd03524_c0",
"name":"10-Formyl-THF-L-glutamate_c0",
"compartment":"c0",
"charge":1,
"formula":"C25H27N8O10",
"annotation":{
"bigg.metabolite":"10fthfglu__L",
"biocyc":"META:CPD-17115",
"chebi":"699",
"inchi":"InChI=1S/C25H30N8O10/c26-25-31-20-19(22(39)32-25)28-13(9-27-20)10-33(11-34)14-3-1-12(2-4-14)21(38)30-16(24(42)43)5-7-17(35)29-15(23(40)41)6-8-18(36)37/h1-4,11,13,15-16,28H,5-10H2,(H,29,35)(H,30,38)(H,36,37)(H,40,41)(H,42,43)(H4,26,27,31,32,39)/p-3/t13-,15+,16+/m1/s1",
"inchikey":"BHBZPCBOCZGPTF-KBMXLJTQSA-K",
"kegg.compound":"C05928",
"metanetx.chemical":[
"MNXM33047",
"MNXM722924"
],
"sbo":"SBO:0000247",
"seed.compound":"cpd03524"
}
},
{
"id":"cpd12227_c0",
"name":"L-Glutamyl-tRNA-Glu_c0",
"compartment":"c0",
"charge":1,
"formula":"C15H19N6O6R",
"annotation":{
"bigg.metabolite":"glutrna",
"kegg.compound":"C02987",
"metanetx.chemical":"MNXM89752",
"sbo":"SBO:0000247",
"seed.compound":"cpd12227"
}
},
{
"id":"cpd00774_c0",
"name":"UroporphyrinogenIII_c0",
"compartment":"c0",
"charge":1,
"formula":"C40H36N4O16",
"annotation":{
"bigg.metabolite":"uppg3",
"biocyc":"META:UROPORPHYRINOGEN-III",
"inchi":"InChI=1S/C40H44N4O16/c45-33(46)5-1-17-21(9-37(53)54)29-14-27-19(3-7-35(49)50)22(10-38(55)56)30(43-27)15-28-20(4-8-36(51)52)24(12-40(59)60)32(44-28)16-31-23(11-39(57)58)18(2-6-34(47)48)26(42-31)13-25(17)41-29/h41-44H,1-16H2,(H,45,46)(H,47,48)(H,49,50)(H,51,52)(H,53,54)(H,55,56)(H,57,58)(H,59,60)/p-8",
"inchikey":"HUHWZXWWOFSFKF-UHFFFAOYSA-F",
"kegg.compound":"C01051",
"metanetx.chemical":"MNXM414",
"sbo":"SBO:0000247",
"seed.compound":"cpd00774"
}
},
{
"id":"cpd00086_c0",
"name":"Propionyl-CoA_c0",
"compartment":"c0",
"charge":1,
"formula":"C24H36N7O17P3S",
"annotation":{
"bigg.metabolite":"ppcoa",
"biocyc":"META:PROPIONYL-COA",
"hmdb":"HMDB01275",
"inchi":"InChI=1S/C24H40N7O17P3S/c1-4-15(33)52-8-7-26-14(32)5-6-27-22(36)19(35)24(2,3)10-45-51(42,43)48-50(40,41)44-9-13-18(47-49(37,38)39)17(34)23(46-13)31-12-30-16-20(25)28-11-29-21(16)31/h11-13,17-19,23,34-35H,4-10H2,1-3H3,(H,26,32)(H,27,36)(H,40,41)(H,42,43)(H2,25,28,29)(H2,37,38,39)/p-4/t13-,17-,18-,19+,23-/m1/s1",
"inchikey":"QAQREVBBADEHPA-IEXPHMLFSA-J",
"kegg.compound":"C00100",
"metanetx.chemical":"MNXM86",
"sbo":"SBO:0000247",
"seed.compound":"cpd00086"
}
},
{
"id":"cpd00120_c0",
"name":"Butyryl-CoA_c0",
"compartment":"c0",
"charge":1,
"formula":"C25H38N7O17P3S",
"annotation":{
"bigg.metabolite":"btcoa",
"biocyc":"META:BUTYRYL-COA",
"chebi":"15517",
"hmdb":"HMDB01088",
"inchi":"InChI=1S/C25H42N7O17P3S/c1-4-5-16(34)53-9-8-27-15(33)6-7-28-23(37)20(36)25(2,3)11-46-52(43,44)49-51(41,42)45-10-14-19(48-50(38,39)40)18(35)24(47-14)32-13-31-17-21(26)29-12-30-22(17)32/h12-14,18-20,24,35-36H,4-11H2,1-3H3,(H,27,33)(H,28,37)(H,41,42)(H,43,44)(H2,26,29,30)(H2,38,39,40)/p-4/t14-,18?,19?,20-,24-/m0/s1",
"inchikey":"CRFNGMNYKDXRTN-HDRJHVAISA-J",
"kegg.compound":"C00136",
"metanetx.chemical":"MNXM233",
"sbo":"SBO:0000247",
"seed.compound":"cpd00120"
}
},
{
"id":"cpd15401_c0",
"name":"1,6-anhydrous-N-Acetylmuramyl-tetrapeptide_c0",
"compartment":"c0",
"charge":1,
"formula":"C29H44N6O15",
"annotation":{
"bigg.metabolite":"anhm4p",
"biocyc":"META:CPD0-2285",
"inchi":"InChI=1S/C29H48N6O15/c1-12(31-25(42)14(3)50-23-19(33-15(4)37)11-49-20(10-36)22(23)40)24(41)34-18(8-9-21(38)39)27(44)35-17(7-5-6-16(30)29(47)48)26(43)32-13(2)28(45)46/h12-14,16-20,22-23,36,40H,5-11,30H2,1-4H3,(H,31,42)(H,32,43)(H,33,37)(H,34,41)(H,35,44)(H,38,39)(H,45,46)(H,47,48)/p-2/t12-,13?,14+,16?,17-,18+,19-,20+,22+,23+/m0/s1",
"inchikey":"OUWAMZWZTFUVMV-NPLPHQDTSA-L",
"metanetx.chemical":"MNXM5405",
"sbo":"SBO:0000247",
"seed.compound":"cpd15401"
}
},
{
"id":"cpd00533_c0",
"name":"dCDP_c0",
"compartment":"c0",
"charge":1,
"formula":"C9H13N3O10P2",
"annotation":{
"bigg.metabolite":"dcdp",
"biocyc":"META:DCDP",
"hmdb":"HMDB01245",
"inchi":"InChI=1S/C9H15N3O10P2/c10-7-1-2-12(9(14)11-7)8-3-5(13)6(21-8)4-20-24(18,19)22-23(15,16)17/h1-2,5-6,8,13H,3-4H2,(H,18,19)(H2,10,11,14)(H2,15,16,17)/p-2/t5-,6+,8+/m0/s1",
"inchikey":"FTDHDKPUHBLBTL-SHYZEUOFSA-L",
"kegg.compound":"C00705",
"metanetx.chemical":"MNXM411",
"sbo":"SBO:0000247",
"seed.compound":"cpd00533"
}
},
{
"id":"cpd15688_c0",
"name":"CDP-1,2-diisohexadecanoylglycerol_c0",
"compartment":"c0",
"charge":1,
"formula":"C44H79N3O15P2",
"annotation":{
"metanetx.chemical":"MNXM8380",
"sbo":"SBO:0000247",
"seed.compound":"cpd15688"
}
},
{
"id":"cpd03593_c0",
"name":"D-erythro-3-Methylmalate_c0",
"compartment":"c0",
"charge":1,
"formula":"C5H6O5",
"annotation":{
"bigg.metabolite":"r3mmal",
"biocyc":"META:CPD-7066",
"chebi":"4271",
"inchi":"InChI=1S/C5H8O5/c1-2(4(7)8)3(6)5(9)10/h2-3,6H,1H3,(H,7,8)(H,9,10)/p-2/t2-,3+/m0/s1",
"inchikey":"NPYQJIHHTGFBLN-STHAYSLISA-L",
"kegg.compound":"C06032",
"metanetx.chemical":"MNXM2512",
"sbo":"SBO:0000247",
"seed.compound":"cpd03593"
}
},
{
"id":"cpd11486_c0",
"name":"3-Oxohexanoyl-[acp]_c0",
"compartment":"c0",
"charge":1,
"formula":"C17H30N2O9PRS",
"annotation":{
"bigg.metabolite":"3ohexACP",
"biocyc":"META:3-oxo-hexanoyl-ACPs",
"chebi":"1642",
"kegg.compound":"C05746",
"metanetx.chemical":"MNXM25602",
"sbo":"SBO:0000247",
"seed.compound":"cpd11486"
}
},
{
"id":"cpd00013_e0",
"name":"NH3_e0",
"compartment":"e0",
"charge":1,
"formula":"H4N",
"annotation":{
"bigg.metabolite":[
"nh3",
"nh4"
],
"biocyc":[
"META:AMMONIUM",
"META:AMMONIA"
],
"chebi":"7434",
"hmdb":"HMDB00051",
"inchi":"InChI=1S/H3N/h1H3/p+1",
"inchikey":"QGZKDVFQNNGYKY-UHFFFAOYSA-O",
"kegg.compound":[
"C01342",
"C00014"
],
"metanetx.chemical":"MNXM15",
"sbo":"SBO:0000247",
"seed.compound":"cpd00013"
}
},
{
"id":"cpd15527_c0",
"name":"1,2-dioctadec-11-enoyl-sn-glycerol 3-phosphate_c0",
"compartment":"c0",
"charge":1,
"formula":"C39H72O8P",
"annotation":{
"bigg.metabolite":"pa181",
"metanetx.chemical":"MNXM90511",
"sbo":"SBO:0000247",
"seed.compound":"cpd15527"
}
},
{
"id":"cpd19020_c0",
"name":"(S)(+)-Allantoin_c0",
"compartment":"c0",
"charge":1,
"formula":"C4H5N4O3",
"annotation":{
"bigg.metabolite":"alltn",
"biocyc":"META:S-ALLANTOIN",
"chebi":"366",
"inchi":"InChI=1S/C4H6N4O3/c5-3(10)6-1-2(9)8-4(11)7-1/h1H,(H3,5,6,10)(H2,7,8,9,11)/t1-/m0/s1",
"inchikey":"POJWUDADGALRAB-SFOWXEAESA-N",
"kegg.compound":"C02350",
"metanetx.chemical":"MNXM91795",
"sbo":"SBO:0000247",
"seed.compound":"cpd19020"
}
},
{
"id":"cpd02345_c0",
"name":"L-Glutamate1-semialdehyde_c0",
"compartment":"c0",
"charge":1,
"formula":"C5H9NO3",
"annotation":{
"bigg.metabolite":"glu1sa",
"biocyc":"META:GLUTAMATE-1-SEMIALDEHYDE",
"inchi":"InChI=1S/C5H9NO3/c6-4(3-7)1-2-5(8)9/h3-4H,1-2,6H2,(H,8,9)/t4-/m0/s1",
"inchikey":"MPUUQNGXJSEWTF-BYPYZUCNSA-N",
"kegg.compound":"C03741",
"metanetx.chemical":"MNXM1453",
"sbo":"SBO:0000247",
"seed.compound":"cpd02345"
}
},
{
"id":"cpd11512_c0",
"name":"12-methyl-3-oxo-tetra-decanoyl-ACP_c0",
"compartment":"c0",
"charge":1,
"formula":"C26H47N2O9PRS",
"annotation":{
"metanetx.chemical":"MNXM9684",
"sbo":"SBO:0000247",
"seed.compound":"cpd11512"
}
},
{
"id":"cpd02394_c0",
"name":"GAR_c0",
"compartment":"c0",
"charge":1,
"formula":"C7H14N2O8P",
"annotation":{
"bigg.metabolite":"gar",
"biocyc":"META:5-PHOSPHO-RIBOSYL-GLYCINEAMIDE",
"chebi":"1983",
"hmdb":"HMDB02022",
"inchi":"InChI=1S/C7H15N2O8P/c8-1-4(10)9-7-6(12)5(11)3(17-7)2-16-18(13,14)15/h3,5-7,11-12H,1-2,8H2,(H,9,10)(H2,13,14,15)/p-1/t3-,5-,6-,7-/m1/s1",
"inchikey":"OBQMLSFOUZUIOB-SHUUEZRQSA-M",
"kegg.compound":"C03838",
"metanetx.chemical":"MNXM463",
"sbo":"SBO:0000247",
"seed.compound":"cpd02394"
}
},
{
"id":"cpd00060_c0",
"name":"L-Methionine_c0",
"compartment":"c0",
"charge":1,
"formula":"C5H11NO2S",
"annotation":{
"bigg.metabolite":"met__L",
"biocyc":"META:MET",
"hmdb":"HMDB00696",
"inchi":"InChI=1S/C5H11NO2S/c1-9-3-2-4(6)5(7)8/h4H,2-3,6H2,1H3,(H,7,8)/t4-/m0/s1",
"inchikey":"FFEARJCKVFRZRR-BYPYZUCNSA-N",
"kegg.compound":"C00073",
"metanetx.chemical":"MNXM61",
"sbo":"SBO:0000247",
"seed.compound":"cpd00060"
}
},
{
"id":"cpd00129_c0",
"name":"L-Proline_c0",
"compartment":"c0",
"charge":1,
"formula":"C5H9NO2",
"annotation":{
"bigg.metabolite":"pro__L",
"biocyc":"META:PRO",
"hmdb":"HMDB00162",
"inchi":"InChI=1S/C5H9NO2/c7-5(8)4-2-1-3-6-4/h4,6H,1-3H2,(H,7,8)/t4-/m0/s1",
"inchikey":"ONIBWKKTOPOVIA-BYPYZUCNSA-N",
"kegg.compound":"C00148",
"metanetx.chemical":"MNXM114",
"sbo":"SBO:0000247",
"seed.compound":"cpd00129"
}
},
{
"id":"cpd15347_c0",
"name":"2-Acyl-sn-glycero-3-phosphoglycerol hexadec-9-enoyl_c0",
"compartment":"c0",
"charge":1,
"formula":"C22H42O9P",
"annotation":{
"bigg.metabolite":"2agpg161",
"metanetx.chemical":"MNXM146499",
"sbo":"SBO:0000247",
"seed.compound":"cpd15347"
}
},
{
"id":"cpd00922_c0",
"name":"delta1-Piperideine-2-carboxylate_c0",
"compartment":"c0",
"charge":1,
"formula":"C6H8NO2",
"annotation":{
"bigg.metabolite":"1pipdn2c",
"biocyc":"META:DELTA1-PIPERIDEINE-2-CARBOXYLATE",
"hmdb":"HMDB01084",
"inchi":"InChI=1S/C6H9NO2/c8-6(9)5-3-1-2-4-7-5/h1-4H2,(H,8,9)",
"inchikey":"GEJXSVNGWOSZPC-UHFFFAOYSA-N",
"kegg.compound":"C04092",
"metanetx.chemical":"MNXM911",
"sbo":"SBO:0000247",
"seed.compound":"cpd00922"
}
},
{
"id":"cpd11420_c0",
"name":"trdox_c0",
"compartment":"c0",
"charge":1,
"formula":"C6H7NO2R2S2",
"annotation":{
"bigg.metabolite":"trdox",
"kegg.compound":"C00343",
"metanetx.chemical":"MNXM148",
"sbo":"SBO:0000247",
"seed.compound":"cpd11420"
}
},
{
"id":"cpd11558_c0",
"name":"10-methyl-3-oxo-undecanoyl-ACP_c0",
"compartment":"c0",
"charge":1,
"formula":"C23H41N2O9PRS",
"annotation":{
"metanetx.chemical":"MNXM9656",
"sbo":"SBO:0000247",
"seed.compound":"cpd11558"
}
},
{
"id":"cpd15666_c0",
"name":"Peptidoglycan polymer (n-1 subunits)_c0",
"compartment":"c0",
"charge":1,
"formula":"C40H63N8O21R",
"annotation":{
"metanetx.chemical":"MNXM5258",
"sbo":"SBO:0000247",
"seed.compound":"cpd15666"
}
},
{
"id":"cpd00830_c0",
"name":"4-Hydroxy-2-oxoglutarate_c0",
"compartment":"c0",
"charge":1,
"formula":"C5H4O6",
"annotation":{
"bigg.metabolite":"4h2oglt",
"biocyc":[
"META:CPD-15015",
"META:D-4-HYDROXY-2-KETO-GLUTARATE"
],
"chebi":"17742",
"hmdb":"HMDB02070",
"inchi":"InChI=1S/C5H6O6/c6-2(4(8)9)1-3(7)5(10)11/h2,6H,1H2,(H,8,9)(H,10,11)/p-2",
"inchikey":"WXSKVKPSMAHCSG-UHFFFAOYSA-L",
"kegg.compound":"C01127",
"metanetx.chemical":[
"MNXM97048",
"MNXM894"
],
"sbo":"SBO:0000247",
"seed.compound":"cpd00830"
}
},
{
"id":"cpd00064_c0",
"name":"Ornithine_c0",
"compartment":"c0",
"charge":1,
"formula":"C5H13N2O2",
"annotation":{
"bigg.metabolite":[
"orn__L",
"orn"
],
"biocyc":"META:L-ORNITHINE",
"inchi":"InChI=1S/C5H12N2O2/c6-3-1-2-4(7)5(8)9/h4H,1-3,6-7H2,(H,8,9)/p+1/t4-/m0/s1",
"inchikey":"AHLPHDHHMVZTML-BYPYZUCNSA-O",
"kegg.compound":"C00077",
"metanetx.chemical":"MNXM89689",
"sbo":"SBO:0000247",
"seed.compound":"cpd00064"
}
},
{
"id":"cpd11464_c0",
"name":"Butyryl-ACP_c0",
"compartment":"c0",
"charge":1,
"formula":"C15H28N2O8PRS",
"annotation":{
"bigg.metabolite":"butACP",
"biocyc":"META:Butanoyl-ACPs",
"kegg.compound":"C05745",
"metanetx.chemical":"MNXM2645",
"sbo":"SBO:0000247",
"seed.compound":"cpd11464"
}
},
{
"id":"cpd21082_c0",
"name":"4,4'-Diapophytofluene_c0",
"compartment":"c0",
"charge":1,
"formula":"C30H46",
"annotation":{
"biocyc":"META:CPD-9908",
"inchi":"InChI=1S/C30H46/c1-25(2)15-11-19-29(7)23-13-21-27(5)17-9-10-18-28(6)22-14-24-30(8)20-12-16-26(3)4/h9-10,13,15-18,21,23-24H,11-12,14,19-20,22H2,1-8H3/b10-9+,21-13+,27-17+,28-18+,29-23+,30-24+",
"inchikey":"XJMTWNXFNQAKGS-AXODYVGMSA-N",
"kegg.compound":"C19840",
"metanetx.chemical":"MNXM2632",
"sbo":"SBO:0000247",
"seed.compound":"cpd21082"
}
},
{
"id":"cpd15771_c0",
"name":"Anteisopentadecanoyllipoteichoic acid (n=24), linked, N-acetyl-D-glucosamine_c0",
"compartment":"c0",
"charge":1,
"formula":"C309H540N24O255P24",
"annotation":{
"metanetx.chemical":"MNXM8312",
"sbo":"SBO:0000247",
"seed.compound":"cpd15771"
}
},
{
"id":"cpd00119_c0",
"name":"L-Histidine_c0",
"compartment":"c0",
"charge":1,
"formula":"C6H9N3O2",
"annotation":{
"bigg.metabolite":"his__L",
"biocyc":"META:HIS",
"inchi":"InChI=1S/C6H9N3O2/c7-5(6(10)11)1-4-2-8-3-9-4/h2-3,5H,1,7H2,(H,8,9)(H,10,11)/t5-/m0/s1",
"inchikey":"HNDVDQJCIGZPNO-YFKPBYRVSA-N",
"kegg.compound":"C00135",
"metanetx.chemical":"MNXM134",
"sbo":"SBO:0000247",
"seed.compound":"cpd00119"
}
},
{
"id":"cpd15505_c0",
"name":"two linked disacharide tetrapeptide murein units (uncrosslinked, middle of chain)_c0",
"compartment":"c0",
"charge":1,
"formula":"C74H114N14O40",
"annotation":{
"bigg.metabolite":"murein4p4p",
"biocyc":"META:CPD0-2269",
"metanetx.chemical":"MNXM88347",
"sbo":"SBO:0000247",
"seed.compound":"cpd15505"
}
},
{
"id":"cpd02642_c0",
"name":"N-5-phosphoribosyl-anthranilate_c0",
"compartment":"c0",
"charge":1,
"formula":"C12H13NO9P",
"annotation":{
"bigg.metabolite":"pran",
"biocyc":"META:N-5-PHOSPHORIBOSYL-ANTHRANILATE",
"inchi":"InChI=1S/C12H16NO9P/c14-9-8(5-21-23(18,19)20)22-11(10(9)15)13-7-4-2-1-3-6(7)12(16)17/h1-4,8-11,13-15H,5H2,(H,16,17)(H2,18,19,20)/p-3/t8-,9-,10-,11-/m1/s1",
"inchikey":"PMFMJXPRNJUYMB-GWOFURMSSA-K",
"kegg.compound":"C04302",
"metanetx.chemical":"MNXM1489",
"sbo":"SBO:0000247",
"seed.compound":"cpd02642"
}
},
{
"id":"cpd02967_c0",
"name":"N-Acetyl-beta-D-mannosaminyl-1,4-N-acetyl-D- glucosaminyldiphosphoundecaprenol_c0",
"compartment":"c0",
"charge":1,
"formula":"C71H116N2O17P2",
"annotation":{
"biocyc":"META:ACETYL-ETCETERA-GLUCOSAMINYLDIPHOSPHOUND",
"inchi":"InChI=1S/C71H118N2O17P2/c1-49(2)25-15-26-50(3)27-16-28-51(4)29-17-30-52(5)31-18-32-53(6)33-19-34-54(7)35-20-36-55(8)37-21-38-56(9)39-22-40-57(10)41-23-42-58(11)43-24-44-59(12)45-46-85-91(81,82)90-92(83,84)89-71-65(73-61(14)77)68(80)69(63(48-75)87-71)88-70-64(72-60(13)76)67(79)66(78)62(47-74)86-70/h25,27,29,31,33,35,37,39,41,43,45,62-71,74-75,78-80H,15-24,26,28,30,32,34,36,38,40,42,44,46-48H2,1-14H3,(H,72,76)(H,73,77)(H,81,82)(H,83,84)/p-2/b50-27+,51-29+,52-31-,53-33-,54-35-,55-37-,56-39-,57-41-,58-43-,59-45-/t62-,63-,64+,65-,66-,67-,68-,69-,70+,71-/m1/s1",
"inchikey":"CALMUTCFVFZDOC-BHUBDZAQSA-L",
"kegg.compound":"C04881",
"metanetx.chemical":"MNXM2843",
"sbo":"SBO:0000247",
"seed.compound":"cpd02967"
}
},
{
"id":"cpd00107_e0",
"name":"L-Leucine_e0",
"compartment":"e0",
"charge":1,
"formula":"C6H13NO2",
"annotation":{
"bigg.metabolite":"leu__L",
"biocyc":"META:LEU",
"hmdb":"HMDB00687",
"inchi":"InChI=1S/C6H13NO2/c1-4(2)3-5(7)6(8)9/h4-5H,3,7H2,1-2H3,(H,8,9)/t5-/m0/s1",
"inchikey":"ROHFNLRQFUQHCH-YFKPBYRVSA-N",
"kegg.compound":"C00123",
"metanetx.chemical":"MNXM140",
"sbo":"SBO:0000247",
"seed.compound":"cpd00107"
}
},
{
"id":"cpd00025_c0",
"name":"H2O2_c0",
"compartment":"c0",
"charge":1,
"formula":"H2O2",
"annotation":{
"bigg.metabolite":"h2o2",
"biocyc":"META:HYDROGEN-PEROXIDE",
"hmdb":"HMDB03125",
"inchi":"InChI=1S/H2O2/c1-2/h1-2H",
"inchikey":"MHAJPDPJQMAIIY-UHFFFAOYSA-N",
"kegg.compound":"C00027",
"metanetx.chemical":"MNXM22",
"sbo":"SBO:0000247",
"seed.compound":"cpd00025"
}
},
{
"id":"cpd00300_c0",
"name":"Urate_c0",
"compartment":"c0",
"charge":1,
"formula":"C5H4N4O3",
"annotation":{
"bigg.metabolite":"urate",
"biocyc":[
"META:CPD-15332",
"META:URATE"
],
"hmdb":"HMDB00289",
"inchi":"InChI=1S/C5H4N4O3/c10-3-1-2(7-4(11)6-1)8-5(12)9-3/h(H4,6,7,8,9,10,11,12)",
"inchikey":"LEHOTFFKMJEONL-UHFFFAOYSA-N",
"kegg.compound":"C00366",
"metanetx.chemical":"MNXM441",
"sbo":"SBO:0000247",
"seed.compound":"cpd00300"
}
},
{
"id":"cpd00268_e0",
"name":"H2S2O3_e0",
"compartment":"e0",
"charge":1,
"formula":"HO3S2",
"annotation":{
"bigg.metabolite":"tsul",
"biocyc":"META:S2O3",
"chebi":"5587",
"inchi":"InChI=1S/H2O3S2/c1-5(2,3)4/h(H2,1,2,3,4)/p-1",
"inchikey":"DHCDFWKWKRSZHF-UHFFFAOYSA-M",
"kegg.compound":[
"C05529",
"C00320"
],
"metanetx.chemical":"MNXM323",
"sbo":"SBO:0000247",
"seed.compound":"cpd00268"
}
},
{
"id":"cpd11591_e0",
"name":"Gly-Met_e0",
"compartment":"e0",
"charge":1,
"formula":"C7H14N2O3S",
"annotation":{
"biocyc":"META:CPD-13393",
"chebi":"74120",
"hmdb":"HMDB28847",
"inchi":"InChI=1S/C7H14N2O3S/c1-13-3-2-5(7(11)12)9-6(10)4-8/h5H,2-4,8H2,1H3,(H,9,10)(H,11,12)/t5-/m0/s1",
"inchikey":"PFMUCCYYAAFKTH-YFKPBYRVSA-N",
"metanetx.chemical":"MNXM55287",
"sbo":"SBO:0000247",
"seed.compound":"cpd11591"
}
},
{
"id":"cpd00956_c0",
"name":"1-(2-carboxyphenylamino)-1-deoxyribulose 5-phosphate_c0",
"compartment":"c0",
"charge":1,
"formula":"C12H13NO9P",
"annotation":{
"bigg.metabolite":"2cpr5p",
"biocyc":"META:CARBOXYPHENYLAMINO-DEOXYRIBULOSE-P",
"inchi":"InChI=1S/C12H16NO9P/c14-9(11(16)10(15)6-22-23(19,20)21)5-13-8-4-2-1-3-7(8)12(17)18/h1-4,10-11,13,15-16H,5-6H2,(H,17,18)(H2,19,20,21)/p-3/t10-,11+/m1/s1",
"inchikey":"QKMBYNRMPRKVTO-MNOVXSKESA-K",
"kegg.compound":"C01302",
"metanetx.chemical":"MNXM1455",
"sbo":"SBO:0000247",
"seed.compound":"cpd00956"
}
},
{
"id":"cpd15313_c0",
"name":"1-Acyl-sn-glycero-3-phosphoethanolamine dodecanoyl_c0",
"compartment":"c0",
"charge":1,
"formula":"C17H36NO7P",
"annotation":{
"bigg.metabolite":"1agpe120",
"metanetx.chemical":"MNXM147670",
"sbo":"SBO:0000247",
"seed.compound":"cpd15313"
}
},
{
"id":"cpd00900_c0",
"name":"GDP-4-dehydro-D-rhamnose_c0",
"compartment":"c0",
"charge":1,
"formula":"C16H21N5O15P2",
"annotation":{
"bigg.metabolite":"gdpddman",
"biocyc":"META:GDP-4-DEHYDRO-6-DEOXY-D-MANNOSE",
"inchi":"InChI=1S/C16H23N5O15P2/c1-4-7(22)9(24)11(26)15(33-4)35-38(30,31)36-37(28,29)32-2-5-8(23)10(25)14(34-5)21-3-18-6-12(21)19-16(17)20-13(6)27/h3-5,8-11,14-15,23-26H,2H2,1H3,(H,28,29)(H,30,31)(H3,17,19,20,27)/p-2/t4-,5-,8-,9+,10-,11+,14?,15-/m1/s1",
"inchikey":"PNHLMHWWFOPQLK-LCYPLHFISA-L",
"kegg.compound":"C01222",
"metanetx.chemical":"MNXM516",
"sbo":"SBO:0000247",
"seed.compound":"cpd00900"
}
},
{
"id":"cpd15550_c0",
"name":"phospho-heptosyl-phospho-heptosyl-heptosyl-kdo2-lipidA_c0",
"compartment":"c0",
"charge":1,
"formula":"C131H230N2O63P4",
"annotation":{
"bigg.metabolite":"phphhlipa",
"biocyc":"META:CPD0-2239",
"inchi":"InChI=1S/C131H240N2O63P4/c1-7-13-19-25-31-37-38-44-50-56-62-68-98(149)180-85(66-60-54-48-42-35-29-23-17-11-5)72-100(151)184-119-102(133-96(147)71-84(65-59-53-47-41-34-28-22-16-10-4)179-97(148)67-61-55-49-43-36-30-24-18-12-6)123(177-80-93-104(153)118(183-99(150)70-83(139)64-58-52-46-40-33-27-21-15-9-3)101(124(181-93)196-200(173,174)175)132-95(146)69-82(138)63-57-51-45-39-32-26-20-14-8-2)182-94(117(119)193-197(164,165)166)81-178-130(128(160)161)74-92(190-131(129(162)163)73-86(140)103(152)112(191-131)88(142)76-135)116(115(192-130)90(144)78-137)188-127-110(159)120(122(195-199(170,171)172)113(186-127)89(143)77-136)189-126-109(158)107(156)121(194-198(167,168)169)114(187-126)91(145)79-176-125-108(157)105(154)106(155)111(185-125)87(141)75-134/h82-94,101-127,134-145,152-159H,7-81H2,1-6H3,(H,132,146)(H,133,147)(H,160,161)(H,162,163)(H2,164,165,166)(H2,167,168,169)(H2,170,171,172)(H2,173,174,175)/p-10/t82-,83-,84-,85-,86-,87+,88-,89+,90-,91-,92-,93-,94-,101-,102-,103-,104-,105+,106+,107-,108+,109+,110+,111-,112-,113-,114-,115-,116-,117-,118-,119-,120-,121+,122-,123-,124-,125+,126+,127-,130-,131-/m1/s1",
"inchikey":"MVYTXVAKEAWEGM-IMFBCOJGSA-D",
"metanetx.chemical":"MNXM75133",
"sbo":"SBO:0000247",
"seed.compound":"cpd15550"
}
},
{
"id":"cpd11524_c0",
"name":"5-methyl-hexanoyl-ACP_c0",
"compartment":"c0",
"charge":1,
"formula":"C18H33N2O8PRS",
"annotation":{
"metanetx.chemical":"MNXM8175",
"sbo":"SBO:0000247",
"seed.compound":"cpd11524"
}
},
{
"id":"cpd11507_c0",
"name":"8-methyl-decanoyl-ACP_c0",
"compartment":"c0",
"charge":1,
"formula":"C22H41N2O8PRS",
"annotation":{
"metanetx.chemical":"MNXM8218",
"sbo":"SBO:0000247",
"seed.compound":"cpd11507"
}
},
{
"id":"cpd00130_c0",
"name":"L-Malate_c0",
"compartment":"c0",
"charge":1,
"formula":"C4H4O5",
"annotation":{
"bigg.metabolite":"mal__L",
"biocyc":"META:MAL",
"hmdb":"HMDB00156",
"inchi":"InChI=1S/C4H6O5/c5-2(4(8)9)1-3(6)7/h2,5H,1H2,(H,6,7)(H,8,9)/p-2/t2-/m0/s1",
"inchikey":"BJEPYKJPYRNKOW-REOHCLBHSA-L",
"kegg.compound":"C00149",
"metanetx.chemical":"MNXM98",
"sbo":"SBO:0000247",
"seed.compound":"cpd00130"
}
},
{
"id":"cpd02791_c0",
"name":"methylthioribulose-1-phosphate_c0",
"compartment":"c0",
"charge":1,
"formula":"C6H11O7PS",
"annotation":{
"bigg.metabolite":"5mdru1p",
"biocyc":"META:CPD-1063",
"chebi":"28096",
"hmdb":"HMDB01299",
"inchi":"InChI=1S/C6H13O7PS/c1-15-3-5(8)6(9)4(7)2-13-14(10,11)12/h5-6,8-9H,2-3H2,1H3,(H2,10,11,12)/p-2/t5-,6+/m1/s1",
"inchikey":"CNSJRYUMVMWNMC-RITPCOANSA-L",
"kegg.compound":"C04582",
"metanetx.chemical":"MNXM522",
"sbo":"SBO:0000247",
"seed.compound":"cpd02791"
}
},
{
"id":"cpd00098_c0",
"name":"Choline_c0",
"compartment":"c0",
"charge":1,
"formula":"C5H14NO",
"annotation":{
"bigg.metabolite":"chol",
"biocyc":"META:CHOLINE",
"hmdb":"HMDB00097",
"inchi":"InChI=1S/C5H14NO/c1-6(2,3)4-5-7/h7H,4-5H2,1-3H3/q+1",
"inchikey":"OEYIOHPDSNJKLS-UHFFFAOYSA-N",
"kegg.compound":"C00114",
"metanetx.chemical":"MNXM90",
"sbo":"SBO:0000247",
"seed.compound":"cpd00098"
}
},
{
"id":"cpd00186_c0",
"name":"D-Glutamate_c0",
"compartment":"c0",
"charge":1,
"formula":"C5H8NO4",
"annotation":{
"bigg.metabolite":"glu__D",
"biocyc":"META:D-GLT",
"hmdb":"HMDB03339",
"inchi":"InChI=1S/C5H9NO4/c6-3(5(9)10)1-2-4(7)8/h3H,1-2,6H2,(H,7,8)(H,9,10)/p-1/t3-/m1/s1",
"inchikey":"WHUUTDBJXJRKMK-GSVOUGTGSA-M",
"kegg.compound":"C00217",
"metanetx.chemical":"MNXM331",
"sbo":"SBO:0000247",
"seed.compound":"cpd00186"
}
},
{
"id":"cpd00003_c0",
"name":"NAD_c0",
"compartment":"c0",
"charge":1,
"formula":"C21H26N7O14P2",
"annotation":{
"bigg.metabolite":"nad",
"biocyc":"META:NAD",
"chebi":"7422",
"hmdb":"HMDB00902",
"inchi":"InChI=1S/C21H27N7O14P2/c22-17-12-19(25-7-24-17)28(8-26-12)21-16(32)14(30)11(41-21)6-39-44(36,37)42-43(34,35)38-5-10-13(29)15(31)20(40-10)27-3-1-2-9(4-27)18(23)33/h1-4,7-8,10-11,13-16,20-21,29-32H,5-6H2,(H5-,22,23,24,25,33,34,35,36,37)/p-1/t10-,11-,13-,14-,15-,16-,20-,21-/m1/s1",
"inchikey":"BAWFJGJZGIEFAR-NNYOXOHSSA-M",
"kegg.compound":"C00003",
"metanetx.chemical":"MNXM8",
"sbo":"SBO:0000247",
"seed.compound":"cpd00003"
}
},
{
"id":"cpd00521_c0",
"name":"dTDP-4-oxo-6-deoxy-D-glucose_c0",
"compartment":"c0",
"charge":1,
"formula":"C16H22N2O15P2",
"annotation":{
"bigg.metabolite":"dtdp4d6dg",
"biocyc":"META:DTDP-DEOH-DEOXY-GLUCOSE",
"inchi":"InChI=1S/C16H24N2O15P2/c1-6-4-18(16(24)17-14(6)23)10-3-8(19)9(31-10)5-29-34(25,26)33-35(27,28)32-15-13(22)12(21)11(20)7(2)30-15/h4,7-10,12-13,15,19,21-22H,3,5H2,1-2H3,(H,25,26)(H,27,28)(H,17,23,24)/p-2/t7-,8+,9-,10-,12+,13-,15-/m1/s1",
"inchikey":"PSXWNITXWWECNY-UCBTUHGZSA-L",
"kegg.compound":"C11907",
"metanetx.chemical":"MNXM451",
"sbo":"SBO:0000247",
"seed.compound":"cpd00521"
}
},
{
"id":"cpd00246_c0",
"name":"Inosine_c0",
"compartment":"c0",
"charge":1,
"formula":"C10H12N4O5",
"annotation":{
"bigg.metabolite":"ins",
"biocyc":"META:INOSINE",
"inchi":"InChI=1S/C10H12N4O5/c15-1-4-6(16)7(17)10(19-4)14-3-13-5-8(14)11-2-12-9(5)18/h2-4,6-7,10,15-17H,1H2,(H,11,12,18)/t4-,6-,7-,10-/m1/s1",
"inchikey":"UGQMRVRMYYASKQ-KQYNXXCUSA-N",
"kegg.compound":"C00294",
"metanetx.chemical":"MNXM334",
"sbo":"SBO:0000247",
"seed.compound":"cpd00246"
}
},
{
"id":"cpd03123_c0",
"name":"3-Oxohexanoyl-CoA_c0",
"compartment":"c0",
"charge":1,
"formula":"C27H40N7O18P3S",
"annotation":{
"bigg.metabolite":"3ohcoa",
"biocyc":"META:K-HEXANOYL-COA",
"hmdb":"HMDB03943",
"inchi":"InChI=1S/C27H44N7O18P3S/c1-4-5-15(35)10-18(37)56-9-8-29-17(36)6-7-30-25(40)22(39)27(2,3)12-49-55(46,47)52-54(44,45)48-11-16-21(51-53(41,42)43)20(38)26(50-16)34-14-33-19-23(28)31-13-32-24(19)34/h13-14,16,20-22,26,38-39H,4-12H2,1-3H3,(H,29,36)(H,30,40)(H,44,45)(H,46,47)(H2,28,31,32)(H2,41,42,43)/p-4/t16-,20-,21-,22+,26-/m1/s1",
"inchikey":"NFOYYXQAVVYWKV-HDRQGHTBSA-J",
"kegg.compound":"C05269",
"metanetx.chemical":"MNXM717",
"sbo":"SBO:0000247",
"seed.compound":"cpd03123"
}
},
{
"id":"cpd14958_c0",
"name":"(R)-Lipoic acid_c0",
"compartment":"c0",
"charge":1,
"formula":"C8H13O2S2",
"annotation":{
"bigg.metabolite":"lipoate",
"biocyc":"META:LIPOIC-ACID",
"inchi":"InChI=1S/C8H14O2S2/c9-8(10)4-2-1-3-7-5-6-11-12-7/h7H,1-6H2,(H,9,10)/p-1/t7-/m1/s1",
"inchikey":"AGBQKNBQESQNJD-SSDOTTSWSA-M",
"kegg.compound":"C16241",
"metanetx.chemical":"MNXM1484",
"sbo":"SBO:0000247",
"seed.compound":"cpd14958"
}
},
{
"id":"cpd14545_c0",
"name":"Iminoglycine_c0",
"compartment":"c0",
"charge":1,
"formula":"C2H2NO2",
"annotation":{
"bigg.metabolite":"dhgly",
"biocyc":"META:CPD-12279",
"chebi":"53647",
"inchi":"InChI=1S/C2H3NO2/c3-1-2(4)5/h1,3H,(H,4,5)",
"inchikey":"TVMUHOAONWHJBV-UHFFFAOYSA-N",
"kegg.compound":"C15809",
"metanetx.chemical":"MNXM1984",
"sbo":"SBO:0000247",
"seed.compound":"cpd14545"
}
},
{
"id":"cpd19019_c0",
"name":"L-Cystathionine_c0",
"compartment":"c0",
"charge":1,
"formula":"C7H14N2O4S",
"annotation":{
"bigg.metabolite":[
"cysth__L",
"cyst__L"
],
"biocyc":"META:L-CYSTATHIONINE",
"inchi":"InChI=1S/C7H14N2O4S/c8-4(6(10)11)1-2-14-3-5(9)7(12)13/h4-5H,1-3,8-9H2,(H,10,11)(H,12,13)/t4-,5-/m0/s1",
"inchikey":"ILRYLPWNYFXEMH-WHFBIAKZSA-N",
"kegg.compound":"C02291",
"metanetx.chemical":"MNXM319",
"sbo":"SBO:0000247",
"seed.compound":"cpd19019"
}
},
{
"id":"cpd00129_e0",
"name":"L-Proline_e0",
"compartment":"e0",
"charge":1,
"formula":"C5H9NO2",
"annotation":{
"bigg.metabolite":"pro__L",
"biocyc":"META:PRO",
"hmdb":"HMDB00162",
"inchi":"InChI=1S/C5H9NO2/c7-5(8)4-2-1-3-6-4/h4,6H,1-3H2,(H,7,8)/t4-/m0/s1",
"inchikey":"ONIBWKKTOPOVIA-BYPYZUCNSA-N",
"kegg.compound":"C00148",
"metanetx.chemical":"MNXM114",
"sbo":"SBO:0000247",
"seed.compound":"cpd00129"
}
},
{
"id":"cpd02851_c0",
"name":"AICAR_c0",
"compartment":"c0",
"charge":1,
"formula":"C9H13N4O8P",
"annotation":{
"bigg.metabolite":"aicar",
"biocyc":"META:AICAR",
"chebi":"573",
"inchi":"InChI=1S/C9H15N4O8P/c10-7-4(8(11)16)12-2-13(7)9-6(15)5(14)3(21-9)1-20-22(17,18)19/h2-3,5-6,9,14-15H,1,10H2,(H2,11,16)(H2,17,18,19)/p-2/t3-,5-,6-,9-/m1/s1",
"inchikey":"NOTGFIUVDGNKRI-UUOKFMHZSA-L",
"kegg.compound":"C04677",
"metanetx.chemical":"MNXM365",
"sbo":"SBO:0000247",
"seed.compound":"cpd02851"
}
},
{
"id":"cpd00322_e0",
"name":"L-Isoleucine_e0",
"compartment":"e0",
"charge":1,
"formula":"C6H13NO2",
"annotation":{
"bigg.metabolite":"ile__L",
"biocyc":"META:ILE",
"hmdb":"HMDB00172",
"inchi":"InChI=1S/C6H13NO2/c1-3-4(2)5(7)6(8)9/h4-5H,3,7H2,1-2H3,(H,8,9)/t4-,5-/m0/s1",
"inchikey":"AGPKZVBTJJNPAG-WHFBIAKZSA-N",
"kegg.compound":"C00407",
"metanetx.chemical":"MNXM231",
"sbo":"SBO:0000247",
"seed.compound":"cpd00322"
}
},
{
"id":"cpd15423_c0",
"name":"CDP-1,2-ditetradecanoylglycerol_c0",
"compartment":"c0",
"charge":1,
"formula":"C40H71N3O15P2",
"annotation":{
"bigg.metabolite":"cdpdtdecg",
"metanetx.chemical":"MNXM4512",
"sbo":"SBO:0000247",
"seed.compound":"cpd15423"
}
},
{
"id":"cpd15343_c0",
"name":"2-Acyl-sn-glycero-3-phosphoglycerol dodecanoyl_c0",
"compartment":"c0",
"charge":1,
"formula":"C18H36O9P",
"annotation":{
"bigg.metabolite":"2agpg120",
"metanetx.chemical":"MNXM146498",
"sbo":"SBO:0000247",
"seed.compound":"cpd15343"
}
},
{
"id":"cpd00557_c0",
"name":"Siroheme_c0",
"compartment":"c0",
"charge":1,
"formula":"C42H36FeN4O16",
"annotation":{
"bigg.metabolite":"sheme",
"biocyc":"META:SIROHEME",
"inchi":"InChI=1S/C42H46N4O16.Fe/c1-41(17-39(59)60)23(5-9-35(51)52)29-14-27-21(11-37(55)56)19(3-7-33(47)48)25(43-27)13-26-20(4-8-34(49)50)22(12-38(57)58)28(44-26)15-31-42(2,18-40(61)62)24(6-10-36(53)54)30(46-31)16-32(41)45-29;/h13-16,23-24H,3-12,17-18H2,1-2H3,(H10,43,44,45,46,47,48,49,50,51,52,53,54,55,56,57,58,59,60,61,62);/q;+2/p-10/t23-,24-,41+,42+;/m1./s1",
"inchikey":"DLKSSIHHLYNIKN-QIISWYHFSA-D",
"kegg.compound":"C00748",
"metanetx.chemical":"MNXM82173",
"sbo":"SBO:0000247",
"seed.compound":"cpd00557"
}
},
{
"id":"cpd15469_c0",
"name":"galactosyl-glucosyl-inner core oligosaccharide lipid A_c0",
"compartment":"c0",
"charge":1,
"formula":"C157H271N2O84P4",
"annotation":{
"bigg.metabolite":"gagicolipa",
"biocyc":"META:CPD0-2258",
"inchi":"InChI=1S/C157H282N2O84P4/c1-8-14-20-26-32-38-39-45-51-57-63-69-108(178)221-91(67-61-55-49-43-36-30-24-18-12-5)73-110(180)227-139-112(159-106(176)72-90(66-60-54-48-42-35-29-23-17-11-4)220-107(177)68-62-56-50-44-37-31-25-19-13-6)144(216-85-103-117(185)138(226-109(179)71-89(167)65-59-53-47-41-34-28-22-16-10-3)111(145(223-103)243-247(212,213)214)158-105(175)70-88(166)64-58-52-46-40-33-27-21-15-9-2)225-104(137(139)240-244(203,204)205)86-218-155(152(197)198)76-100(236-157(154(201)202)75-99(116(184)130(237-157)94(170)78-161)235-156(153(199)200)74-92(168)131(134(239-156)96(172)80-163)229-148-125(193)118(186)113(181)87(7)219-148)136(135(238-155)97(173)81-164)232-150-127(195)140(142(241-245(206,207)208)132(230-150)95(171)79-162)234-151-128(196)141(233-149-126(194)120(188)115(183)102(224-149)84-217-146-123(191)119(187)114(182)101(82-165)222-146)143(242-246(209,210)211)133(231-151)98(174)83-215-147-124(192)121(189)122(190)129(228-147)93(169)77-160/h87-104,111-151,160-174,181-196H,8-86H2,1-7H3,(H,158,175)(H,159,176)(H,197,198)(H,199,200)(H,201,202)(H2,203,204,205)(H2,206,207,208)(H2,209,210,211)(H2,212,213,214)/p-11/t87-,88+,89+,90+,91+,92+,93-,94+,95+,96+,97+,98+,99+,100+,101+,102+,103+,104+,111+,112+,113-,114-,115+,116+,117+,118+,119-,120-,121-,122-,123+,124-,125+,126+,127-,128-,129+,130+,131+,132+,133+,134+,135+,136+,137+,138+,139+,140+,141+,142+,143+,144+,145+,146+,147-,148-,149-,150+,151-,155+,156+,157+/m0/s1",
"inchikey":"KHKIHAMHCBLKAG-JYIDRQHKSA-C",
"metanetx.chemical":"MNXM54163",
"sbo":"SBO:0000247",
"seed.compound":"cpd15469"
}
},
{
"id":"cpd11542_c0",
"name":"15-methyl-3-hydroxy-hexa-decanoyl-ACP_c0",
"compartment":"c0",
"charge":1,
"formula":"C28H53N2O9PRS",
"annotation":{
"metanetx.chemical":"MNXM9706",
"sbo":"SBO:0000247",
"seed.compound":"cpd11542"
}
},
{
"id":"cpd00035_e0",
"name":"L-Alanine_e0",
"compartment":"e0",
"charge":1,
"formula":"C3H7NO2",
"annotation":{
"bigg.metabolite":"ala__L",
"biocyc":"META:L-ALPHA-ALANINE",
"hmdb":"HMDB00161",
"inchi":"InChI=1S/C3H7NO2/c1-2(4)3(5)6/h2H,4H2,1H3,(H,5,6)/t2-/m0/s1",
"inchikey":"QNAYBMKLOCPYGJ-REOHCLBHSA-N",
"kegg.compound":"C00041",
"metanetx.chemical":"MNXM32",
"sbo":"SBO:0000247",
"seed.compound":"cpd00035"
}
},
{
"id":"cpd00001_c0",
"name":"H2O_c0",
"compartment":"c0",
"charge":1,
"formula":"H2O",
"annotation":{
"bigg.metabolite":[
"oh1",
"h2o"
],
"biocyc":[
"META:OH",
"META:OXONIUM",
"META:WATER"
],
"chebi":"5585",
"inchi":"InChI=1S/H2O/h1H2",
"inchikey":"XLYOFNOQVPJJNP-UHFFFAOYSA-N",
"kegg.compound":[
"C01328",
"C00001"
],
"metanetx.chemical":"MNXM2",
"sbo":"SBO:0000247",
"seed.compound":"cpd00001"
}
},
{
"id":"cpd15417_c0",
"name":"CDP-1,2-didodecanoylglycerol_c0",
"compartment":"c0",
"charge":1,
"formula":"C36H63N3O15P2",
"annotation":{
"bigg.metabolite":"cdpdddecg",
"metanetx.chemical":"MNXM4507",
"sbo":"SBO:0000247",
"seed.compound":"cpd15417"
}
},
{
"id":"cpd01046_c0",
"name":"Allysine_c0",
"compartment":"c0",
"charge":1,
"formula":"C6H11NO3",
"annotation":{
"bigg.metabolite":"L2aadp6sa",
"biocyc":"META:ALLYSINE",
"inchi":"InChI=1S/C6H11NO3/c7-5(6(9)10)3-1-2-4-8/h4-5H,1-3,7H2,(H,9,10)/t5-/m0/s1",
"inchikey":"GFXYTQPNNXGICT-YFKPBYRVSA-N",
"kegg.compound":"C04076",
"metanetx.chemical":[
"MNXM219",
"MNXM89905"
],
"sbo":"SBO:0000247",
"seed.compound":"cpd01046"
}
},
{
"id":"cpd02498_c0",
"name":"2,3-Dihydroxy-isovalerate_c0",
"compartment":"c0",
"charge":1,
"formula":"C5H9O4",
"annotation":{
"bigg.metabolite":"23dhmb",
"biocyc":"META:DIOH-ISOVALERATE",
"inchi":"InChI=1S/C5H10O4/c1-5(2,9)3(6)4(7)8/h3,6,9H,1-2H3,(H,7,8)/p-1",
"inchikey":"JTEYKUFKXGDTEU-UHFFFAOYSA-M",
"kegg.compound":"C04039",
"metanetx.chemical":"MNXM734",
"sbo":"SBO:0000247",
"seed.compound":"cpd02498"
}
},
{
"id":"cpd02211_c0",
"name":"L-2-Amino-acetoacetate_c0",
"compartment":"c0",
"charge":1,
"formula":"C4H7NO3",
"annotation":{
"bigg.metabolite":"2aobut",
"biocyc":"META:AMINO-OXOBUT",
"hmdb":"HMDB06454",
"inchi":"InChI=1S/C4H7NO3/c1-2(6)3(5)4(7)8/h3H,5H2,1H3,(H,7,8)/t3-/m0/s1",
"inchikey":"SAUCHDKDCUROAO-VKHMYHEASA-N",
"kegg.compound":"C03508",
"metanetx.chemical":"MNXM114087",
"sbo":"SBO:0000247",
"seed.compound":"cpd02211"
}
},
{
"id":"cpd00242_c0",
"name":"H2CO3_c0",
"compartment":"c0",
"charge":1,
"formula":"CHO3",
"annotation":{
"bigg.metabolite":[
"h2co3",
"hco3"
],
"biocyc":[
"META:CO3",
"META:HCO3",
"META:H2CO3"
],
"chebi":"3401",
"hmdb":"HMDB03538",
"inchi":"InChI=1S/CH2O3/c2-1(3)4/h(H2,2,3,4)/p-1",
"inchikey":"BVKZGUZCCUSVTD-UHFFFAOYSA-M",
"kegg.compound":[
"C00288",
"C01353"
],
"metanetx.chemical":[
"MNXM60",
"MNXM96530"
],
"sbo":"SBO:0000247",
"seed.compound":"cpd00242"
}
},
{
"id":"cpd00207_c0",
"name":"Guanine_c0",
"compartment":"c0",
"charge":1,
"formula":"C5H5N5O",
"annotation":{
"bigg.metabolite":"gua",
"biocyc":"META:GUANINE",
"hmdb":"HMDB00132",
"inchi":"InChI=1S/C5H5N5O/c6-5-9-3-2(4(11)10-5)7-1-8-3/h1H,(H4,6,7,8,9,10,11)",
"inchikey":"UYTPUPDQBNUYGX-UHFFFAOYSA-N",
"kegg.compound":"C00242",
"metanetx.chemical":"MNXM259",
"sbo":"SBO:0000247",
"seed.compound":"cpd00207"
}
},
{
"id":"cpd00162_c0",
"name":"Aminoethanol_c0",
"compartment":"c0",
"charge":1,
"formula":"C2H8NO",
"annotation":{
"bigg.metabolite":"etha",
"biocyc":"META:ETHANOL-AMINE",
"inchi":"InChI=1S/C2H7NO/c3-1-2-4/h4H,1-3H2/p+1",
"inchikey":"HZAXFHJVJLSVMW-UHFFFAOYSA-O",
"kegg.compound":"C00189",
"metanetx.chemical":"MNXM218",
"sbo":"SBO:0000247",
"seed.compound":"cpd00162"
}
},
{
"id":"cpd00076_c0",
"name":"Sucrose_c0",
"compartment":"c0",
"charge":1,
"formula":"C12H22O11",
"annotation":{
"bigg.metabolite":"sucr",
"biocyc":"META:SUCROSE",
"hmdb":"HMDB00258",
"inchi":"InChI=1S/C12H22O11/c13-1-4-6(16)8(18)9(19)11(21-4)23-12(3-15)10(20)7(17)5(2-14)22-12/h4-11,13-20H,1-3H2/t4-,5-,6-,7-,8+,9-,10+,11-,12+/m1/s1",
"inchikey":"CZMRCDWAGMRECN-UGDNZRGBSA-N",
"kegg.compound":[
"G00370",
"C00089"
],
"metanetx.chemical":"MNXM167",
"sbo":"SBO:0000247",
"seed.compound":"cpd00076"
}
},
{
"id":"cpd11588_c0",
"name":"gly-pro-L_c0",
"compartment":"c0",
"charge":1,
"formula":"C7H12N2O3",
"annotation":{
"metanetx.chemical":"MNXM8670",
"sbo":"SBO:0000247",
"seed.compound":"cpd11588"
}
},
{
"id":"cpd15308_c0",
"name":"1,2-Diacyl-sn-glycerol ditetradec-7-enoyl_c0",
"compartment":"c0",
"charge":1,
"formula":"C31H56O5",
"annotation":{
"bigg.metabolite":"12dgr141",
"metanetx.chemical":"MNXM147350",
"sbo":"SBO:0000247",
"seed.compound":"cpd15308"
}
},
{
"id":"cpd02693_c0",
"name":"3-Isopropylmalate_c0",
"compartment":"c0",
"charge":1,
"formula":"C7H10O5",
"annotation":{
"bigg.metabolite":"3c2hmp",
"biocyc":"META:2-D-THREO-HYDROXY-3-CARBOXY-ISOCAPROATE",
"chebi":"43468",
"hmdb":"HMDB12156",
"inchi":"InChI=1S/C7H12O5/c1-3(2)4(6(9)10)5(8)7(11)12/h3-5,8H,1-2H3,(H,9,10)(H,11,12)/p-2/t4-,5+/m0/s1",
"inchikey":"RNQHMTFBUSSBJQ-CRCLSJGQSA-L",
"kegg.compound":"C04411",
"metanetx.chemical":[
"MNXM891",
"MNXM6092"
],
"sbo":"SBO:0000247",
"seed.compound":"cpd02693"
}
},
{
"id":"cpd03520_c0",
"name":"Molybdopterin_c0",
"compartment":"c0",
"charge":1,
"formula":"C10H12N5O6PS2",
"annotation":{
"bigg.metabolite":"mpt",
"biocyc":"META:CPD-4",
"hmdb":"HMDB02206",
"inchi":"InChI=1S/C10H14N5O6PS2/c11-10-14-7-4(8(16)15-10)12-3-6(24)5(23)2(21-9(3)13-7)1-20-22(17,18)19/h2-3,9,12,23-24H,1H2,(H2,17,18,19)(H4,11,13,14,15,16)/p-3/t2-,3+,9-/m1/s1",
"inchikey":"HPEUEJRPDGMIMY-IFQPEPLCSA-K",
"kegg.compound":"C05924",
"metanetx.chemical":"MNXM1193",
"sbo":"SBO:0000247",
"seed.compound":"cpd03520"
}
},
{
"id":"cpd00139_c0",
"name":"Glycolate_c0",
"compartment":"c0",
"charge":1,
"formula":"C2H3O3",
"annotation":{
"bigg.metabolite":"glyclt",
"biocyc":"META:GLYCOLLATE",
"chebi":"29805",
"hmdb":"HMDB00115",
"inchi":"InChI=1S/C2H4O3/c3-1-2(4)5/h3H,1H2,(H,4,5)/p-1",
"inchikey":"AEMRFAOFKBGASW-UHFFFAOYSA-M",
"kegg.compound":"C00160",
"metanetx.chemical":"MNXM222",
"sbo":"SBO:0000247",
"seed.compound":"cpd00139"
}
},
{
"id":"cpd00408_c0",
"name":"Pantoate_c0",
"compartment":"c0",
"charge":1,
"formula":"C6H11O4",
"annotation":{
"bigg.metabolite":"pant__R",
"biocyc":"META:L-PANTOATE",
"inchi":"InChI=1S/C6H12O4/c1-6(2,3-7)4(8)5(9)10/h4,7-8H,3H2,1-2H3,(H,9,10)/p-1/t4-/m0/s1",
"inchikey":"OTOIIPJYVQJATP-BYPYZUCNSA-M",
"kegg.compound":"C00522",
"metanetx.chemical":[
"MNXM722831",
"MNXM593"
],
"sbo":"SBO:0000247",
"seed.compound":"cpd00408"
}
},
{
"id":"cpd00047_c0",
"name":"Formate_c0",
"compartment":"c0",
"charge":1,
"formula":"CHO2",
"annotation":{
"bigg.metabolite":"for",
"biocyc":"META:FORMATE",
"hmdb":"HMDB00142",
"inchi":"InChI=1S/CH2O2/c2-1-3/h1H,(H,2,3)/p-1",
"inchikey":"BDAGIHXWWSANSR-UHFFFAOYSA-M",
"kegg.compound":"C00058",
"metanetx.chemical":"MNXM39",
"sbo":"SBO:0000247",
"seed.compound":"cpd00047"
}
},
{
"id":"cpd00477_c0",
"name":"N-Acetyl-L-glutamate_c0",
"compartment":"c0",
"charge":1,
"formula":"C7H9NO5",
"annotation":{
"bigg.metabolite":"acglu",
"biocyc":"META:ACETYL-GLU",
"hmdb":"HMDB01138",
"inchi":"InChI=1S/C7H11NO5/c1-4(9)8-5(7(12)13)2-3-6(10)11/h5H,2-3H2,1H3,(H,8,9)(H,10,11)(H,12,13)/p-2/t5-/m0/s1",
"inchikey":"RFMMMVDNIPUKGG-YFKPBYRVSA-L",
"kegg.compound":"C00624",
"metanetx.chemical":"MNXM730",
"sbo":"SBO:0000247",
"seed.compound":"cpd00477"
}
},
{
"id":"cpd11554_c0",
"name":"8-methyl-3-oxo-nonanoyl-ACP_c0",
"compartment":"c0",
"charge":1,
"formula":"C21H37N2O9PRS",
"annotation":{
"metanetx.chemical":"MNXM10449",
"sbo":"SBO:0000247",
"seed.compound":"cpd11554"
}
},
{
"id":"cpd15681_c0",
"name":"1,2-dianteisopentadecanoyl-sn-glycerol 3-phosphate_c0",
"compartment":"c0",
"charge":1,
"formula":"C33H64O8P",
"annotation":{
"metanetx.chemical":"MNXM6574",
"sbo":"SBO:0000247",
"seed.compound":"cpd15681"
}
},
{
"id":"cpd00196_c0",
"name":"Acetylphosphate_c0",
"compartment":"c0",
"charge":1,
"formula":"C2H3O5P",
"annotation":{
"bigg.metabolite":"actp",
"biocyc":"META:ACETYL-P",
"hmdb":"HMDB01494",
"inchi":"InChI=1S/C2H5O5P/c1-2(3)7-8(4,5)6/h1H3,(H2,4,5,6)/p-2",
"inchikey":"LIPOUNRJVLNBCD-UHFFFAOYSA-L",
"kegg.compound":"C00227",
"metanetx.chemical":"MNXM280",
"sbo":"SBO:0000247",
"seed.compound":"cpd00196"
}
},
{
"id":"cpd22027_c0",
"name":"3-Ketoglutaryl-ACP-methyl-ester_c0",
"compartment":"c0",
"charge":1,
"formula":"C20H32N3O12PR2S",
"annotation":{
"biocyc":"META:3-Ketoglutaryl-ACP-methyl-ester",
"metanetx.chemical":"MNXM10051",
"sbo":"SBO:0000247",
"seed.compound":"cpd22027"
}
},
{
"id":"cpd01630_c0",
"name":"cis,cis-Muconate_c0",
"compartment":"c0",
"charge":1,
"formula":"C6H4O4",
"annotation":{
"bigg.metabolite":"ccmuac",
"biocyc":"META:CIS-CIS-MUCONATE",
"chebi":"32379",
"hmdb":"HMDB06331",
"inchi":"InChI=1S/C6H6O4/c7-5(8)3-1-2-4-6(9)10/h1-4H,(H,7,8)(H,9,10)/p-2/b3-1-,4-2-",
"inchikey":"TXXHDPDFNKHHGW-CCAGOZQPSA-L",
"kegg.compound":"C02480",
"metanetx.chemical":"MNXM1144",
"sbo":"SBO:0000247",
"seed.compound":"cpd01630"
}
},
{
"id":"cpd00035_c0",
"name":"L-Alanine_c0",
"compartment":"c0",
"charge":1,
"formula":"C3H7NO2",
"annotation":{
"bigg.metabolite":"ala__L",
"biocyc":"META:L-ALPHA-ALANINE",
"hmdb":"HMDB00161",
"inchi":"InChI=1S/C3H7NO2/c1-2(4)3(5)6/h2H,4H2,1H3,(H,5,6)/t2-/m0/s1",
"inchikey":"QNAYBMKLOCPYGJ-REOHCLBHSA-N",
"kegg.compound":"C00041",
"metanetx.chemical":"MNXM32",
"sbo":"SBO:0000247",
"seed.compound":"cpd00035"
}
},
{
"id":"cpd02566_c0",
"name":"2,3-Dihydroxy-2,3-dihydrobenzoate_c0",
"compartment":"c0",
"charge":1,
"formula":"C7H7O4",
"annotation":{
"bigg.metabolite":"23ddhb",
"biocyc":"META:DIHYDRO-DIOH-BENZOATE",
"inchi":"InChI=1S/C7H8O4/c8-5-3-1-2-4(6(5)9)7(10)11/h1-3,5-6,8-9H,(H,10,11)/p-1/t5-,6-/m0/s1",
"inchikey":"INCSWYKICIYAHB-WDSKDSINSA-M",
"kegg.compound":"C04171",
"metanetx.chemical":"MNXM114261",
"sbo":"SBO:0000247",
"seed.compound":"cpd02566"
}
},
{
"id":"cpd11474_c0",
"name":"Decanoyl-ACP_c0",
"compartment":"c0",
"charge":1,
"formula":"C21H40N2O8PRS",
"annotation":{
"bigg.metabolite":"dcaACP",
"biocyc":[
"META:Decanoyl-ACPs",
"META:Decanoyl-HmqF-Proteins"
],
"kegg.compound":"C05755",
"metanetx.chemical":[
"MNXM1473",
"MNXM97432"
],
"sbo":"SBO:0000247",
"seed.compound":"cpd11474"
}
},
{
"id":"cpd00115_c0",
"name":"dATP_c0",
"compartment":"c0",
"charge":1,
"formula":"C10H13N5O12P3",
"annotation":{
"bigg.metabolite":"datp",
"biocyc":"META:DATP",
"hmdb":"HMDB01532",
"inchi":"InChI=1S/C10H16N5O12P3/c11-9-8-10(13-3-12-9)15(4-14-8)7-1-5(16)6(25-7)2-24-29(20,21)27-30(22,23)26-28(17,18)19/h3-7,16H,1-2H2,(H,20,21)(H,22,23)(H2,11,12,13)(H2,17,18,19)/p-3/t5-,6+,7+/m0/s1",
"inchikey":"SUYVUBYJARFZHO-RRKCRQDMSA-K",
"kegg.compound":"C00131",
"metanetx.chemical":"MNXM286",
"sbo":"SBO:0000247",
"seed.compound":"cpd00115"
}
},
{
"id":"cpd18072_c0",
"name":"Cytochrome-C-ox_c0",
"compartment":"c0",
"charge":1,
"formula":"FeR",
"annotation":{
"sbo":"SBO:0000247",
"seed.compound":"cpd18072"
}
},
{
"id":"cpd01567_c0",
"name":"(R)-Allantoin_c0",
"compartment":"c0",
"charge":1,
"formula":"C4H5N4O3",
"annotation":{
"biocyc":"META:R--ALLANTOIN",
"chebi":"298",
"inchi":"InChI=1S/C4H6N4O3/c5-3(10)6-1-2(9)8-4(11)7-1/h1H,(H3,5,6,10)(H2,7,8,9,11)/t1-/m1/s1",
"inchikey":"POJWUDADGALRAB-PVQJCKRUSA-N",
"kegg.compound":"C02348",
"metanetx.chemical":"MNXM114184",
"sbo":"SBO:0000247",
"seed.compound":"cpd01567"
}
},
{
"id":"cpd27144_c0",
"name":"Gcv-H_c0",
"compartment":"c0",
"charge":1,
"formula":"C6H14N2OR2",
"annotation":{
"biocyc":"META:Gcv-H",
"metanetx.chemical":"MNXM97327",
"sbo":"SBO:0000247",
"seed.compound":"cpd27144"
}
},
{
"id":"cpd21005_c0",
"name":"7,9,9'-tricis-Neurosporene_c0",
"compartment":"c0",
"charge":1,
"formula":"C40H58",
"annotation":{
"biocyc":"META:CPD-7524",
"inchi":"InChI=1S/C40H58/c1-33(2)19-13-23-37(7)27-17-31-39(9)29-15-25-35(5)21-11-12-22-36(6)26-16-30-40(10)32-18-28-38(8)24-14-20-34(3)4/h11-12,15-17,19-22,25-31H,13-14,18,23-24,32H2,1-10H3/b12-11+,25-15+,26-16+,31-17-,35-21+,36-22+,37-27+,38-28+,39-29-,40-30-",
"inchikey":"ATCICVFRSJQYDV-IFJQPPEWSA-N",
"kegg.compound":"C19759",
"metanetx.chemical":"MNXM6133",
"sbo":"SBO:0000247",
"seed.compound":"cpd21005"
}
},
{
"id":"cpd00076_e0",
"name":"Sucrose_e0",
"compartment":"e0",
"charge":1,
"formula":"C12H22O11",
"annotation":{
"bigg.metabolite":"sucr",
"biocyc":"META:SUCROSE",
"hmdb":"HMDB00258",
"inchi":"InChI=1S/C12H22O11/c13-1-4-6(16)8(18)9(19)11(21-4)23-12(3-15)10(20)7(17)5(2-14)22-12/h4-11,13-20H,1-3H2/t4-,5-,6-,7-,8+,9-,10+,11-,12+/m1/s1",
"inchikey":"CZMRCDWAGMRECN-UGDNZRGBSA-N",
"kegg.compound":[
"G00370",
"C00089"
],
"metanetx.chemical":"MNXM167",
"sbo":"SBO:0000247",
"seed.compound":"cpd00076"
}
},
{
"id":"cpd00264_e0",
"name":"Spermidine_e0",
"compartment":"e0",
"charge":1,
"formula":"C7H22N3",
"annotation":{
"bigg.metabolite":"spmd",
"biocyc":"META:SPERMIDINE",
"hmdb":"HMDB01257",
"inchi":"InChI=1S/C7H19N3/c8-4-1-2-6-10-7-3-5-9/h10H,1-9H2/p+3",
"inchikey":"ATHGHQPFGPMSJY-UHFFFAOYSA-Q",
"kegg.compound":"C00315",
"metanetx.chemical":"MNXM124",
"sbo":"SBO:0000247",
"seed.compound":"cpd00264"
}
},
{
"id":"cpd02921_c0",
"name":"SAICAR_c0",
"compartment":"c0",
"charge":1,
"formula":"C13H16N4O12P",
"annotation":{
"bigg.metabolite":"25aics",
"biocyc":"META:P-RIBOSYL-4-SUCCCARB-AMINOIMIDAZOLE",
"chebi":"18319",
"hmdb":"HMDB00797",
"inchi":"InChI=1S/C13H19N4O12P/c14-10-7(11(22)16-4(13(23)24)1-6(18)19)15-3-17(10)12-9(21)8(20)5(29-12)2-28-30(25,26)27/h3-5,8-9,12,20-21H,1-2,14H2,(H,16,22)(H,18,19)(H,23,24)(H2,25,26,27)/p-4/t4?,5-,8-,9-,12-/m1/s1",
"inchikey":"NAQGHJTUZRHGAC-LBGUGVGYSA-J",
"kegg.compound":"C04823",
"metanetx.chemical":[
"MNXM32478",
"MNXM723207"
],
"sbo":"SBO:0000247",
"seed.compound":"cpd02921"
}
},
{
"id":"cpd01997_c0",
"name":"Dimethylbenzimidazole_c0",
"compartment":"c0",
"charge":1,
"formula":"C9H10N2",
"annotation":{
"bigg.metabolite":"dmbzid",
"biocyc":"META:DIMETHYLBENZIMIDAZOLE",
"chebi":"4620",
"hmdb":"HMDB03701",
"inchi":"InChI=1S/C9H10N2/c1-6-3-8-9(4-7(6)2)11-5-10-8/h3-5H,1-2H3,(H,10,11)",
"inchikey":"LJUQGASMPRMWIW-UHFFFAOYSA-N",
"kegg.compound":"C03114",
"metanetx.chemical":[
"MNXM50981",
"MNXM1531"
],
"sbo":"SBO:0000247",
"seed.compound":"cpd01997"
}
},
{
"id":"cpd00023_e0",
"name":"L-Glutamate_e0",
"compartment":"e0",
"charge":1,
"formula":"C5H8NO4",
"annotation":{
"bigg.metabolite":"glu__L",
"biocyc":"META:GLT",
"chebi":"21301",
"hmdb":"HMDB00148",
"inchi":"InChI=1S/C5H9NO4/c6-3(5(9)10)1-2-4(7)8/h3H,1-2,6H2,(H,7,8)(H,9,10)/p-1/t3-/m0/s1",
"inchikey":"WHUUTDBJXJRKMK-VKHMYHEASA-M",
"kegg.compound":"C00025",
"metanetx.chemical":"MNXM89557",
"sbo":"SBO:0000247",
"seed.compound":"cpd00023"
}
},
{
"id":"cpd00346_c0",
"name":"L-Aspartate4-semialdehyde_c0",
"compartment":"c0",
"charge":1,
"formula":"C4H7NO3",
"annotation":{
"bigg.metabolite":"aspsa",
"biocyc":"META:L-ASPARTATE-SEMIALDEHYDE",
"inchi":"InChI=1S/C4H7NO3/c5-3(1-2-6)4(7)8/h2-3H,1,5H2,(H,7,8)/t3-/m0/s1",
"inchikey":"HOSWPDPVFBCLSY-VKHMYHEASA-N",
"kegg.compound":"C00441",
"metanetx.chemical":"MNXM361",
"sbo":"SBO:0000247",
"seed.compound":"cpd00346"
}
},
{
"id":"cpd11519_c0",
"name":"14-methyl-hexa-decanoyl-ACP_c0",
"compartment":"c0",
"charge":1,
"formula":"C28H53N2O8PRS",
"annotation":{
"metanetx.chemical":"MNXM8022",
"sbo":"SBO:0000247",
"seed.compound":"cpd11519"
}
},
{
"id":"cpd01700_c0",
"name":"D-Citramalate_c0",
"compartment":"c0",
"charge":1,
"formula":"C5H6O5",
"annotation":{
"biocyc":"META:CPD-31",
"inchi":"InChI=1S/C5H8O5/c1-5(10,4(8)9)2-3(6)7/h10H,2H2,1H3,(H,6,7)(H,8,9)/p-2/t5-/m1/s1",
"inchikey":"XFTRTWQBIOMVPK-RXMQYKEDSA-L",
"kegg.compound":"C02612",
"metanetx.chemical":"MNXM1421",
"sbo":"SBO:0000247",
"seed.compound":"cpd01700"
}
},
{
"id":"cpd02315_c0",
"name":"6-Pyruvoyltetrahydropterin_c0",
"compartment":"c0",
"charge":1,
"formula":"C9H11N5O3",
"annotation":{
"bigg.metabolite":"6pthp",
"biocyc":"META:6-PYRUVOYL-5678-TETRAHYDROPTERIN",
"chebi":"2235",
"hmdb":"HMDB01195",
"inchi":"InChI=1S/C9H11N5O3/c1-3(15)6(16)4-2-11-7-5(12-4)8(17)14-9(10)13-7/h4,12H,2H2,1H3,(H4,10,11,13,14,17)/t4-/m1/s1",
"inchikey":"WBJZXBUVECZHCE-SCSAIBSYSA-N",
"kegg.compound":"C03684",
"metanetx.chemical":"MNXM467",
"sbo":"SBO:0000247",
"seed.compound":"cpd02315"
}
},
{
"id":"cpd01012_e0",
"name":"Cd2+_e0",
"compartment":"e0",
"charge":1,
"formula":"Cd",
"annotation":{
"bigg.metabolite":"cd2",
"biocyc":"META:CD+2",
"chebi":"3290",
"inchi":"InChI=1S/Cd/q+2",
"inchikey":"WLZRMCYVCSSEQC-UHFFFAOYSA-N",
"kegg.compound":"C01413",
"metanetx.chemical":"MNXM4505",
"sbo":"SBO:0000247",
"seed.compound":"cpd01012"
}
},
{
"id":"cpd01012_c0",
"name":"Cd2+_c0",
"compartment":"c0",
"charge":1,
"formula":"Cd",
"annotation":{
"bigg.metabolite":"cd2",
"biocyc":"META:CD+2",
"chebi":"3290",
"inchi":"InChI=1S/Cd/q+2",
"inchikey":"WLZRMCYVCSSEQC-UHFFFAOYSA-N",
"kegg.compound":"C01413",
"metanetx.chemical":"MNXM4505",
"sbo":"SBO:0000247",
"seed.compound":"cpd01012"
}
},
{
"id":"cpd00013_c0",
"name":"NH3_c0",
"compartment":"c0",
"charge":1,
"formula":"H4N",
"annotation":{
"bigg.metabolite":[
"nh3",
"nh4"
],
"biocyc":[
"META:AMMONIUM",
"META:AMMONIA"
],
"chebi":"7434",
"hmdb":"HMDB00051",
"inchi":"InChI=1S/H3N/h1H3/p+1",
"inchikey":"QGZKDVFQNNGYKY-UHFFFAOYSA-O",
"kegg.compound":[
"C01342",
"C00014"
],
"metanetx.chemical":"MNXM15",
"sbo":"SBO:0000247",
"seed.compound":"cpd00013"
}
},
{
"id":"cpd04920_c0",
"name":"D-Glycero-D-manno-heptose1-phosphate_c0",
"compartment":"c0",
"charge":1,
"formula":"C7H13O10P",
"annotation":{
"bigg.metabolite":"gmhep1p",
"biocyc":"META:D-BETA-D-HEPTOSE-1-P",
"inchi":"InChI=1S/C7H15O10P/c8-1-2(9)6-4(11)3(10)5(12)7(16-6)17-18(13,14)15/h2-12H,1H2,(H2,13,14,15)/p-2/t2-,3+,4+,5+,6-,7+/m1/s1",
"inchikey":"KMEJCSKJXSBBAN-QTNLNCNHSA-L",
"kegg.compound":"C07838",
"metanetx.chemical":[
"MNXM722826",
"MNXM1661"
],
"sbo":"SBO:0000247",
"seed.compound":"cpd04920"
}
},
{
"id":"cpd00443_c0",
"name":"ABEE_c0",
"compartment":"c0",
"charge":1,
"formula":"C7H6NO2",
"annotation":{
"bigg.metabolite":"4abz",
"biocyc":"META:P-AMINO-BENZOATE",
"chebi":"1783",
"hmdb":"HMDB01392",
"inchi":"InChI=1S/C7H7NO2/c8-6-3-1-5(2-4-6)7(9)10/h1-4H,8H2,(H,9,10)/p-1",
"inchikey":"ALYNCZNDIQEVRV-UHFFFAOYSA-M",
"kegg.compound":"C00568",
"metanetx.chemical":"MNXM421",
"sbo":"SBO:0000247",
"seed.compound":"cpd00443"
}
},
{
"id":"cpd11496_c0",
"name":"4-methyl-3-oxo-hexanoyl-ACP_c0",
"compartment":"c0",
"charge":1,
"formula":"C18H31N2O9PRS",
"annotation":{
"metanetx.chemical":"MNXM10219",
"sbo":"SBO:0000247",
"seed.compound":"cpd11496"
}
},
{
"id":"cpd00930_c0",
"name":"imidazole acetol-phosphate_c0",
"compartment":"c0",
"charge":1,
"formula":"C6H7N2O5P",
"annotation":{
"bigg.metabolite":"imacp",
"biocyc":"META:IMIDAZOLE-ACETOL-P",
"chebi":"57766",
"hmdb":"HMDB12236",
"inchi":"InChI=1S/C6H9N2O5P/c9-6(3-13-14(10,11)12)1-5-2-7-4-8-5/h2,4H,1,3H2,(H,7,8)(H2,10,11,12)/p-2",
"inchikey":"YCFFMSOLUMRAMD-UHFFFAOYSA-L",
"kegg.compound":"C01267",
"metanetx.chemical":"MNXM1456",
"sbo":"SBO:0000247",
"seed.compound":"cpd00930"
}
},
{
"id":"cpd00264_c0",
"name":"Spermidine_c0",
"compartment":"c0",
"charge":1,
"formula":"C7H22N3",
"annotation":{
"bigg.metabolite":"spmd",
"biocyc":"META:SPERMIDINE",
"hmdb":"HMDB01257",
"inchi":"InChI=1S/C7H19N3/c8-4-1-2-6-10-7-3-5-9/h10H,1-9H2/p+3",
"inchikey":"ATHGHQPFGPMSJY-UHFFFAOYSA-Q",
"kegg.compound":"C00315",
"metanetx.chemical":"MNXM124",
"sbo":"SBO:0000247",
"seed.compound":"cpd00264"
}
},
{
"id":"cpd15634_c0",
"name":"teichuronic acid (GlcA+GalNac, 45 repeating unit)_c0",
"compartment":"c0",
"charge":1,
"formula":"C630H945N45O630P45",
"annotation":{
"metanetx.chemical":"MNXM9134",
"sbo":"SBO:0000247",
"seed.compound":"cpd15634"
}
},
{
"id":"cpd00338_c0",
"name":"5-Aminolevulinate_c0",
"compartment":"c0",
"charge":1,
"formula":"C5H9NO3",
"annotation":{
"bigg.metabolite":"5aop",
"biocyc":"META:5-AMINO-LEVULINATE",
"hmdb":"HMDB01149",
"inchi":"InChI=1S/C5H9NO3/c6-3-4(7)1-2-5(8)9/h1-3,6H2,(H,8,9)",
"inchikey":"ZGXJTSGNIOSYLO-UHFFFAOYSA-N",
"kegg.compound":"C00430",
"metanetx.chemical":"MNXM405",
"sbo":"SBO:0000247",
"seed.compound":"cpd00338"
}
},
{
"id":"cpd15331_c0",
"name":"1-tetradecanoyl-sn-glycerol 3-phosphate_c0",
"compartment":"c0",
"charge":1,
"formula":"C17H33O7P",
"annotation":{
"bigg.metabolite":"1tdecg3p",
"biocyc":[
"META:CPD0-2254",
"META:CPD-18379"
],
"inchi":"InChI=1S/C17H35O7P/c1-2-3-4-5-6-7-8-9-10-11-12-13-17(19)23-14-16(18)15-24-25(20,21)22/h16,18H,2-15H2,1H3,(H2,20,21,22)/p-2/t16-/m1/s1",
"inchikey":"FAZBDRGXCKPVJU-MRXNPFEDSA-L",
"metanetx.chemical":"MNXM3426",
"sbo":"SBO:0000247",
"seed.compound":"cpd15331"
}
},
{
"id":"cpd00219_c0",
"name":"Prephenate_c0",
"compartment":"c0",
"charge":1,
"formula":"C10H8O6",
"annotation":{
"bigg.metabolite":"pphn",
"biocyc":"META:PREPHENATE",
"hmdb":"HMDB12283",
"inchi":"InChI=1S/C10H10O6/c11-6-1-3-10(4-2-6,9(15)16)5-7(12)8(13)14/h1-4,6,11H,5H2,(H,13,14)(H,15,16)/p-2/t6-,10+",
"inchikey":"FPWMCUPFBRFMLH-XGAOUMNUSA-L",
"kegg.compound":"C00254",
"metanetx.chemical":"MNXM503",
"sbo":"SBO:0000247",
"seed.compound":"cpd00219"
}
},
{
"id":"cpd19505_c0",
"name":"Precursor Z_c0",
"compartment":"c0",
"charge":1,
"formula":"C10H13N5O8P",
"annotation":{
"bigg.metabolite":"cpmp",
"biocyc":"META:PRECURSOR-Z",
"chebi":"59648",
"inchi":"InChI=1S/C10H14N5O8P/c11-9-14-6-3(7(16)15-9)12-4-8(13-6)22-2-1-21-24(19,20)23-5(2)10(4,17)18/h2,4-5,8,12,17-18H,1H2,(H,19,20)(H4,11,13,14,15,16)/p-1/t2-,4-,5+,8-/m1/s1",
"inchikey":"CZAKJJUNKNPTTO-AJFJRRQVSA-M",
"kegg.compound":"C18239",
"metanetx.chemical":"MNXM1385",
"sbo":"SBO:0000247",
"seed.compound":"cpd19505"
}
},
{
"id":"cpd00649_c0",
"name":"Coenzyme F420_c0",
"compartment":"c0",
"charge":1,
"formula":"C29H32N5O18P",
"annotation":{
"bigg.metabolite":"f420_2",
"biocyc":"META:OX-COENZYME-F420",
"inchi":"InChI=1S/C29H36N5O18P/c1-12(25(42)31-17(28(46)47)4-6-21(38)30-16(27(44)45)5-7-22(39)40)52-53(49,50)51-11-20(37)23(41)19(36)10-34-18-9-14(35)3-2-13(18)8-15-24(34)32-29(48)33-26(15)43/h2-3,8-9,12,16-17,19-20,23,36-37,41H,4-7,10-11H2,1H3,(H8,30,31,32,33,35,38,39,40,42,43,44,45,46,47,48,49,50)/p-5/t12-,16-,17-,19-,20+,23-/m0/s1",
"inchikey":"BEUZRXRCQLIWPE-NALJQGANSA-I",
"kegg.compound":"C00876",
"metanetx.chemical":"MNXM372",
"sbo":"SBO:0000247",
"seed.compound":"cpd00649"
}
},
{
"id":"cpd08286_c0",
"name":"2-C-methyl-D-erythritol4-phosphate_c0",
"compartment":"c0",
"charge":1,
"formula":"C5H11O7P",
"annotation":{
"bigg.metabolite":"2me4p",
"biocyc":"META:2-C-METHYL-D-ERYTHRITOL-4-PHOSPHATE",
"inchi":"InChI=1S/C5H13O7P/c1-5(8,3-6)4(7)2-12-13(9,10)11/h4,6-8H,2-3H2,1H3,(H2,9,10,11)/p-2/t4-,5+/m1/s1",
"inchikey":"XMWHRVNVKDKBRG-UHNVWZDZSA-L",
"kegg.compound":"C11434",
"metanetx.chemical":"MNXM1626",
"sbo":"SBO:0000247",
"seed.compound":"cpd08286"
}
},
{
"id":"cpd00001_e0",
"name":"H2O_e0",
"compartment":"e0",
"charge":1,
"formula":"H2O",
"annotation":{
"bigg.metabolite":[
"oh1",
"h2o"
],
"biocyc":[
"META:OH",
"META:OXONIUM",
"META:WATER"
],
"chebi":"5585",
"inchi":"InChI=1S/H2O/h1H2",
"inchikey":"XLYOFNOQVPJJNP-UHFFFAOYSA-N",
"kegg.compound":[
"C01328",
"C00001"
],
"metanetx.chemical":"MNXM2",
"sbo":"SBO:0000247",
"seed.compound":"cpd00001"
}
},
{
"id":"cpd15492_c0",
"name":"kdo-phospho-heptosyl-phospho-heptosyl-heptosyl-kdo2-lipidA_c0",
"compartment":"c0",
"charge":1,
"formula":"C139H241N2O70P4",
"annotation":{
"bigg.metabolite":"kphphhlipa",
"biocyc":"META:CPD0-2257",
"inchi":"InChI=1S/C139H252N2O70P4/c1-7-13-19-25-31-37-38-44-50-56-62-68-102(159)193-87(66-60-54-48-42-35-29-23-17-11-5)72-104(161)197-125-106(141-100(157)71-86(65-59-53-47-41-34-28-22-16-10-4)192-101(158)67-61-55-49-43-36-30-24-18-12-6)129(190-82-97-109(164)124(196-103(160)70-85(148)64-58-52-46-40-33-27-21-15-9-3)105(130(194-97)211-215(186,187)188)140-99(156)69-84(147)63-57-51-45-39-32-26-20-14-8-2)195-98(123(125)208-212(177,178)179)83-191-137(134(171)172)75-96(204-139(136(175)176)74-95(108(163)118(206-139)91(152)78-144)203-138(135(173)174)73-88(149)107(162)117(205-138)90(151)77-143)122(121(207-137)93(154)80-146)201-133-115(170)126(128(210-214(183,184)185)119(199-133)92(153)79-145)202-132-114(169)112(167)127(209-213(180,181)182)120(200-132)94(155)81-189-131-113(168)110(165)111(166)116(198-131)89(150)76-142/h84-98,105-133,142-155,162-170H,7-83H2,1-6H3,(H,140,156)(H,141,157)(H,171,172)(H,173,174)(H,175,176)(H2,177,178,179)(H2,180,181,182)(H2,183,184,185)(H2,186,187,188)/p-11/t84-,85-,86-,87-,88-,89+,90-,91-,92-,93-,94-,95-,96-,97-,98-,105-,106-,107-,108-,109-,110+,111+,112-,113+,114+,115+,116-,117-,118-,119-,120-,121-,122-,123-,124-,125-,126-,127+,128-,129-,130-,131+,132+,133-,137-,138-,139-/m1/s1",
"inchikey":"HKWVBDGTKAFRJF-SMOKPPPPSA-C",
"metanetx.chemical":"MNXM58984",
"sbo":"SBO:0000247",
"seed.compound":"cpd15492"
}
},
{
"id":"cpd11313_c0",
"name":"hemeO_c0",
"compartment":"c0",
"charge":1,
"formula":"C49H56FeN4O5",
"annotation":{
"bigg.metabolite":"hemeO",
"biocyc":"META:HEME_O",
"inchi":"InChI=1S/C49H60N4O5.Fe/c1-10-35-31(6)40-26-45-49(46(54)19-13-18-30(5)17-12-16-29(4)15-11-14-28(2)3)34(9)41(53-45)24-38-32(7)36(20-22-47(55)56)43(51-38)27-44-37(21-23-48(57)58)33(8)39(52-44)25-42(35)50-40;/h10,14,16,18,24-27,46,54H,1,11-13,15,17,19-23H2,2-9H3,(H4,50,51,52,53,55,56,57,58);/q;+2/p-4/b29-16+,30-18+,38-24-,39-25-,40-26-,41-24-,42-25-,43-27-,44-27-,45-26-;",
"inchikey":"FISPASSVCDRERW-KVGORYHISA-J",
"kegg.compound":"C15672",
"metanetx.chemical":"MNXM1278",
"sbo":"SBO:0000247",
"seed.compound":"cpd11313"
}
},
{
"id":"cpd08301_c0",
"name":"2-C-methyl-D-erythritol2-4-cyclodiphosphate_c0",
"compartment":"c0",
"charge":1,
"formula":"C5H10O9P2",
"annotation":{
"bigg.metabolite":"2mecdp",
"biocyc":"META:2C-METH-D-ERYTHRITOL-CYCLODIPHOSPHATE",
"inchi":"InChI=1S/C5H12O9P2/c1-5(3-6)4(7)2-12-15(8,9)14-16(10,11)13-5/h4,6-7H,2-3H2,1H3,(H,8,9)(H,10,11)/p-2/t4-,5+/m1/s1",
"inchikey":"SFRQRNJMIIUYDI-UHNVWZDZSA-L",
"kegg.compound":"C11453",
"metanetx.chemical":"MNXM1168",
"sbo":"SBO:0000247",
"seed.compound":"cpd08301"
}
},
{
"id":"cpd14866_c0",
"name":"4,4'-Diaponeurosporene_c0",
"compartment":"c0",
"charge":1,
"formula":"C30H42",
"annotation":{
"biocyc":"META:CPD-9911",
"chebi":"62743",
"inchi":"InChI=1S/C30H42/c1-25(2)15-11-19-29(7)23-13-21-27(5)17-9-10-18-28(6)22-14-24-30(8)20-12-16-26(3)4/h9-11,13-19,21-24H,12,20H2,1-8H3/b10-9+,19-11+,21-13+,22-14+,27-17+,28-18+,29-23+,30-24+",
"inchikey":"FPSYVUBUILNSRF-MQMKOTMBSA-N",
"kegg.compound":"C16145",
"metanetx.chemical":"MNXM1537",
"sbo":"SBO:0000247",
"seed.compound":"cpd14866"
}
},
{
"id":"cpd00066_c0",
"name":"L-Phenylalanine_c0",
"compartment":"c0",
"charge":1,
"formula":"C9H11NO2",
"annotation":{
"bigg.metabolite":"phe__L",
"biocyc":"META:PHE",
"hmdb":"HMDB00159",
"inchi":"InChI=1S/C9H11NO2/c10-8(9(11)12)6-7-4-2-1-3-5-7/h1-5,8H,6,10H2,(H,11,12)/t8-/m0/s1",
"inchikey":"COLNVLDHVKWLRT-QMMMGPOBSA-N",
"kegg.compound":"C00079",
"metanetx.chemical":"MNXM97",
"sbo":"SBO:0000247",
"seed.compound":"cpd00066"
}
},
{
"id":"cpd11500_c0",
"name":"6-methyl-3-oxo-octanoyl-ACP_c0",
"compartment":"c0",
"charge":1,
"formula":"C20H35N2O9PRS",
"annotation":{
"metanetx.chemical":"MNXM10370",
"sbo":"SBO:0000247",
"seed.compound":"cpd11500"
}
},
{
"id":"cpd00501_c0",
"name":"beta-D-Glucose 1-phosphate_c0",
"compartment":"c0",
"charge":1,
"formula":"C6H11O9P",
"annotation":{
"bigg.metabolite":"g1p_B",
"biocyc":"META:CPD-448",
"inchi":"InChI=1S/C6H13O9P/c7-1-2-3(8)4(9)5(10)6(14-2)15-16(11,12)13/h2-10H,1H2,(H2,11,12,13)/p-2/t2-,3-,4+,5-,6+/m1/s1",
"inchikey":"HXXFSFRBOHSIMQ-DVKNGEFBSA-L",
"kegg.compound":"C00663",
"metanetx.chemical":"MNXM679",
"sbo":"SBO:0000247",
"seed.compound":"cpd00501"
}
},
{
"id":"cpd00358_c0",
"name":"dUTP_c0",
"compartment":"c0",
"charge":1,
"formula":"C9H12N2O14P3",
"annotation":{
"bigg.metabolite":"dutp",
"biocyc":"META:DUTP",
"hmdb":"HMDB01191",
"inchi":"InChI=1S/C9H15N2O14P3/c12-5-3-8(11-2-1-7(13)10-9(11)14)23-6(5)4-22-27(18,19)25-28(20,21)24-26(15,16)17/h1-2,5-6,8,12H,3-4H2,(H,18,19)(H,20,21)(H,10,13,14)(H2,15,16,17)/p-3/t5-,6+,8+/m0/s1",
"inchikey":"AHCYMLUZIRLXAA-SHYZEUOFSA-K",
"kegg.compound":"C00460",
"metanetx.chemical":"MNXM452",
"sbo":"SBO:0000247",
"seed.compound":"cpd00358"
}
},
{
"id":"cpd11472_c0",
"name":"Hexanoyl-ACP_c0",
"compartment":"c0",
"charge":1,
"formula":"C17H31N2O8PRS",
"annotation":{
"bigg.metabolite":"hexACP",
"biocyc":"META:Hexanoyl-ACPs",
"kegg.compound":"C05749",
"metanetx.chemical":"MNXM23683",
"sbo":"SBO:0000247",
"seed.compound":"cpd11472"
}
},
{
"id":"cpd00117_c0",
"name":"D-Alanine_c0",
"compartment":"c0",
"charge":1,
"formula":"C3H7NO2",
"annotation":{
"bigg.metabolite":"ala__D",
"biocyc":"META:D-ALANINE",
"hmdb":"HMDB01310",
"inchi":"InChI=1S/C3H7NO2/c1-2(4)3(5)6/h2H,4H2,1H3,(H,5,6)/t2-/m1/s1",
"inchikey":"QNAYBMKLOCPYGJ-UWTATZPHSA-N",
"kegg.compound":"C00133",
"metanetx.chemical":"MNXM156",
"sbo":"SBO:0000247",
"seed.compound":"cpd00117"
}
},
{
"id":"cpd00393_c0",
"name":"Folate_c0",
"compartment":"c0",
"charge":1,
"formula":"C19H17N7O6",
"annotation":{
"bigg.metabolite":"fol",
"biocyc":"META:CPD-12826",
"hmdb":"HMDB00121",
"inchi":"InChI=1S/C19H19N7O6/c20-19-25-15-14(17(30)26-19)23-11(8-22-15)7-21-10-3-1-9(2-4-10)16(29)24-12(18(31)32)5-6-13(27)28/h1-4,8,12,21H,5-7H2,(H,24,29)(H,27,28)(H,31,32)(H3,20,22,25,26,30)/p-2/t12-/m0/s1",
"inchikey":"OVBPIULPVIDEAO-LBPRGKRZSA-L",
"kegg.compound":"C00504",
"metanetx.chemical":"MNXM617",
"sbo":"SBO:0000247",
"seed.compound":"cpd00393"
}
},
{
"id":"cpd15399_c0",
"name":"1,6-anhydrous-N-Acetylmuramate_c0",
"compartment":"c0",
"charge":1,
"formula":"C11H16NO7",
"annotation":{
"bigg.metabolite":"anhm",
"biocyc":"META:CPD0-882",
"metanetx.chemical":"MNXM90585",
"sbo":"SBO:0000247",
"seed.compound":"cpd15399"
}
},
{
"id":"cpd03813_c0",
"name":"D-Galactosamine 6-phosphate_c0",
"compartment":"c0",
"charge":1,
"formula":"C6H14NO8P",
"annotation":{
"bigg.metabolite":"galam6p",
"biocyc":"META:D-GALACTOSAMINE-6-PHOSPHATE",
"inchi":"InChI=1S/C6H14NO8P/c7-3-5(9)4(8)2(15-6(3)10)1-14-16(11,12)13/h2-6,8-10H,1,7H2,(H2,11,12,13)/p-1/t2-,3-,4+,5-,6?/m1/s1",
"inchikey":"XHMJOUIAFHJHBW-GASJEMHNSA-M",
"kegg.compound":"C06377",
"metanetx.chemical":"MNXM5116",
"sbo":"SBO:0000247",
"seed.compound":"cpd03813"
}
},
{
"id":"cpd15507_c0",
"name":"three disacharide linked murein units (tetrapeptide crosslinked tetrapeptide (A2pm->D-ala), one uncrosslinked tetrapaptide) (middle of chain)_c0",
"compartment":"c0",
"charge":1,
"formula":"C111H169N21O59",
"annotation":{
"bigg.metabolite":"murein4px4p4p",
"biocyc":"META:CPD0-2266",
"inchi":"InChI=1S/C111H175N21O59/c1-38-89(155)128-60(27-30-71(149)150)101(167)131-57(98(164)119-43(6)103(170)171)23-18-24-61(106(176)177)132-92(158)41(4)117-96(162)55(21-16-19-53(112)104(172)173)129-99(165)58(25-28-69(145)146)126-90(156)39(2)116-95(161)46(9)181-88-76(125-52(15)144)111(187-82-65(33-135)183-108(73(79(82)153)122-49(12)141)189-84-64(32-134)178-37-62(120-47(10)139)81(84)179-44(7)93(159)114-38)186-68(36-138)86(88)191-109-74(123-50(13)142)80(154)83(66(34-136)184-109)188-110-75(124-51(14)143)87(85(67(35-137)185-110)190-107-72(121-48(11)140)78(152)77(151)63(31-133)182-107)180-45(8)94(160)115-40(3)91(157)127-59(26-29-70(147)148)100(166)130-56(22-17-20-54(113)105(174)175)97(163)118-42(5)102(168)169/h37-46,53-61,63-68,72-88,107-111,133-138,151-154H,16-36,112-113H2,1-15H3,(H,114,159)(H,115,160)(H,116,161)(H,117,162)(H,118,163)(H,119,164)(H,120,139)(H,121,140)(H,122,141)(H,123,142)(H,124,143)(H,125,144)(H,126,156)(H,127,157)(H,128,155)(H,129,165)(H,130,166)(H,131,167)(H,132,158)(H,145,146)(H,147,148)(H,149,150)(H,168,169)(H,170,171)(H,172,173)(H,174,175)(H,176,177)/p-6",
"inchikey":"NPJMJVATSCHTAI-UHFFFAOYSA-H",
"metanetx.chemical":"MNXM87122",
"sbo":"SBO:0000247",
"seed.compound":"cpd15507"
}
},
{
"id":"cpd00220_e0",
"name":"Riboflavin_e0",
"compartment":"e0",
"charge":1,
"formula":"C17H19N4O6",
"annotation":{
"bigg.metabolite":"ribflv",
"biocyc":[
"META:X-DRIB-PEN-1:4",
"META:RIBOFLAVIN"
],
"hmdb":"HMDB00244",
"inchi":"InChI=1S/C17H20N4O6/c1-7-3-9-10(4-8(7)2)21(5-11(23)14(25)12(24)6-22)15-13(18-9)16(26)20-17(27)19-15/h3-4,11-12,14,22-25H,5-6H2,1-2H3,(H,20,26,27)/p-1/t11-,12+,14-/m0/s1",
"inchikey":"AUNGANRZJHBGPY-SCRDCRAPSA-M",
"kegg.compound":"C00255",
"metanetx.chemical":"MNXM270",
"sbo":"SBO:0000247",
"seed.compound":"cpd00220"
}
},
{
"id":"cpd00954_c0",
"name":"6-hydroxymethyl dihydropterin_c0",
"compartment":"c0",
"charge":1,
"formula":"C7H9N5O2",
"annotation":{
"bigg.metabolite":[
"6hmhpt",
"2ahhmp"
],
"biocyc":"META:AMINO-OH-HYDROXYMETHYL-DIHYDROPTERIDINE",
"inchi":"InChI=1S/C7H9N5O2/c8-7-11-5-4(6(14)12-7)10-3(2-13)1-9-5/h13H,1-2H2,(H4,8,9,11,12,14)",
"inchikey":"CQQNNQTXUGLUEV-UHFFFAOYSA-N",
"kegg.compound":"C01300",
"metanetx.chemical":"MNXM937",
"sbo":"SBO:0000247",
"seed.compound":"cpd00954"
}
},
{
"id":"cpd00298_c0",
"name":"dTMP_c0",
"compartment":"c0",
"charge":1,
"formula":"C10H13N2O8P",
"annotation":{
"bigg.metabolite":"dtmp",
"biocyc":"META:TMP",
"hmdb":"HMDB01227",
"inchi":"InChI=1S/C10H15N2O8P/c1-5-3-12(10(15)11-9(5)14)8-2-6(13)7(20-8)4-19-21(16,17)18/h3,6-8,13H,2,4H2,1H3,(H,11,14,15)(H2,16,17,18)/p-2/t6-,7+,8+/m0/s1",
"inchikey":"GYOZYWVXFNDGLU-XLPZGREQSA-L",
"kegg.compound":"C00364",
"metanetx.chemical":"MNXM257",
"sbo":"SBO:0000247",
"seed.compound":"cpd00298"
}
},
{
"id":"cpd00011_c0",
"name":"CO2_c0",
"compartment":"c0",
"charge":1,
"formula":"CO2",
"annotation":{
"bigg.metabolite":"co2",
"biocyc":"META:CARBON-DIOXIDE",
"inchi":"InChI=1S/CO2/c2-1-3",
"inchikey":"CURLTUGMZLYLDI-UHFFFAOYSA-N",
"kegg.compound":"C00011",
"metanetx.chemical":"MNXM13",
"sbo":"SBO:0000247",
"seed.compound":"cpd00011"
}
},
{
"id":"cpd11532_c0",
"name":"9-methyl-decanoyl-ACP_c0",
"compartment":"c0",
"charge":1,
"formula":"C22H41N2O8PRS",
"annotation":{
"metanetx.chemical":"MNXM8225",
"sbo":"SBO:0000247",
"seed.compound":"cpd11532"
}
},
{
"id":"cpd02720_c0",
"name":"5-Amino-6--5-phosphoribitylaminouracil_c0",
"compartment":"c0",
"charge":1,
"formula":"C9H15N4O9P",
"annotation":{
"bigg.metabolite":"5aprbu",
"biocyc":"META:CPD-1086",
"inchi":"InChI=1S/C9H17N4O9P/c10-5-7(12-9(18)13-8(5)17)11-1-3(14)6(16)4(15)2-22-23(19,20)21/h3-4,6,14-16H,1-2,10H2,(H2,19,20,21)(H3,11,12,13,17,18)/p-2/t3-,4+,6-/m0/s1",
"inchikey":"RQRINYISXYAZKL-RPDRRWSUSA-L",
"kegg.compound":"C04454",
"metanetx.chemical":"MNXM1178",
"sbo":"SBO:0000247",
"seed.compound":"cpd02720"
}
},
{
"id":"cpd11440_c0",
"name":"fa6_c0",
"compartment":"c0",
"charge":1,
"formula":"C16H31O2",
"annotation":{
"bigg.metabolite":"fa6",
"metanetx.chemical":"MNXM3273",
"sbo":"SBO:0000247",
"seed.compound":"cpd11440"
}
},
{
"id":"cpd04099_e0",
"name":"Phosphonate_e0",
"compartment":"e0",
"charge":1,
"formula":"H2O3P",
"annotation":{
"bigg.metabolite":"ppt",
"biocyc":[
"META:PHOSPHONATE",
"META:CPD-12756"
],
"hmdb":"HMDB01443",
"inchi":"InChI=1S/H3O3P/c1-4(2)3/h4H,(H2,1,2,3)/p-1",
"inchikey":"ABLZXFCXXLZCGV-UHFFFAOYSA-M",
"kegg.compound":"C06701",
"metanetx.chemical":[
"MNXM1683",
"MNXM724809"
],
"sbo":"SBO:0000247",
"seed.compound":"cpd04099"
}
},
{
"id":"cpd00149_c0",
"name":"Co2+_c0",
"compartment":"c0",
"charge":1,
"formula":"Co",
"annotation":{
"bigg.metabolite":"cobalt2",
"biocyc":"META:CO+2",
"chebi":"48828",
"hmdb":"HMDB00608",
"inchi":"InChI=1S/Co/q+2",
"inchikey":"XLJKHNWPARRRJB-UHFFFAOYSA-N",
"kegg.compound":"C00175",
"metanetx.chemical":"MNXM90960",
"sbo":"SBO:0000247",
"seed.compound":"cpd00149"
}
},
{
"id":"cpd00023_c0",
"name":"L-Glutamate_c0",
"compartment":"c0",
"charge":1,
"formula":"C5H8NO4",
"annotation":{
"bigg.metabolite":"glu__L",
"biocyc":"META:GLT",
"chebi":"21301",
"hmdb":"HMDB00148",
"inchi":"InChI=1S/C5H9NO4/c6-3(5(9)10)1-2-4(7)8/h3H,1-2,6H2,(H,7,8)(H,9,10)/p-1/t3-/m0/s1",
"inchikey":"WHUUTDBJXJRKMK-VKHMYHEASA-M",
"kegg.compound":"C00025",
"metanetx.chemical":"MNXM89557",
"sbo":"SBO:0000247",
"seed.compound":"cpd00023"
}
},
{
"id":"cpd00650_c0",
"name":"Crotonyl-CoA_c0",
"compartment":"c0",
"charge":1,
"formula":"C25H36N7O17P3S",
"annotation":{
"bigg.metabolite":"b2coa",
"biocyc":"META:CROTONYL-COA",
"hmdb":"HMDB02009",
"inchi":"InChI=1S/C25H40N7O17P3S/c1-4-5-16(34)53-9-8-27-15(33)6-7-28-23(37)20(36)25(2,3)11-46-52(43,44)49-51(41,42)45-10-14-19(48-50(38,39)40)18(35)24(47-14)32-13-31-17-21(26)29-12-30-22(17)32/h4-5,12-14,18-20,24,35-36H,6-11H2,1-3H3,(H,27,33)(H,28,37)(H,41,42)(H,43,44)(H2,26,29,30)(H2,38,39,40)/p-4/b5-4+/t14-,18-,19-,20?,24-/m1/s1",
"inchikey":"KFWWCMJSYSSPSK-BOGFJHSMSA-J",
"kegg.compound":"C00877",
"metanetx.chemical":"MNXM214",
"sbo":"SBO:0000247",
"seed.compound":"cpd00650"
}
},
{
"id":"cpd09879_c0",
"name":"S-(Hydroxymethyl)glutathione_c0",
"compartment":"c0",
"charge":1,
"formula":"C11H18N3O7S",
"annotation":{
"bigg.metabolite":"hmgth",
"biocyc":"META:S-HYDROXYMETHYLGLUTATHIONE",
"hmdb":"HMDB04662",
"inchi":"InChI=1S/C11H19N3O7S/c12-6(11(20)21)1-2-8(16)14-7(4-22-5-15)10(19)13-3-9(17)18/h6-7,15H,1-5,12H2,(H,13,19)(H,14,16)(H,17,18)(H,20,21)/p-1/t6-,7-/m0/s1",
"inchikey":"PIUSLWSYOYFRFR-BQBZGAKWSA-M",
"kegg.compound":"C14180",
"metanetx.chemical":"MNXM1051",
"sbo":"SBO:0000247",
"seed.compound":"cpd09879"
}
},
{
"id":"cpd00244_c0",
"name":"Ni2+_c0",
"compartment":"c0",
"charge":1,
"formula":"Ni",
"annotation":{
"bigg.metabolite":"ni2",
"biocyc":"META:NI+2",
"chebi":"25517",
"kegg.compound":[
"C00291",
"C19609"
],
"metanetx.chemical":"MNXM3673",
"sbo":"SBO:0000247",
"seed.compound":"cpd00244"
}
},
{
"id":"cpd00220_c0",
"name":"Riboflavin_c0",
"compartment":"c0",
"charge":1,
"formula":"C17H19N4O6",
"annotation":{
"bigg.metabolite":"ribflv",
"biocyc":[
"META:X-DRIB-PEN-1:4",
"META:RIBOFLAVIN"
],
"hmdb":"HMDB00244",
"inchi":"InChI=1S/C17H20N4O6/c1-7-3-9-10(4-8(7)2)21(5-11(23)14(25)12(24)6-22)15-13(18-9)16(26)20-17(27)19-15/h3-4,11-12,14,22-25H,5-6H2,1-2H3,(H,20,26,27)/p-1/t11-,12+,14-/m0/s1",
"inchikey":"AUNGANRZJHBGPY-SCRDCRAPSA-M",
"kegg.compound":"C00255",
"metanetx.chemical":"MNXM270",
"sbo":"SBO:0000247",
"seed.compound":"cpd00220"
}
},
{
"id":"cpd03125_c0",
"name":"(2E)-Hexenoyl-CoA_c0",
"compartment":"c0",
"charge":1,
"formula":"C27H40N7O17P3S",
"annotation":{
"bigg.metabolite":"hx2coa",
"biocyc":"META:CPD0-2121",
"chebi":"10726",
"hmdb":"HMDB03944",
"inchi":"InChI=1S/C27H44N7O17P3S/c1-4-5-6-7-18(36)55-11-10-29-17(35)8-9-30-25(39)22(38)27(2,3)13-48-54(45,46)51-53(43,44)47-12-16-21(50-52(40,41)42)20(37)26(49-16)34-15-33-19-23(28)31-14-32-24(19)34/h6-7,14-16,20-22,26,37-38H,4-5,8-13H2,1-3H3,(H,29,35)(H,30,39)(H,43,44)(H,45,46)(H2,28,31,32)(H2,40,41,42)/p-4/b7-6+/t16-,20-,21-,22+,26-/m1/s1",
"inchikey":"OINXHIBNZUUIMR-IXUYQXAASA-J",
"kegg.compound":"C05271",
"metanetx.chemical":"MNXM753",
"sbo":"SBO:0000247",
"seed.compound":"cpd03125"
}
},
{
"id":"cpd00184_c0",
"name":"Thymidine_c0",
"compartment":"c0",
"charge":1,
"formula":"C10H14N2O5",
"annotation":{
"bigg.metabolite":"thymd",
"biocyc":"META:THYMIDINE",
"hmdb":"HMDB00273",
"inchi":"InChI=1S/C10H14N2O5/c1-5-3-12(10(16)11-9(5)15)8-2-6(14)7(4-13)17-8/h3,6-8,13-14H,2,4H2,1H3,(H,11,15,16)/t6-,7+,8+/m0/s1",
"inchikey":"IQFYYKKMVGJFEH-XLPZGREQSA-N",
"kegg.compound":"C00214",
"metanetx.chemical":"MNXM420",
"sbo":"SBO:0000247",
"seed.compound":"cpd00184"
}
},
{
"id":"cpd00137_e0",
"name":"Citrate_e0",
"compartment":"e0",
"charge":1,
"formula":"C6H5O7",
"annotation":{
"bigg.metabolite":"cit",
"biocyc":"META:CIT",
"hmdb":"HMDB00094",
"inchi":"InChI=1S/C6H8O7/c7-3(8)1-6(13,5(11)12)2-4(9)10/h13H,1-2H2,(H,7,8)(H,9,10)(H,11,12)/p-3",
"inchikey":"KRKNYBCHXYNGOX-UHFFFAOYSA-K",
"kegg.compound":"C00158",
"metanetx.chemical":"MNXM131",
"sbo":"SBO:0000247",
"seed.compound":"cpd00137"
}
},
{
"id":"cpd15494_c0",
"name":"Maltoheptaose_c0",
"compartment":"c0",
"charge":1,
"formula":"C42H72O36",
"annotation":{
"bigg.metabolite":"malthp",
"biocyc":"META:CPD0-1133",
"chebi":"62010",
"hmdb":"HMDB13000",
"kegg.compound":"C06216",
"sbo":"SBO:0000247",
"seed.compound":"cpd15494"
}
},
{
"id":"cpd15238_c0",
"name":"Hexadecenoyl-CoA_c0",
"compartment":"c0",
"charge":1,
"formula":"C37H61N7O17P3S",
"annotation":{
"bigg.metabolite":"hdcoa",
"chebi":"24549",
"metanetx.chemical":"MNXM56353",
"sbo":"SBO:0000247",
"seed.compound":"cpd15238"
}
},
{
"id":"cpd15668_c0",
"name":"glycerol teichoic acid (n=45), linked, D-ala substituted_c0",
"compartment":"c0",
"charge":1,
"formula":"C326H584N55O304P46R",
"annotation":{
"metanetx.chemical":"MNXM8673",
"sbo":"SBO:0000247",
"seed.compound":"cpd15668"
}
},
{
"id":"cpd00066_e0",
"name":"L-Phenylalanine_e0",
"compartment":"e0",
"charge":1,
"formula":"C9H11NO2",
"annotation":{
"bigg.metabolite":"phe__L",
"biocyc":"META:PHE",
"hmdb":"HMDB00159",
"inchi":"InChI=1S/C9H11NO2/c10-8(9(11)12)6-7-4-2-1-3-5-7/h1-5,8H,6,10H2,(H,11,12)/t8-/m0/s1",
"inchikey":"COLNVLDHVKWLRT-QMMMGPOBSA-N",
"kegg.compound":"C00079",
"metanetx.chemical":"MNXM97",
"sbo":"SBO:0000247",
"seed.compound":"cpd00066"
}
},
{
"id":"cpd00314_c0",
"name":"D-Mannitol_c0",
"compartment":"c0",
"charge":1,
"formula":"C6H14O6",
"annotation":{
"bigg.metabolite":"mnl",
"biocyc":"META:MANNITOL",
"hmdb":"HMDB00765",
"inchi":"InChI=1S/C6H14O6/c7-1-3(9)5(11)6(12)4(10)2-8/h3-12H,1-2H2/t3-,4-,5-,6-/m1/s1",
"inchikey":"FBPFZTCFMRRESA-KVTDHHQDSA-N",
"kegg.compound":"C00392",
"metanetx.chemical":"MNXM615",
"sbo":"SBO:0000247",
"seed.compound":"cpd00314"
}
},
{
"id":"cpd11439_c0",
"name":"fa4coa_c0",
"compartment":"c0",
"charge":1,
"formula":"C36H61N7O17P3S",
"annotation":{
"metanetx.chemical":"MNXM5745",
"sbo":"SBO:0000247",
"seed.compound":"cpd11439"
}
},
{
"id":"cpd00150_c0",
"name":"HCN_c0",
"compartment":"c0",
"charge":1,
"formula":"CHN",
"annotation":{
"bigg.metabolite":"cyan",
"biocyc":[
"META:CPD-13584",
"META:HCN"
],
"chebi":"5786",
"inchi":"InChI=1S/CHN/c1-2/h1H",
"inchikey":"LELOWRISYMNNSU-UHFFFAOYSA-N",
"kegg.compound":[
"C01326",
"C00177"
],
"metanetx.chemical":"MNXM254",
"sbo":"SBO:0000247",
"seed.compound":"cpd00150"
}
},
{
"id":"cpd12543_c0",
"name":"Carboxybiotin-carboxyl-carrier protein_c0",
"compartment":"c0",
"charge":1,
"formula":"C18H26N5O6R2S",
"annotation":{
"bigg.metabolite":"cbtnCCP",
"chebi":"16438",
"kegg.compound":"C04419",
"metanetx.chemical":"MNXM5655",
"sbo":"SBO:0000247",
"seed.compound":"cpd12543"
}
},
{
"id":"cpd00045_c0",
"name":"Adenosine 3-5-bisphosphate_c0",
"compartment":"c0",
"charge":1,
"formula":"C10H11N5O10P2",
"annotation":{
"bigg.metabolite":"pap",
"biocyc":"META:3-5-ADP",
"inchi":"InChI=1S/C10H15N5O10P2/c11-8-5-9(13-2-12-8)15(3-14-5)10-6(16)7(25-27(20,21)22)4(24-10)1-23-26(17,18)19/h2-4,6-7,10,16H,1H2,(H2,11,12,13)(H2,17,18,19)(H2,20,21,22)/p-4/t4-,6-,7-,10-/m1/s1",
"inchikey":"WHTCPDAXWFLDIH-KQYNXXCUSA-J",
"kegg.compound":"C00054",
"metanetx.chemical":"MNXM45",
"sbo":"SBO:0000247",
"seed.compound":"cpd00045"
}
},
{
"id":"cpd11544_c0",
"name":"15-methyl-hexa-decanoyl-ACP_c0",
"compartment":"c0",
"charge":1,
"formula":"C28H53N2O8PRS",
"annotation":{
"metanetx.chemical":"MNXM8026",
"sbo":"SBO:0000247",
"seed.compound":"cpd11544"
}
},
{
"id":"cpd00033_e0",
"name":"Glycine_e0",
"compartment":"e0",
"charge":1,
"formula":"C2H5NO2",
"annotation":{
"bigg.metabolite":"gly",
"biocyc":"META:GLY",
"hmdb":"HMDB00123",
"inchi":"InChI=1S/C2H5NO2/c3-1-2(4)5/h1,3H2,(H,4,5)",
"inchikey":"DHMQDGOQFOQNFH-UHFFFAOYSA-N",
"kegg.compound":"C00037",
"metanetx.chemical":"MNXM29",
"sbo":"SBO:0000247",
"seed.compound":"cpd00033"
}
},
{
"id":"cpd02826_c0",
"name":"5'-Phosphoribosylformylglycinamidine_c0",
"compartment":"c0",
"charge":1,
"formula":"C8H15N3O8P",
"annotation":{
"bigg.metabolite":"fpram",
"biocyc":"META:5-PHOSPHORIBOSYL-N-FORMYLGLYCINEAMIDINE",
"chebi":"971",
"inchi":"InChI=1S/C8H16N3O8P/c9-5(1-10-3-12)11-8-7(14)6(13)4(19-8)2-18-20(15,16)17/h3-4,6-8,13-14H,1-2H2,(H2,9,11)(H,10,12)(H2,15,16,17)/p-1/t4-,6-,7-,8-/m1/s1",
"inchikey":"PMCOGCVKOAOZQM-XVFCMESISA-M",
"kegg.compound":"C04640",
"metanetx.chemical":[
"MNXM162804",
"MNXM568"
],
"sbo":"SBO:0000247",
"seed.compound":"cpd02826"
}
},
{
"id":"cpd08449_c0",
"name":"3-Amino-2-oxopropyl phosphate_c0",
"compartment":"c0",
"charge":1,
"formula":"C3H7NO5P",
"annotation":{
"bigg.metabolite":"2a3pp",
"biocyc":"META:1-AMINO-PROPAN-2-ONE-3-PHOSPHATE",
"hmdb":"HMDB00370",
"inchi":"InChI=1S/C3H8NO5P/c4-1-3(5)2-9-10(6,7)8/h1-2,4H2,(H2,6,7,8)/p-1",
"inchikey":"HIQNVODXENYOFK-UHFFFAOYSA-M",
"kegg.compound":"C11638",
"metanetx.chemical":"MNXM1213",
"sbo":"SBO:0000247",
"seed.compound":"cpd08449"
}
},
{
"id":"cpd01710_c0",
"name":"2-Isopropylmaleate_c0",
"compartment":"c0",
"charge":1,
"formula":"C7H8O4",
"annotation":{
"bigg.metabolite":"2ippm",
"biocyc":"META:CPD-9451",
"hmdb":"HMDB12241",
"inchi":"InChI=1S/C7H10O4/c1-4(2)5(7(10)11)3-6(8)9/h3-4H,1-2H3,(H,8,9)(H,10,11)/p-2/b5-3-",
"inchikey":"NJMGRJLQRLFQQX-HYXAFXHYSA-L",
"kegg.compound":"C02631",
"metanetx.chemical":"MNXM1706",
"sbo":"SBO:0000247",
"seed.compound":"cpd01710"
}
},
{
"id":"cpd00209_c0",
"name":"Nitrate_c0",
"compartment":"c0",
"charge":1,
"formula":"NO3",
"annotation":{
"bigg.metabolite":"no3",
"biocyc":[
"META:NITRATE",
"META:CPD-15028"
],
"hmdb":"HMDB02878",
"inchi":"InChI=1S/NO3/c2-1(3)4/q-1",
"inchikey":"NHNBFGGVMKEFGY-UHFFFAOYSA-N",
"kegg.compound":"C00244",
"metanetx.chemical":"MNXM207",
"sbo":"SBO:0000247",
"seed.compound":"cpd00209"
}
},
{
"id":"cpd15355_c0",
"name":"2-hexadecanoyl-sn-glycerol 3-phosphate_c0",
"compartment":"c0",
"charge":1,
"formula":"C19H38O7P",
"annotation":{
"bigg.metabolite":"2hdecg3p",
"hmdb":"HMDB07849",
"metanetx.chemical":"MNXM5465",
"sbo":"SBO:0000247",
"seed.compound":"cpd15355"
}
},
{
"id":"cpd00078_c0",
"name":"Succinyl-CoA_c0",
"compartment":"c0",
"charge":1,
"formula":"C25H35N7O19P3S",
"annotation":{
"bigg.metabolite":"succoa",
"biocyc":"META:SUC-COA",
"hmdb":"HMDB01022",
"inchi":"InChI=1S/C25H40N7O19P3S/c1-25(2,20(38)23(39)28-6-5-14(33)27-7-8-55-16(36)4-3-15(34)35)10-48-54(45,46)51-53(43,44)47-9-13-19(50-52(40,41)42)18(37)24(49-13)32-12-31-17-21(26)29-11-30-22(17)32/h11-13,18-20,24,37-38H,3-10H2,1-2H3,(H,27,33)(H,28,39)(H,34,35)(H,43,44)(H,45,46)(H2,26,29,30)(H2,40,41,42)/p-5/t13-,18-,19-,20+,24-/m1/s1",
"inchikey":"VNOYUJKHFWYWIR-ITIYDSSPSA-I",
"kegg.compound":"C00091",
"metanetx.chemical":"MNXM92",
"sbo":"SBO:0000247",
"seed.compound":"cpd00078"
}
},
{
"id":"cpd03392_c0",
"name":"Se-Adenosylselenomethionine_c0",
"compartment":"c0",
"charge":1,
"formula":"C15H23N6O5Se",
"annotation":{
"bigg.metabolite":"seasmet",
"chebi":"9066",
"hmdb":"HMDB11118",
"inchi":"InChI=1S/C15H22N6O5Se/c1-27(3-2-7(16)15(24)25)4-8-10(22)11(23)14(26-8)21-6-20-9-12(17)18-5-19-13(9)21/h5-8,10-11,14,22-23H,2-4,16H2,1H3,(H2-,17,18,19,24,25)/p+1/t7-,8+,10+,11+,14+,27?/m0/s1",
"inchikey":"GGJFWMOVUFBSIN-AIRLBKTGSA-O",
"kegg.compound":"C05691",
"metanetx.chemical":"MNXM3291",
"sbo":"SBO:0000247",
"seed.compound":"cpd03392"
}
},
{
"id":"cpd11588_e0",
"name":"gly-pro-L_e0",
"compartment":"e0",
"charge":1,
"formula":"C7H12N2O3",
"annotation":{
"metanetx.chemical":"MNXM8670",
"sbo":"SBO:0000247",
"seed.compound":"cpd11588"
}
},
{
"id":"cpd03847_c0",
"name":"Myristic acid_c0",
"compartment":"c0",
"charge":1,
"formula":"C14H27O2",
"annotation":{
"bigg.metabolite":"ttdca",
"biocyc":"META:CPD-7836",
"hmdb":"HMDB00806",
"inchi":"InChI=1S/C14H28O2/c1-2-3-4-5-6-7-8-9-10-11-12-13-14(15)16/h2-13H2,1H3,(H,15,16)/p-1",
"inchikey":"TUNFSRHWOTWDNC-UHFFFAOYSA-M",
"kegg.compound":"C06424",
"metanetx.chemical":"MNXM314",
"sbo":"SBO:0000247",
"seed.compound":"cpd03847"
}
},
{
"id":"cpd00105_c0",
"name":"D-Ribose_c0",
"compartment":"c0",
"charge":1,
"formula":"C5H10O5",
"annotation":{
"bigg.metabolite":"rib__D",
"biocyc":[
"META:CPD-10330",
"META:D-Ribofuranose"
],
"hmdb":"HMDB00283",
"inchi":"InChI=1S/C5H10O5/c6-1-2-3(7)4(8)5(9)10-2/h2-9H,1H2/t2-,3-,4-,5?/m1/s1",
"inchikey":"HMFHBZSHGGEWLO-SOOFDHNKSA-N",
"kegg.compound":"C00121",
"metanetx.chemical":[
"MNXM90696",
"MNXM242"
],
"sbo":"SBO:0000247",
"seed.compound":"cpd00105"
}
},
{
"id":"cpd11484_c0",
"name":"HMA_c0",
"compartment":"c0",
"charge":1,
"formula":"C25H47N2O9PRS",
"annotation":{
"bigg.metabolite":"3hmrsACP",
"biocyc":"META:R-3-hydroxymyristoyl-ACPs",
"chebi":"76400",
"kegg.compound":"C04688",
"metanetx.chemical":"MNXM7733",
"sbo":"SBO:0000247",
"seed.compound":"cpd11484"
}
},
{
"id":"cpd00254_c0",
"name":"Mg_c0",
"compartment":"c0",
"charge":1,
"formula":"Mg",
"annotation":{
"bigg.metabolite":"mg2",
"biocyc":"META:MG+2",
"hmdb":"HMDB28973",
"inchi":"InChI=1S/Mg/q+2",
"inchikey":"JLVVSXFLKOJNIY-UHFFFAOYSA-N",
"kegg.compound":"C00305",
"metanetx.chemical":"MNXM653",
"sbo":"SBO:0000247",
"seed.compound":"cpd00254"
}
},
{
"id":"cpd00497_c0",
"name":"XMP_c0",
"compartment":"c0",
"charge":1,
"formula":"C10H11N4O9P",
"annotation":{
"bigg.metabolite":"xmp",
"biocyc":"META:XANTHOSINE-5-PHOSPHATE",
"hmdb":"HMDB01554",
"inchi":"InChI=1S/C10H13N4O9P/c15-5-3(1-22-24(19,20)21)23-9(6(5)16)14-2-11-4-7(14)12-10(18)13-8(4)17/h2-3,5-6,9,15-16H,1H2,(H2,19,20,21)(H2,12,13,17,18)/p-2/t3-,5-,6-,9-/m1/s1",
"inchikey":"DCTLYFZHFGENCW-UUOKFMHZSA-L",
"kegg.compound":"C00655",
"metanetx.chemical":[
"MNXM298",
"MNXM89160"
],
"sbo":"SBO:0000247",
"seed.compound":"cpd00497"
}
},
{
"id":"cpd03918_c0",
"name":"Adenosyl cobinamide_c0",
"compartment":"c0",
"charge":1,
"formula":"C58H87CoN16O11",
"annotation":{
"bigg.metabolite":"adocbi",
"biocyc":"META:ADENOSYLCOBINAMIDE",
"chebi":"2480",
"inchi":"InChI=1S/C48H73N11O8.C10H12N5O3.Co/c1-23(60)22-55-38(67)16-17-45(6)29(18-35(52)64)43-48(9)47(8,21-37(54)66)28(12-15-34(51)63)40(59-48)25(3)42-46(7,20-36(53)65)26(10-13-32(49)61)30(56-42)19-31-44(4,5)27(11-14-33(50)62)39(57-31)24(2)41(45)58-43;1-4-6(16)7(17)10(18-4)15-3-14-5-8(11)12-2-13-9(5)15;/h19,23,26-29,43,60H,10-18,20-22H2,1-9H3,(H14,49,50,51,52,53,54,55,56,57,58,59,61,62,63,64,65,66,67);2-4,6-7,10,16-17H,1H2,(H2,11,12,13);/q;;+2/p-1/t23-,26-,27-,28-,29+,43-,45-,46+,47+,48+;4-,6-,7-,10-;/m11./s1",
"inchikey":"KQXSPGAEBZWHMC-QMUWONGRSA-M",
"kegg.compound":"C06508",
"metanetx.chemical":"MNXM90790",
"sbo":"SBO:0000247",
"seed.compound":"cpd03918"
}
},
{
"id":"cpd00254_e0",
"name":"Mg_e0",
"compartment":"e0",
"charge":1,
"formula":"Mg",
"annotation":{
"bigg.metabolite":"mg2",
"biocyc":"META:MG+2",
"hmdb":"HMDB28973",
"inchi":"InChI=1S/Mg/q+2",
"inchikey":"JLVVSXFLKOJNIY-UHFFFAOYSA-N",
"kegg.compound":"C00305",
"metanetx.chemical":"MNXM653",
"sbo":"SBO:0000247",
"seed.compound":"cpd00254"
}
},
{
"id":"cpd04099_c0",
"name":"Phosphonate_c0",
"compartment":"c0",
"charge":1,
"formula":"H2O3P",
"annotation":{
"bigg.metabolite":"ppt",
"biocyc":[
"META:PHOSPHONATE",
"META:CPD-12756"
],
"hmdb":"HMDB01443",
"inchi":"InChI=1S/H3O3P/c1-4(2)3/h4H,(H2,1,2,3)/p-1",
"inchikey":"ABLZXFCXXLZCGV-UHFFFAOYSA-M",
"kegg.compound":"C06701",
"metanetx.chemical":[
"MNXM1683",
"MNXM724809"
],
"sbo":"SBO:0000247",
"seed.compound":"cpd04099"
}
},
{
"id":"cpd15321_c0",
"name":"1-Acyl-sn-glycero-3-phosphoglycerol hexadecanoyl_c0",
"compartment":"c0",
"charge":1,
"formula":"C22H44O9P",
"annotation":{
"bigg.metabolite":"1agpg160",
"metanetx.chemical":"MNXM147675",
"sbo":"SBO:0000247",
"seed.compound":"cpd15321"
}
},
{
"id":"cpd00149_e0",
"name":"Co2+_e0",
"compartment":"e0",
"charge":1,
"formula":"Co",
"annotation":{
"bigg.metabolite":"cobalt2",
"biocyc":"META:CO+2",
"chebi":"48828",
"hmdb":"HMDB00608",
"inchi":"InChI=1S/Co/q+2",
"inchikey":"XLJKHNWPARRRJB-UHFFFAOYSA-N",
"kegg.compound":"C00175",
"metanetx.chemical":"MNXM90960",
"sbo":"SBO:0000247",
"seed.compound":"cpd00149"
}
},
{
"id":"cpd15751_c0",
"name":"Isotetradecanoyllipoteichoic acid (n=24), linked, unsubstituted_c0",
"compartment":"c0",
"charge":1,
"formula":"C115H224O135P24",
"annotation":{
"metanetx.chemical":"MNXM5797",
"sbo":"SBO:0000247",
"seed.compound":"cpd15751"
}
},
{
"id":"cpd00011_e0",
"name":"CO2_e0",
"compartment":"e0",
"charge":1,
"formula":"CO2",
"annotation":{
"bigg.metabolite":"co2",
"biocyc":"META:CARBON-DIOXIDE",
"inchi":"InChI=1S/CO2/c2-1-3",
"inchikey":"CURLTUGMZLYLDI-UHFFFAOYSA-N",
"kegg.compound":"C00011",
"metanetx.chemical":"MNXM13",
"sbo":"SBO:0000247",
"seed.compound":"cpd00011"
}
},
{
"id":"cpd32550-c0_c0",
"name":"cyanophycin primer-L-aspartate_c0",
"compartment":"c0",
"charge":1,
"formula":"C34H57N16O16",
"annotation":{
"biocyc":"META:CPD-14417",
"sbo":"SBO:0000247",
"seed.compound":"cpd32550-c0"
}
},
{
"id":"cpd11566_c0",
"name":"14-methyl-3-oxo-pentadecanoyl-ACP_c0",
"compartment":"c0",
"charge":1,
"formula":"C27H49N2O9PRS",
"annotation":{
"metanetx.chemical":"MNXM9701",
"sbo":"SBO:0000247",
"seed.compound":"cpd11566"
}
},
{
"id":"cpd02605_c0",
"name":"2-isopropyl-3-oxosuccinate_c0",
"compartment":"c0",
"charge":1,
"formula":"C7H8O5",
"annotation":{
"bigg.metabolite":"3c4mop",
"biocyc":"META:CPD-7100",
"chebi":"17214",
"hmdb":"HMDB12149",
"inchi":"InChI=1S/C7H10O5/c1-3(2)4(6(9)10)5(8)7(11)12/h3-4H,1-2H3,(H,9,10)(H,11,12)/p-2/t4-/m0/s1",
"inchikey":"HIIZAGQWABAMRR-BYPYZUCNSA-L",
"kegg.compound":"C04236",
"metanetx.chemical":"MNXM1602",
"sbo":"SBO:0000247",
"seed.compound":"cpd02605"
}
},
{
"id":"cpd03496_c0",
"name":"Undecaprenyl-diphospho-N-acetylmuramoyl-(N-acetylglucosamine)-L-alanyl-D-glutaminyl-meso-2,6-diaminopimeloyl-D-alanyl-D-alanine_c0",
"compartment":"c0",
"charge":1,
"formula":"C95H154N9O27P2",
"annotation":{
"bigg.metabolite":"uaagtmda",
"chebi":"9868",
"metanetx.chemical":"MNXM88508",
"sbo":"SBO:0000247",
"seed.compound":"cpd03496"
}
},
{
"id":"cpd11510_c0",
"name":"10-methyl-trans-dodec-2-enoyl-ACP_c0",
"compartment":"c0",
"charge":1,
"formula":"C24H43N2O8PRS",
"annotation":{
"metanetx.chemical":"MNXM8004",
"sbo":"SBO:0000247",
"seed.compound":"cpd11510"
}
},
{
"id":"cpd14961_c0",
"name":"Cobalt-precorrin 7_c0",
"compartment":"c0",
"charge":1,
"formula":"C45H50CoN4O16",
"annotation":{
"bigg.metabolite":"codscl7",
"biocyc":"META:CPD-9048",
"chebi":"52490",
"inchi":"InChI=1S/C44H58N4O14.Co/c1-21-37-23(8-11-30(49)50)22(2)43(6,48-37)18-28-24(9-12-31(51)52)41(4,19-35(59)60)29(45-28)17-27-25(10-13-32(53)54)42(5,20-36(61)62)44(7,47-27)39-26(16-34(57)58)40(3,38(21)46-39)15-14-33(55)56;/h17,21,25-26,39H,8-16,18-20H2,1-7H3,(H8,45,47,49,50,51,52,53,54,55,56,57,58,59,60,61,62);/q;+2/p-7/t21?,25-,26+,39-,40-,41+,42+,43+,44+;/m1./s1",
"inchikey":"GPKQHTAVLDBECX-HDPLZVLRSA-G",
"kegg.compound":"C16244",
"metanetx.chemical":"MNXM47444",
"sbo":"SBO:0000247",
"seed.compound":"cpd14961"
}
},
{
"id":"cpd00976_c0",
"name":"dIDP_c0",
"compartment":"c0",
"charge":1,
"formula":"C10H12N4O10P2",
"annotation":{
"bigg.metabolite":"didp",
"biocyc":"META:CPD0-2231",
"hmdb":"HMDB03536",
"inchi":"InChI=1S/C10H14N4O10P2/c15-5-1-7(14-4-13-8-9(14)11-3-12-10(8)16)23-6(5)2-22-26(20,21)24-25(17,18)19/h3-7,15H,1-2H2,(H,20,21)(H,11,12,16)(H2,17,18,19)/p-2/t5-,6+,7+/m0/s1",
"inchikey":"BKUSIKGSPSFQAC-RRKCRQDMSA-L",
"kegg.compound":"C01344",
"metanetx.chemical":"MNXM2174",
"sbo":"SBO:0000247",
"seed.compound":"cpd00976"
}
},
{
"id":"cpd00288_c0",
"name":"D-Glucosamine phosphate_c0",
"compartment":"c0",
"charge":1,
"formula":"C6H13NO8P",
"annotation":{
"bigg.metabolite":"gam6p",
"biocyc":"META:D-GLUCOSAMINE-6-P",
"chebi":"47987",
"hmdb":"HMDB01254",
"inchi":"InChI=1S/C6H14NO8P/c7-3-5(9)4(8)2(15-6(3)10)1-14-16(11,12)13/h2-6,8-10H,1,7H2,(H2,11,12,13)/p-1/t2-,3-,4-,5-,6?/m1/s1",
"inchikey":"XHMJOUIAFHJHBW-IVMDWMLBSA-M",
"kegg.compound":"C00352",
"metanetx.chemical":"MNXM370",
"sbo":"SBO:0000247",
"seed.compound":"cpd00288"
}
},
{
"id":"cpd01078_c0",
"name":"Selenide_c0",
"compartment":"c0",
"charge":1,
"formula":"H2Se",
"annotation":{
"bigg.metabolite":"seln",
"biocyc":[
"META:SE-2",
"META:CPD-678"
],
"chebi":"15076",
"hmdb":"HMDB01349",
"inchi":"InChI=1S/H2Se/h1H2/p-1",
"inchikey":"SPVXKVOXSXTJOY-UHFFFAOYSA-M",
"kegg.compound":"C01528",
"metanetx.chemical":"MNXM92652",
"sbo":"SBO:0000247",
"seed.compound":"cpd01078"
}
},
{
"id":"cpd15706_c0",
"name":"1,2-Diisohexadecanoyl-sn-glycerol_c0",
"compartment":"c0",
"charge":1,
"formula":"C35H68O5",
"annotation":{
"metanetx.chemical":"MNXM7959",
"sbo":"SBO:0000247",
"seed.compound":"cpd15706"
}
},
{
"id":"cpd17040_c0",
"name":"DMAP_c0",
"compartment":"c0",
"charge":1,
"formula":"C5H9O4P",
"annotation":{
"biocyc":"META:CPD-14332",
"chebi":"60281",
"hmdb":"HMDB00473",
"inchi":"InChI=1S/C5H11O4P/c1-5(2)3-4-9-10(6,7)8/h3H,4H2,1-2H3,(H2,6,7,8)/p-2",
"inchikey":"MQCJHQBRIPSIKA-UHFFFAOYSA-L",
"metanetx.chemical":"MNXM101100",
"sbo":"SBO:0000247",
"seed.compound":"cpd17040"
}
},
{
"id":"cpd01441_c0",
"name":"Acetyl-maltose_c0",
"compartment":"c0",
"charge":1,
"formula":"C14H24O12",
"annotation":{
"bigg.metabolite":"acmalt",
"biocyc":[
"META:CPD-18529",
"META:ACETYLMALTOSE"
],
"chebi":"2411",
"inchi":"InChI=1S/C14H24O12/c1-4(16)23-3-6-7(17)8(18)11(21)14(25-6)26-12-5(2-15)24-13(22)10(20)9(12)19/h5-15,17-22H,2-3H2,1H3/t5-,6-,7-,8+,9-,10-,11-,12-,13?,14-/m1/s1",
"inchikey":"IJVLHLCOMOKFHH-DURRTVQMSA-N",
"kegg.compound":[
"G10592",
"C02130"
],
"metanetx.chemical":[
"MNXM3135",
"MNXM165495"
],
"sbo":"SBO:0000247",
"seed.compound":"cpd01441"
}
},
{
"id":"cpd26760_c0",
"name":"Cyanophycin_c0",
"compartment":"c0",
"charge":1,
"formula":"C40H68N20O16R2",
"annotation":{
"biocyc":"META:Cyanophycin",
"chebi":"65318",
"kegg.compound":"C19709",
"metanetx.chemical":"MNXM10502",
"sbo":"SBO:0000247",
"seed.compound":"cpd26760"
}
},
{
"id":"cpd02893_c0",
"name":"5'-Phosphoribosyl-4-carboxy-5-aminoimidazole_c0",
"compartment":"c0",
"charge":1,
"formula":"C9H12N3O9P",
"annotation":{
"bigg.metabolite":"5aizc",
"biocyc":"META:PHOSPHORIBOSYL-CARBOXY-AMINOIMIDAZOLE",
"inchi":"InChI=1S/C9H14N3O9P/c10-7-4(9(15)16)11-2-12(7)8-6(14)5(13)3(21-8)1-20-22(17,18)19/h2-3,5-6,8,13-14H,1,10H2,(H,15,16)(H2,17,18,19)/p-2/t3-,5-,6-,8-/m1/s1",
"inchikey":"XFVULMDJZXYMSG-ZIYNGMLESA-L",
"kegg.compound":"C04751",
"metanetx.chemical":"MNXM507",
"sbo":"SBO:0000247",
"seed.compound":"cpd02893"
}
},
{
"id":"cpd08632_c0",
"name":"Divinyl chlorophyllide a_c0",
"compartment":"c0",
"charge":1,
"formula":"C35H30MgN4O5",
"annotation":{
"bigg.metabolite":"dvchlda",
"biocyc":"META:DIVINYLCHLOROPHYLLIDE-A",
"inchi":"InChI=1S/C35H34N4O5.Mg/c1-8-19-15(3)22-12-24-17(5)21(10-11-28(40)41)32(38-24)30-31(35(43)44-7)34(42)29-18(6)25(39-33(29)30)14-27-20(9-2)16(4)23(37-27)13-26(19)36-22;/h8-9,12-14,17,21,31H,1-2,10-11H2,3-7H3,(H3,36,37,38,39,40,41,42);/q;+2/p-3/t17-,21-,31+;/m0./s1",
"inchikey":"IQLDSMIBDORHSF-NYABAGMLSA-K",
"kegg.compound":"C11832",
"metanetx.chemical":"MNXM1047",
"sbo":"SBO:0000247",
"seed.compound":"cpd08632"
}
},
{
"id":"cpd11825_c0",
"name":"Octadecenoyl-ACP_c0",
"compartment":"c0",
"charge":1,
"formula":"C29H53N2O8PRS",
"annotation":{
"bigg.metabolite":"octeACP",
"kegg.compound":"C01203",
"metanetx.chemical":"MNXM8962",
"sbo":"SBO:0000247",
"seed.compound":"cpd11825"
}
},
{
"id":"cpd02295_c0",
"name":"1-4-Dihydroxy-2-naphthoate_c0",
"compartment":"c0",
"charge":1,
"formula":"C11H7O4",
"annotation":{
"bigg.metabolite":"dhna",
"biocyc":"META:DIHYDROXYNAPHTHOATE",
"inchi":"InChI=1S/C11H8O4/c12-9-5-8(11(14)15)10(13)7-4-2-1-3-6(7)9/h1-5,12-13H,(H,14,15)/p-1",
"inchikey":"VOJUXHHACRXLTD-UHFFFAOYSA-M",
"kegg.compound":"C03657",
"metanetx.chemical":"MNXM552",
"sbo":"SBO:0000247",
"seed.compound":"cpd02295"
}
},
{
"id":"cpd27713_c0",
"name":"Octanoylated-Gcv-H_c0",
"compartment":"c0",
"charge":1,
"formula":"C14H27N2O2R2",
"annotation":{
"biocyc":"META:Octanoylated-Gcv-H",
"metanetx.chemical":"MNXM97429",
"sbo":"SBO:0000247",
"seed.compound":"cpd27713"
}
},
{
"id":"cpd33817-c0_c0",
"name":"Cbi(II)_c0",
"compartment":"c0",
"charge":1,
"formula":"C48H72CoN11O8",
"annotation":{
"sbo":"SBO:0000247",
"seed.compound":"cpd33817-c0"
}
},
{
"id":"cpd02730_c0",
"name":"3-Deoxy-D-manno-octulosonate8-phosphate_c0",
"compartment":"c0",
"charge":1,
"formula":"C8H12O11P",
"annotation":{
"bigg.metabolite":"kdo8p",
"biocyc":"META:KDO-8P",
"inchi":"InChI=1S/C8H15O11P/c9-3-1-8(14,7(12)13)19-6(5(3)11)4(10)2-18-20(15,16)17/h3-6,9-11,14H,1-2H2,(H,12,13)(H2,15,16,17)/p-3/t3-,4-,5-,6-,8-/m1/s1",
"inchikey":"IZZNRKJLBIYBJN-HXUQBWEZSA-K",
"kegg.compound":"C04478",
"metanetx.chemical":"MNXM146080",
"sbo":"SBO:0000247",
"seed.compound":"cpd02730"
}
},
{
"id":"cpd03666_c0",
"name":"2,5-Diamino-6-(5'-triphosphoryl-3',4'-trihydroxy-2'-oxopentyl)- amino-4-oxopyrimidine_c0",
"compartment":"c0",
"charge":1,
"formula":"C9H15N5O14P3",
"annotation":{
"inchi":"InChI=1S/C9H18N5O14P3/c10-5-7(13-9(11)14-8(5)18)12-1-3(15)6(17)4(16)2-26-30(22,23)28-31(24,25)27-29(19,20)21/h4,6,16-17H,1-2,10H2,(H,22,23)(H,24,25)(H2,19,20,21)(H4,11,12,13,14,18)/p-4",
"inchikey":"ZJYBJXKSWQPKFW-UHFFFAOYSA-J",
"kegg.compound":"C06148",
"metanetx.chemical":"MNXM4269",
"sbo":"SBO:0000247",
"seed.compound":"cpd03666"
}
},
{
"id":"cpd11527_c0",
"name":"7-methyl-trans-oct-2-enoyl-ACP_c0",
"compartment":"c0",
"charge":1,
"formula":"C20H35N2O8PRS",
"annotation":{
"metanetx.chemical":"MNXM8210",
"sbo":"SBO:0000247",
"seed.compound":"cpd11527"
}
},
{
"id":"cpd00079_c0",
"name":"D-glucose-6-phosphate_c0",
"compartment":"c0",
"charge":1,
"formula":"C6H11O9P",
"annotation":{
"bigg.metabolite":"g6p",
"biocyc":[
"META:D-glucopyranose-6-phosphate",
"META:D-glucose-6-phosphate",
"META:Glucose-6-phosphate"
],
"inchi":"InChI=1S/C6H13O9P/c7-3-2(1-14-16(11,12)13)15-6(10)5(9)4(3)8/h2-10H,1H2,(H2,11,12,13)/p-2/t2-,3-,4+,5-,6?/m1/s1",
"inchikey":"NBSCHQHZLSJFNQ-GASJEMHNSA-L",
"kegg.compound":"C00092",
"metanetx.chemical":[
"MNXM160",
"MNXM149016"
],
"sbo":"SBO:0000247",
"seed.compound":"cpd00079"
}
},
{
"id":"cpd01324_c0",
"name":"L-Histidinal_c0",
"compartment":"c0",
"charge":1,
"formula":"C6H10N3O",
"annotation":{
"biocyc":"META:HISTIDINAL",
"chebi":"27676",
"hmdb":"HMDB12234",
"inchi":"InChI=1S/C6H9N3O/c7-5(3-10)1-6-2-8-4-9-6/h2-5H,1,7H2,(H,8,9)/p+1/t5-/m0/s1",
"inchikey":"VYOIELONWKIZJS-YFKPBYRVSA-O",
"kegg.compound":"C01929",
"metanetx.chemical":"MNXM4010",
"sbo":"SBO:0000247",
"seed.compound":"cpd01324"
}
},
{
"id":"cpd11562_c0",
"name":"12-methyl-3-oxo-tridecanoyl-ACP_c0",
"compartment":"c0",
"charge":1,
"formula":"C25H45N2O9PRS",
"annotation":{
"metanetx.chemical":"MNXM9685",
"sbo":"SBO:0000247",
"seed.compound":"cpd11562"
}
},
{
"id":"cpd00113_c0",
"name":"Isopentenyldiphosphate_c0",
"compartment":"c0",
"charge":1,
"formula":"C5H10O7P2",
"annotation":{
"bigg.metabolite":"ipdp",
"biocyc":"META:DELTA3-ISOPENTENYL-PP",
"inchi":"InChI=1S/C5H12O7P2/c1-5(2)3-4-11-14(9,10)12-13(6,7)8/h1,3-4H2,2H3,(H,9,10)(H2,6,7,8)/p-2",
"inchikey":"NUHSROFQTUXZQQ-UHFFFAOYSA-L",
"kegg.compound":"C00129",
"metanetx.chemical":"MNXM83",
"sbo":"SBO:0000247",
"seed.compound":"cpd00113"
}
},
{
"id":"cpd15764_c0",
"name":"Palmitoyllipoteichoic acid (n=24), linked, N-acetyl-D-glucosamine_c0",
"compartment":"c0",
"charge":1,
"formula":"C311H544N24O255P24",
"annotation":{
"metanetx.chemical":"MNXM8989",
"sbo":"SBO:0000247",
"seed.compound":"cpd15764"
}
},
{
"id":"cpd00159_c0",
"name":"L-Lactate_c0",
"compartment":"c0",
"charge":1,
"formula":"C3H5O3",
"annotation":{
"bigg.metabolite":"lac__L",
"biocyc":"META:L-LACTATE",
"inchi":"InChI=1S/C3H6O3/c1-2(4)3(5)6/h2,4H,1H3,(H,5,6)/p-1/t2-/m0/s1",
"inchikey":"JVTAAEKCZFNVCJ-REOHCLBHSA-M",
"kegg.compound":"C00186",
"metanetx.chemical":"MNXM179",
"sbo":"SBO:0000247",
"seed.compound":"cpd00159"
}
},
{
"id":"cpd28260_c0",
"name":"Thiocarboxylated-MPT-synthases_c0",
"compartment":"c0",
"charge":1,
"formula":"C4H7N2O2RS",
"annotation":{
"biocyc":"META:Thiocarboxylated-MPT-synthases",
"metanetx.chemical":"MNXM13032",
"sbo":"SBO:0000247",
"seed.compound":"cpd28260"
}
},
{
"id":"cpd21479_c0",
"name":"2-[(2R,5Z)-2-Carboxy-4-methylthiazol-5(2H)-ylidene]ethyl phosphate_c0",
"compartment":"c0",
"charge":1,
"formula":"C7H7NO6PS",
"annotation":{
"biocyc":"META:CPD-13575",
"inchi":"InChI=1S/C7H10NO6PS/c1-4-5(2-3-14-15(11,12)13)16-6(8-4)7(9)10/h2,6H,3H2,1H3,(H,9,10)(H2,11,12,13)/p-3/b5-2-/t6-/m1/s1",
"inchikey":"PQMCQNOVNFNPFJ-HYIMLASBSA-K",
"kegg.compound":"C20246",
"metanetx.chemical":"MNXM2758",
"sbo":"SBO:0000247",
"seed.compound":"cpd21479"
}
},
{
"id":"cpd15420_c0",
"name":"CDP-1,2-dioctadec-11-enoylglycerol_c0",
"compartment":"c0",
"charge":1,
"formula":"C48H83N3O15P2",
"annotation":{
"bigg.metabolite":"cdpdodec11eg",
"metanetx.chemical":"MNXM4509",
"sbo":"SBO:0000247",
"seed.compound":"cpd15420"
}
},
{
"id":"cpd15661_c0",
"name":"Prenol-45n teichoic acid_c0",
"compartment":"c0",
"charge":1,
"formula":"C206H386N2O242P47",
"annotation":{
"bigg.metabolite":"prenoN_acid",
"metanetx.chemical":"MNXM7696",
"sbo":"SBO:0000247",
"seed.compound":"cpd15661"
}
},
{
"id":"cpd15363_c0",
"name":"2-tetradecanoyl-sn-glycerol 3-phosphate_c0",
"compartment":"c0",
"charge":1,
"formula":"C17H34O7P",
"annotation":{
"bigg.metabolite":"2tdecg3p",
"metanetx.chemical":"MNXM5491",
"sbo":"SBO:0000247",
"seed.compound":"cpd15363"
}
},
{
"id":"cpd21090_c0",
"name":"Adenylated molybdopterin_c0",
"compartment":"c0",
"charge":1,
"formula":"C20H23N10O12P2S2",
"annotation":{
"bigg.metabolite":"mptamp",
"biocyc":"META:CPD-8122",
"chebi":"62728",
"hmdb":"HMDB12262",
"inchi":"InChI=1S/C20H26N10O12P2S2/c21-14-8-16(24-3-23-14)30(4-25-8)19-11(32)10(31)5(41-19)1-38-43(34,35)42-44(36,37)39-2-6-12(45)13(46)7-18(40-6)27-15-9(26-7)17(33)29-20(22)28-15/h3-7,10-11,18-19,26,31-32,45-46H,1-2H2,(H,34,35)(H,36,37)(H2,21,23,24)(H4,22,27,28,29,33)/p-3/t5-,6-,7+,10-,11-,18-,19-/m1/s1",
"inchikey":"XJXFAXLUOKQPAQ-YPRLVJTJSA-K",
"kegg.compound":"C19848",
"metanetx.chemical":"MNXM3054",
"sbo":"SBO:0000247",
"seed.compound":"cpd21090"
}
},
{
"id":"cpd00067_e0",
"name":"H+_e0",
"compartment":"e0",
"charge":1,
"formula":"H",
"annotation":{
"bigg.metabolite":"h",
"biocyc":"META:PROTON",
"chebi":"5584",
"inchi":"InChI=1S/p+1",
"inchikey":"GPRLSGONYQIRFK-UHFFFAOYSA-N",
"kegg.compound":"C00080",
"metanetx.chemical":"MNXM1",
"sbo":"SBO:0000247",
"seed.compound":"cpd00067"
}
},
{
"id":"cpd15237_c0",
"name":"hexadecenoate_c0",
"compartment":"c0",
"charge":1,
"formula":"C16H29O2",
"annotation":{
"bigg.metabolite":"hdcea",
"biocyc":"META:CPD-9245",
"hmdb":"HMDB03229",
"kegg.compound":"C08362",
"metanetx.chemical":"MNXM900",
"sbo":"SBO:0000247",
"seed.compound":"cpd15237"
}
},
{
"id":"cpd00216_c0",
"name":"Chorismate_c0",
"compartment":"c0",
"charge":1,
"formula":"C10H8O6",
"annotation":{
"bigg.metabolite":"chor",
"biocyc":"META:CHORISMATE",
"chebi":"29748",
"hmdb":"HMDB12199",
"inchi":"InChI=1S/C10H10O6/c1-5(9(12)13)16-8-4-6(10(14)15)2-3-7(8)11/h2-4,7-8,11H,1H2,(H,12,13)(H,14,15)/p-2/t7-,8-/m1/s1",
"inchikey":"WTFXTQVDAKGDEY-HTQZYQBOSA-L",
"kegg.compound":"C00251",
"metanetx.chemical":"MNXM337",
"sbo":"SBO:0000247",
"seed.compound":"cpd00216"
}
},
{
"id":"cpd11574_c0",
"name":"Molybdate_c0",
"compartment":"c0",
"charge":1,
"formula":"H2MoO4",
"annotation":{
"bigg.metabolite":"mobd",
"biocyc":"META:CPD-3",
"hmdb":"HMDB12260",
"inchi":"InChI=1S/Mo.4O/q;;;2*-1",
"inchikey":"MEFBJEMVZONFCJ-UHFFFAOYSA-N",
"kegg.compound":"C06232",
"metanetx.chemical":"MNXM1026",
"sbo":"SBO:0000247",
"seed.compound":"cpd11574"
}
},
{
"id":"cpd00044_c0",
"name":"3-phosphoadenylylsulfate_c0",
"compartment":"c0",
"charge":1,
"formula":"C10H11N5O13P2S",
"annotation":{
"bigg.metabolite":"paps",
"biocyc":"META:PAPS",
"inchi":"InChI=1S/C10H15N5O13P2S/c11-8-5-9(13-2-12-8)15(3-14-5)10-6(16)7(27-29(17,18)19)4(26-10)1-25-30(20,21)28-31(22,23)24/h2-4,6-7,10,16H,1H2,(H,20,21)(H2,11,12,13)(H2,17,18,19)(H,22,23,24)/p-4/t4-,6-,7-,10-/m1/s1",
"inchikey":"GACDQMDRPRGCTN-KQYNXXCUSA-J",
"kegg.compound":"C00053",
"metanetx.chemical":"MNXM49",
"sbo":"SBO:0000247",
"seed.compound":"cpd00044"
}
},
{
"id":"cpd02546_c0",
"name":"CMP-KDO_c0",
"compartment":"c0",
"charge":1,
"formula":"C17H24N3O15P",
"annotation":{
"bigg.metabolite":[
"ckdo",
"cmpkdo"
],
"biocyc":"META:CMP-KDO",
"chebi":"3277",
"inchi":"InChI=1S/C17H26N3O15P/c18-9-1-2-20(16(29)19-9)14-12(26)11(25)8(33-14)5-32-36(30,31)35-17(15(27)28)3-6(22)10(24)13(34-17)7(23)4-21/h1-2,6-8,10-14,21-26H,3-5H2,(H,27,28)(H,30,31)(H2,18,19,29)/p-2/t6-,7-,8-,10-,11-,12-,13-,14-,17+/m1/s1",
"inchikey":"YWWJKULNWGRYAS-XKKDATLGSA-L",
"kegg.compound":"C04121",
"metanetx.chemical":"MNXM535",
"sbo":"SBO:0000247",
"seed.compound":"cpd02546"
}
},
{
"id":"cpd15432_c0",
"name":"core oligosaccharide lipid A_c0",
"compartment":"c0",
"charge":1,
"formula":"C176H303N2O100P4",
"annotation":{
"bigg.metabolite":"colipa",
"biocyc":"META:CPD0-2271",
"chebi":"59309",
"hmdb":"HMDB13471",
"inchi":"InChI=1S/C176H314N2O100P4/c1-8-14-20-26-32-38-39-45-51-57-63-69-114(200)251-94(67-61-55-49-43-36-30-24-18-12-5)73-116(202)259-153-118(178-112(198)72-93(66-60-54-48-42-35-29-23-17-11-4)250-113(199)68-62-56-50-44-37-31-25-19-13-6)160(245-87-108-124(208)152(258-115(201)71-92(188)65-59-53-47-41-34-28-22-16-10-3)117(161(254-108)278-282(241,242)243)177-111(197)70-91(187)64-58-52-46-40-33-27-21-15-9-2)257-110(151(153)275-279(232,233)234)89-248-174(171(226)227)75-103(271-176(173(230)231)76-104(270-175(172(228)229)74-95(189)120(204)144(272-175)98(192)79-181)150(148(274-176)101(195)82-184)264-165-137(221)126(210)119(203)90(7)249-165)149(147(273-174)100(194)81-183)265-168-140(224)155(158(276-280(235,236)237)145(262-168)99(193)80-182)268-169-141(225)156(159(277-281(238,239)240)146(263-169)102(196)85-244-163-135(219)129(213)132(216)142(260-163)96(190)77-179)267-167-139(223)154(125(209)109(256-167)88-246-162-134(218)127(211)121(205)105(83-185)252-162)266-170-157(131(215)122(206)106(84-186)253-170)269-166-138(222)128(212)123(207)107(255-166)86-247-164-136(220)130(214)133(217)143(261-164)97(191)78-180/h90-110,117-170,179-196,203-225H,8-89H2,1-7H3,(H,177,197)(H,178,198)(H,226,227)(H,228,229)(H,230,231)(H2,232,233,234)(H2,235,236,237)(H2,238,239,240)(H2,241,242,243)/p-11/t90?,91-,92-,93-,94-,95?,96?,97?,98?,99?,100?,101?,102?,103?,104?,105?,106?,107?,108-,109?,110?,117-,118-,119?,120?,121?,122?,123?,124-,125?,126?,127?,128?,129?,130?,131?,132?,133?,134?,135?,136?,137?,138?,139?,140?,141?,142?,143?,144?,145?,146?,147?,148?,149?,150?,151-,152-,153-,154?,155?,156?,157?,158?,159?,160-,161?,162?,163?,164?,165?,166?,167?,168?,169?,170?,174?,175?,176?/m1/s1",
"inchikey":"SFVRSCGTAWOHDB-JMYCZVSXSA-C",
"metanetx.chemical":"MNXM47647",
"sbo":"SBO:0000247",
"seed.compound":"cpd15432"
}
},
{
"id":"cpd15523_c0",
"name":"1,2-ditetradec-7-enoyl-sn-glycerol 3-phosphate_c0",
"compartment":"c0",
"charge":1,
"formula":"C31H56O8P",
"annotation":{
"bigg.metabolite":"pa141",
"metanetx.chemical":"MNXM90512",
"sbo":"SBO:0000247",
"seed.compound":"cpd15523"
}
},
{
"id":"cpd15569_c0",
"name":"trans-3-cis-5-dodecenoyl-[acyl-carrier protein]_c0",
"compartment":"c0",
"charge":1,
"formula":"C23H39N2O8PRS",
"annotation":{
"bigg.metabolite":"t3c5ddeceACP",
"biocyc":"META:Trans-D3-cis-D5-dodecenoyl-ACPs",
"metanetx.chemical":"MNXM5959",
"sbo":"SBO:0000247",
"seed.compound":"cpd15569"
}
},
{
"id":"cpd03494_c0",
"name":"Undecaprenyl-diphospho-N-acetylmuramoyl-L-alanyl-D-glutamyl-meso-2-6-diaminopimeloyl-D-alanyl-D-alanine_c0",
"compartment":"c0",
"charge":1,
"formula":"C87H139N7O23P2",
"annotation":{
"bigg.metabolite":"uagmda",
"biocyc":"META:C5",
"inchi":"InChI=1S/C87H143N7O23P2/c1-56(2)29-18-30-57(3)31-19-32-58(4)33-20-34-59(5)35-21-36-60(6)37-22-38-61(7)39-23-40-62(8)41-24-42-63(9)43-25-44-64(10)45-26-46-65(11)47-27-48-66(12)53-54-113-118(109,110)117-119(111,112)116-87-77(92-71(17)96)79(78(98)75(55-95)115-87)114-70(16)82(101)89-68(14)81(100)94-74(86(107)108)51-52-76(97)93-73(50-28-49-72(88)85(105)106)83(102)90-67(13)80(99)91-69(15)84(103)104/h29,31,33,35,37,39,41,43,45,47,53,67-70,72-75,77-79,87,95,98H,18-28,30,32,34,36,38,40,42,44,46,48-52,54-55,88H2,1-17H3,(H,89,101)(H,90,102)(H,91,99)(H,92,96)(H,93,97)(H,94,100)(H,103,104)(H,105,106)(H,107,108)(H,109,110)(H,111,112)/p-4/b57-31+,58-33+,59-35-,60-37-,61-39-,62-41-,63-43-,64-45-,65-47-,66-53-/t67-,68+,69-,70-,72-,73+,74-,75-,77-,78-,79-,87-/m1/s1",
"inchikey":"PNWZQTONLRRPST-KLDRQJOASA-J",
"kegg.compound":"C05897",
"metanetx.chemical":"MNXM2264",
"sbo":"SBO:0000247",
"seed.compound":"cpd03494"
}
},
{
"id":"cpd00009_c0",
"name":"Phosphate_c0",
"compartment":"c0",
"charge":1,
"formula":"HO4P",
"annotation":{
"bigg.metabolite":"pi",
"biocyc":[
"META:CPD-16459",
"META:CPD-20124",
"META:Pi"
],
"inchi":"InChI=1S/H3O4P/c1-5(2,3)4/h(H3,1,2,3,4)/p-2",
"inchikey":"NBIIXXVUZAFLBC-UHFFFAOYSA-L",
"kegg.compound":"C00009",
"metanetx.chemical":"MNXM9",
"sbo":"SBO:0000247",
"seed.compound":"cpd00009"
}
},
{
"id":"cpd00297_c0",
"name":"dTDP_c0",
"compartment":"c0",
"charge":1,
"formula":"C10H14N2O11P2",
"annotation":{
"bigg.metabolite":"dtdp",
"biocyc":"META:TDP",
"hmdb":"HMDB01274",
"inchi":"InChI=1S/C10H16N2O11P2/c1-5-3-12(10(15)11-9(5)14)8-2-6(13)7(22-8)4-21-25(19,20)23-24(16,17)18/h3,6-8,13H,2,4H2,1H3,(H,19,20)(H,11,14,15)(H2,16,17,18)/p-2/t6-,7+,8+/m0/s1",
"inchikey":"UJLXYODCHAELLY-XLPZGREQSA-L",
"kegg.compound":"C00363",
"metanetx.chemical":"MNXM152",
"sbo":"SBO:0000247",
"seed.compound":"cpd00297"
}
},
{
"id":"cpd00251_c0",
"name":"ADPribose_c0",
"compartment":"c0",
"charge":1,
"formula":"C15H21N5O14P2",
"annotation":{
"bigg.metabolite":"adprib",
"biocyc":"META:ADENOSINE_DIPHOSPHATE_RIBOSE",
"chebi":"2351",
"hmdb":"HMDB01178",
"inchi":"InChI=1S/C15H23N5O14P2/c16-12-7-13(18-3-17-12)20(4-19-7)14-10(23)8(21)5(32-14)1-30-35(26,27)34-36(28,29)31-2-6-9(22)11(24)15(25)33-6/h3-6,8-11,14-15,21-25H,1-2H2,(H,26,27)(H,28,29)(H2,16,17,18)/p-2/t5-,6-,8-,9-,10-,11-,14-,15?/m1/s1",
"inchikey":"SRNWOUGRCWSEMX-TYASJMOZSA-L",
"kegg.compound":"C00301",
"metanetx.chemical":"MNXM48596",
"sbo":"SBO:0000247",
"seed.compound":"cpd00251"
}
},
{
"id":"cpd00307_e0",
"name":"Cytosine_e0",
"compartment":"e0",
"charge":1,
"formula":"C4H5N3O",
"annotation":{
"bigg.metabolite":"csn",
"biocyc":"META:CYTOSINE",
"hmdb":"HMDB00630",
"inchi":"InChI=1S/C4H5N3O/c5-3-1-2-6-4(8)7-3/h1-2H,(H3,5,6,7,8)",
"inchikey":"OPTASPLRGRRNAP-UHFFFAOYSA-N",
"kegg.compound":"C00380",
"metanetx.chemical":"MNXM761",
"sbo":"SBO:0000247",
"seed.compound":"cpd00307"
}
},
{
"id":"cpd08288_c0",
"name":"2-phospho-4--cytidine5-diphospho-2-C-methyl-D-erythritol_c0",
"compartment":"c0",
"charge":1,
"formula":"C14H22N3O17P3",
"annotation":{
"bigg.metabolite":"2p4c2me",
"biocyc":"META:2-PHOSPHO-4-CYTIDINE-5-DIPHOSPHO-2-C-MET",
"inchi":"InChI=1S/C14H26N3O17P3/c1-14(6-18,33-35(23,24)25)8(19)5-31-37(28,29)34-36(26,27)30-4-7-10(20)11(21)12(32-7)17-3-2-9(15)16-13(17)22/h2-3,7-8,10-12,18-21H,4-6H2,1H3,(H,26,27)(H,28,29)(H2,15,16,22)(H2,23,24,25)/p-4/t7-,8-,10-,11-,12-,14+/m1/s1",
"inchikey":"HTJXTKBIUVFUAR-XHIBXCGHSA-J",
"kegg.compound":"C11436",
"metanetx.chemical":"MNXM1641",
"sbo":"SBO:0000247",
"seed.compound":"cpd08288"
}
},
{
"id":"cpd11550_c0",
"name":"6-methyl-3-oxo-heptanoyl-ACP_c0",
"compartment":"c0",
"charge":1,
"formula":"C19H33N2O9PRS",
"annotation":{
"metanetx.chemical":"MNXM10369",
"sbo":"SBO:0000247",
"seed.compound":"cpd11550"
}
},
{
"id":"cpd02524_c0",
"name":"N-Pantothenoylcysteine_c0",
"compartment":"c0",
"charge":1,
"formula":"C12H21N2O6S",
"annotation":{
"bigg.metabolite":"ptcys",
"biocyc":"META:N-PANTOTHENOYL-CYSTEINE",
"hmdb":"HMDB06834",
"inchi":"InChI=1S/C12H22N2O6S/c1-12(2,6-15)9(17)10(18)13-4-3-8(16)14-7(5-21)11(19)20/h7,9,15,17,21H,3-6H2,1-2H3,(H,13,18)(H,14,16)(H,19,20)/p-1/t7-,9-/m0/s1",
"inchikey":"QSYCTARXWYLMOF-CBAPKCEASA-M",
"kegg.compound":"C04079",
"metanetx.chemical":"MNXM3059",
"sbo":"SBO:0000247",
"seed.compound":"cpd02524"
}
},
{
"id":"cpd15557_c0",
"name":"phosphatidylserine dioctadecanoyl_c0",
"compartment":"c0",
"charge":1,
"formula":"C42H80NO10P",
"annotation":{
"bigg.metabolite":"ps180",
"metanetx.chemical":"MNXM75116",
"sbo":"SBO:0000247",
"seed.compound":"cpd15557"
}
},
{
"id":"cpd11493_c0",
"name":"ACP_c0",
"compartment":"c0",
"charge":1,
"formula":"C11H22N2O7PRS",
"annotation":{
"bigg.metabolite":"ACP",
"biocyc":[
"META:Holo-Bmp1",
"META:Holo-SibE-Proteins",
"META:Holo-CmaA-peptidyl-carrier-protein",
"META:holo-Prolyl-carrier-proteins",
"META:DdaD",
"META:ACP-GROUP",
"META:ACP-MONOMER",
"META:PigG",
"META:Holo-PltL",
"META:AmbB",
"META:Non-ribosomal-peptide-synthetases",
"META:SgcC2-Proteins",
"META:ArmB",
"META:PmsG",
"META:Peptidyl-Carrier-Proteins",
"META:Holo-EntB",
"META:PigH",
"META:Holo-EntF",
"META:Holo-CmaD-peptidyl-carrier-protein",
"META:Holo-Tryptophyl-Carrier-Proteins",
"META:Lovastatin-nonaketide-synthase",
"META:NovH-proteins",
"META:Gramicidin-S-synthetases",
"META:PKS2",
"META:holo-Glutamyl-Carrier-Proteins",
"META:holo-L-Threonyl-Carrier-Proteins",
"META:Aryl-Carrier-Proteins",
"META:holo-Cysteinyl-Carrier-Proteins",
"META:MAS",
"META:holo-VibB",
"META:HmqF-Proteins",
"META:holo-Peptidyl-carrier-proteins",
"META:PhsA",
"META:DhbF",
"META:Holo-LYS2-peptidyl-carrier-protein",
"META:Holo-DhbB",
"META:GdnH",
"META:HlmE",
"META:Holo-Arginyl-Carrier-Proteins",
"META:MSL3",
"META:holo-Seryl-Carrier-Proteins",
"META:PpsAE-PKS-Protein",
"META:holo-ACP",
"META:holo-Glycyl-Carrier-Proteins",
"META:PKS15-1",
"META:holo-Alanyl-Carrier-Proteins",
"META:Holo-LovF",
"META:PhsB",
"META:All-holo-ACPs",
"META:PhsC",
"META:PigJ",
"META:PmsE",
"META:Holo-SfmC-peptidyl-carrier-protein",
"META:D-alanine-carrier-protein",
"META:Holo-SfmA-peptidyl-carrier-protein",
"META:OxyC",
"META:Holo-SfmB-peptidyl-carrier-protein",
"META:ACP",
"META:AmbE",
"META:Holo-AcmD-Proteins"
],
"chebi":"2458",
"kegg.compound":"C00229",
"metanetx.chemical":[
"MNXM147982",
"MNXM166789",
"MNXM164461",
"MNXM162570",
"MNXM164535",
"MNXM164490",
"MNXM147419",
"MNXM164460",
"MNXM147420",
"MNXM162786",
"MNXM148329",
"MNXM147011",
"MNXM97906",
"MNXM62610",
"MNXM147418",
"MNXM147995",
"MNXM147985",
"MNXM147421",
"MNXM162919",
"MNXM925",
"MNXM162917",
"MNXM148936",
"MNXM163723",
"MNXM147984",
"MNXM148799",
"MNXM164454",
"MNXM164560",
"MNXM163263",
"MNXM162918",
"MNXM147417",
"MNXM147979",
"MNXM166763",
"MNXM147981",
"MNXM147983",
"MNXM163262",
"MNXM163713",
"MNXM151662"
],
"sbo":"SBO:0000247",
"seed.compound":"cpd11493"
}
},
{
"id":"cpd15752_c0",
"name":"Isopentadecanoyllipoteichoic acid (n=24), linked, unsubstituted_c0",
"compartment":"c0",
"charge":1,
"formula":"C117H228O135P24",
"annotation":{
"metanetx.chemical":"MNXM5794",
"sbo":"SBO:0000247",
"seed.compound":"cpd15752"
}
},
{
"id":"cpd15419_c0",
"name":"CDP-1,2-dihexadecanoylglycerol_c0",
"compartment":"c0",
"charge":1,
"formula":"C44H79N3O15P2",
"annotation":{
"bigg.metabolite":"cdpdhdecg",
"metanetx.chemical":"MNXM3232",
"sbo":"SBO:0000247",
"seed.compound":"cpd15419"
}
},
{
"id":"cpd00616_c0",
"name":"Pretyrosine_c0",
"compartment":"c0",
"charge":1,
"formula":"C10H12NO5",
"annotation":{
"bigg.metabolite":"Largn",
"biocyc":"META:CPD-659",
"chebi":"6190",
"inchi":"InChI=1S/C10H13NO5/c11-7(8(13)14)5-10(9(15)16)3-1-6(12)2-4-10/h1-4,6-7,12H,5,11H2,(H,13,14)(H,15,16)/p-1/t6?,7-,10?/m0/s1",
"inchikey":"MIEILDYWGANZNH-DSQUFTABSA-M",
"kegg.compound":"C00826",
"metanetx.chemical":"MNXM696",
"sbo":"SBO:0000247",
"seed.compound":"cpd00616"
}
},
{
"id":"cpd00159_e0",
"name":"L-Lactate_e0",
"compartment":"e0",
"charge":1,
"formula":"C3H5O3",
"annotation":{
"bigg.metabolite":"lac__L",
"biocyc":"META:L-LACTATE",
"inchi":"InChI=1S/C3H6O3/c1-2(4)3(5)6/h2,4H,1H3,(H,5,6)/p-1/t2-/m0/s1",
"inchikey":"JVTAAEKCZFNVCJ-REOHCLBHSA-M",
"kegg.compound":"C00186",
"metanetx.chemical":"MNXM179",
"sbo":"SBO:0000247",
"seed.compound":"cpd00159"
}
},
{
"id":"cpd15306_c0",
"name":"1,2-Diacyl-sn-glycerol didodecanoyl_c0",
"compartment":"c0",
"charge":1,
"formula":"C27H52O5",
"annotation":{
"bigg.metabolite":"12dgr120",
"metanetx.chemical":"MNXM147349",
"sbo":"SBO:0000247",
"seed.compound":"cpd15306"
}
},
{
"id":"cpd00080_c0",
"name":"Glycerol-3-phosphate_c0",
"compartment":"c0",
"charge":1,
"formula":"C3H7O6P",
"annotation":{
"bigg.metabolite":"glyc3p",
"biocyc":"META:GLYCEROL-3P",
"inchi":"InChI=1S/C3H9O6P/c4-1-3(5)2-9-10(6,7)8/h3-5H,1-2H2,(H2,6,7,8)/p-2/t3-/m1/s1",
"inchikey":"AWUCVROLDVIAJX-GSVOUGTGSA-L",
"kegg.compound":"C00093",
"metanetx.chemical":"MNXM66",
"sbo":"SBO:0000247",
"seed.compound":"cpd00080"
}
},
{
"id":"cpd00330_c0",
"name":"Dihydrofolate_c0",
"compartment":"c0",
"charge":1,
"formula":"C19H19N7O6",
"annotation":{
"bigg.metabolite":"dhf",
"biocyc":"META:DIHYDROFOLATE",
"chebi":"4564",
"hmdb":"HMDB01056",
"inchi":"InChI=1S/C19H21N7O6/c20-19-25-15-14(17(30)26-19)23-11(8-22-15)7-21-10-3-1-9(2-4-10)16(29)24-12(18(31)32)5-6-13(27)28/h1-4,12,21H,5-8H2,(H,24,29)(H,27,28)(H,31,32)(H4,20,22,25,26,30)/p-2/t12-/m0/s1",
"inchikey":"OZRNSSUDZOLUSN-LBPRGKRZSA-L",
"kegg.compound":"C00415",
"metanetx.chemical":"MNXM281",
"sbo":"SBO:0000247",
"seed.compound":"cpd00330"
}
},
{
"id":"cpd11584_e0",
"name":"Ala-His_e0",
"compartment":"e0",
"charge":1,
"formula":"C9H14N4O3",
"annotation":{
"biocyc":"META:CPD-13401",
"chebi":"73771",
"hmdb":"HMDB28689",
"inchi":"InChI=1S/C9H14N4O3/c1-5(10)8(14)13-7(9(15)16)2-6-3-11-4-12-6/h3-5,7H,2,10H2,1H3,(H,11,12)(H,13,14)(H,15,16)/t5-,7-/m0/s1",
"inchikey":"XZWXFWBHYRFLEF-FSPLSTOPSA-N",
"metanetx.chemical":[
"MNXM722856",
"MNXM40496"
],
"sbo":"SBO:0000247",
"seed.compound":"cpd11584"
}
},
{
"id":"cpd21480_c0",
"name":"2-(2-Carboxy-4-methylthiazol-5-yl)ethyl phosphate_c0",
"compartment":"c0",
"charge":1,
"formula":"C7H7NO6PS",
"annotation":{
"biocyc":"META:CPD-13576",
"chebi":"62890",
"inchi":"InChI=1S/C7H10NO6PS/c1-4-5(2-3-14-15(11,12)13)16-6(8-4)7(9)10/h2-3H2,1H3,(H,9,10)(H2,11,12,13)/p-3",
"inchikey":"XWECMAHAKFWYNV-UHFFFAOYSA-K",
"kegg.compound":"C20247",
"metanetx.chemical":"MNXM4961",
"sbo":"SBO:0000247",
"seed.compound":"cpd21480"
}
},
{
"id":"cpd02993_c0",
"name":"Lipid IV(A)_c0",
"compartment":"c0",
"charge":1,
"formula":"C68H126N2O23P2",
"annotation":{
"bigg.metabolite":"lipidA",
"biocyc":"META:LIPID-IV-A",
"chebi":"863",
"inchi":"InChI=1S/C68H130N2O23P2/c1-5-9-13-17-21-25-29-33-37-41-51(72)45-57(76)69-61-65(90-59(78)47-53(74)43-39-35-31-27-23-19-15-11-7-3)63(80)56(89-68(61)93-95(84,85)86)50-87-67-62(70-58(77)46-52(73)42-38-34-30-26-22-18-14-10-6-2)66(64(55(49-71)88-67)92-94(81,82)83)91-60(79)48-54(75)44-40-36-32-28-24-20-16-12-8-4/h51-56,61-68,71-75,80H,5-50H2,1-4H3,(H,69,76)(H,70,77)(H2,81,82,83)(H2,84,85,86)/p-4/t51-,52-,53-,54-,55-,56-,61-,62-,63-,64-,65-,66-,67-,68-/m1/s1",
"inchikey":"KVJWZTLXIROHIL-QDORLFPLSA-J",
"kegg.compound":"C04919",
"metanetx.chemical":"MNXM1754",
"sbo":"SBO:0000247",
"seed.compound":"cpd02993"
}
},
{
"id":"cpd00032_c0",
"name":"Oxaloacetate_c0",
"compartment":"c0",
"charge":1,
"formula":"C4H2O5",
"annotation":{
"bigg.metabolite":"oaa",
"biocyc":"META:OXALACETIC_ACID",
"chebi":"16452",
"hmdb":"HMDB00223",
"inchi":"InChI=1S/C4H4O5/c5-2(4(8)9)1-3(6)7/h1H2,(H,6,7)(H,8,9)/p-2",
"inchikey":"KHPXUQMNIQBQEV-UHFFFAOYSA-L",
"kegg.compound":"C00036",
"metanetx.chemical":"MNXM46",
"sbo":"SBO:0000247",
"seed.compound":"cpd00032"
}
},
{
"id":"cpd02431_c0",
"name":"1-Pyrroline-5-carboxylate_c0",
"compartment":"c0",
"charge":1,
"formula":"C5H6NO2",
"annotation":{
"bigg.metabolite":"1pyr5c",
"biocyc":"META:L-DELTA1-PYRROLINE_5-CARBOXYLATE",
"hmdb":"HMDB01301",
"inchi":"InChI=1S/C5H7NO2/c7-5(8)4-2-1-3-6-4/h3-4H,1-2H2,(H,7,8)/p-1/t4-/m0/s1",
"inchikey":"DWAKNKKXGALPNW-BYPYZUCNSA-M",
"kegg.compound":"C03912",
"metanetx.chemical":[
"MNXM301",
"MNXM1617"
],
"sbo":"SBO:0000247",
"seed.compound":"cpd02431"
}
},
{
"id":"cpd11217_c0",
"name":"1,4-Dihydroxy-2-naphthoyl-CoA_c0",
"compartment":"c0",
"charge":1,
"formula":"C32H38N7O19P3S",
"annotation":{
"biocyc":"META:CPD-9925",
"inchi":"InChI=1S/C32H42N7O19P3S/c1-32(2,26(44)29(45)35-8-7-21(41)34-9-10-62-31(46)18-11-19(40)16-5-3-4-6-17(16)23(18)42)13-55-61(52,53)58-60(50,51)54-12-20-25(57-59(47,48)49)24(43)30(56-20)39-15-38-22-27(33)36-14-37-28(22)39/h3-6,11,14-15,20,24-26,30,40,42-44H,7-10,12-13H2,1-2H3,(H,34,41)(H,35,45)(H,50,51)(H,52,53)(H2,33,36,37)(H2,47,48,49)/p-4/t20-,24-,25-,26+,30-/m1/s1",
"inchikey":"PYTINLGPKDJURZ-HSJNEKGZSA-J",
"kegg.compound":"C15547",
"metanetx.chemical":"MNXM2306",
"sbo":"SBO:0000247",
"seed.compound":"cpd11217"
}
},
{
"id":"cpd02948_c0",
"name":"MurAc(oyl-L-Ala-D-gamma-Glu-L-Lys-D-Ala-D-Ala)-diphospho- undecaprenol_c0",
"compartment":"c0",
"charge":1,
"formula":"C86H140N7O21P2",
"annotation":{
"bigg.metabolite":"uaGgla",
"inchi":"InChI=1S/C86H143N7O21P2/c1-57(2)30-20-31-58(3)32-21-33-59(4)34-22-35-60(5)36-23-37-61(6)38-24-39-62(7)40-25-41-63(8)42-26-43-64(9)44-27-45-65(10)46-28-47-66(11)48-29-49-67(12)53-55-110-115(106,107)114-116(108,109)113-86-77(91-72(17)95)79(78(97)75(56-94)112-86)111-71(16)82(100)88-69(14)81(99)93-74(85(104)105)51-52-76(96)92-73(50-18-19-54-87)83(101)89-68(13)80(98)90-70(15)84(102)103/h30,32,34,36,38,40,42,44,46,48,53,68-71,73-75,77-79,86,94,97H,18-29,31,33,35,37,39,41,43,45,47,49-52,54-56,87H2,1-17H3,(H,88,100)(H,89,101)(H,90,98)(H,91,95)(H,92,96)(H,93,99)(H,102,103)(H,104,105)(H,106,107)(H,108,109)/p-3/b58-32+,59-34+,60-36-,61-38-,62-40-,63-42-,64-44-,65-46-,66-48-,67-53-/t68-,69+,70-,71-,73+,74-,75-,77-,78-,79-,86-/m1/s1",
"inchikey":"SULOOAFLXMQJSF-OGDYFQGPSA-K",
"kegg.compound":"C04851",
"metanetx.chemical":"MNXM1955",
"sbo":"SBO:0000247",
"seed.compound":"cpd02948"
}
},
{
"id":"cpd03585_c0",
"name":"KDO-lipid IV(A)_c0",
"compartment":"c0",
"charge":1,
"formula":"C76H137N2O30P2",
"annotation":{
"bigg.metabolite":[
"kdolipid4_HP",
"kdolipid4"
],
"biocyc":"META:KDO-LIPID-IVA",
"chebi":"1496",
"inchi":"InChI=1S/C76H142N2O30P2/c1-5-9-13-17-21-25-29-33-37-41-53(80)45-61(86)77-65-71(104-63(88)47-55(82)43-39-35-31-27-23-19-15-11-7-3)68(91)59(102-74(65)108-110(97,98)99)51-100-73-66(78-62(87)46-54(81)42-38-34-30-26-22-18-14-10-6-2)72(105-64(89)48-56(83)44-40-36-32-28-24-20-16-12-8-4)70(107-109(94,95)96)60(103-73)52-101-76(75(92)93)49-57(84)67(90)69(106-76)58(85)50-79/h53-60,65-74,79-85,90-91H,5-52H2,1-4H3,(H,77,86)(H,78,87)(H,92,93)(H2,94,95,96)(H2,97,98,99)/p-5/t53-,54-,55-,56-,57-,58-,59-,60-,65-,66-,67-,68-,69-,70-,71-,72-,73-,74-,76-/m1/s1",
"inchikey":"GPNCBCJEDRRCDW-ACUQGRCXSA-I",
"kegg.compound":[
"C06024",
"G11161"
],
"metanetx.chemical":"MNXM1206",
"sbo":"SBO:0000247",
"seed.compound":"cpd03585"
}
},
{
"id":"cpd15294_c0",
"name":"Tetradecenoyl-ACP_c0",
"compartment":"c0",
"charge":1,
"formula":"C25H45N2O8PRS",
"annotation":{
"bigg.metabolite":"tdeACP",
"metanetx.chemical":"MNXM1469",
"sbo":"SBO:0000247",
"seed.compound":"cpd15294"
}
},
{
"id":"cpd00101_c0",
"name":"ribose-5-phosphate_c0",
"compartment":"c0",
"charge":1,
"formula":"C5H9O8P",
"annotation":{
"bigg.metabolite":"r5p",
"biocyc":[
"META:CPD-15895",
"META:RIBOSE-5P",
"META:CPD-15317"
],
"inchi":"InChI=1S/C5H11O8P/c6-3-2(1-12-14(9,10)11)13-5(8)4(3)7/h2-8H,1H2,(H2,9,10,11)/p-2/t2-,3-,4-,5?/m1/s1",
"inchikey":"KTVPXOYAKDPRHY-SOOFDHNKSA-L",
"kegg.compound":"C00117",
"metanetx.chemical":[
"MNXM116",
"MNXM722712"
],
"sbo":"SBO:0000247",
"seed.compound":"cpd00101"
}
},
{
"id":"cpd11503_c0",
"name":"6-methyl-octanoyl-ACP_c0",
"compartment":"c0",
"charge":1,
"formula":"C20H37N2O8PRS",
"annotation":{
"metanetx.chemical":"MNXM8195",
"sbo":"SBO:0000247",
"seed.compound":"cpd11503"
}
},
{
"id":"cpd11471_c0",
"name":"(2E)-Octenoyl-[acp]_c0",
"compartment":"c0",
"charge":1,
"formula":"C19H34N2O8PRS",
"annotation":{
"bigg.metabolite":"toct2eACP",
"biocyc":"META:2-Octenoyl-ACPs",
"kegg.compound":"C05751",
"metanetx.chemical":"MNXM23766",
"sbo":"SBO:0000247",
"seed.compound":"cpd11471"
}
},
{
"id":"cpd07924_c0",
"name":"2'-Deoxy-5-hydroxymethylcytidine-5'-triphosphate_c0",
"compartment":"c0",
"charge":1,
"formula":"C10H15N3O14P3",
"annotation":{
"biocyc":"META:DEOXY-OH-METHYLCYTIDINE-TRIPHOSPHATE",
"chebi":"836",
"inchi":"InChI=1S/C10H18N3O14P3/c11-9-5(3-14)2-13(10(16)12-9)8-1-6(15)7(25-8)4-24-29(20,21)27-30(22,23)26-28(17,18)19/h2,6-8,14-15H,1,3-4H2,(H,20,21)(H,22,23)(H2,11,12,16)(H2,17,18,19)/p-3/t6-,7+,8+/m0/s1",
"inchikey":"DLHNIFPAUZVLLA-XLPZGREQSA-K",
"kegg.compound":"C11039",
"metanetx.chemical":"MNXM92861",
"sbo":"SBO:0000247",
"seed.compound":"cpd07924"
}
},
{
"id":"cpd11584_c0",
"name":"Ala-His_c0",
"compartment":"c0",
"charge":1,
"formula":"C9H14N4O3",
"annotation":{
"biocyc":"META:CPD-13401",
"chebi":"73771",
"hmdb":"HMDB28689",
"inchi":"InChI=1S/C9H14N4O3/c1-5(10)8(14)13-7(9(15)16)2-6-3-11-4-12-6/h3-5,7H,2,10H2,1H3,(H,11,12)(H,13,14)(H,15,16)/t5-,7-/m0/s1",
"inchikey":"XZWXFWBHYRFLEF-FSPLSTOPSA-N",
"metanetx.chemical":[
"MNXM722856",
"MNXM40496"
],
"sbo":"SBO:0000247",
"seed.compound":"cpd11584"
}
},
{
"id":"cpd03447_c0",
"name":"2-Octaprenyl-6-methoxy-1,4-benzoquinone_c0",
"compartment":"c0",
"charge":1,
"formula":"C47H70O3",
"annotation":{
"bigg.metabolite":[
"2ombzl",
"2ombz"
],
"biocyc":"META:CPD-15152",
"chebi":"1234",
"inchi":"InChI=1S/C47H70O3/c1-36(2)18-11-19-37(3)20-12-21-38(4)22-13-23-39(5)24-14-25-40(6)26-15-27-41(7)28-16-29-42(8)30-17-31-43(9)32-33-44-34-45(48)35-46(50-10)47(44)49/h18,20,22,24,26,28,30,32,34-35H,11-17,19,21,23,25,27,29,31,33H2,1-10H3/b37-20+,38-22+,39-24+,40-26+,41-28+,42-30+,43-32+",
"inchikey":"AFTBILPWMUSGIN-MYCGWMCTSA-N",
"kegg.compound":"C05813",
"metanetx.chemical":"MNXM1903",
"sbo":"SBO:0000247",
"seed.compound":"cpd03447"
}
},
{
"id":"cpd00137_c0",
"name":"Citrate_c0",
"compartment":"c0",
"charge":1,
"formula":"C6H5O7",
"annotation":{
"bigg.metabolite":"cit",
"biocyc":"META:CIT",
"hmdb":"HMDB00094",
"inchi":"InChI=1S/C6H8O7/c7-3(8)1-6(13,5(11)12)2-4(9)10/h13H,1-2H2,(H,7,8)(H,9,10)(H,11,12)/p-3",
"inchikey":"KRKNYBCHXYNGOX-UHFFFAOYSA-K",
"kegg.compound":"C00158",
"metanetx.chemical":"MNXM131",
"sbo":"SBO:0000247",
"seed.compound":"cpd00137"
}
},
{
"id":"cpd28259_c0",
"name":"Thiocarboxyadenylated-ThiS-Proteins_c0",
"compartment":"c0",
"charge":1,
"formula":"C4H7N2O2RS",
"annotation":{
"biocyc":[
"META:Thiocarboxylated-URM1",
"META:Thiocarboxylated-CysO",
"META:Thiocarboxyadenylated-ThiS-Proteins",
"META:Thiocarboxylated-TtuB"
],
"kegg.compound":"C20728",
"metanetx.chemical":[
"MNXM148019",
"MNXM9152"
],
"sbo":"SBO:0000247",
"seed.compound":"cpd28259"
}
},
{
"id":"cpd01646_c0",
"name":"2-Isopropylmalate_c0",
"compartment":"c0",
"charge":1,
"formula":"C7H10O5",
"annotation":{
"bigg.metabolite":"3c3hmp",
"biocyc":"META:3-CARBOXY-3-HYDROXY-ISOCAPROATE",
"chebi":"35128",
"hmdb":"HMDB00402",
"inchi":"InChI=1S/C7H12O5/c1-4(2)7(12,6(10)11)3-5(8)9/h4,12H,3H2,1-2H3,(H,8,9)(H,10,11)/p-2/t7-/m0/s1",
"inchikey":"BITYXLXUCSKTJS-ZETCQYMHSA-L",
"kegg.compound":"C02504",
"metanetx.chemical":[
"MNXM985",
"MNXM164143"
],
"sbo":"SBO:0000247",
"seed.compound":"cpd01646"
}
},
{
"id":"cpd00054_e0",
"name":"L-Serine_e0",
"compartment":"e0",
"charge":1,
"formula":"C3H7NO3",
"annotation":{
"bigg.metabolite":"ser__L",
"biocyc":"META:SER",
"hmdb":"HMDB00187",
"inchi":"InChI=1S/C3H7NO3/c4-2(1-5)3(6)7/h2,5H,1,4H2,(H,6,7)/t2-/m0/s1",
"inchikey":"MTCFGRXMJLQNBG-REOHCLBHSA-N",
"kegg.compound":"C00065",
"metanetx.chemical":"MNXM53",
"sbo":"SBO:0000247",
"seed.compound":"cpd00054"
}
},
{
"id":"cpd15328_c0",
"name":"1-octadec-11-enoyl-sn-glycerol 3-phosphate_c0",
"compartment":"c0",
"charge":1,
"formula":"C21H40O7P",
"annotation":{
"bigg.metabolite":"1odec11eg3p",
"metanetx.chemical":"MNXM91049",
"sbo":"SBO:0000247",
"seed.compound":"cpd15328"
}
},
{
"id":"cpd00182_c0",
"name":"Adenosine_c0",
"compartment":"c0",
"charge":1,
"formula":"C10H13N5O4",
"annotation":{
"bigg.metabolite":"adn",
"biocyc":"META:ADENOSINE",
"hmdb":"HMDB00050",
"inchi":"InChI=1S/C10H13N5O4/c11-8-5-9(13-2-12-8)15(3-14-5)10-7(18)6(17)4(1-16)19-10/h2-4,6-7,10,16-18H,1H2,(H2,11,12,13)/t4-,6-,7-,10-/m1/s1",
"inchikey":"OIRDTQYFTABQOQ-KQYNXXCUSA-N",
"kegg.compound":"C00212",
"metanetx.chemical":"MNXM212",
"sbo":"SBO:0000247",
"seed.compound":"cpd00182"
}
},
{
"id":"cpd00009_e0",
"name":"Phosphate_e0",
"compartment":"e0",
"charge":1,
"formula":"HO4P",
"annotation":{
"bigg.metabolite":"pi",
"biocyc":[
"META:CPD-16459",
"META:CPD-20124",
"META:Pi"
],
"inchi":"InChI=1S/H3O4P/c1-5(2,3)4/h(H3,1,2,3,4)/p-2",
"inchikey":"NBIIXXVUZAFLBC-UHFFFAOYSA-L",
"kegg.compound":"C00009",
"metanetx.chemical":"MNXM9",
"sbo":"SBO:0000247",
"seed.compound":"cpd00009"
}
},
{
"id":"cpd00010_c0",
"name":"CoA_c0",
"compartment":"c0",
"charge":1,
"formula":"C21H32N7O16P3S",
"annotation":{
"bigg.metabolite":"coa",
"biocyc":"META:CO-A",
"hmdb":"HMDB01423",
"inchi":"InChI=1S/C21H36N7O16P3S/c1-21(2,16(31)19(32)24-4-3-12(29)23-5-6-48)8-41-47(38,39)44-46(36,37)40-7-11-15(43-45(33,34)35)14(30)20(42-11)28-10-27-13-17(22)25-9-26-18(13)28/h9-11,14-16,20,30-31,48H,3-8H2,1-2H3,(H,23,29)(H,24,32)(H,36,37)(H,38,39)(H2,22,25,26)(H2,33,34,35)/p-4/t11-,14-,15-,16+,20-/m1/s1",
"inchikey":"RGJOEKWQDUBAIZ-IBOSZNHHSA-J",
"kegg.compound":"C00010",
"metanetx.chemical":"MNXM12",
"sbo":"SBO:0000247",
"seed.compound":"cpd00010"
}
},
{
"id":"cpd00307_c0",
"name":"Cytosine_c0",
"compartment":"c0",
"charge":1,
"formula":"C4H5N3O",
"annotation":{
"bigg.metabolite":"csn",
"biocyc":"META:CYTOSINE",
"hmdb":"HMDB00630",
"inchi":"InChI=1S/C4H5N3O/c5-3-1-2-6-4(8)7-3/h1-2H,(H3,5,6,7,8)",
"inchikey":"OPTASPLRGRRNAP-UHFFFAOYSA-N",
"kegg.compound":"C00380",
"metanetx.chemical":"MNXM761",
"sbo":"SBO:0000247",
"seed.compound":"cpd00307"
}
},
{
"id":"cpd15387_c0",
"name":"L-alanine-D-glutamate-meso-2,6-diaminoheptanedioate-D-alanine_c0",
"compartment":"c0",
"charge":1,
"formula":"C18H30N5O9",
"annotation":{
"bigg.metabolite":"LalaDgluMdapDala",
"biocyc":"META:CPD0-2256",
"inchi":"InChI=1S/C18H31N5O9/c1-8(19)14(25)22-11(17(29)30)5-3-4-10(16(27)28)21-13(24)7-6-12(18(31)32)23-15(26)9(2)20/h8-12H,3-7,19-20H2,1-2H3,(H,21,24)(H,22,25)(H,23,26)(H,27,28)(H,29,30)(H,31,32)/p-1",
"inchikey":"BAPAFFOXTCMVCC-UHFFFAOYSA-M",
"metanetx.chemical":"MNXM59271",
"sbo":"SBO:0000247",
"seed.compound":"cpd15387"
}
},
{
"id":"cpd11539_c0",
"name":"13-methyl-trans-tetra-dec-2-enoyl-ACP_c0",
"compartment":"c0",
"charge":1,
"formula":"C26H47N2O8PRS",
"annotation":{
"metanetx.chemical":"MNXM8019",
"sbo":"SBO:0000247",
"seed.compound":"cpd11539"
}
},
{
"id":"cpd01015_c0",
"name":"Cyanate_c0",
"compartment":"c0",
"charge":1,
"formula":"CNO",
"annotation":{
"bigg.metabolite":"cynt",
"biocyc":"META:CPD-69",
"hmdb":"HMDB02078",
"inchi":"InChI=1S/CHNO/c2-1-3/h3H/p-1",
"inchikey":"XLJMAIOERFSOGZ-UHFFFAOYSA-M",
"kegg.compound":"C01417",
"metanetx.chemical":"MNXM1191",
"sbo":"SBO:0000247",
"seed.compound":"cpd01015"
}
},
{
"id":"cpd15318_c0",
"name":"1-Acyl-sn-glycero-3-phosphoglycerol dodecanoyl_c0",
"compartment":"c0",
"charge":1,
"formula":"C18H36O9P",
"annotation":{
"bigg.metabolite":"1agpg120",
"metanetx.chemical":"MNXM147673",
"sbo":"SBO:0000247",
"seed.compound":"cpd15318"
}
},
{
"id":"cpd02465_c0",
"name":"tetrahydrodipicolinate_c0",
"compartment":"c0",
"charge":1,
"formula":"C7H7NO4",
"annotation":{
"bigg.metabolite":"thdp",
"biocyc":"META:DELTA1-PIPERIDEINE-2-6-DICARBOXYLATE",
"hmdb":"HMDB12289",
"inchi":"InChI=1S/C7H9NO4/c9-6(10)4-2-1-3-5(8-4)7(11)12/h4H,1-3H2,(H,9,10)(H,11,12)/p-2/t4-/m0/s1",
"inchikey":"CXMBCXQHOXUCEO-BYPYZUCNSA-L",
"kegg.compound":"C03972",
"metanetx.chemical":[
"MNXM480",
"MNXM722737"
],
"sbo":"SBO:0000247",
"seed.compound":"cpd02465"
}
},
{
"id":"cpd02740_c0",
"name":"Guanosine 5'-triphosphate,3'-diphosphate_c0",
"compartment":"c0",
"charge":1,
"formula":"C10H12N5O20P5",
"annotation":{
"bigg.metabolite":"gdptp",
"biocyc":"META:GDP-TP",
"chebi":"5566",
"hmdb":"HMDB60480",
"inchi":"InChI=1S/C10H18N5O20P5/c11-10-13-7-4(8(17)14-10)12-2-15(7)9-5(16)6(32-39(26,27)33-36(18,19)20)3(31-9)1-30-38(24,25)35-40(28,29)34-37(21,22)23/h2-3,5-6,9,16H,1H2,(H,24,25)(H,26,27)(H,28,29)(H2,18,19,20)(H2,21,22,23)(H3,11,13,14,17)/p-6/t3-,5-,6-,9-/m1/s1",
"inchikey":"KCPMACXZAITQAX-UUOKFMHZSA-H",
"kegg.compound":"C04494",
"metanetx.chemical":"MNXM1561",
"sbo":"SBO:0000247",
"seed.compound":"cpd02740"
}
},
{
"id":"cpd00020_c0",
"name":"Pyruvate_c0",
"compartment":"c0",
"charge":1,
"formula":"C3H3O3",
"annotation":{
"bigg.metabolite":"pyr",
"biocyc":"META:PYRUVATE",
"chebi":"15361",
"hmdb":"HMDB00243",
"inchi":"InChI=1S/C3H4O3/c1-2(4)3(5)6/h1H3,(H,5,6)/p-1",
"inchikey":"LCTONWCANYUPML-UHFFFAOYSA-M",
"kegg.compound":"C00022",
"metanetx.chemical":"MNXM23",
"sbo":"SBO:0000247",
"seed.compound":"cpd00020"
}
},
{
"id":"cpd00421_c0",
"name":"Triphosphate_c0",
"compartment":"c0",
"charge":1,
"formula":"H2O10P3",
"annotation":{
"bigg.metabolite":"pppi",
"biocyc":"META:P3I",
"inchi":"InChI=1S/H5O10P3/c1-11(2,3)9-13(7,8)10-12(4,5)6/h(H,7,8)(H2,1,2,3)(H2,4,5,6)/p-4",
"inchikey":"UNXRWKVEANCORM-UHFFFAOYSA-J",
"kegg.compound":"C00536",
"metanetx.chemical":"MNXM332",
"sbo":"SBO:0000247",
"seed.compound":"cpd00421"
}
},
{
"id":"cpd00169_c0",
"name":"3-Phosphoglycerate_c0",
"compartment":"c0",
"charge":1,
"formula":"C3H4O7P",
"annotation":{
"bigg.metabolite":"3pg",
"biocyc":"META:G3P",
"hmdb":"HMDB00807",
"inchi":"InChI=1S/C3H7O7P/c4-2(3(5)6)1-10-11(7,8)9/h2,4H,1H2,(H,5,6)(H2,7,8,9)/p-3/t2-/m1/s1",
"inchikey":"OSJPPGNTCRNQQC-UWTATZPHSA-K",
"kegg.compound":"C00197",
"metanetx.chemical":[
"MNXM126",
"MNXM162261"
],
"sbo":"SBO:0000247",
"seed.compound":"cpd00169"
}
},
{
"id":"cpd11586_e0",
"name":"ala-L-glu-L_e0",
"compartment":"e0",
"charge":1,
"formula":"C8H13N2O5",
"annotation":{
"metanetx.chemical":"MNXM8263",
"sbo":"SBO:0000247",
"seed.compound":"cpd11586"
}
},
{
"id":"cpd15604_e0",
"name":"Gly-Leu_e0",
"compartment":"e0",
"charge":1,
"formula":"C8H16N2O3",
"annotation":{
"chebi":"73514",
"hmdb":"HMDB00759",
"kegg.compound":"C02155",
"sbo":"SBO:0000247",
"seed.compound":"cpd15604"
}
},
{
"id":"cpd03470_c0",
"name":"Iminoaspartate_c0",
"compartment":"c0",
"charge":1,
"formula":"C4H3NO4",
"annotation":{
"bigg.metabolite":"iasp",
"biocyc":"META:IMINOASPARTATE",
"hmdb":"HMDB01131",
"inchi":"InChI=1S/C4H5NO4/c5-2(4(8)9)1-3(6)7/h5H,1H2,(H,6,7)(H,8,9)/p-1",
"inchikey":"NMUOATVLLQEYHI-UHFFFAOYSA-M",
"kegg.compound":"C05840",
"metanetx.chemical":"MNXM599",
"sbo":"SBO:0000247",
"seed.compound":"cpd03470"
}
},
{
"id":"cpd15353_c0",
"name":"2-Demethylmenaquinol 8_c0",
"compartment":"c0",
"charge":1,
"formula":"C50H72O2",
"annotation":{
"bigg.metabolite":"2dmmql8",
"biocyc":[
"META:CPD-12115",
"META:CPD0-2129"
],
"chebi":"61873",
"inchi":"InChI=1S/C50H72O2/c1-38(2)19-12-20-39(3)21-13-22-40(4)23-14-24-41(5)25-15-26-42(6)27-16-28-43(7)29-17-30-44(8)31-18-32-45(9)35-36-46-37-49(51)47-33-10-11-34-48(47)50(46)52/h10-11,19,21,23,25,27,29,31,33-35,37,51-52H,12-18,20,22,24,26,28,30,32,36H2,1-9H3/b39-21+,40-23+,41-25+,42-27+,43-29+,44-31+,45-35+",
"inchikey":"FGYPGICSXJEKCG-AENDIINCSA-N",
"metanetx.chemical":"MNXM558",
"sbo":"SBO:0000247",
"seed.compound":"cpd15353"
}
},
{
"id":"cpd02961_c0",
"name":"Dihydroneopterin_c0",
"compartment":"c0",
"charge":1,
"formula":"C9H13N5O4",
"annotation":{
"bigg.metabolite":"dhnpt",
"biocyc":"META:DIHYDRO-NEO-PTERIN",
"chebi":"1001",
"hmdb":"HMDB02275",
"inchi":"InChI=1S/C9H13N5O4/c10-9-13-7-5(8(18)14-9)12-3(1-11-7)6(17)4(16)2-15/h4,6,15-17H,1-2H2,(H4,10,11,13,14,18)/t4-,6+/m1/s1",
"inchikey":"YQIFAMYNGGOTFB-XINAWCOVSA-N",
"kegg.compound":"C04874",
"metanetx.chemical":"MNXM162359",
"sbo":"SBO:0000247",
"seed.compound":"cpd02961"
}
},
{
"id":"cpd02135_c0",
"name":"4-Nitrophenyl phosphate_c0",
"compartment":"c0",
"charge":1,
"formula":"C6H4NO6P",
"annotation":{
"biocyc":"META:CPD-194",
"hmdb":"HMDB60272",
"inchi":"InChI=1S/C6H6NO6P/c8-7(9)5-1-3-6(4-2-5)13-14(10,11)12/h1-4H,(H2,10,11,12)/p-2",
"inchikey":"XZKIHKMTEMTJQX-UHFFFAOYSA-L",
"kegg.compound":"C03360",
"metanetx.chemical":"MNXM3867",
"sbo":"SBO:0000247",
"seed.compound":"cpd02135"
}
},
{
"id":"cpd03587_c0",
"name":"kdo2-lipid a_c0",
"compartment":"c0",
"charge":1,
"formula":"C110H196N2O39P2",
"annotation":{
"bigg.metabolite":"lipa",
"biocyc":"META:KDO2-LIPID-A",
"chebi":"27963",
"inchi":"InChI=1S/C110H202N2O39P2/c1-7-13-19-25-31-37-38-44-50-56-62-68-92(123)142-82(66-60-54-48-42-35-29-23-17-11-5)72-94(125)146-104-96(112-90(121)71-81(65-59-53-47-41-34-28-22-16-10-4)141-91(122)67-61-55-49-43-36-30-24-18-12-6)105(144-88(102(104)150-152(133,134)135)78-140-109(107(129)130)74-86(98(127)101(148-109)85(119)76-114)147-110(108(131)132)73-83(117)97(126)100(149-110)84(118)75-113)139-77-87-99(128)103(145-93(124)70-80(116)64-58-52-46-40-33-27-21-15-9-3)95(106(143-87)151-153(136,137)138)111-89(120)69-79(115)63-57-51-45-39-32-26-20-14-8-2/h79-88,95-106,113-119,126-128H,7-78H2,1-6H3,(H,111,120)(H,112,121)(H,129,130)(H,131,132)(H2,133,134,135)(H2,136,137,138)/p-6/t79-,80-,81-,82-,83-,84-,85-,86-,87-,88-,95-,96-,97-,98-,99-,100-,101-,102-,103-,104-,105-,106-,109-,110-/m1/s1",
"inchikey":"DIXUKJUHGLIZGU-OIPVZEHTSA-H",
"kegg.compound":"C06026",
"metanetx.chemical":[
"MNXM162815",
"MNXM946"
],
"sbo":"SBO:0000247",
"seed.compound":"cpd03587"
}
},
{
"id":"cpd11517_c0",
"name":"14-methyl-3-hydroxy-hexa-decanoyl-ACP_c0",
"compartment":"c0",
"charge":1,
"formula":"C28H53N2O9PRS",
"annotation":{
"metanetx.chemical":"MNXM9698",
"sbo":"SBO:0000247",
"seed.compound":"cpd11517"
}
},
{
"id":"cpd00103_c0",
"name":"PRPP_c0",
"compartment":"c0",
"charge":1,
"formula":"C5H9O14P3",
"annotation":{
"bigg.metabolite":"prpp",
"biocyc":"META:PRPP",
"chebi":"2121",
"hmdb":"HMDB00280",
"inchi":"InChI=1S/C5H13O14P3/c6-3-2(1-16-20(8,9)10)17-5(4(3)7)18-22(14,15)19-21(11,12)13/h2-7H,1H2,(H,14,15)(H2,8,9,10)(H2,11,12,13)/p-4/t2-,3-,4-,5-/m1/s1",
"inchikey":"PQGCEDQWHSBAJP-TXICZTDVSA-J",
"kegg.compound":"C00119",
"metanetx.chemical":"MNXM91",
"sbo":"SBO:0000247",
"seed.compound":"cpd00103"
}
},
{
"id":"cpd03916_c0",
"name":"Adenosyl cobyrinate diamide_c0",
"compartment":"c0",
"charge":1,
"formula":"C55H71CoN11O15",
"annotation":{
"bigg.metabolite":"adcobdam",
"biocyc":"META:CPD-690",
"chebi":"2482",
"hmdb":"HMDB01083",
"inchi":"InChI=1S/C45H62N6O12.C10H12N5O3.Co/c1-21-36-24(10-13-32(56)57)41(3,4)28(49-36)18-27-23(9-12-31(54)55)43(6,19-29(46)52)39(48-27)22(2)37-25(11-14-33(58)59)44(7,20-30(47)53)45(8,51-37)40-26(17-35(62)63)42(5,38(21)50-40)16-15-34(60)61;1-4-6(16)7(17)10(18-4)15-3-14-5-8(11)12-2-13-9(5)15;/h18,23-26,40H,9-17,19-20H2,1-8H3,(H10,46,47,48,49,50,51,52,53,54,55,56,57,58,59,60,61,62,63);2-4,6-7,10,16-17H,1H2,(H2,11,12,13);/q;;+2/p-6/t23-,24-,25-,26+,40-,42-,43+,44+,45+;4-,6-,7-,10-;/m11./s1",
"inchikey":"OCNLJCZKGHKJGF-NQYRMHKHSA-H",
"kegg.compound":"C06506",
"metanetx.chemical":[
"MNXM92086",
"MNXM92085"
],
"sbo":"SBO:0000247",
"seed.compound":"cpd03916"
}
},
{
"id":"cpd00069_c0",
"name":"L-Tyrosine_c0",
"compartment":"c0",
"charge":1,
"formula":"C9H11NO3",
"annotation":{
"bigg.metabolite":"tyr__L",
"biocyc":"META:TYR",
"hmdb":"HMDB00158",
"inchi":"InChI=1S/C9H11NO3/c10-8(9(12)13)5-6-1-3-7(11)4-2-6/h1-4,8,11H,5,10H2,(H,12,13)/t8-/m0/s1",
"inchikey":"OUYCCCASQSFEME-QMMMGPOBSA-N",
"kegg.compound":"C00082",
"metanetx.chemical":"MNXM76",
"sbo":"SBO:0000247",
"seed.compound":"cpd00069"
}
},
{
"id":"cpd15533_c0",
"name":"phosphatidylethanolamine dioctadecanoyl_c0",
"compartment":"c0",
"charge":1,
"formula":"C41H82NO8P",
"annotation":{
"bigg.metabolite":"pe180",
"metanetx.chemical":"MNXM31536",
"sbo":"SBO:0000247",
"seed.compound":"cpd15533"
}
},
{
"id":"cpd00092_c0",
"name":"Uracil_c0",
"compartment":"c0",
"charge":1,
"formula":"C4H4N2O2",
"annotation":{
"bigg.metabolite":"ura",
"biocyc":"META:URACIL",
"hmdb":"HMDB00300",
"inchi":"InChI=1S/C4H4N2O2/c7-3-1-2-5-4(8)6-3/h1-2H,(H2,5,6,7,8)",
"inchikey":"ISAKRJDGNUQOIC-UHFFFAOYSA-N",
"kegg.compound":"C00106",
"metanetx.chemical":"MNXM158",
"sbo":"SBO:0000247",
"seed.compound":"cpd00092"
}
},
{
"id":"cpd00019_c0",
"name":"S-Adenosyl-homocysteine_c0",
"compartment":"c0",
"charge":1,
"formula":"C14H20N6O5S",
"annotation":{
"bigg.metabolite":"ahcys",
"biocyc":"META:ADENOSYL-HOMO-CYS",
"chebi":"16680",
"hmdb":"HMDB00939",
"inchi":"InChI=1S/C14H20N6O5S/c15-6(14(23)24)1-2-26-3-7-9(21)10(22)13(25-7)20-5-19-8-11(16)17-4-18-12(8)20/h4-7,9-10,13,21-22H,1-3,15H2,(H,23,24)(H2,16,17,18)/t6-,7+,9+,10+,13+/m0/s1",
"inchikey":"ZJUKTBDSGOFHSH-WFMPWKQPSA-N",
"kegg.compound":"C00021",
"metanetx.chemical":"MNXM19",
"sbo":"SBO:0000247",
"seed.compound":"cpd00019"
}
},
{
"id":"cpd15579_c0",
"name":"UDP-N-acetylmuramoyl-L-alanyl-D-gamma-glutamyl-meso-2,6-diaminopimelate-D-alanine_c0",
"compartment":"c0",
"charge":1,
"formula":"C38H56N8O27P2",
"annotation":{
"bigg.metabolite":"um4p",
"biocyc":"META:UDP-MURNAC-TETRAPEPTIDE",
"kegg.compound":"C04804",
"metanetx.chemical":"MNXM147329",
"sbo":"SBO:0000247",
"seed.compound":"cpd15579"
}
},
{
"id":"cpd00170_c0",
"name":"Gluconolactone_c0",
"compartment":"c0",
"charge":1,
"formula":"C6H10O6",
"annotation":{
"bigg.metabolite":"g15lac",
"biocyc":"META:GLC-D-LACTONE",
"chebi":"16217",
"hmdb":"HMDB00150",
"inchi":"InChI=1S/C6H10O6/c7-1-2-3(8)4(9)5(10)6(11)12-2/h2-5,7-10H,1H2/t2-,3-,4+,5-/m1/s1",
"inchikey":"PHOQVHQSTUBQQK-SQOUGZDYSA-N",
"kegg.compound":"C00198",
"metanetx.chemical":"MNXM339",
"sbo":"SBO:0000247",
"seed.compound":"cpd00170"
}
},
{
"id":"cpd15766_c0",
"name":"Stearoyllipoteichoic acid (n=24), linked, N-acetyl-D-glucosamine_c0",
"compartment":"c0",
"charge":1,
"formula":"C315H552N24O255P24",
"annotation":{
"metanetx.chemical":"MNXM9122",
"sbo":"SBO:0000247",
"seed.compound":"cpd15766"
}
},
{
"id":"cpd01693_c0",
"name":"6-Phosphosucrose_c0",
"compartment":"c0",
"charge":1,
"formula":"C12H21O14P",
"annotation":{
"bigg.metabolite":"suc6p",
"biocyc":"META:SUCROSE-6P",
"inchi":"InChI=1S/C12H23O14P/c13-1-4-6(15)8(17)9(18)11(24-4)26-12(3-14)10(19)7(16)5(25-12)2-23-27(20,21)22/h4-11,13-19H,1-3H2,(H2,20,21,22)/p-2/t4-,5-,6-,7-,8+,9-,10+,11-,12+/m1/s1",
"inchikey":"PJTTXANTBQDXME-UGDNZRGBSA-L",
"kegg.compound":[
"C02591",
"G10508"
],
"metanetx.chemical":"MNXM1004",
"sbo":"SBO:0000247",
"seed.compound":"cpd01693"
}
},
{
"id":"cpd00206_c0",
"name":"dCMP_c0",
"compartment":"c0",
"charge":1,
"formula":"C9H12N3O7P",
"annotation":{
"bigg.metabolite":"dcmp",
"biocyc":"META:DCMP",
"hmdb":"HMDB01202",
"inchi":"InChI=1S/C9H14N3O7P/c10-7-1-2-12(9(14)11-7)8-3-5(13)6(19-8)4-18-20(15,16)17/h1-2,5-6,8,13H,3-4H2,(H2,10,11,14)(H2,15,16,17)/p-2/t5-,6+,8+/m0/s1",
"inchikey":"NCMVOABPESMRCP-SHYZEUOFSA-L",
"kegg.compound":"C00239",
"metanetx.chemical":"MNXM266",
"sbo":"SBO:0000247",
"seed.compound":"cpd00206"
}
},
{
"id":"cpd03163_c0",
"name":"Selenomethionine_c0",
"compartment":"c0",
"charge":1,
"formula":"C5H11NO2Se",
"annotation":{
"bigg.metabolite":"selmeth",
"biocyc":"META:SELENOMETHIONINE",
"hmdb":"HMDB03966",
"inchi":"InChI=1S/C5H11NO2Se/c1-9-3-2-4(6)5(7)8/h4H,2-3,6H2,1H3,(H,7,8)/t4-/m0/s1",
"inchikey":"RJFAYQIBOAGBLC-BYPYZUCNSA-N",
"kegg.compound":"C05335",
"metanetx.chemical":"MNXM1676",
"sbo":"SBO:0000247",
"seed.compound":"cpd03163"
}
},
{
"id":"cpd00241_c0",
"name":"dGTP_c0",
"compartment":"c0",
"charge":1,
"formula":"C10H13N5O13P3",
"annotation":{
"bigg.metabolite":"dgtp",
"biocyc":"META:DGTP",
"hmdb":"HMDB01440",
"inchi":"InChI=1S/C10H16N5O13P3/c11-10-13-8-7(9(17)14-10)12-3-15(8)6-1-4(16)5(26-6)2-25-30(21,22)28-31(23,24)27-29(18,19)20/h3-6,16H,1-2H2,(H,21,22)(H,23,24)(H2,18,19,20)(H3,11,13,14,17)/p-3/t4-,5+,6+/m0/s1",
"inchikey":"HAAZLUGHYHWQIW-KVQBGUIXSA-K",
"kegg.compound":"C00286",
"metanetx.chemical":"MNXM344",
"sbo":"SBO:0000247",
"seed.compound":"cpd00241"
}
},
{
"id":"cpd03128_c0",
"name":"Decanoyl-CoA_c0",
"compartment":"c0",
"charge":1,
"formula":"C31H50N7O17P3S",
"annotation":{
"bigg.metabolite":"dcacoa",
"biocyc":"META:CPD-10267",
"hmdb":"HMDB06404",
"inchi":"InChI=1S/C31H54N7O17P3S/c1-4-5-6-7-8-9-10-11-22(40)59-15-14-33-21(39)12-13-34-29(43)26(42)31(2,3)17-52-58(49,50)55-57(47,48)51-16-20-25(54-56(44,45)46)24(41)30(53-20)38-19-37-23-27(32)35-18-36-28(23)38/h18-20,24-26,30,41-42H,4-17H2,1-3H3,(H,33,39)(H,34,43)(H,47,48)(H,49,50)(H2,32,35,36)(H2,44,45,46)/p-4/t20-,24-,25-,26+,30-/m1/s1",
"inchikey":"CNKJPHSEFDPYDB-HSJNEKGZSA-J",
"kegg.compound":"C05274",
"metanetx.chemical":"MNXM486",
"sbo":"SBO:0000247",
"seed.compound":"cpd03128"
}
},
{
"id":"cpd11564_c0",
"name":"12-methyl-trans-tridec-2-enoyl-ACP_c0",
"compartment":"c0",
"charge":1,
"formula":"C25H45N2O8PRS",
"annotation":{
"metanetx.chemical":"MNXM8016",
"sbo":"SBO:0000247",
"seed.compound":"cpd11564"
}
},
{
"id":"cpd00054_c0",
"name":"L-Serine_c0",
"compartment":"c0",
"charge":1,
"formula":"C3H7NO3",
"annotation":{
"bigg.metabolite":"ser__L",
"biocyc":"META:SER",
"hmdb":"HMDB00187",
"inchi":"InChI=1S/C3H7NO3/c4-2(1-5)3(6)7/h2,5H,1,4H2,(H,6,7)/t2-/m0/s1",
"inchikey":"MTCFGRXMJLQNBG-REOHCLBHSA-N",
"kegg.compound":"C00065",
"metanetx.chemical":"MNXM53",
"sbo":"SBO:0000247",
"seed.compound":"cpd00054"
}
},
{
"id":"cpd00135_c0",
"name":"Homocysteine_c0",
"compartment":"c0",
"charge":1,
"formula":"C4H9NO2S",
"annotation":{
"bigg.metabolite":"hcys__L",
"biocyc":"META:HOMO-CYS",
"hmdb":"HMDB00742",
"inchi":"InChI=1S/C4H9NO2S/c5-3(1-2-8)4(6)7/h3,8H,1-2,5H2,(H,6,7)/t3-/m0/s1",
"inchikey":"FFFHZYDWPBMWHY-VKHMYHEASA-N",
"kegg.compound":"C00155",
"metanetx.chemical":[
"MNXM114070",
"MNXM123"
],
"sbo":"SBO:0000247",
"seed.compound":"cpd00135"
}
},
{
"id":"cpd11540_c0",
"name":"13-methyl-tetra-decanoyl-ACP_c0",
"compartment":"c0",
"charge":1,
"formula":"C26H49N2O8PRS",
"annotation":{
"metanetx.chemical":"MNXM6644",
"sbo":"SBO:0000247",
"seed.compound":"cpd11540"
}
},
{
"id":"cpd01587_c0",
"name":"5-Methylcytosine_c0",
"compartment":"c0",
"charge":1,
"formula":"C5H7N3O",
"annotation":{
"bigg.metabolite":"5mcsn",
"biocyc":"META:CPD0-2018",
"hmdb":"HMDB02894",
"inchi":"InChI=1S/C5H7N3O/c1-3-2-7-5(9)8-4(3)6/h2H,1H3,(H3,6,7,8,9)",
"inchikey":"LRSASMSXMSNRBT-UHFFFAOYSA-N",
"kegg.compound":"C02376",
"metanetx.chemical":"MNXM3509",
"sbo":"SBO:0000247",
"seed.compound":"cpd01587"
}
},
{
"id":"cpd00007_e0",
"name":"O2_e0",
"compartment":"e0",
"charge":1,
"formula":"O2",
"annotation":{
"bigg.metabolite":"o2",
"biocyc":"META:OXYGEN-MOLECULE",
"chebi":"7860",
"hmdb":"HMDB01377",
"inchi":"InChI=1S/O2/c1-2",
"inchikey":"MYMOFIZGZYHOMD-UHFFFAOYSA-N",
"kegg.compound":"C00007",
"metanetx.chemical":"MNXM4",
"sbo":"SBO:0000247",
"seed.compound":"cpd00007"
}
},
{
"id":"cpd03449_c0",
"name":"2-Octaprenyl-3-methyl-5-hydroxy-6-methoxy-1,4-benzoquinone_c0",
"compartment":"c0",
"charge":1,
"formula":"C48H72O4",
"annotation":{
"bigg.metabolite":"2omhmbl",
"biocyc":"META:OCTAPRENYL-METHYL-OH-METHOXY-BENZQ",
"chebi":"1231",
"inchi":"InChI=1S/C48H74O4/c1-35(2)19-12-20-36(3)21-13-22-37(4)23-14-24-38(5)25-15-26-39(6)27-16-28-40(7)29-17-30-41(8)31-18-32-42(9)33-34-44-43(10)45(49)47(51)48(52-11)46(44)50/h19,21,23,25,27,29,31,33,49-51H,12-18,20,22,24,26,28,30,32,34H2,1-11H3/b36-21+,37-23+,38-25+,39-27+,40-29+,41-31+,42-33+",
"inchikey":"QURLIMHPCRKMJP-WDXILIIOSA-N",
"kegg.compound":"C05815",
"metanetx.chemical":[
"MNXM2187",
"MNXM91072"
],
"sbo":"SBO:0000247",
"seed.compound":"cpd03449"
}
},
{
"id":"cpd02536_c0",
"name":"Muconolactone_c0",
"compartment":"c0",
"charge":1,
"formula":"C6H5O4",
"annotation":{
"bigg.metabolite":"mucl",
"biocyc":"META:CPD-741",
"inchi":"InChI=1S/C6H6O4/c7-5(8)3-4-1-2-6(9)10-4/h1-2,4H,3H2,(H,7,8)/p-1",
"inchikey":"HPEKPJGPWNSAAV-UHFFFAOYSA-M",
"kegg.compound":"C04105",
"metanetx.chemical":"MNXM1104",
"sbo":"SBO:0000247",
"seed.compound":"cpd02536"
}
},
{
"id":"cpd17042_c0",
"name":"DNA replication_c0",
"compartment":"c0",
"charge":1,
"formula":"X",
"annotation":{
"metanetx.chemical":"MNXM51417",
"sbo":"SBO:0000247",
"seed.compound":"cpd17042"
}
},
{
"id":"cpd14589_c0",
"name":"7,9,7',9'-Tetra-cis-lycopene_c0",
"compartment":"c0",
"charge":1,
"formula":"C40H56",
"annotation":{
"biocyc":"META:CPD-7496",
"chebi":"62466",
"hmdb":"HMDB35776",
"inchi":"InChI=1S/C40H56/c1-33(2)19-13-23-37(7)27-17-31-39(9)29-15-25-35(5)21-11-12-22-36(6)26-16-30-40(10)32-18-28-38(8)24-14-20-34(3)4/h11-12,15-22,25-32H,13-14,23-24H2,1-10H3/b12-11+,25-15+,26-16+,31-17-,32-18-,35-21+,36-22+,37-27+,38-28+,39-29-,40-30-",
"inchikey":"OAIJSZIZWZSQBC-BYUNHUQQSA-N",
"kegg.compound":"C15858",
"metanetx.chemical":"MNXM2957",
"sbo":"SBO:0000247",
"seed.compound":"cpd14589"
}
},
{
"id":"cpd02857_c0",
"name":"DAHP_c0",
"compartment":"c0",
"charge":1,
"formula":"C7H10O10P",
"annotation":{
"bigg.metabolite":"2dda7p",
"biocyc":"META:3-DEOXY-D-ARABINO-HEPTULOSONATE-7-P",
"inchi":"InChI=1S/C7H13O10P/c8-3(1-4(9)7(12)13)6(11)5(10)2-17-18(14,15)16/h3,5-6,8,10-11H,1-2H2,(H,12,13)(H2,14,15,16)/p-3/t3-,5-,6+/m1/s1",
"inchikey":"PJWIPEXIFFQAQZ-PUFIMZNGSA-K",
"kegg.compound":"C04691",
"metanetx.chemical":"MNXM1219",
"sbo":"SBO:0000247",
"seed.compound":"cpd02857"
}
},
{
"id":"cpd00125_c0",
"name":"5-10-Methylenetetrahydrofolate_c0",
"compartment":"c0",
"charge":1,
"formula":"C20H21N7O6",
"annotation":{
"bigg.metabolite":"mlthf",
"biocyc":"META:METHYLENE-THF",
"inchi":"InChI=1S/C20H23N7O6/c21-20-24-16-15(18(31)25-20)27-9-26(8-12(27)7-22-16)11-3-1-10(2-4-11)17(30)23-13(19(32)33)5-6-14(28)29/h1-4,12-13H,5-9H2,(H,23,30)(H,28,29)(H,32,33)(H4,21,22,24,25,31)/p-2/t12-,13+/m1/s1",
"inchikey":"QYNUQALWYRSVHF-OLZOCXBDSA-L",
"kegg.compound":"C00143",
"metanetx.chemical":[
"MNXM722725",
"MNXM183"
],
"sbo":"SBO:0000247",
"seed.compound":"cpd00125"
}
},
{
"id":"cpd15704_c0",
"name":"1,2-Diisopentadecanoyl-sn-glycerol_c0",
"compartment":"c0",
"charge":1,
"formula":"C33H64O5",
"annotation":{
"metanetx.chemical":"MNXM7960",
"sbo":"SBO:0000247",
"seed.compound":"cpd15704"
}
},
{
"id":"cpd00070_c0",
"name":"Malonyl-CoA_c0",
"compartment":"c0",
"charge":1,
"formula":"C24H33N7O19P3S",
"annotation":{
"bigg.metabolite":"malcoa",
"biocyc":"META:MALONYL-COA",
"hmdb":"HMDB01175",
"inchi":"InChI=1S/C24H38N7O19P3S/c1-24(2,19(37)22(38)27-4-3-13(32)26-5-6-54-15(35)7-14(33)34)9-47-53(44,45)50-52(42,43)46-8-12-18(49-51(39,40)41)17(36)23(48-12)31-11-30-16-20(25)28-10-29-21(16)31/h10-12,17-19,23,36-37H,3-9H2,1-2H3,(H,26,32)(H,27,38)(H,33,34)(H,42,43)(H,44,45)(H2,25,28,29)(H2,39,40,41)/p-5/t12-,17-,18-,19+,23-/m1/s1",
"inchikey":"LTYOQGRJFJAKNA-DVVLENMVSA-I",
"kegg.compound":"C00083",
"metanetx.chemical":"MNXM40",
"sbo":"SBO:0000247",
"seed.compound":"cpd00070"
}
},
{
"id":"cpd09027_c0",
"name":"5-Hydroxy-2-oxo-4-ureido-2,5-dihydro-1H-imidazole-5-carboxylate_c0",
"compartment":"c0",
"charge":1,
"formula":"C5H5N4O5",
"annotation":{
"bigg.metabolite":"5houdic",
"biocyc":"META:CPD-5821",
"hmdb":"HMDB59663",
"inchi":"InChI=1S/C5H6N4O5/c6-3(12)7-1-5(14,2(10)11)9-4(13)8-1/h14H,(H,10,11)(H4,6,7,8,9,12,13)/p-1/t5-/m0/s1",
"inchikey":"WHKYNCPIXMNTRQ-YFKPBYRVSA-M",
"kegg.compound":"C12248",
"metanetx.chemical":"MNXM1805",
"sbo":"SBO:0000247",
"seed.compound":"cpd09027"
}
},
{
"id":"cpd15341_c0",
"name":"2-Acyl-sn-glycero-3-phosphoethanolamine (n-C18:0)_c0",
"compartment":"c0",
"charge":1,
"formula":"C23H48NO7P",
"annotation":{
"bigg.metabolite":"2agpe180",
"biocyc":"META:CPD0-2223",
"chebi":"64576",
"hmdb":"HMDB11129",
"metanetx.chemical":"MNXM34811",
"sbo":"SBO:0000247",
"seed.compound":"cpd15341"
}
},
{
"id":"cpd03607_c0",
"name":"4-(Phosphonooxy)-threonine_c0",
"compartment":"c0",
"charge":1,
"formula":"C4H8NO7P",
"annotation":{
"bigg.metabolite":"phthr",
"biocyc":"META:CPD0-1427",
"chebi":"7690",
"hmdb":"HMDB06802",
"inchi":"InChI=1S/C4H10NO7P/c5-3(4(7)8)2(6)1-12-13(9,10)11/h2-3,6H,1,5H2,(H,7,8)(H2,9,10,11)/p-2/t2-,3+/m1/s1",
"inchikey":"FKHAKIJOKDGEII-GBXIJSLDSA-L",
"kegg.compound":"C06055",
"metanetx.chemical":"MNXM759",
"sbo":"SBO:0000247",
"seed.compound":"cpd03607"
}
},
{
"id":"cpd27757_c0",
"name":"Oxidized-ferredoxins_c0",
"compartment":"c0",
"charge":1,
"formula":"R",
"annotation":{
"biocyc":"META:Oxidized-ferredoxins",
"metanetx.chemical":"MNXM588581",
"sbo":"SBO:0000247",
"seed.compound":"cpd27757"
}
},
{
"id":"cpd00654_c0",
"name":"Deoxycytidine_c0",
"compartment":"c0",
"charge":1,
"formula":"C9H13N3O4",
"annotation":{
"bigg.metabolite":"dcyt",
"biocyc":"META:DEOXYCYTIDINE",
"chebi":"4407",
"hmdb":"HMDB00014",
"inchi":"InChI=1S/C9H13N3O4/c10-7-1-2-12(9(15)11-7)8-3-5(14)6(4-13)16-8/h1-2,5-6,8,13-14H,3-4H2,(H2,10,11,15)/t5-,6+,8+/m0/s1",
"inchikey":"CKTSBUTUHBMZGZ-SHYZEUOFSA-N",
"kegg.compound":"C00881",
"metanetx.chemical":"MNXM704",
"sbo":"SBO:0000247",
"seed.compound":"cpd00654"
}
},
{
"id":"cpd15269_c0",
"name":"octadecenoate_c0",
"compartment":"c0",
"charge":1,
"formula":"C18H33O2",
"annotation":{
"bigg.metabolite":"ocdcea",
"biocyc":"META:CPD-16711",
"metanetx.chemical":"MNXM65309",
"sbo":"SBO:0000247",
"seed.compound":"cpd15269"
}
},
{
"id":"cpd11529_c0",
"name":"9-methyl-3-oxo-decanoyl-ACP_c0",
"compartment":"c0",
"charge":1,
"formula":"C22H39N2O9PRS",
"annotation":{
"metanetx.chemical":"MNXM10475",
"sbo":"SBO:0000247",
"seed.compound":"cpd11529"
}
},
{
"id":"cpd00356_c0",
"name":"dCTP_c0",
"compartment":"c0",
"charge":1,
"formula":"C9H13N3O13P3",
"annotation":{
"bigg.metabolite":"dctp",
"biocyc":"META:DCTP",
"hmdb":"HMDB00998",
"inchi":"InChI=1S/C9H16N3O13P3/c10-7-1-2-12(9(14)11-7)8-3-5(13)6(23-8)4-22-27(18,19)25-28(20,21)24-26(15,16)17/h1-2,5-6,8,13H,3-4H2,(H,18,19)(H,20,21)(H2,10,11,14)(H2,15,16,17)/p-3/t5-,6+,8+/m0/s1",
"inchikey":"RGWHQCVHVJXOKC-SHYZEUOFSA-K",
"kegg.compound":"C00458",
"metanetx.chemical":"MNXM360",
"sbo":"SBO:0000247",
"seed.compound":"cpd00356"
}
},
{
"id":"cpd15397_c0",
"name":"N-Acetyl-D-glucosamine(anhydrous)N-Acetylmuramyl-tripeptide_c0",
"compartment":"c0",
"charge":1,
"formula":"C34H52N6O19",
"annotation":{
"bigg.metabolite":"anhgm3p",
"biocyc":"META:CPD0-2155",
"inchi":"InChI=1S/C34H54N6O19/c1-13(29(49)39-18(8-9-23(45)46)31(51)40-19(33(54)55)7-5-6-17(35)32(52)53)36-30(50)14(2)57-27-20(37-15(3)43)12-56-22(11-42)28(27)59-34-24(38-16(4)44)26(48)25(47)21(10-41)58-34/h12-14,17-19,21-22,24-28,34,41-42,47-48H,5-11,35H2,1-4H3,(H,36,50)(H,37,43)(H,38,44)(H,39,49)(H,40,51)(H,45,46)(H,52,53)(H,54,55)/p-2",
"inchikey":"ZWZMFRJKRXDGBE-UHFFFAOYSA-L",
"metanetx.chemical":"MNXM63489",
"sbo":"SBO:0000247",
"seed.compound":"cpd15397"
}
},
{
"id":"cpd11586_c0",
"name":"ala-L-glu-L_c0",
"compartment":"c0",
"charge":1,
"formula":"C8H13N2O5",
"annotation":{
"metanetx.chemical":"MNXM8263",
"sbo":"SBO:0000247",
"seed.compound":"cpd11586"
}
},
{
"id":"cpd15604_c0",
"name":"Gly-Leu_c0",
"compartment":"c0",
"charge":1,
"formula":"C8H16N2O3",
"annotation":{
"chebi":"73514",
"hmdb":"HMDB00759",
"kegg.compound":"C02155",
"sbo":"SBO:0000247",
"seed.compound":"cpd15604"
}
},
{
"id":"cpd01620_c0",
"name":"Precorrin 2_c0",
"compartment":"c0",
"charge":1,
"formula":"C42H41N4O16",
"annotation":{
"bigg.metabolite":[
"dscl",
"pre2"
],
"biocyc":"META:DIHYDROSIROHYDROCHLORIN",
"chebi":"8370",
"inchi":"InChI=1S/C42H48N4O16/c1-41(17-39(59)60)23(5-9-35(51)52)29-14-27-21(11-37(55)56)19(3-7-33(47)48)25(43-27)13-26-20(4-8-34(49)50)22(12-38(57)58)28(44-26)15-31-42(2,18-40(61)62)24(6-10-36(53)54)30(46-31)16-32(41)45-29/h14-16,23-24,43-45H,3-13,17-18H2,1-2H3,(H,47,48)(H,49,50)(H,51,52)(H,53,54)(H,55,56)(H,57,58)(H,59,60)(H,61,62)/p-7/b29-14-,31-15-,32-16-/t23-,24-,41+,42+/m1/s1",
"inchikey":"OQIIYZQTTMKFAU-ZNLOQLQNSA-G",
"kegg.compound":"C02463",
"metanetx.chemical":"MNXM672",
"sbo":"SBO:0000247",
"seed.compound":"cpd01620"
}
},
{
"id":"cpd08369_c0",
"name":"Cobalt-precorrin 3_c0",
"compartment":"c0",
"charge":1,
"formula":"C43H41CoN4O16",
"annotation":{
"bigg.metabolite":"copre3",
"biocyc":"META:CPD-9040",
"chebi":"3791",
"inchi":"InChI=1S/C43H49N4O16.Co/c1-19-40-23(13-37(58)59)21(5-9-33(50)51)27(46-40)14-26-20(4-8-32(48)49)22(12-36(56)57)28(44-26)15-29-24(6-10-34(52)53)42(2,17-38(60)61)31(45-29)16-30-25(7-11-35(54)55)43(3,18-39(62)63)41(19)47-30;/h15-16,22,24-25H,4-14,17-18H2,1-3H3,(H9,44,45,47,48,49,50,51,52,53,54,55,56,57,58,59,60,61,62,63);/q-1;+2/p-8/b41-19-;/t22?,24-,25-,42+,43+;/m1./s1",
"inchikey":"FKTVLCPLZMVWHD-LPFAUARPSA-F",
"kegg.compound":"C11539",
"metanetx.chemical":"MNXM92204",
"sbo":"SBO:0000247",
"seed.compound":"cpd08369"
}
},
{
"id":"cpd00030_e0",
"name":"Mn2+_e0",
"compartment":"e0",
"charge":1,
"formula":"Mn",
"annotation":{
"bigg.metabolite":"mn2",
"biocyc":"META:MN+2",
"chebi":"29035",
"hmdb":"HMDB01333",
"inchi":"InChI=1S/Mn/q+2",
"inchikey":"WAEMQWOKJMHJLA-UHFFFAOYSA-N",
"kegg.compound":"C19610",
"metanetx.chemical":"MNXM2255",
"sbo":"SBO:0000247",
"seed.compound":"cpd00030"
}
},
{
"id":"cpd11530_c0",
"name":"9-methyl-3-hydroxy-decanoyl-ACP_c0",
"compartment":"c0",
"charge":1,
"formula":"C22H41N2O9PRS",
"annotation":{
"metanetx.chemical":"MNXM10474",
"sbo":"SBO:0000247",
"seed.compound":"cpd11530"
}
},
{
"id":"cpd02636_c0",
"name":"4-Methyl-5--2-hydroxyethyl-thiazole_c0",
"compartment":"c0",
"charge":1,
"formula":"C6H9NOS",
"annotation":{
"bigg.metabolite":"4mhetz",
"biocyc":"META:THZ",
"inchi":"InChI=1S/C6H9NOS/c1-5-6(2-3-8)9-4-7-5/h4,8H,2-3H2,1H3",
"inchikey":"BKAWJIRCKVUVED-UHFFFAOYSA-N",
"kegg.compound":"C04294",
"metanetx.chemical":"MNXM962",
"sbo":"SBO:0000247",
"seed.compound":"cpd02636"
}
},
{
"id":"cpd00218_c0",
"name":"Niacin_c0",
"compartment":"c0",
"charge":1,
"formula":"C6H4NO2",
"annotation":{
"bigg.metabolite":"nac",
"biocyc":"META:NIACINE",
"chebi":"7559",
"hmdb":"HMDB01488",
"inchi":"InChI=1S/C6H5NO2/c8-6(9)5-2-1-3-7-4-5/h1-4H,(H,8,9)/p-1",
"inchikey":"PVNIIMVLHYAWGP-UHFFFAOYSA-M",
"kegg.compound":"C00253",
"metanetx.chemical":"MNXM274",
"sbo":"SBO:0000247",
"seed.compound":"cpd00218"
}
},
{
"id":"cpd00069_e0",
"name":"L-Tyrosine_e0",
"compartment":"e0",
"charge":1,
"formula":"C9H11NO3",
"annotation":{
"bigg.metabolite":"tyr__L",
"biocyc":"META:TYR",
"hmdb":"HMDB00158",
"inchi":"InChI=1S/C9H11NO3/c10-8(9(12)13)5-6-1-3-7(11)4-2-6/h1-4,8,11H,5,10H2,(H,12,13)/t8-/m0/s1",
"inchikey":"OUYCCCASQSFEME-QMMMGPOBSA-N",
"kegg.compound":"C00082",
"metanetx.chemical":"MNXM76",
"sbo":"SBO:0000247",
"seed.compound":"cpd00069"
}
},
{
"id":"cpd00147_c0",
"name":"5-Methylthioadenosine_c0",
"compartment":"c0",
"charge":1,
"formula":"C11H15N5O3S",
"annotation":{
"bigg.metabolite":"5mta",
"biocyc":"META:5-METHYLTHIOADENOSINE",
"chebi":"1966",
"hmdb":"HMDB01173",
"inchi":"InChI=1S/C11H15N5O3S/c1-20-2-5-7(17)8(18)11(19-5)16-4-15-6-9(12)13-3-14-10(6)16/h3-5,7-8,11,17-18H,2H2,1H3,(H2,12,13,14)/t5-,7-,8-,11-/m1/s1",
"inchikey":"WUUGFSXJNOTRMR-IOSLPCCCSA-N",
"kegg.compound":"C00170",
"metanetx.chemical":"MNXM150",
"sbo":"SBO:0000247",
"seed.compound":"cpd00147"
}
},
{
"id":"cpd00042_c0",
"name":"GSH_c0",
"compartment":"c0",
"charge":1,
"formula":"C10H16N3O6S",
"annotation":{
"bigg.metabolite":"gthrd",
"biocyc":"META:GLUTATHIONE",
"chebi":"5437",
"hmdb":"HMDB00125",
"inchi":"InChI=1S/C10H17N3O6S/c11-5(10(18)19)1-2-7(14)13-6(4-20)9(17)12-3-8(15)16/h5-6,20H,1-4,11H2,(H,12,17)(H,13,14)(H,15,16)(H,18,19)/p-1/t5-,6-/m0/s1",
"inchikey":"RWSXRVCMGQZWBV-WDSKDSINSA-M",
"kegg.compound":"C00051",
"metanetx.chemical":"MNXM57",
"sbo":"SBO:0000247",
"seed.compound":"cpd00042"
}
},
{
"id":"cpd02030_c0",
"name":"3-phosphoshikimate_c0",
"compartment":"c0",
"charge":1,
"formula":"C7H8O8P",
"annotation":{
"bigg.metabolite":"skm5p",
"biocyc":"META:SHIKIMATE-5P",
"chebi":"145989",
"inchi":"InChI=1S/C7H11O8P/c8-4-1-3(7(10)11)2-5(6(4)9)15-16(12,13)14/h2,4-6,8-9H,1H2,(H,10,11)(H2,12,13,14)/p-3/t4-,5-,6+/m1/s1",
"inchikey":"QYOJSKGCWNAKGW-PBXRRBTRSA-K",
"kegg.compound":"C03175",
"metanetx.chemical":"MNXM1265",
"sbo":"SBO:0000247",
"seed.compound":"cpd02030"
}
},
{
"id":"cpd15468_c0",
"name":"Glycerophosphoserine_c0",
"compartment":"c0",
"charge":1,
"formula":"C6H13NO8P",
"annotation":{
"bigg.metabolite":"g3ps",
"biocyc":"META:CPD0-2030",
"inchi":"InChI=1S/C6H14NO8P/c7-5(6(10)11)3-15-16(12,13)14-2-4(9)1-8/h4-5,8-9H,1-3,7H2,(H,10,11)(H,12,13)/p-1/t4-,5+/m1/s1",
"inchikey":"ZWZWYGMENQVNFU-UHNVWZDZSA-M",
"metanetx.chemical":"MNXM97117",
"sbo":"SBO:0000247",
"seed.compound":"cpd15468"
}
},
{
"id":"cpd11436_c0",
"name":"fa3_c0",
"compartment":"c0",
"charge":1,
"formula":"C15H29O2",
"annotation":{
"bigg.metabolite":"fa3",
"metanetx.chemical":"MNXM3272",
"sbo":"SBO:0000247",
"seed.compound":"cpd11436"
}
},
{
"id":"cpd00504_c0",
"name":"LL-2,6-Diaminopimelate_c0",
"compartment":"c0",
"charge":1,
"formula":"C7H14N2O4",
"annotation":{
"bigg.metabolite":"26dap_LL",
"biocyc":"META:LL-DIAMINOPIMELATE",
"hmdb":"HMDB01370",
"inchi":"InChI=1S/C7H14N2O4/c8-4(6(10)11)2-1-3-5(9)7(12)13/h4-5H,1-3,8-9H2,(H,10,11)(H,12,13)/t4-,5-/m0/s1",
"inchikey":"GMKMEZVLHJARHF-WHFBIAKZSA-N",
"kegg.compound":"C00666",
"metanetx.chemical":"MNXM644",
"sbo":"SBO:0000247",
"seed.compound":"cpd00504"
}
},
{
"id":"cpd00764_c0",
"name":"7-8-Diaminononanoate_c0",
"compartment":"c0",
"charge":1,
"formula":"C9H21N2O2",
"annotation":{
"bigg.metabolite":"dann",
"biocyc":"META:DIAMINONONANOATE",
"inchi":"InChI=1S/C9H20N2O2/c1-7(10)8(11)5-3-2-4-6-9(12)13/h7-8H,2-6,10-11H2,1H3,(H,12,13)/p+1",
"inchikey":"KCEGBPIYGIWCDH-UHFFFAOYSA-O",
"kegg.compound":"C01037",
"metanetx.chemical":"MNXM1140",
"sbo":"SBO:0000247",
"seed.compound":"cpd00764"
}
},
{
"id":"cpd08370_c0",
"name":"Cobalt-precorrin 4_c0",
"compartment":"c0",
"charge":1,
"formula":"C44H44CoN4O16",
"annotation":{
"bigg.metabolite":"copre4",
"biocyc":"META:CPD-9041",
"chebi":"3792",
"inchi":"InChI=1S/C44H51N4O16.Co/c1-20-44-40-25(14-37(59)60)41(2,12-11-35(55)56)30(47-40)16-27-21(5-8-32(49)50)22(13-36(57)58)26(45-27)15-28-23(6-9-33(51)52)42(3,18-38(61)62)31(46-28)17-29(48-44)24(7-10-34(53)54)43(44,4)19-39(63)64-20;/h17,20,24H,5-16,18-19H2,1-4H3,(H8,46,48,49,50,51,52,53,54,55,56,57,58,59,60,61,62);/q-1;+2/p-8/t20?,24-,41-,42+,43+,44+;/m1./s1",
"inchikey":"WPVAKIBDTIILPC-CDNVWSQKSA-F",
"kegg.compound":"C11540",
"metanetx.chemical":"MNXM2361",
"sbo":"SBO:0000247",
"seed.compound":"cpd08370"
}
},
{
"id":"cpd11481_c0",
"name":"R-3-hydroxypalmitoyl-acyl-carrierprotein-_c0",
"compartment":"c0",
"charge":1,
"formula":"C27H51N2O9PRS",
"annotation":{
"bigg.metabolite":"3hpalmACP",
"kegg.compound":"C04633",
"metanetx.chemical":"MNXM2576",
"sbo":"SBO:0000247",
"seed.compound":"cpd11481"
}
},
{
"id":"cpd01449_c0",
"name":"Chlorophyllide_c0",
"compartment":"c0",
"charge":1,
"formula":"C35H32MgN4O5",
"annotation":{
"bigg.metabolite":"chlld",
"biocyc":"META:CHLOROPHYLLIDE-A",
"inchi":"InChI=1S/C35H36N4O5.Mg/c1-8-19-15(3)22-12-24-17(5)21(10-11-28(40)41)32(38-24)30-31(35(43)44-7)34(42)29-18(6)25(39-33(29)30)14-27-20(9-2)16(4)23(37-27)13-26(19)36-22;/h8,12-14,17,21,31H,1,9-11H2,2-7H3,(H3,36,37,38,39,40,41,42);/q;+2/p-3/t17-,21-,31+;/m0./s1",
"inchikey":"ANWUQYTXRXCEMZ-NYABAGMLSA-K",
"kegg.compound":"C02139",
"metanetx.chemical":[
"MNXM39843",
"MNXM631"
],
"sbo":"SBO:0000247",
"seed.compound":"cpd01449"
}
},
{
"id":"cpd00192_c0",
"name":"4-Coumaroyl-CoA_c0",
"compartment":"c0",
"charge":1,
"formula":"C30H38N7O18P3S",
"annotation":{
"bigg.metabolite":[
"4cmcoa",
"coucoa"
],
"biocyc":"META:P-COUMAROYL-COA",
"hmdb":"HMDB60153",
"inchi":"InChI=1S/C30H42N7O18P3S/c1-30(2,25(42)28(43)33-10-9-20(39)32-11-12-59-21(40)8-5-17-3-6-18(38)7-4-17)14-52-58(49,50)55-57(47,48)51-13-19-24(54-56(44,45)46)23(41)29(53-19)37-16-36-22-26(31)34-15-35-27(22)37/h3-8,15-16,19,23-25,29,38,41-42H,9-14H2,1-2H3,(H,32,39)(H,33,43)(H,47,48)(H,49,50)(H2,31,34,35)(H2,44,45,46)/p-4/b8-5+/t19-,23-,24-,25+,29-/m1/s1",
"inchikey":"DMZOKBALNZWDKI-MATMFAIHSA-J",
"kegg.compound":"C00223",
"metanetx.chemical":"MNXM264",
"sbo":"SBO:0000247",
"seed.compound":"cpd00192"
}
},
{
"id":"cpd00620_c0",
"name":"Pantetheine_c0",
"compartment":"c0",
"charge":1,
"formula":"C11H22N2O4S",
"annotation":{
"bigg.metabolite":"ptth",
"biocyc":"META:CPD-511",
"hmdb":"HMDB03426",
"inchi":"InChI=1S/C11H22N2O4S/c1-11(2,7-14)9(16)10(17)13-4-3-8(15)12-5-6-18/h9,14,16,18H,3-7H2,1-2H3,(H,12,15)(H,13,17)/t9-/m0/s1",
"inchikey":"ZNXZGRMVNNHPCA-VIFPVBQESA-N",
"kegg.compound":"C00831",
"metanetx.chemical":"MNXM1154",
"sbo":"SBO:0000247",
"seed.compound":"cpd00620"
}
},
{
"id":"cpd15754_c0",
"name":"Isohexadecanoyllipoteichoic acid (n=24), linked, unsubstituted_c0",
"compartment":"c0",
"charge":1,
"formula":"C119H232O135P24",
"annotation":{
"metanetx.chemical":"MNXM5793",
"sbo":"SBO:0000247",
"seed.compound":"cpd15754"
}
},
{
"id":"cpd00305_e0",
"name":"Thiamin_e0",
"compartment":"e0",
"charge":1,
"formula":"C12H17N4OS",
"annotation":{
"bigg.metabolite":"thm",
"biocyc":"META:THIAMINE",
"hmdb":"HMDB00235",
"inchi":"InChI=1S/C12H17N4OS/c1-8-11(3-4-17)18-7-16(8)6-10-5-14-9(2)15-12(10)13/h5,7,17H,3-4,6H2,1-2H3,(H2,13,14,15)/q+1",
"inchikey":"JZRWCGZRTZMZEH-UHFFFAOYSA-N",
"kegg.compound":"C00378",
"metanetx.chemical":[
"MNXM161565",
"MNXM322"
],
"sbo":"SBO:0000247",
"seed.compound":"cpd00305"
}
},
{
"id":"cpd11552_c0",
"name":"6-methyl-trans-hept-2-enoyl-ACP_c0",
"compartment":"c0",
"charge":1,
"formula":"C19H33N2O8PRS",
"annotation":{
"metanetx.chemical":"MNXM8196",
"sbo":"SBO:0000247",
"seed.compound":"cpd11552"
}
},
{
"id":"cpd00792_c0",
"name":"Reduced coenzyme F420_c0",
"compartment":"c0",
"charge":1,
"formula":"C29H34N5O18P",
"annotation":{
"biocyc":"META:RED-COENZYME-F420",
"chebi":"8788",
"inchi":"InChI=1S/C29H38N5O18P/c1-12(25(42)31-17(28(46)47)4-6-21(38)30-16(27(44)45)5-7-22(39)40)52-53(49,50)51-11-20(37)23(41)19(36)10-34-18-9-14(35)3-2-13(18)8-15-24(34)32-29(48)33-26(15)43/h2-3,9,12,16-17,19-20,23,35-37,41H,4-8,10-11H2,1H3,(H,30,38)(H,31,42)(H,39,40)(H,44,45)(H,46,47)(H,49,50)(H2,32,33,43,48)/p-4/t12-,16-,17-,19-,20+,23-/m0/s1",
"inchikey":"IXPYGZIWHPPILV-NALJQGANSA-J",
"kegg.compound":"C01080",
"metanetx.chemical":[
"MNXM725389",
"MNXM520"
],
"sbo":"SBO:0000247",
"seed.compound":"cpd00792"
}
},
{
"id":"cpd15683_c0",
"name":"CDP-1,2-diisoheptadecanoylglycerol_c0",
"compartment":"c0",
"charge":1,
"formula":"C46H83N3O15P2",
"annotation":{
"metanetx.chemical":"MNXM8379",
"sbo":"SBO:0000247",
"seed.compound":"cpd15683"
}
},
{
"id":"cpd11491_c0",
"name":"3-oxotetradecanoyl-acp_c0",
"compartment":"c0",
"charge":1,
"formula":"C25H46N2O9PRS",
"annotation":{
"bigg.metabolite":"3omrsACP",
"biocyc":"META:3-oxo-myristoyl-ACPs",
"kegg.compound":"C05759",
"metanetx.chemical":"MNXM26095",
"sbo":"SBO:0000247",
"seed.compound":"cpd11491"
}
},
{
"id":"cpd01504_c0",
"name":"3-Aminopropanal_c0",
"compartment":"c0",
"charge":1,
"formula":"C3H8NO",
"annotation":{
"bigg.metabolite":"aproa",
"biocyc":"META:CPD-6082",
"hmdb":"HMDB01106",
"inchi":"InChI=1S/C3H7NO/c4-2-1-3-5/h3H,1-2,4H2/p+1",
"inchikey":"PCXDJQZLDDHMGX-UHFFFAOYSA-O",
"kegg.compound":"C05665",
"metanetx.chemical":"MNXM493",
"sbo":"SBO:0000247",
"seed.compound":"cpd01504"
}
},
{
"id":"cpd02904_c0",
"name":"alpha-Ribazole 5'-phosphate_c0",
"compartment":"c0",
"charge":1,
"formula":"C14H17N2O7P",
"annotation":{
"bigg.metabolite":"5prdmbz",
"biocyc":"META:ALPHA-RIBAZOLE-5-P",
"chebi":"16837",
"hmdb":"HMDB03882",
"inchi":"InChI=1S/C14H19N2O7P/c1-7-3-9-10(4-8(7)2)16(6-15-9)14-13(18)12(17)11(23-14)5-22-24(19,20)21/h3-4,6,11-14,17-18H,5H2,1-2H3,(H2,19,20,21)/p-2/t11-,12-,13-,14+/m1/s1",
"inchikey":"ZMRGXEJKZPRBPJ-SYQHCUMBSA-L",
"kegg.compound":"C04778",
"metanetx.chemical":"MNXM1224",
"sbo":"SBO:0000247",
"seed.compound":"cpd02904"
}
},
{
"id":"cpd15314_c0",
"name":"1-Acyl-sn-glycero-3-phosphoethanolamine tetradecanoyl_c0",
"compartment":"c0",
"charge":1,
"formula":"C19H40NO7P",
"annotation":{
"bigg.metabolite":"1agpe140",
"metanetx.chemical":"MNXM6598",
"sbo":"SBO:0000247",
"seed.compound":"cpd15314"
}
},
{
"id":"cpd00133_c0",
"name":"Nicotinamide_c0",
"compartment":"c0",
"charge":1,
"formula":"C6H6N2O",
"annotation":{
"bigg.metabolite":"ncam",
"biocyc":"META:NIACINAMIDE",
"hmdb":"HMDB01406",
"inchi":"InChI=1S/C6H6N2O/c7-6(9)5-2-1-3-8-4-5/h1-4H,(H2,7,9)",
"inchikey":"DFPAKSUCGFBDDF-UHFFFAOYSA-N",
"kegg.compound":"C00153",
"metanetx.chemical":"MNXM216",
"sbo":"SBO:0000247",
"seed.compound":"cpd00133"
}
},
{
"id":"cpd15549_c0",
"name":"phospho-heptosyl-heptosyl-kdo2-lipidA_c0",
"compartment":"c0",
"charge":1,
"formula":"C124H219N2O54P3",
"annotation":{
"bigg.metabolite":"phhlipa",
"biocyc":"META:CPD0-2240",
"inchi":"InChI=1S/C124H227N2O54P3/c1-7-13-19-25-31-37-38-44-50-56-62-68-96(141)166-84(66-60-54-48-42-35-29-23-17-11-5)72-98(143)170-114-100(126-94(139)71-83(65-59-53-47-41-34-28-22-16-10-4)165-95(140)67-61-55-49-43-36-30-24-18-12-6)117(163-79-91-102(145)113(169-97(142)70-82(132)64-58-52-46-40-33-27-21-15-9-3)99(118(167-91)180-183(160,161)162)125-93(138)69-81(131)63-57-51-45-39-32-26-20-14-8-2)168-92(112(114)178-181(154,155)156)80-164-123(121(150)151)74-90(175-124(122(152)153)73-85(133)101(144)108(176-124)87(135)76-128)111(110(177-123)89(137)78-130)173-120-106(149)115(105(148)107(171-120)86(134)75-127)174-119-104(147)103(146)116(179-182(157,158)159)109(172-119)88(136)77-129/h81-92,99-120,127-137,144-149H,7-80H2,1-6H3,(H,125,138)(H,126,139)(H,150,151)(H,152,153)(H2,154,155,156)(H2,157,158,159)(H2,160,161,162)/p-8/t81-,82-,83-,84-,85-,86+,87-,88-,89-,90-,91-,92-,99-,100-,101-,102-,103-,104+,105-,106+,107-,108-,109-,110-,111-,112-,113-,114-,115+,116+,117-,118-,119+,120-,123-,124-/m1/s1",
"inchikey":"XNYUHCDJIRFEJF-NWMLCVCTSA-F",
"metanetx.chemical":"MNXM75132",
"sbo":"SBO:0000247",
"seed.compound":"cpd15549"
}
},
{
"id":"cpd01155_c0",
"name":"Cadaverine_c0",
"compartment":"c0",
"charge":1,
"formula":"C5H16N2",
"annotation":{
"bigg.metabolite":"15dap",
"biocyc":"META:CADAVERINE",
"hmdb":"HMDB02322",
"inchi":"InChI=1S/C5H14N2/c6-4-2-1-3-5-7/h1-7H2/p+2",
"inchikey":"VHRGRCVQAFMJIZ-UHFFFAOYSA-P",
"kegg.compound":"C01672",
"metanetx.chemical":"MNXM943",
"sbo":"SBO:0000247",
"seed.compound":"cpd01155"
}
},
{
"id":"cpd00374_c0",
"name":"Tyramine_c0",
"compartment":"c0",
"charge":1,
"formula":"C8H12NO",
"annotation":{
"bigg.metabolite":"tym",
"biocyc":"META:TYRAMINE",
"hmdb":"HMDB00306",
"inchi":"InChI=1S/C8H11NO/c9-6-5-7-1-3-8(10)4-2-7/h1-4,10H,5-6,9H2/p+1",
"inchikey":"DZGWFCGJZKJUFP-UHFFFAOYSA-O",
"kegg.compound":"C00483",
"metanetx.chemical":"MNXM603",
"sbo":"SBO:0000247",
"seed.compound":"cpd00374"
}
},
{
"id":"cpd02991_c0",
"name":"phosphoribulosylformimino-AICAR-phosphate_c0",
"compartment":"c0",
"charge":1,
"formula":"C15H22N5O15P2",
"annotation":{
"bigg.metabolite":"prlp",
"biocyc":"META:PHOSPHORIBULOSYL-FORMIMINO-AICAR-P",
"inchi":"InChI=1S/C15H25N5O15P2/c16-13(26)9-14(18-4-17-1-6(21)10(23)7(22)2-33-36(27,28)29)20(5-19-9)15-12(25)11(24)8(35-15)3-34-37(30,31)32/h4-5,7-8,10-12,15,22-25H,1-3H2,(H2,16,26)(H,17,18)(H2,27,28,29)(H2,30,31,32)/p-4/t7-,8-,10+,11-,12-,15-/m1/s1",
"inchikey":"BLKFNHOCHNCLII-GHVQHMAVSA-J",
"kegg.compound":"C04916",
"metanetx.chemical":"MNXM1408",
"sbo":"SBO:0000247",
"seed.compound":"cpd02991"
}
},
{
"id":"cpd11513_c0",
"name":"12-methyl-3-hydroxy-tetra-decanoyl-ACP_c0",
"compartment":"c0",
"charge":1,
"formula":"C26H49N2O9PRS",
"annotation":{
"metanetx.chemical":"MNXM9682",
"sbo":"SBO:0000247",
"seed.compound":"cpd11513"
}
},
{
"id":"cpd00030_c0",
"name":"Mn2+_c0",
"compartment":"c0",
"charge":1,
"formula":"Mn",
"annotation":{
"bigg.metabolite":"mn2",
"biocyc":"META:MN+2",
"chebi":"29035",
"hmdb":"HMDB01333",
"inchi":"InChI=1S/Mn/q+2",
"inchikey":"WAEMQWOKJMHJLA-UHFFFAOYSA-N",
"kegg.compound":"C19610",
"metanetx.chemical":"MNXM2255",
"sbo":"SBO:0000247",
"seed.compound":"cpd00030"
}
},
{
"id":"cpd15606_c0",
"name":"Gly-Tyr_c0",
"compartment":"c0",
"charge":1,
"formula":"C11H14N2O4",
"annotation":{
"chebi":"73517",
"hmdb":"HMDB28853",
"metanetx.chemical":"MNXM8671",
"sbo":"SBO:0000247",
"seed.compound":"cpd15606"
}
},
{
"id":"cpd00890_c0",
"name":"UDP-N-acetylmuramoyl-L-alanine_c0",
"compartment":"c0",
"charge":1,
"formula":"C23H33N4O20P2",
"annotation":{
"bigg.metabolite":"uama",
"biocyc":"META:CPD0-1456",
"inchi":"InChI=1S/C23H36N4O20P2/c1-8(21(35)36)24-19(34)9(2)43-18-14(25-10(3)29)22(45-11(6-28)16(18)32)46-49(40,41)47-48(38,39)42-7-12-15(31)17(33)20(44-12)27-5-4-13(30)26-23(27)37/h4-5,8-9,11-12,14-18,20,22,28,31-33H,6-7H2,1-3H3,(H,24,34)(H,25,29)(H,35,36)(H,38,39)(H,40,41)(H,26,30,37)/p-3/t8-,9+,11+,12+,14+,15+,16+,17+,18+,20+,22+/m0/s1",
"inchikey":"NTMMCWJNQNKACG-KBKUWGQMSA-K",
"kegg.compound":"C01212",
"metanetx.chemical":[
"MNXM722770",
"MNXM1953"
],
"sbo":"SBO:0000247",
"seed.compound":"cpd00890"
}
},
{
"id":"cpd03725_e0",
"name":"Fe(III)dicitrate_e0",
"compartment":"e0",
"charge":1,
"formula":"C12H10FeO14",
"annotation":{
"bigg.metabolite":"fe3dcit",
"biocyc":"META:FERRIC-CITRATE-COMPLEX",
"chebi":"4991",
"inchi":"InChI=1S/2C6H11O7.Fe/c2*7-3(8)1-6(13,5(11)12)2-4(9)10;/h2*3-5,7,9,11,13H,1-2H2;/q2*-3;+6",
"inchikey":"ISOHCBXAFHMIHK-UHFFFAOYSA-N",
"kegg.compound":"C06229",
"metanetx.chemical":[
"MNXM146388",
"MNXM57763"
],
"sbo":"SBO:0000247",
"seed.compound":"cpd03725"
}
},
{
"id":"cpd19442_c0",
"name":"Carboxyspermidine_c0",
"compartment":"c0",
"charge":1,
"formula":"C8H21N3O2",
"annotation":{
"bigg.metabolite":"cspmd",
"biocyc":"META:CPD-10012",
"inchi":"InChI=1S/C8H19N3O2/c9-4-2-6-11-5-1-3-7(10)8(12)13/h7,11H,1-6,9-10H2,(H,12,13)/p+2/t7-/m0/s1",
"inchikey":"PUDIBYZCMYMCQI-ZETCQYMHSA-P",
"kegg.compound":"C18172",
"metanetx.chemical":"MNXM92161",
"sbo":"SBO:0000247",
"seed.compound":"cpd19442"
}
},
{
"id":"cpd02074_c0",
"name":"2-Oxo-6-aminocaproate_c0",
"compartment":"c0",
"charge":1,
"formula":"C6H11NO3",
"annotation":{
"bigg.metabolite":"6a2ohxnt",
"biocyc":"META:2-KETO-6-AMINO-CAPROATE",
"chebi":"2170",
"hmdb":"HMDB12151",
"inchi":"InChI=1S/C6H11NO3/c7-4-2-1-3-5(8)6(9)10/h1-4,7H2,(H,9,10)",
"inchikey":"GWENQMVPLJAMAE-UHFFFAOYSA-N",
"kegg.compound":"C03239",
"metanetx.chemical":"MNXM916",
"sbo":"SBO:0000247",
"seed.compound":"cpd02074"
}
},
{
"id":"cpd00082_c0",
"name":"D-Fructose_c0",
"compartment":"c0",
"charge":1,
"formula":"C6H12O6",
"annotation":{
"bigg.metabolite":"fru",
"biocyc":"META:Fructofuranose",
"hmdb":"HMDB00660",
"inchi":"InChI=1S/C6H12O6/c7-1-3-4(9)5(10)6(11,2-8)12-3/h3-5,7-11H,1-2H2/t3-,4-,5+,6?/m1/s1",
"inchikey":"RFSUNEUAIZKAJO-VRPWFDPXSA-N",
"kegg.compound":"C00095",
"metanetx.chemical":[
"MNXM1380",
"MNXM175"
],
"sbo":"SBO:0000247",
"seed.compound":"cpd00082"
}
},
{
"id":"cpd11559_c0",
"name":"10-methyl-3-hydroxy-undecanoyl-ACP_c0",
"compartment":"c0",
"charge":1,
"formula":"C23H43N2O9PRS",
"annotation":{
"metanetx.chemical":"MNXM9654",
"sbo":"SBO:0000247",
"seed.compound":"cpd11559"
}
},
{
"id":"cpd01293_c0",
"name":"5-Oxoproline_c0",
"compartment":"c0",
"charge":1,
"formula":"C5H6NO3",
"annotation":{
"bigg.metabolite":"5oxpro",
"biocyc":"META:5-OXOPROLINE",
"hmdb":"HMDB00267",
"inchi":"InChI=1S/C5H7NO3/c7-4-2-1-3(6-4)5(8)9/h3H,1-2H2,(H,6,7)(H,8,9)/p-1/t3-/m0/s1",
"inchikey":"ODHCTXKNWHHXJC-VKHMYHEASA-M",
"kegg.compound":"C01879",
"metanetx.chemical":[
"MNXM722719",
"MNXM964"
],
"sbo":"SBO:0000247",
"seed.compound":"cpd01293"
}
},
{
"id":"cpd00283_c0",
"name":"Geranyldiphosphate_c0",
"compartment":"c0",
"charge":1,
"formula":"C10H18O7P2",
"annotation":{
"bigg.metabolite":"grdp",
"biocyc":"META:GERANYL-PP",
"inchi":"InChI=1S/C10H20O7P2/c1-9(2)5-4-6-10(3)7-8-16-19(14,15)17-18(11,12)13/h5,7H,4,6,8H2,1-3H3,(H,14,15)(H2,11,12,13)/p-2/b10-7+",
"inchikey":"GVVPGTZRZFNKDS-JXMROGBWSA-L",
"kegg.compound":"C00341",
"metanetx.chemical":"MNXM100",
"sbo":"SBO:0000247",
"seed.compound":"cpd00283"
}
},
{
"id":"cpd00145_c0",
"name":"Hydroxypyruvate_c0",
"compartment":"c0",
"charge":1,
"formula":"C3H3O4",
"annotation":{
"bigg.metabolite":"hpyr",
"biocyc":"META:OH-PYR",
"hmdb":"HMDB01352",
"inchi":"InChI=1S/C3H4O4/c4-1-2(5)3(6)7/h4H,1H2,(H,6,7)/p-1",
"inchikey":"HHDDCCUIIUWNGJ-UHFFFAOYSA-M",
"kegg.compound":"C00168",
"metanetx.chemical":"MNXM392",
"sbo":"SBO:0000247",
"seed.compound":"cpd00145"
}
},
{
"id":"cpd00017_e0",
"name":"S-Adenosyl-L-methionine_e0",
"compartment":"e0",
"charge":1,
"formula":"C15H23N6O5S",
"annotation":{
"bigg.metabolite":"amet",
"biocyc":"META:S-ADENOSYLMETHIONINE",
"hmdb":"HMDB01185",
"inchi":"InChI=1S/C15H22N6O5S/c1-27(3-2-7(16)15(24)25)4-8-10(22)11(23)14(26-8)21-6-20-9-12(17)18-5-19-13(9)21/h5-8,10-11,14,22-23H,2-4,16H2,1H3,(H2-,17,18,19,24,25)/p+1/t7-,8+,10+,11+,14+,27?/m0/s1",
"inchikey":"MEFKEPWMEQBLKI-AIRLBKTGSA-O",
"kegg.compound":"C00019",
"metanetx.chemical":"MNXM16",
"sbo":"SBO:0000247",
"seed.compound":"cpd00017"
}
},
{
"id":"cpd00202_c0",
"name":"DMAPP_c0",
"compartment":"c0",
"charge":1,
"formula":"C5H10O7P2",
"annotation":{
"bigg.metabolite":"dmpp",
"biocyc":"META:CPD-4211",
"chebi":"16057",
"hmdb":"HMDB01120",
"inchi":"InChI=1S/C5H12O7P2/c1-5(2)3-4-11-14(9,10)12-13(6,7)8/h3H,4H2,1-2H3,(H,9,10)(H2,6,7,8)/p-2",
"inchikey":"CBIDRCWHNCKSTO-UHFFFAOYSA-L",
"kegg.compound":"C00235",
"metanetx.chemical":"MNXM132",
"sbo":"SBO:0000247",
"seed.compound":"cpd00202"
}
},
{
"id":"cpd03480_c0",
"name":"2-Hydroxyphenylacetate_c0",
"compartment":"c0",
"charge":1,
"formula":"C8H7O3",
"annotation":{
"bigg.metabolite":"2hyoxplac",
"biocyc":"META:CPD-11495",
"chebi":"62423",
"hmdb":"HMDB00669",
"inchi":"InChI=1S/C8H8O3/c9-7-4-2-1-3-6(7)5-8(10)11/h1-4,9H,5H2,(H,10,11)/p-1",
"inchikey":"CCVYRRGZDBSHFU-UHFFFAOYSA-M",
"kegg.compound":"C05852",
"metanetx.chemical":"MNXM2160",
"sbo":"SBO:0000247",
"seed.compound":"cpd03480"
}
},
{
"id":"cpd03646_c0",
"name":"gamma-Glutamyl-3-aminopropiononitrile_c0",
"compartment":"c0",
"charge":1,
"formula":"C8H13N3O3",
"annotation":{
"chebi":"10564",
"hmdb":"HMDB60477",
"inchi":"InChI=1S/C8H13N3O3/c9-4-1-5-11-7(12)3-2-6(10)8(13)14/h6H,1-3,5,10H2,(H,11,12)(H,13,14)/t6-/m0/s1",
"inchikey":"VQPVVWAFTIFKDD-LURJTMIESA-N",
"kegg.compound":"C06114",
"metanetx.chemical":"MNXM8633",
"sbo":"SBO:0000247",
"seed.compound":"cpd03646"
}
},
{
"id":"cpd15302_c0",
"name":"glycogen(n-1)_c0",
"compartment":"c0",
"charge":1,
"formula":"C24H42O21",
"annotation":{
"metanetx.chemical":"MNXM6281",
"sbo":"SBO:0000247",
"seed.compound":"cpd15302"
}
},
{
"id":"cpd11582_c0",
"name":"ala-L-Thr-L_c0",
"compartment":"c0",
"charge":1,
"formula":"C7H14N2O4",
"annotation":{
"metanetx.chemical":"MNXM8264",
"sbo":"SBO:0000247",
"seed.compound":"cpd11582"
}
},
{
"id":"cpd11547_c0",
"name":"4-methyl-3-hydroxy-pentanoyl-ACP_c0",
"compartment":"c0",
"charge":1,
"formula":"C17H31N2O9PRS",
"annotation":{
"metanetx.chemical":"MNXM10218",
"sbo":"SBO:0000247",
"seed.compound":"cpd11547"
}
},
{
"id":"cpd15572_c0",
"name":"trans-octadec-2-enoyl-[acyl-carrier protein]_c0",
"compartment":"c0",
"charge":1,
"formula":"C29H53N2O8PRS",
"annotation":{
"bigg.metabolite":"toctd2eACP",
"biocyc":"META:Octadec-2-enoyl-ACPs",
"kegg.compound":"C16221",
"sbo":"SBO:0000247",
"seed.compound":"cpd15572"
}
},
{
"id":"cpd08372_c0",
"name":"Cobalt-precorrin 6_c0",
"compartment":"c0",
"charge":1,
"formula":"C44H46CoN4O16",
"annotation":{
"bigg.metabolite":"copre6",
"biocyc":"META:CPD-9043",
"chebi":"3794",
"inchi":"InChI=1S/C44H54N4O16.Co/c1-40(13-12-34(55)56)25(15-36(59)60)39-44(5)42(3,20-38(63)64)23(8-11-33(53)54)27(48-44)17-30-41(2,19-37(61)62)22(7-10-32(51)52)28(45-30)18-43(4)24(14-35(57)58)21(6-9-31(49)50)26(47-43)16-29(40)46-39;/h17,23H,6-16,18-20H2,1-5H3,(H9,45,48,49,50,51,52,53,54,55,56,57,58,59,60,61,62,63,64);/q;+2/p-9/t23-,40-,41+,42+,43+,44+;/m1./s1",
"inchikey":"DFFFCFUPOVLDTP-IICGDJHVSA-E",
"kegg.compound":"C11542",
"metanetx.chemical":[
"MNXM91523",
"MNXM47441"
],
"sbo":"SBO:0000247",
"seed.compound":"cpd08372"
}
},
{
"id":"cpd03445_c0",
"name":"2-Octaprenyl-6-hydroxyphenol_c0",
"compartment":"c0",
"charge":1,
"formula":"C46H70O2",
"annotation":{
"bigg.metabolite":"2ohph",
"biocyc":"META:2-OCTAPRENYL-6-HYDROXYPHENOL",
"chebi":"1233",
"inchi":"InChI=1S/C46H70O2/c1-36(2)18-10-19-37(3)20-11-21-38(4)22-12-23-39(5)24-13-25-40(6)26-14-27-41(7)28-15-29-42(8)30-16-31-43(9)34-35-44-32-17-33-45(47)46(44)48/h17-18,20,22,24,26,28,30,32-34,47-48H,10-16,19,21,23,25,27,29,31,35H2,1-9H3/b37-20+,38-22+,39-24+,40-26+,41-28+,42-30+,43-34+",
"inchikey":"YNPGYMZVNLIZLD-BQFKTQOQSA-N",
"kegg.compound":"C05811",
"metanetx.chemical":"MNXM1635",
"sbo":"SBO:0000247",
"seed.compound":"cpd03445"
}
},
{
"id":"cpd15326_c0",
"name":"1-hexadec-9-enoyl-sn-glycerol 3-phosphate_c0",
"compartment":"c0",
"charge":1,
"formula":"C19H36O7P",
"annotation":{
"bigg.metabolite":"1hdec9eg3p",
"metanetx.chemical":"MNXM91047",
"sbo":"SBO:0000247",
"seed.compound":"cpd15326"
}
},
{
"id":"cpd00322_c0",
"name":"L-Isoleucine_c0",
"compartment":"c0",
"charge":1,
"formula":"C6H13NO2",
"annotation":{
"bigg.metabolite":"ile__L",
"biocyc":"META:ILE",
"hmdb":"HMDB00172",
"inchi":"InChI=1S/C6H13NO2/c1-3-4(2)5(7)6(8)9/h4-5H,3,7H2,1-2H3,(H,8,9)/t4-,5-/m0/s1",
"inchikey":"AGPKZVBTJJNPAG-WHFBIAKZSA-N",
"kegg.compound":"C00407",
"metanetx.chemical":"MNXM231",
"sbo":"SBO:0000247",
"seed.compound":"cpd00322"
}
},
{
"id":"cpd00180_c0",
"name":"Oxalate_c0",
"compartment":"c0",
"charge":1,
"formula":"C2O4",
"annotation":{
"bigg.metabolite":"oxa",
"biocyc":"META:OXALATE",
"chebi":"30623",
"hmdb":"HMDB02329",
"inchi":"InChI=1S/C2H2O4/c3-1(4)2(5)6/h(H,3,4)(H,5,6)/p-2",
"inchikey":"MUBZPKHOEPUJKR-UHFFFAOYSA-L",
"kegg.compound":"C00209",
"metanetx.chemical":"MNXM291",
"sbo":"SBO:0000247",
"seed.compound":"cpd00180"
}
},
{
"id":"cpd02039_c0",
"name":"1-Aminopropan-2-ol_c0",
"compartment":"c0",
"charge":1,
"formula":"C3H10NO",
"annotation":{
"bigg.metabolite":"appl",
"biocyc":"META:1-AMINO-PROPAN-2-OL",
"hmdb":"HMDB12136",
"inchi":"InChI=1S/C3H9NO/c1-3(5)2-4/h3,5H,2,4H2,1H3/p+1/t3-/m1/s1",
"inchikey":"HXKKHQJGJAFBHI-GSVOUGTGSA-O",
"kegg.compound":"C03194",
"metanetx.chemical":[
"MNXM18844",
"MNXM1029"
],
"sbo":"SBO:0000247",
"seed.compound":"cpd02039"
}
},
{
"id":"cpd00179_e0",
"name":"Maltose_e0",
"compartment":"e0",
"charge":1,
"formula":"C12H22O11",
"annotation":{
"bigg.metabolite":"malt",
"biocyc":[
"META:CPD-15717",
"META:MALTOSE"
],
"hmdb":"HMDB00163",
"inchi":"InChI=1S/C12H22O11/c13-1-3-5(15)6(16)9(19)12(22-3)23-10-4(2-14)21-11(20)8(18)7(10)17/h3-20H,1-2H2/t3-,4-,5-,6+,7-,8-,9-,10-,11?,12-/m1/s1",
"inchikey":"GUBGYTABKSRVRQ-PICCSMPSSA-N",
"kegg.compound":[
"C00208",
"C01971",
"G00275"
],
"metanetx.chemical":[
"MNXM165",
"MNXM89735"
],
"sbo":"SBO:0000247",
"seed.compound":"cpd00179"
}
},
{
"id":"cpd00121_c0",
"name":"L-Inositol_c0",
"compartment":"c0",
"charge":1,
"formula":"C6H12O6",
"annotation":{
"bigg.metabolite":"inost",
"biocyc":"META:MYO-INOSITOL",
"chebi":"6254",
"hmdb":"HMDB34220",
"inchi":"InChI=1S/C6H12O6/c7-1-2(8)4(10)6(12)5(11)3(1)9/h1-12H/t1-,2-,3-,4+,5-,6-",
"inchikey":"CDAISMWEOUEBRE-GPIVLXJGSA-N",
"kegg.compound":"C00137",
"metanetx.chemical":"MNXM127",
"sbo":"SBO:0000247",
"seed.compound":"cpd00121"
}
},
{
"id":"cpd01017_c0",
"name":"Cys-Gly_c0",
"compartment":"c0",
"charge":1,
"formula":"C5H10N2O3S",
"annotation":{
"bigg.metabolite":"cgly",
"biocyc":"META:CYS-GLY",
"inchi":"InChI=1S/C5H10N2O3S/c6-3(2-11)5(10)7-1-4(8)9/h3,11H,1-2,6H2,(H,7,10)(H,8,9)/t3-/m0/s1",
"inchikey":"ZUKPVRWZDMRIEO-VKHMYHEASA-N",
"kegg.compound":"C01419",
"metanetx.chemical":"MNXM683",
"sbo":"SBO:0000247",
"seed.compound":"cpd01017"
}
},
{
"id":"cpd01831_c0",
"name":"4-Imidazoleacetate_c0",
"compartment":"c0",
"charge":1,
"formula":"C5H5N2O2",
"annotation":{
"bigg.metabolite":"im4ac",
"biocyc":"META:4-IMIDAZOLEACETATE",
"hmdb":"HMDB02024",
"inchi":"InChI=1S/C5H6N2O2/c8-5(9)1-4-2-6-3-7-4/h2-3H,1H2,(H,6,7)(H,8,9)/p-1",
"inchikey":"PRJKNHOMHKJCEJ-UHFFFAOYSA-M",
"kegg.compound":"C02835",
"metanetx.chemical":"MNXM1330",
"sbo":"SBO:0000247",
"seed.compound":"cpd01831"
}
},
{
"id":"cpd15400_c0",
"name":"1,6-anhydrous-N-Acetylmuramyl-tripeptide_c0",
"compartment":"c0",
"charge":1,
"formula":"C26H39N5O14",
"annotation":{
"bigg.metabolite":"anhm3p",
"biocyc":"META:CPD0-2284",
"inchi":"InChI=1S/C26H43N5O14/c1-11(28-23(38)12(2)45-21-17(29-13(3)33)10-44-18(9-32)20(21)36)22(37)30-15(7-8-19(34)35)24(39)31-16(26(42)43)6-4-5-14(27)25(40)41/h11-12,14-18,20-21,32,36H,4-10,27H2,1-3H3,(H,28,38)(H,29,33)(H,30,37)(H,31,39)(H,34,35)(H,40,41)(H,42,43)/p-2/t11-,12+,14?,15+,16-,17-,18+,20+,21+/m0/s1",
"inchikey":"KGVLFEPQSVUIRC-FYQNUYSYSA-L",
"metanetx.chemical":"MNXM32389",
"sbo":"SBO:0000247",
"seed.compound":"cpd15400"
}
},
{
"id":"cpd11525_c0",
"name":"7-methyl-3-oxo-octanoyl-ACP_c0",
"compartment":"c0",
"charge":1,
"formula":"C20H35N2O9PRS",
"annotation":{
"metanetx.chemical":"MNXM10423",
"sbo":"SBO:0000247",
"seed.compound":"cpd11525"
}
},
{
"id":"cpd15807_c0",
"name":"2,5-diamino-6-ribitylamino-4(3H)-pyrimidinone 5'-phosphate_c0",
"compartment":"c0",
"charge":1,
"formula":"C9H16N5O8P",
"annotation":{
"bigg.metabolite":"25dthpp",
"biocyc":"META:CPD-10809",
"inchi":"InChI=1S/C9H18N5O8P/c10-5-7(13-9(11)14-8(5)18)12-1-3(15)6(17)4(16)2-22-23(19,20)21/h3-4,6,15-17H,1-2,10H2,(H2,19,20,21)(H4,11,12,13,14,18)/p-2/t3-,4+,6-/m0/s1",
"inchikey":"ACIVVGBVOVHFPQ-RPDRRWSUSA-L",
"kegg.compound":"C18910",
"metanetx.chemical":[
"MNXM1099",
"MNXM722877"
],
"sbo":"SBO:0000247",
"seed.compound":"cpd15807"
}
},
{
"id":"cpd11468_c0",
"name":"Dodecanoyl-ACP_c0",
"compartment":"c0",
"charge":1,
"formula":"C23H44N2O8PRS",
"annotation":{
"bigg.metabolite":"ddcaACP",
"biocyc":"META:Dodecanoyl-ACPs",
"kegg.compound":"C05223",
"metanetx.chemical":"MNXM5723",
"sbo":"SBO:0000247",
"seed.compound":"cpd11468"
}
},
{
"id":"cpd12547_c0",
"name":"L-2-Lysophosphatidylethanolamine_c0",
"compartment":"c0",
"charge":1,
"formula":"C23H46NO7P",
"annotation":{
"bigg.metabolite":"1agpe180",
"chebi":"588",
"kegg.compound":"C04438",
"metanetx.chemical":"MNXM96082",
"sbo":"SBO:0000247",
"seed.compound":"cpd12547"
}
},
{
"id":"cpd02216_c0",
"name":"Mg-protoporphyrin IX_c0",
"compartment":"c0",
"charge":1,
"formula":"C34H30MgN4O4",
"annotation":{
"bigg.metabolite":"mppp9",
"biocyc":"META:MG-PROTOPORPHYRIN",
"inchi":"InChI=1S/C34H34N4O4.Mg/c1-7-21-17(3)25-13-26-19(5)23(9-11-33(39)40)31(37-26)16-32-24(10-12-34(41)42)20(6)28(38-32)15-30-22(8-2)18(4)27(36-30)14-29(21)35-25;/h7-8,13-16H,1-2,9-12H2,3-6H3,(H4,35,36,37,38,39,40,41,42);/q;+2/p-4/b25-13-,26-13-,27-14-,28-15-,29-14-,30-15-,31-16-,32-16-;",
"inchikey":"REJJDEGSUOCEEW-RGGAHWMASA-J",
"kegg.compound":"C03516",
"metanetx.chemical":"MNXM2254",
"sbo":"SBO:0000247",
"seed.compound":"cpd02216"
}
},
{
"id":"cpd00029_c0",
"name":"Acetate_c0",
"compartment":"c0",
"charge":1,
"formula":"C2H3O2",
"annotation":{
"bigg.metabolite":"ac",
"biocyc":"META:ACET",
"hmdb":"HMDB00042",
"inchi":"InChI=1S/C2H4O2/c1-2(3)4/h1H3,(H,3,4)/p-1",
"inchikey":"QTBSBXVTEAMEQO-UHFFFAOYSA-M",
"kegg.compound":"C00033",
"metanetx.chemical":"MNXM26",
"sbo":"SBO:0000247",
"seed.compound":"cpd00029"
}
},
{
"id":"cpd03914_c0",
"name":"Cob(II)yrinate diamide_c0",
"compartment":"c0",
"charge":1,
"formula":"C45H59CoN6O12",
"annotation":{
"bigg.metabolite":"co2dam",
"biocyc":"META:CPD-689",
"chebi":"3787",
"inchi":"InChI=1S/C45H62N6O12.Co/c1-21-36-24(10-13-32(56)57)41(3,4)28(49-36)18-27-23(9-12-31(54)55)43(6,19-29(46)52)39(48-27)22(2)37-25(11-14-33(58)59)44(7,20-30(47)53)45(8,51-37)40-26(17-35(62)63)42(5,38(21)50-40)16-15-34(60)61;/h18,23-26,40H,9-17,19-20H2,1-8H3,(H10,46,47,48,49,50,51,52,53,54,55,56,57,58,59,60,61,62,63);/q;+2/p-6/t23-,24-,25-,26+,40-,42-,43+,44+,45+;/m1./s1",
"inchikey":"IADMSJRJSGLGJI-OKJGWHJPSA-H",
"kegg.compound":"C06504",
"metanetx.chemical":[
"MNXM91520",
"MNXM90529"
],
"sbo":"SBO:0000247",
"seed.compound":"cpd03914"
}
},
{
"id":"cpd00516_c0",
"name":"meso-2,6-Diaminopimelate_c0",
"compartment":"c0",
"charge":1,
"formula":"C7H14N2O4",
"annotation":{
"bigg.metabolite":"26dap__M",
"biocyc":"META:MESO-DIAMINOPIMELATE",
"chebi":"25203",
"inchi":"InChI=1S/C7H14N2O4/c8-4(6(10)11)2-1-3-5(9)7(12)13/h4-5H,1-3,8-9H2,(H,10,11)(H,12,13)/t4-,5+",
"inchikey":"GMKMEZVLHJARHF-SYDPRGILSA-N",
"kegg.compound":"C00680",
"metanetx.chemical":"MNXM529",
"sbo":"SBO:0000247",
"seed.compound":"cpd00516"
}
},
{
"id":"cpd03725_c0",
"name":"Fe(III)dicitrate_c0",
"compartment":"c0",
"charge":1,
"formula":"C12H10FeO14",
"annotation":{
"bigg.metabolite":"fe3dcit",
"biocyc":"META:FERRIC-CITRATE-COMPLEX",
"chebi":"4991",
"inchi":"InChI=1S/2C6H11O7.Fe/c2*7-3(8)1-6(13,5(11)12)2-4(9)10;/h2*3-5,7,9,11,13H,1-2H2;/q2*-3;+6",
"inchikey":"ISOHCBXAFHMIHK-UHFFFAOYSA-N",
"kegg.compound":"C06229",
"metanetx.chemical":[
"MNXM146388",
"MNXM57763"
],
"sbo":"SBO:0000247",
"seed.compound":"cpd03725"
}
},
{
"id":"cpd00157_c0",
"name":"Glycerone_c0",
"compartment":"c0",
"charge":1,
"formula":"C3H6O3",
"annotation":{
"bigg.metabolite":"dha",
"biocyc":"META:DIHYDROXYACETONE",
"hmdb":"HMDB01882",
"inchi":"InChI=1S/C3H6O3/c4-1-3(6)2-5/h4-5H,1-2H2",
"inchikey":"RXKJFZQQPQGTFL-UHFFFAOYSA-N",
"kegg.compound":"C00184",
"metanetx.chemical":"MNXM460",
"sbo":"SBO:0000247",
"seed.compound":"cpd00157"
}
},
{
"id":"cpd00946_c0",
"name":"Undecaprenyl diphospho N-acetyl-glucosamine_c0",
"compartment":"c0",
"charge":1,
"formula":"C63H103NO12P2",
"annotation":{
"bigg.metabolite":"unaga",
"biocyc":"META:ACETYL-D-GLUCOSAMINYLDIPHOSPHO-UNDECAPRE",
"inchi":"InChI=1S/C63H105NO12P2/c1-47(2)24-14-25-48(3)26-15-27-49(4)28-16-29-50(5)30-17-31-51(6)32-18-33-52(7)34-19-35-53(8)36-20-37-54(9)38-21-39-55(10)40-22-41-56(11)42-23-43-57(12)44-45-73-77(69,70)76-78(71,72)75-63-60(64-58(13)66)62(68)61(67)59(46-65)74-63/h24,26,28,30,32,34,36,38,40,42,44,59-63,65,67-68H,14-23,25,27,29,31,33,35,37,39,41,43,45-46H2,1-13H3,(H,64,66)(H,69,70)(H,71,72)/p-2/b48-26+,49-28+,50-30-,51-32-,52-34-,53-36-,54-38-,55-40-,56-42-,57-44-/t59-,60-,61-,62-,63-/m1/s1",
"inchikey":"NEVJGTXBHJNFAZ-JXCMATCVSA-L",
"kegg.compound":"C01289",
"metanetx.chemical":"MNXM1333",
"sbo":"SBO:0000247",
"seed.compound":"cpd00946"
}
},
{
"id":"cpd00214_c0",
"name":"Palmitate_c0",
"compartment":"c0",
"charge":1,
"formula":"C16H31O2",
"annotation":{
"bigg.metabolite":"hdca",
"biocyc":"META:PALMITATE",
"hmdb":"HMDB00220",
"inchi":"InChI=1S/C16H32O2/c1-2-3-4-5-6-7-8-9-10-11-12-13-14-15-16(17)18/h2-15H2,1H3,(H,17,18)/p-1",
"inchikey":"IPCSVZSSVZVIGE-UHFFFAOYSA-M",
"kegg.compound":"C00249",
"metanetx.chemical":"MNXM108",
"sbo":"SBO:0000247",
"seed.compound":"cpd00214"
}
},
{
"id":"cpd00644_c0",
"name":"PAN_c0",
"compartment":"c0",
"charge":1,
"formula":"C9H16NO5",
"annotation":{
"bigg.metabolite":"pnto__R",
"biocyc":"META:PANTOTHENATE",
"inchi":"InChI=1S/C9H17NO5/c1-9(2,5-11)7(14)8(15)10-4-3-6(12)13/h7,11,14H,3-5H2,1-2H3,(H,10,15)(H,12,13)/p-1/t7-/m0/s1",
"inchikey":"GHOKWGTUZJEAQD-ZETCQYMHSA-M",
"kegg.compound":"C00864",
"metanetx.chemical":[
"MNXM364",
"MNXM722715"
],
"sbo":"SBO:0000247",
"seed.compound":"cpd00644"
}
},
{
"id":"cpd15422_c0",
"name":"CDP-1,2-ditetradec-7-enoylglycerol_c0",
"compartment":"c0",
"charge":1,
"formula":"C40H67N3O15P2",
"annotation":{
"bigg.metabolite":"cdpdtdec7eg",
"metanetx.chemical":"MNXM4511",
"sbo":"SBO:0000247",
"seed.compound":"cpd15422"
}
},
{
"id":"cpd15348_c0",
"name":"2-Acyl-sn-glycero-3-phosphoglycerol octadecanoyl_c0",
"compartment":"c0",
"charge":1,
"formula":"C24H48O9P",
"annotation":{
"bigg.metabolite":"2agpg180",
"metanetx.chemical":"MNXM146501",
"sbo":"SBO:0000247",
"seed.compound":"cpd15348"
}
},
{
"id":"cpd08210_c0",
"name":"ADC_c0",
"compartment":"c0",
"charge":1,
"formula":"C10H10NO5",
"annotation":{
"bigg.metabolite":"4adcho",
"biocyc":"META:4-AMINO-4-DEOXYCHORISMATE",
"hmdb":"HMDB29418",
"inchi":"InChI=1S/C10H11NO5/c1-5(9(12)13)16-8-4-6(10(14)15)2-3-7(8)11/h2-4,7-8H,1,11H2,(H,12,13)(H,14,15)/p-1/t7-,8-/m1/s1",
"inchikey":"OIUJHGOLFKDBSU-HTQZYQBOSA-M",
"kegg.compound":"C11355",
"metanetx.chemical":"MNXM1458",
"sbo":"SBO:0000247",
"seed.compound":"cpd08210"
}
},
{
"id":"cpd12225_c0",
"name":"Dihydrolipolprotein_c0",
"compartment":"c0",
"charge":1,
"formula":"CH3RS2",
"annotation":{
"bigg.metabolite":"dhlpro",
"kegg.compound":"C02972",
"metanetx.chemical":"MNXM1663",
"sbo":"SBO:0000247",
"seed.compound":"cpd12225"
}
},
{
"id":"cpd11570_c0",
"name":"3-Oxooctodecanoyl-ACP_c0",
"compartment":"c0",
"charge":1,
"formula":"C29H53N2O9PRS",
"annotation":{
"metanetx.chemical":"MNXM10116",
"sbo":"SBO:0000247",
"seed.compound":"cpd11570"
}
},
{
"id":"cpd02762_c0",
"name":"Mg-Protoporphyrin IX 13-monomethyl ester_c0",
"compartment":"c0",
"charge":1,
"formula":"C35H33MgN4O4",
"annotation":{
"bigg.metabolite":"mppp9om",
"biocyc":"META:MG-PROTOPORPHYRIN-MONOMETHYL-ESTER",
"chebi":"6639",
"inchi":"InChI=1S/C35H35N4O4.Mg/c1-8-22-18(3)26-14-27-20(5)24(10-12-34(40)41)32(38-27)17-33-25(11-13-35(42)43-7)21(6)29(39-33)16-31-23(9-2)19(4)28(37-31)15-30(22)36-26;/h8-9,14-17H,1-2,10-13H2,3-7H3,(H2-,36,37,38,39,40,41);/q-1;+2/p-2/b26-14-,27-14-,28-15-,29-16-,30-15-,31-16-,32-17-,33-17-;",
"inchikey":"JHTBRMHXRULRGV-NCCDZXNNSA-L",
"kegg.compound":"C04536",
"metanetx.chemical":"MNXM90366",
"sbo":"SBO:0000247",
"seed.compound":"cpd02762"
}
},
{
"id":"cpd08629_c0",
"name":"13(1)-Hydroxy-Mg-protoporphyrin IX 13-monomethyl ester_c0",
"compartment":"c0",
"charge":1,
"formula":"C35H33MgN4O5",
"annotation":{
"bigg.metabolite":"hmppp9",
"biocyc":"META:13-HYDROXY-MAGNESIUM-PROTOPORP",
"chebi":"29463",
"inchi":"InChI=1S/C35H35N4O5.Mg/c1-8-21-17(3)24-12-25-19(5)23(10-11-33(41)42)30(38-25)15-31-35(32(40)16-34(43)44-7)20(6)27(39-31)14-29-22(9-2)18(4)26(37-29)13-28(21)36-24;/h8-9,12-15,32,40H,1-2,10-11,16H2,3-7H3,(H2-,36,37,38,39,41,42);/q-1;+2/p-2/b24-12-,25-12-,26-13-,27-14-,28-13-,29-14-,30-15-,31-15-;",
"inchikey":"MVCDIAGKFJFPBB-JXBSUKTBSA-L",
"kegg.compound":"C11829",
"metanetx.chemical":[
"MNXM60922",
"MNXM90591"
],
"sbo":"SBO:0000247",
"seed.compound":"cpd08629"
}
},
{
"id":"cpd01029_c0",
"name":"Base Q_c0",
"compartment":"c0",
"charge":1,
"formula":"C12H16N5O3",
"annotation":{
"biocyc":"META:QUEUINE",
"chebi":"17433",
"hmdb":"HMDB01495",
"inchi":"InChI=1S/C12H15N5O3/c13-12-16-10-8(11(20)17-12)5(4-15-10)3-14-6-1-2-7(18)9(6)19/h1-2,4,6-7,9,14,18-19H,3H2,(H4,13,15,16,17,20)/p+1/t6-,7-,9+/m0/s1",
"inchikey":"WYROLENTHWJFLR-ACLDMZEESA-O",
"kegg.compound":"C01449",
"metanetx.chemical":"MNXM21435",
"sbo":"SBO:0000247",
"seed.compound":"cpd01029"
}
},
{
"id":"cpd00094_c0",
"name":"2-Oxobutyrate_c0",
"compartment":"c0",
"charge":1,
"formula":"C4H5O3",
"annotation":{
"bigg.metabolite":"2obut",
"biocyc":"META:2-OXOBUTANOATE",
"hmdb":"HMDB00005",
"inchi":"InChI=1S/C4H6O3/c1-2-3(5)4(6)7/h2H2,1H3,(H,6,7)/p-1",
"inchikey":"TYEYBOSBBBHJIV-UHFFFAOYSA-M",
"kegg.compound":"C00109",
"metanetx.chemical":"MNXM159",
"sbo":"SBO:0000247",
"seed.compound":"cpd00094"
}
},
{
"id":"cpd15560_c0",
"name":"Ubiquinone-8_c0",
"compartment":"c0",
"charge":1,
"formula":"C49H74O4",
"annotation":{
"bigg.metabolite":[
"q8h2",
"q8"
],
"biocyc":"META:UBIQUINONE-8",
"chebi":"61683",
"inchi":"InChI=1S/C49H74O4/c1-36(2)20-13-21-37(3)22-14-23-38(4)24-15-25-39(5)26-16-27-40(6)28-17-29-41(7)30-18-31-42(8)32-19-33-43(9)34-35-45-44(10)46(50)48(52-11)49(53-12)47(45)51/h20,22,24,26,28,30,32,34H,13-19,21,23,25,27,29,31,33,35H2,1-12H3/b37-22+,38-24+,39-26+,40-28+,41-30+,42-32+,43-34+",
"inchikey":"ICFIZJQGJAJRSU-SGHXUWJISA-N",
"kegg.compound":"C17569",
"metanetx.chemical":"MNXM232",
"sbo":"SBO:0000247",
"seed.compound":"cpd15560"
}
},
{
"id":"cpd00782_c0",
"name":"Pimeloyl-CoA_c0",
"compartment":"c0",
"charge":1,
"formula":"C28H41N7O19P3S",
"annotation":{
"bigg.metabolite":"pmcoa",
"biocyc":"META:CPD-558",
"inchi":"InChI=1S/C28H46N7O19P3S/c1-28(2,23(41)26(42)31-9-8-17(36)30-10-11-58-19(39)7-5-3-4-6-18(37)38)13-51-57(48,49)54-56(46,47)50-12-16-22(53-55(43,44)45)21(40)27(52-16)35-15-34-20-24(29)32-14-33-25(20)35/h14-16,21-23,27,40-41H,3-13H2,1-2H3,(H,30,36)(H,31,42)(H,37,38)(H,46,47)(H,48,49)(H2,29,32,33)(H2,43,44,45)/p-5/t16-,21-,22-,23+,27-/m1/s1",
"inchikey":"LYCRXMTYUZDUGA-UYRKPTJQSA-I",
"kegg.compound":"C01063",
"metanetx.chemical":"MNXM951",
"sbo":"SBO:0000247",
"seed.compound":"cpd00782"
}
},
{
"id":"cpd03518_c0",
"name":"Formamidopyrimidine nucleoside triphosphate_c0",
"compartment":"c0",
"charge":1,
"formula":"C10H15N5O15P3",
"annotation":{
"hmdb":"HMDB06822",
"inchi":"InChI=1S/C10H18N5O15P3/c11-10-14-7(4(12-2-16)8(19)15-10)13-9-6(18)5(17)3(28-9)1-27-32(23,24)30-33(25,26)29-31(20,21)22/h2-3,5-6,9,17-18H,1H2,(H,12,16)(H,23,24)(H,25,26)(H2,20,21,22)(H4,11,13,14,15,19)/p-4/t3-,5-,6-,9-/m1/s1",
"inchikey":"NDXMRXXKCCKQQV-UUOKFMHZSA-J",
"kegg.compound":"C05922",
"metanetx.chemical":"MNXM53766",
"sbo":"SBO:0000247",
"seed.compound":"cpd03518"
}
},
{
"id":"cpd11432_c0",
"name":"fa11coa_c0",
"compartment":"c0",
"charge":1,
"formula":"C38H65N7O17P3S",
"annotation":{
"metanetx.chemical":"MNXM5741",
"sbo":"SBO:0000247",
"seed.compound":"cpd11432"
}
},
{
"id":"cpd00867_c0",
"name":"Inositol 1-phosphate_c0",
"compartment":"c0",
"charge":1,
"formula":"C6H11O9P",
"annotation":{
"bigg.metabolite":"mi1p__D",
"biocyc":"META:D-MYO-INOSITOL-1-MONOPHOSPHATE",
"inchi":"InChI=1S/C6H13O9P/c7-1-2(8)4(10)6(5(11)3(1)9)15-16(12,13)14/h1-11H,(H2,12,13,14)/p-2/t1-,2-,3+,4-,5-,6-/m1/s1",
"inchikey":"INAPMGSXUVUWAF-UOTPTPDRSA-L",
"kegg.compound":"C01177",
"metanetx.chemical":"MNXM646",
"sbo":"SBO:0000247",
"seed.compound":"cpd00867"
}
},
{
"id":"cpd00482_c0",
"name":"2-Phospho-D-glycerate_c0",
"compartment":"c0",
"charge":1,
"formula":"C3H4O7P",
"annotation":{
"bigg.metabolite":"2pg",
"biocyc":"META:2-PG",
"hmdb":"HMDB03391",
"inchi":"InChI=1S/C3H7O7P/c4-1-2(3(5)6)10-11(7,8)9/h2,4H,1H2,(H,5,6)(H2,7,8,9)/p-3/t2-/m1/s1",
"inchikey":"GXIURPTVHJPJLF-UWTATZPHSA-K",
"kegg.compound":"C00631",
"metanetx.chemical":"MNXM275",
"sbo":"SBO:0000247",
"seed.compound":"cpd00482"
}
},
{
"id":"cpd02968_c0",
"name":"UDP-N-acetylmuramoyl-L-alanyl-D-glutamyl-6-carboxy-L-lysyl-D-alanyl- D-alanine_c0",
"compartment":"c0",
"charge":1,
"formula":"C41H61N9O28P2",
"annotation":{
"bigg.metabolite":[
"ugmda",
"uggmda"
],
"kegg.compound":"C04882",
"sbo":"SBO:0000247",
"seed.compound":"cpd02968"
}
},
{
"id":"cpd00007_c0",
"name":"O2_c0",
"compartment":"c0",
"charge":1,
"formula":"O2",
"annotation":{
"bigg.metabolite":"o2",
"biocyc":"META:OXYGEN-MOLECULE",
"chebi":"7860",
"hmdb":"HMDB01377",
"inchi":"InChI=1S/O2/c1-2",
"inchikey":"MYMOFIZGZYHOMD-UHFFFAOYSA-N",
"kegg.compound":"C00007",
"metanetx.chemical":"MNXM4",
"sbo":"SBO:0000247",
"seed.compound":"cpd00007"
}
},
{
"id":"cpd00052_c0",
"name":"CTP_c0",
"compartment":"c0",
"charge":1,
"formula":"C9H13N3O14P3",
"annotation":{
"bigg.metabolite":"ctp",
"biocyc":"META:CTP",
"hmdb":"HMDB00082",
"inchi":"InChI=1S/C9H16N3O14P3/c10-5-1-2-12(9(15)11-5)8-7(14)6(13)4(24-8)3-23-28(19,20)26-29(21,22)25-27(16,17)18/h1-2,4,6-8,13-14H,3H2,(H,19,20)(H,21,22)(H2,10,11,15)(H2,16,17,18)/p-3/t4-,6-,7-,8-/m1/s1",
"inchikey":"PCDQPRRSZKQHHS-XVFCMESISA-K",
"kegg.compound":"C00063",
"metanetx.chemical":"MNXM63",
"sbo":"SBO:0000247",
"seed.compound":"cpd00052"
}
},
{
"id":"cpd00295_c0",
"name":"dGDP_c0",
"compartment":"c0",
"charge":1,
"formula":"C10H13N5O10P2",
"annotation":{
"bigg.metabolite":"dgdp",
"biocyc":"META:DGDP",
"hmdb":"HMDB00960",
"inchi":"InChI=1S/C10H15N5O10P2/c11-10-13-8-7(9(17)14-10)12-3-15(8)6-1-4(16)5(24-6)2-23-27(21,22)25-26(18,19)20/h3-6,16H,1-2H2,(H,21,22)(H2,18,19,20)(H3,11,13,14,17)/p-2/t4-,5+,6+/m0/s1",
"inchikey":"CIKGWCTVFSRMJU-KVQBGUIXSA-L",
"kegg.compound":"C00361",
"metanetx.chemical":"MNXM436",
"sbo":"SBO:0000247",
"seed.compound":"cpd00295"
}
},
{
"id":"cpd03492_c0",
"name":"Undecaprenyl-diphospho-N-acetylmuramoyl-(N-acetylglucosamine)-L-alanyl-D-isoglutaminyl-L-lysyl-D-alanyl-D-alanine_c0",
"compartment":"c0",
"charge":1,
"formula":"C94H155N9O25P2",
"annotation":{
"bigg.metabolite":"uaaGgtla",
"biocyc":"META:CPD-12298",
"inchi":"InChI=1S/C94H157N9O25P2/c1-59(2)31-21-32-60(3)33-22-34-61(4)35-23-36-62(5)37-24-38-63(6)39-25-40-64(7)41-26-42-65(8)43-27-44-66(9)45-28-46-67(10)47-29-48-68(11)49-30-50-69(12)54-56-122-129(118,119)128-130(120,121)127-94-82(101-75(18)107)86(85(79(58-105)125-94)126-93-81(100-74(17)106)84(110)83(109)78(57-104)124-93)123-73(16)90(114)97-71(14)89(113)103-76(87(96)111)52-53-80(108)102-77(51-19-20-55-95)91(115)98-70(13)88(112)99-72(15)92(116)117/h31,33,35,37,39,41,43,45,47,49,54,70-73,76-79,81-86,93-94,104-105,109-110H,19-30,32,34,36,38,40,42,44,46,48,50-53,55-58,95H2,1-18H3,(H2,96,111)(H,97,114)(H,98,115)(H,99,112)(H,100,106)(H,101,107)(H,102,108)(H,103,113)(H,116,117)(H,118,119)(H,120,121)/p-2/b60-33+,61-35+,62-37-,63-39-,64-41-,65-43-,66-45-,67-47-,68-49-,69-54-/t70-,71+,72-,73-,76-,77+,78-,79-,81-,82-,83-,84-,85-,86-,93+,94-/m1/s1",
"inchikey":"CALJPWOWZPDIQK-PRHZHQPTSA-L",
"kegg.compound":"C05894",
"metanetx.chemical":"MNXM3113",
"sbo":"SBO:0000247",
"seed.compound":"cpd03492"
}
},
{
"id":"cpd00179_c0",
"name":"Maltose_c0",
"compartment":"c0",
"charge":1,
"formula":"C12H22O11",
"annotation":{
"bigg.metabolite":"malt",
"biocyc":[
"META:CPD-15717",
"META:MALTOSE"
],
"hmdb":"HMDB00163",
"inchi":"InChI=1S/C12H22O11/c13-1-3-5(15)6(16)9(19)12(22-3)23-10-4(2-14)21-11(20)8(18)7(10)17/h3-20H,1-2H2/t3-,4-,5-,6+,7-,8-,9-,10-,11?,12-/m1/s1",
"inchikey":"GUBGYTABKSRVRQ-PICCSMPSSA-N",
"kegg.compound":[
"C00208",
"C01971",
"G00275"
],
"metanetx.chemical":[
"MNXM165",
"MNXM89735"
],
"sbo":"SBO:0000247",
"seed.compound":"cpd00179"
}
},
{
"id":"cpd01017_e0",
"name":"Cys-Gly_e0",
"compartment":"e0",
"charge":1,
"formula":"C5H10N2O3S",
"annotation":{
"bigg.metabolite":"cgly",
"biocyc":"META:CYS-GLY",
"inchi":"InChI=1S/C5H10N2O3S/c6-3(2-11)5(10)7-1-4(8)9/h3,11H,1-2,6H2,(H,7,10)(H,8,9)/t3-/m0/s1",
"inchikey":"ZUKPVRWZDMRIEO-VKHMYHEASA-N",
"kegg.compound":"C01419",
"metanetx.chemical":"MNXM683",
"sbo":"SBO:0000247",
"seed.compound":"cpd01017"
}
},
{
"id":"cpd11592_e0",
"name":"gly-glu-L_e0",
"compartment":"e0",
"charge":1,
"formula":"C7H11N2O5",
"annotation":{
"metanetx.chemical":"MNXM8667",
"sbo":"SBO:0000247",
"seed.compound":"cpd11592"
}
},
{
"id":"cpd15687_c0",
"name":"CDP-1,2-dianteisopentadecanoylglycerol_c0",
"compartment":"c0",
"charge":1,
"formula":"C42H75N3O15P2",
"annotation":{
"metanetx.chemical":"MNXM8378",
"sbo":"SBO:0000247",
"seed.compound":"cpd15687"
}
},
{
"id":"cpd00236_c0",
"name":"D-Erythrose4-phosphate_c0",
"compartment":"c0",
"charge":1,
"formula":"C4H7O7P",
"annotation":{
"bigg.metabolite":"e4p",
"biocyc":"META:ERYTHROSE-4P",
"inchi":"InChI=1S/C4H9O7P/c5-1-3(6)4(7)2-11-12(8,9)10/h1,3-4,6-7H,2H2,(H2,8,9,10)/p-2/t3-,4+/m0/s1",
"inchikey":"NGHMDNPXVRFFGS-IUYQGCFVSA-L",
"kegg.compound":"C00279",
"metanetx.chemical":"MNXM258",
"sbo":"SBO:0000247",
"seed.compound":"cpd00236"
}
},
{
"id":"cpd00309_e0",
"name":"XAN_e0",
"compartment":"e0",
"charge":1,
"formula":"C5H4N4O2",
"annotation":{
"bigg.metabolite":"xan",
"biocyc":"META:XANTHINE",
"chebi":"17712",
"hmdb":"HMDB00292",
"inchi":"InChI=1S/C5H4N4O2/c10-4-2-3(7-1-6-2)8-5(11)9-4/h1H,(H3,6,7,8,9,10,11)",
"inchikey":"LRFVTYWOQMYALW-UHFFFAOYSA-N",
"kegg.compound":"C00385",
"metanetx.chemical":"MNXM174",
"sbo":"SBO:0000247",
"seed.compound":"cpd00309"
}
},
{
"id":"cpd02612_c0",
"name":"N-Acetylmannosamine 6-phosphate_c0",
"compartment":"c0",
"charge":1,
"formula":"C8H14NO9P",
"annotation":{
"bigg.metabolite":"acmanap",
"biocyc":"META:N-ACETYL-D-MANNOSAMINE-6P",
"hmdb":"HMDB01121",
"inchi":"InChI=1S/C8H16NO9P/c1-3(10)9-5-7(12)6(11)4(18-8(5)13)2-17-19(14,15)16/h4-8,11-13H,2H2,1H3,(H,9,10)(H2,14,15,16)/p-2/t4-,5+,6-,7-,8?/m1/s1",
"inchikey":"BRGMHAYQAZFZDJ-ZTVVOAFPSA-L",
"kegg.compound":"C04257",
"metanetx.chemical":"MNXM4708",
"sbo":"SBO:0000247",
"seed.compound":"cpd02612"
}
},
{
"id":"cpd11466_c0",
"name":"Myristoyl-ACP_c0",
"compartment":"c0",
"charge":1,
"formula":"C25H48N2O8PRS",
"annotation":{
"bigg.metabolite":"myrsACP",
"kegg.compound":"C05761",
"metanetx.chemical":"MNXM564",
"sbo":"SBO:0000247",
"seed.compound":"cpd11466"
}
},
{
"id":"cpd00039_e0",
"name":"L-Lysine_e0",
"compartment":"e0",
"charge":1,
"formula":"C6H15N2O2",
"annotation":{
"bigg.metabolite":"lys__L",
"biocyc":"META:LYS",
"hmdb":"HMDB00182",
"inchi":"InChI=1S/C6H14N2O2/c7-4-2-1-3-5(8)6(9)10/h5H,1-4,7-8H2,(H,9,10)/p+1/t5-/m0/s1",
"inchikey":"KDXKERNSBIXSRK-YFKPBYRVSA-O",
"kegg.compound":"C00047",
"metanetx.chemical":"MNXM78",
"sbo":"SBO:0000247",
"seed.compound":"cpd00039"
}
},
{
"id":"cpd00123_c0",
"name":"3-Methyl-2-oxobutanoate_c0",
"compartment":"c0",
"charge":1,
"formula":"C5H7O3",
"annotation":{
"bigg.metabolite":"3mob",
"biocyc":"META:2-KETO-ISOVALERATE",
"hmdb":"HMDB00019",
"inchi":"InChI=1S/C5H8O3/c1-3(2)4(6)5(7)8/h3H,1-2H3,(H,7,8)/p-1",
"inchikey":"QHKABHOOEWYVLI-UHFFFAOYSA-M",
"kegg.compound":"C00141",
"metanetx.chemical":"MNXM238",
"sbo":"SBO:0000247",
"seed.compound":"cpd00123"
}
},
{
"id":"cpd15702_c0",
"name":"1,2-Dianteisoheptadecanoyl-sn-glycerol_c0",
"compartment":"c0",
"charge":1,
"formula":"C37H72O5",
"annotation":{
"metanetx.chemical":"MNXM7956",
"sbo":"SBO:0000247",
"seed.compound":"cpd15702"
}
},
{
"id":"cpd00794_c0",
"name":"TRHL_c0",
"compartment":"c0",
"charge":1,
"formula":"C12H22O11",
"annotation":{
"bigg.metabolite":"tre",
"biocyc":"META:TREHALOSE",
"inchi":"InChI=1S/C12H22O11/c13-1-3-5(15)7(17)9(19)11(21-3)23-12-10(20)8(18)6(16)4(2-14)22-12/h3-20H,1-2H2/t3-,4-,5-,6-,7+,8+,9-,10-,11-,12-/m1/s1",
"inchikey":"HDTRYLNUVZCQOY-LIZSDCNHSA-N",
"kegg.compound":[
"G11546",
"C01083",
"G09275",
"G00293"
],
"metanetx.chemical":[
"MNXM87661",
"MNXM198"
],
"sbo":"SBO:0000247",
"seed.compound":"cpd00794"
}
},
{
"id":"cpd02843_c0",
"name":"D-erythro-imidazol-glycerol-phosphate_c0",
"compartment":"c0",
"charge":1,
"formula":"C6H9N2O6P",
"annotation":{
"bigg.metabolite":"eig3p",
"biocyc":"META:D-ERYTHRO-IMIDAZOLE-GLYCEROL-P",
"inchi":"InChI=1S/C6H11N2O6P/c9-5(2-14-15(11,12)13)6(10)4-1-7-3-8-4/h1,3,5-6,9-10H,2H2,(H,7,8)(H2,11,12,13)/p-2/t5-,6+/m1/s1",
"inchikey":"HFYBTHCYPKEDQQ-RITPCOANSA-L",
"kegg.compound":"C04666",
"metanetx.chemical":"MNXM1422",
"sbo":"SBO:0000247",
"seed.compound":"cpd02843"
}
},
{
"id":"cpd11225_c0",
"name":"3-4-dihydroxy-2-butanone4-phosphate_c0",
"compartment":"c0",
"charge":1,
"formula":"C4H7O6P",
"annotation":{
"bigg.metabolite":"db4p",
"biocyc":"META:DIHYDROXY-BUTANONE-P",
"inchi":"InChI=1S/C4H9O6P/c1-3(5)4(6)2-10-11(7,8)9/h4,6H,2H2,1H3,(H2,7,8,9)/p-2/t4-/m1/s1",
"inchikey":"OKYHYXLCTGGOLM-SCSAIBSYSA-L",
"kegg.compound":"C15556",
"metanetx.chemical":"MNXM2323",
"sbo":"SBO:0000247",
"seed.compound":"cpd11225"
}
},
{
"id":"cpd00072_c0",
"name":"D-fructose-6-phosphate_c0",
"compartment":"c0",
"charge":1,
"formula":"C6H11O9P",
"annotation":{
"bigg.metabolite":[
"f6p",
"f6p_B"
],
"biocyc":"META:CPD-18719",
"hmdb":"HMDB00124",
"inchi":"InChI=1S/C6H13O9P/c7-2-6(10)5(9)4(8)3(15-6)1-14-16(11,12)13/h3-5,7-10H,1-2H2,(H2,11,12,13)/p-2/t3-,4-,5+,6?/m1/s1",
"inchikey":"BGWGXPAPYGQALX-VRPWFDPXSA-L",
"kegg.compound":"C00085",
"metanetx.chemical":[
"MNXM155029",
"MNXM162235"
],
"sbo":"SBO:0000247",
"seed.compound":"cpd00072"
}
},
{
"id":"cpd00226_c0",
"name":"HYXN_c0",
"compartment":"c0",
"charge":1,
"formula":"C5H4N4O",
"annotation":{
"bigg.metabolite":"hxan",
"biocyc":"META:HYPOXANTHINE",
"inchi":"InChI=1S/C5H4N4O/c10-5-3-4(7-1-6-3)8-2-9-5/h1-2H,(H2,6,7,8,9,10)",
"inchikey":"FDGQSTZJBFJUBT-UHFFFAOYSA-N",
"kegg.compound":"C00262",
"metanetx.chemical":"MNXM213",
"sbo":"SBO:0000247",
"seed.compound":"cpd00226"
}
},
{
"id":"cpd00727_c0",
"name":"2-Phosphoglycolate_c0",
"compartment":"c0",
"charge":1,
"formula":"C2H2O6P",
"annotation":{
"bigg.metabolite":"2pglyc",
"biocyc":"META:CPD-67",
"hmdb":"HMDB00816",
"inchi":"InChI=1S/C2H5O6P/c3-2(4)1-8-9(5,6)7/h1H2,(H,3,4)(H2,5,6,7)/p-3",
"inchikey":"ASCFNMCAHFUBCO-UHFFFAOYSA-K",
"kegg.compound":"C00988",
"metanetx.chemical":"MNXM2074",
"sbo":"SBO:0000247",
"seed.compound":"cpd00727"
}
},
{
"id":"cpd00971_e0",
"name":"Na+_e0",
"compartment":"e0",
"charge":1,
"formula":"Na",
"annotation":{
"bigg.metabolite":"na1",
"biocyc":"META:NA+",
"chebi":"9175",
"inchi":"InChI=1S/Na/q+1",
"inchikey":"FKNQFGJONOIPTF-UHFFFAOYSA-N",
"kegg.compound":"C01330",
"metanetx.chemical":[
"MNXM27",
"MNXM19808"
],
"sbo":"SBO:0000247",
"seed.compound":"cpd00971"
}
},
{
"id":"cpd00143_c0",
"name":"Phenylpyruvate_c0",
"compartment":"c0",
"charge":1,
"formula":"C9H7O3",
"annotation":{
"bigg.metabolite":"phpyr",
"biocyc":"META:PHENYL-PYRUVATE",
"chebi":"8105",
"inchi":"InChI=1S/C9H8O3/c10-8(9(11)12)6-7-4-2-1-3-5-7/h1-5H,6H2,(H,11,12)/p-1",
"inchikey":"BTNMPGBKDVTSJY-UHFFFAOYSA-M",
"kegg.compound":"C00166",
"metanetx.chemical":[
"MNXM589160",
"MNXM162242"
],
"sbo":"SBO:0000247",
"seed.compound":"cpd00143"
}
},
{
"id":"cpd03897_c0",
"name":"4a-Hydroxytetrahydrobiopterin_c0",
"compartment":"c0",
"charge":1,
"formula":"C9H15N5O4",
"annotation":{
"biocyc":"META:CPD-5881",
"chebi":"15374",
"hmdb":"HMDB02281",
"inchi":"InChI=1S/C9H15N5O4/c1-3(15)5(16)4-2-11-6-9(18,14-4)7(17)13-8(10)12-6/h3-5,14-16,18H,2H2,1H3,(H3,10,11,12,13,17)/t3-,4+,5-,9-/m0/s1",
"inchikey":"KJKIEFUPAPPGBC-XXKOCQOQSA-N",
"kegg.compound":"C15522",
"metanetx.chemical":"MNXM380",
"sbo":"SBO:0000247",
"seed.compound":"cpd03897"
}
},
{
"id":"cpd00585_c0",
"name":"Creatinine_c0",
"compartment":"c0",
"charge":1,
"formula":"C4H7N3O",
"annotation":{
"bigg.metabolite":"crtn",
"biocyc":"META:CREATININE",
"hmdb":"HMDB00562",
"inchi":"InChI=1S/C4H7N3O/c1-7-2-3(8)6-4(7)5/h2H2,1H3,(H2,5,6,8)",
"inchikey":"DDRJAANPRJIHGJ-UHFFFAOYSA-N",
"kegg.compound":"C00791",
"metanetx.chemical":"MNXM1470",
"sbo":"SBO:0000247",
"seed.compound":"cpd00585"
}
},
{
"id":"cpd00644_e0",
"name":"PAN_e0",
"compartment":"e0",
"charge":1,
"formula":"C9H16NO5",
"annotation":{
"bigg.metabolite":"pnto__R",
"biocyc":"META:PANTOTHENATE",
"inchi":"InChI=1S/C9H17NO5/c1-9(2,5-11)7(14)8(15)10-4-3-6(12)13/h7,11,14H,3-5H2,1-2H3,(H,10,15)(H,12,13)/p-1/t7-/m0/s1",
"inchikey":"GHOKWGTUZJEAQD-ZETCQYMHSA-M",
"kegg.compound":"C00864",
"metanetx.chemical":[
"MNXM364",
"MNXM722715"
],
"sbo":"SBO:0000247",
"seed.compound":"cpd00644"
}
},
{
"id":"cpd11830_c0",
"name":"S-Aminomethyldihydrolipoylprotein_c0",
"compartment":"c0",
"charge":1,
"formula":"C2H7NRS2",
"annotation":{
"bigg.metabolite":"alpro",
"chebi":"8951",
"kegg.compound":"C01242",
"metanetx.chemical":"MNXM81221",
"sbo":"SBO:0000247",
"seed.compound":"cpd11830"
}
},
{
"id":"cpd11572_c0",
"name":"trans-Octodec-2-enoyl-ACP_c0",
"compartment":"c0",
"charge":1,
"formula":"C29H53N2O8PRS",
"annotation":{
"metanetx.chemical":"MNXM9168",
"sbo":"SBO:0000247",
"seed.compound":"cpd11572"
}
},
{
"id":"cpd00506_c0",
"name":"gamma-Glutamylcysteine_c0",
"compartment":"c0",
"charge":1,
"formula":"C8H13N2O5S",
"annotation":{
"bigg.metabolite":"glucys",
"biocyc":"META:L-GAMMA-GLUTAMYLCYSTEINE",
"chebi":"10570",
"hmdb":"HMDB01049",
"inchi":"InChI=1S/C8H14N2O5S/c9-4(7(12)13)1-2-6(11)10-5(3-16)8(14)15/h4-5,16H,1-3,9H2,(H,10,11)(H,12,13)(H,14,15)/p-1/t4-,5-/m0/s1",
"inchikey":"RITKHVBHSGLULN-WHFBIAKZSA-M",
"kegg.compound":"C00669",
"metanetx.chemical":[
"MNXM54306",
"MNXM412"
],
"sbo":"SBO:0000247",
"seed.compound":"cpd00506"
}
},
{
"id":"cpd12164_c0",
"name":"L-Prolyl-tRNA(Pro)_c0",
"compartment":"c0",
"charge":1,
"formula":"C15H19N6O4R",
"annotation":{
"bigg.metabolite":"protrna",
"biocyc":"META:Charged-PRO-tRNAs",
"chebi":"6287",
"kegg.compound":"C02702",
"metanetx.chemical":"MNXM247",
"sbo":"SBO:0000247",
"seed.compound":"cpd12164"
}
},
{
"id":"cpd15371_c0",
"name":"R-3-Hydroxyoctadecanoyl-acyl-carrierprotein-_c0",
"compartment":"c0",
"charge":1,
"formula":"C29H55N2O9PRS",
"annotation":{
"bigg.metabolite":"3hoctaACP",
"sbo":"SBO:0000247",
"seed.compound":"cpd15371"
}
},
{
"id":"cpd00040_c0",
"name":"Glyoxalate_c0",
"compartment":"c0",
"charge":1,
"formula":"C2HO3",
"annotation":{
"bigg.metabolite":"glx",
"biocyc":"META:GLYOX",
"chebi":"5509",
"hmdb":"HMDB00119",
"inchi":"InChI=1S/C2H2O3/c3-1-2(4)5/h1H,(H,4,5)/p-1",
"inchikey":"HHLFWLYXYJOTON-UHFFFAOYSA-M",
"kegg.compound":"C00048",
"metanetx.chemical":"MNXM69",
"sbo":"SBO:0000247",
"seed.compound":"cpd00040"
}
},
{
"id":"cpd11505_c0",
"name":"8-methyl-3-hydroxy-decanoyl-ACP_c0",
"compartment":"c0",
"charge":1,
"formula":"C22H41N2O9PRS",
"annotation":{
"metanetx.chemical":"MNXM10446",
"sbo":"SBO:0000247",
"seed.compound":"cpd11505"
}
},
{
"id":"cpd01027_c0",
"name":"Oxamate_c0",
"compartment":"c0",
"charge":1,
"formula":"C2H2NO3",
"annotation":{
"bigg.metabolite":"oxam",
"biocyc":"META:OXAMATE",
"inchi":"InChI=1S/C2H3NO3/c3-1(4)2(5)6/h(H2,3,4)(H,5,6)/p-1",
"inchikey":"SOWBFZRMHSNYGE-UHFFFAOYSA-M",
"kegg.compound":"C01444",
"metanetx.chemical":"MNXM3329",
"sbo":"SBO:0000247",
"seed.compound":"cpd01027"
}
},
{
"id":"cpd11434_c0",
"name":"fa12coa_c0",
"compartment":"c0",
"charge":1,
"formula":"C38H65N7O17P3S",
"annotation":{
"metanetx.chemical":"MNXM5742",
"sbo":"SBO:0000247",
"seed.compound":"cpd11434"
}
},
{
"id":"cpd00111_c0",
"name":"Oxidized glutathione_c0",
"compartment":"c0",
"charge":1,
"formula":"C20H30N6O12S2",
"annotation":{
"bigg.metabolite":"gthox",
"biocyc":"META:OXIDIZED-GLUTATHIONE",
"hmdb":"HMDB03337",
"inchi":"InChI=1S/C20H32N6O12S2/c21-9(19(35)36)1-3-13(27)25-11(17(33)23-5-15(29)30)7-39-40-8-12(18(34)24-6-16(31)32)26-14(28)4-2-10(22)20(37)38/h9-12H,1-8,21-22H2,(H,23,33)(H,24,34)(H,25,27)(H,26,28)(H,29,30)(H,31,32)(H,35,36)(H,37,38)/p-2/t9-,10-,11-,12-/m0/s1",
"inchikey":"YPZRWBKMTBYPTK-BJDJZHNGSA-L",
"kegg.compound":"C00127",
"metanetx.chemical":"MNXM151",
"sbo":"SBO:0000247",
"seed.compound":"cpd00111"
}
},
{
"id":"cpd11537_c0",
"name":"13-methyl-3-oxo-tetra-decanoyl-ACP_c0",
"compartment":"c0",
"charge":1,
"formula":"C26H47N2O9PRS",
"annotation":{
"metanetx.chemical":"MNXM9695",
"sbo":"SBO:0000247",
"seed.compound":"cpd11537"
}
},
{
"id":"cpd11621_c0",
"name":"Oxidizedferredoxin_c0",
"compartment":"c0",
"charge":1,
"formula":"Fe2R4S6",
"annotation":{
"bigg.metabolite":"fdxox",
"kegg.compound":"C00139",
"metanetx.chemical":"MNXM178",
"sbo":"SBO:0000247",
"seed.compound":"cpd11621"
}
},
{
"id":"cpd00005_c0",
"name":"NADPH_c0",
"compartment":"c0",
"charge":1,
"formula":"C21H26N7O17P3",
"annotation":{
"bigg.metabolite":"nadph",
"biocyc":"META:NADPH",
"hmdb":"HMDB00221",
"inchi":"InChI=1S/C21H30N7O17P3/c22-17-12-19(25-7-24-17)28(8-26-12)21-16(44-46(33,34)35)14(30)11(43-21)6-41-48(38,39)45-47(36,37)40-5-10-13(29)15(31)20(42-10)27-3-1-2-9(4-27)18(23)32/h1,3-4,7-8,10-11,13-16,20-21,29-31H,2,5-6H2,(H2,23,32)(H,36,37)(H,38,39)(H2,22,24,25)(H2,33,34,35)/p-4/t10-,11-,13-,14-,15-,16-,20-,21-/m1/s1",
"inchikey":"ACFIXJIJDZMPPO-NNYOXOHSSA-J",
"kegg.compound":"C00005",
"metanetx.chemical":"MNXM6",
"sbo":"SBO:0000247",
"seed.compound":"cpd00005"
}
},
{
"id":"cpd00293_c0",
"name":"N-Acetyl-D-glucosamine 6-phosphate_c0",
"compartment":"c0",
"charge":1,
"formula":"C8H14NO9P",
"annotation":{
"bigg.metabolite":"acgam6p",
"biocyc":"META:N-ACETYL-D-GLUCOSAMINE-6-P",
"hmdb":"HMDB01062",
"inchi":"InChI=1S/C8H16NO9P/c1-3(10)9-5-7(12)6(11)4(18-8(5)13)2-17-19(14,15)16/h4-8,11-13H,2H2,1H3,(H,9,10)(H2,14,15,16)/p-2/t4-,5-,6-,7-,8?/m1/s1",
"inchikey":"BRGMHAYQAZFZDJ-RTRLPJTCSA-L",
"kegg.compound":"C00357",
"metanetx.chemical":"MNXM63556",
"sbo":"SBO:0000247",
"seed.compound":"cpd00293"
}
},
{
"id":"cpd15488_c0",
"name":"heptosyl-phospho-heptosyl-heptosyl-kdo2-lipidA_c0",
"compartment":"c0",
"charge":1,
"formula":"C131H231N2O60P3",
"annotation":{
"bigg.metabolite":"hphhlipa",
"biocyc":"META:CPD0-2238",
"inchi":"InChI=1S/C131H239N2O60P3/c1-7-13-19-25-31-37-38-44-50-56-62-68-98(149)178-85(66-60-54-48-42-35-29-23-17-11-5)72-100(151)182-120-102(133-96(147)71-84(65-59-53-47-41-34-28-22-16-10-4)177-97(148)67-61-55-49-43-36-30-24-18-12-6)123(175-80-93-104(153)119(181-99(150)70-83(139)64-58-52-46-40-33-27-21-15-9-3)101(124(179-93)193-196(171,172)173)132-95(146)69-82(138)63-57-51-45-39-32-26-20-14-8-2)180-94(118(120)191-194(165,166)167)81-176-130(128(161)162)74-92(188-131(129(163)164)73-86(140)103(152)114(189-131)89(143)77-136)117(116(190-130)90(144)78-137)186-127-111(160)121(110(159)113(184-127)88(142)76-135)187-126-109(158)107(156)122(192-195(168,169)170)115(185-126)91(145)79-174-125-108(157)105(154)106(155)112(183-125)87(141)75-134/h82-94,101-127,134-145,152-160H,7-81H2,1-6H3,(H,132,146)(H,133,147)(H,161,162)(H,163,164)(H2,165,166,167)(H2,168,169,170)(H2,171,172,173)/p-8/t82-,83-,84-,85-,86-,87+,88+,89-,90-,91-,92-,93-,94-,101-,102-,103-,104-,105+,106+,107-,108+,109+,110-,111+,112-,113-,114-,115-,116-,117-,118-,119-,120-,121+,122+,123-,124-,125+,126+,127-,130-,131-/m1/s1",
"inchikey":"OCKKDDJUVZAABC-WTGYBBRTSA-F",
"metanetx.chemical":"MNXM56168",
"sbo":"SBO:0000247",
"seed.compound":"cpd15488"
}
},
{
"id":"cpd00021_c0",
"name":"Fe2+_c0",
"compartment":"c0",
"charge":1,
"formula":"Fe",
"annotation":{
"bigg.metabolite":"fe2",
"biocyc":"META:FE+2",
"hmdb":"HMDB00692",
"inchi":"InChI=1S/Fe",
"inchikey":"XEEYBQQBJWHFJM-UHFFFAOYSA-N",
"kegg.compound":"C00023",
"metanetx.chemical":"MNXM95120",
"sbo":"SBO:0000247",
"seed.compound":"cpd00021"
}
},
{
"id":"cpd02666_c0",
"name":"(R)-4'-Phosphopantothenoyl-L-cysteine_c0",
"compartment":"c0",
"charge":1,
"formula":"C12H20N2O9PS",
"annotation":{
"bigg.metabolite":"4ppcys",
"biocyc":"META:R-4-PHOSPHOPANTOTHENOYL-L-CYSTEINE",
"inchi":"InChI=1S/C12H23N2O9PS/c1-12(2,6-23-24(20,21)22)9(16)10(17)13-4-3-8(15)14-7(5-25)11(18)19/h7,9,16,25H,3-6H2,1-2H3,(H,13,17)(H,14,15)(H,18,19)(H2,20,21,22)/p-3/t7-,9-/m0/s1",
"inchikey":"XQYALQVLCNHCFT-CBAPKCEASA-K",
"kegg.compound":"C04352",
"metanetx.chemical":"MNXM483",
"sbo":"SBO:0000247",
"seed.compound":"cpd02666"
}
},
{
"id":"cpd00190_c0",
"name":"beta-D-Glucose_c0",
"compartment":"c0",
"charge":1,
"formula":"C6H12O6",
"annotation":{
"bigg.metabolite":"glc_bD",
"biocyc":[
"META:GLC",
"META:B-XGLC-HEX-1:5_6:A"
],
"hmdb":"HMDB00516",
"inchi":"InChI=1S/C6H12O6/c7-1-2-3(8)4(9)5(10)6(11)12-2/h2-11H,1H2/t2-,3-,4+,5-,6-/m1/s1",
"inchikey":"WQZGKKKJIJFFOK-VFUOTHLCSA-N",
"kegg.compound":"C00221",
"metanetx.chemical":"MNXM105",
"sbo":"SBO:0000247",
"seed.compound":"cpd00190"
}
},
{
"id":"cpd00309_c0",
"name":"XAN_c0",
"compartment":"c0",
"charge":1,
"formula":"C5H4N4O2",
"annotation":{
"bigg.metabolite":"xan",
"biocyc":"META:XANTHINE",
"chebi":"17712",
"hmdb":"HMDB00292",
"inchi":"InChI=1S/C5H4N4O2/c10-4-2-3(7-1-6-2)8-5(11)9-4/h1H,(H3,6,7,8,9,10,11)",
"inchikey":"LRFVTYWOQMYALW-UHFFFAOYSA-N",
"kegg.compound":"C00385",
"metanetx.chemical":"MNXM174",
"sbo":"SBO:0000247",
"seed.compound":"cpd00309"
}
},
{
"id":"cpd00238_c0",
"name":"Sedoheptulose7-phosphate_c0",
"compartment":"c0",
"charge":1,
"formula":"C7H13O10P",
"annotation":{
"bigg.metabolite":"s7p",
"biocyc":"META:D-SEDOHEPTULOSE-7-P",
"inchi":"InChI=1S/C7H15O10P/c8-1-3(9)5(11)7(13)6(12)4(10)2-17-18(14,15)16/h4-8,10-13H,1-2H2,(H2,14,15,16)/p-2/t4-,5-,6-,7+/m1/s1",
"inchikey":"JDTUMPKOJBQPKX-GBNDHIKLSA-L",
"kegg.compound":"C05382",
"metanetx.chemical":"MNXM271",
"sbo":"SBO:0000247",
"seed.compound":"cpd00238"
}
},
{
"id":"cpd15685_c0",
"name":"CDP-1,2-diisotetradecanoylglycerol_c0",
"compartment":"c0",
"charge":1,
"formula":"C40H71N3O15P2",
"annotation":{
"metanetx.chemical":"MNXM8382",
"sbo":"SBO:0000247",
"seed.compound":"cpd15685"
}
},
{
"id":"cpd03490_c0",
"name":"UDP-N-acetylmuramoyl-L-alanyl-gamma-D-glutamyl-L-lysine_c0",
"compartment":"c0",
"charge":1,
"formula":"C34H52N7O24P2",
"annotation":{
"bigg.metabolite":[
"uGgl",
"uAgl"
],
"biocyc":"META:CPD-209",
"chebi":"9838",
"inchi":"InChI=1S/C34H55N7O24P2/c1-14(28(49)39-18(32(53)54)7-8-21(44)38-17(31(51)52)6-4-5-10-35)36-29(50)15(2)61-27-23(37-16(3)43)33(63-19(12-42)25(27)47)64-67(58,59)65-66(56,57)60-13-20-24(46)26(48)30(62-20)41-11-9-22(45)40-34(41)55/h9,11,14-15,17-20,23-27,30,33,42,46-48H,4-8,10,12-13,35H2,1-3H3,(H,36,50)(H,37,43)(H,38,44)(H,39,49)(H,51,52)(H,53,54)(H,56,57)(H,58,59)(H,40,45,55)/p-3/t14-,15+,17-,18+,19+,20+,23+,24+,25+,26+,27+,30+,33+/m0/s1",
"inchikey":"WXBLSQNZKMJACT-BYEZXYKXSA-K",
"kegg.compound":"C05892",
"metanetx.chemical":"MNXM7864",
"sbo":"SBO:0000247",
"seed.compound":"cpd03490"
}
},
{
"id":"cpd00668_c0",
"name":"ALCTT_c0",
"compartment":"c0",
"charge":1,
"formula":"C5H7O4",
"annotation":{
"bigg.metabolite":"alac__S",
"inchi":"InChI=1S/C5H8O4/c1-3(6)5(2,9)4(7)8/h9H,1-2H3,(H,7,8)/p-1",
"inchikey":"NMDWGEGFJUBKLB-UHFFFAOYSA-M",
"kegg.compound":"C00900",
"metanetx.chemical":"MNXM426",
"sbo":"SBO:0000247",
"seed.compound":"cpd00668"
}
},
{
"id":"cpd02656_c0",
"name":"6-7-Dimethyl-8--1-D-ribityllumazine_c0",
"compartment":"c0",
"charge":1,
"formula":"C13H17N4O6",
"annotation":{
"bigg.metabolite":"dmlz",
"biocyc":"META:DIMETHYL-D-RIBITYL-LUMAZINE",
"inchi":"InChI=1S/C13H18N4O6/c1-5-6(2)17(3-7(19)10(21)8(20)4-18)11-9(14-5)12(22)16-13(23)15-11/h7-8,10,18-21H,3-4H2,1-2H3,(H,16,22,23)/p-1/t7-,8+,10-/m0/s1",
"inchikey":"SXDXRJZUAJBNFL-XKSSXDPKSA-M",
"kegg.compound":"C04332",
"metanetx.chemical":"MNXM1313",
"sbo":"SBO:0000247",
"seed.compound":"cpd02656"
}
},
{
"id":"cpd00039_c0",
"name":"L-Lysine_c0",
"compartment":"c0",
"charge":1,
"formula":"C6H15N2O2",
"annotation":{
"bigg.metabolite":"lys__L",
"biocyc":"META:LYS",
"hmdb":"HMDB00182",
"inchi":"InChI=1S/C6H14N2O2/c7-4-2-1-3-5(8)6(9)10/h5H,1-4,7-8H2,(H,9,10)/p+1/t5-/m0/s1",
"inchikey":"KDXKERNSBIXSRK-YFKPBYRVSA-O",
"kegg.compound":"C00047",
"metanetx.chemical":"MNXM78",
"sbo":"SBO:0000247",
"seed.compound":"cpd00039"
}
},
{
"id":"cpd03187_c0",
"name":"Oxalosuccinate_c0",
"compartment":"c0",
"charge":1,
"formula":"C6H3O7",
"annotation":{
"biocyc":"META:OXALO-SUCCINATE",
"hmdb":"HMDB03974",
"inchi":"InChI=1S/C6H6O7/c7-3(8)1-2(5(10)11)4(9)6(12)13/h2H,1H2,(H,7,8)(H,10,11)(H,12,13)/p-3",
"inchikey":"UFSCUAXLTRFIDC-UHFFFAOYSA-K",
"kegg.compound":"C05379",
"metanetx.chemical":"MNXM1289",
"sbo":"SBO:0000247",
"seed.compound":"cpd03187"
}
},
{
"id":"cpd08630_c0",
"name":"13(1)-Oxo-Mg-protoporphyrin IX 13-monomethyl ester_c0",
"compartment":"c0",
"charge":1,
"formula":"C35H31MgN4O5",
"annotation":{
"bigg.metabolite":"omppp9",
"biocyc":"META:131-OXO-MAGNESIUM-PROTOPORPHYRIN-IX-13-M",
"chebi":"29464",
"inchi":"InChI=1S/C35H34N4O5.Mg/c1-8-21-17(3)24-12-25-19(5)23(10-11-33(41)42)30(38-25)15-31-35(32(40)16-34(43)44-7)20(6)27(39-31)14-29-22(9-2)18(4)26(37-29)13-28(21)36-24;/h8-9,12-15H,1-2,10-11,16H2,3-7H3,(H3,36,37,38,39,40,41,42);/q;+2/p-3/b24-12-,25-12-,26-13-,27-14-,28-13-,29-14-,30-15-,31-15-;",
"inchikey":"IOQIILLGNAOXJE-JXBSUKTBSA-K",
"kegg.compound":"C11830",
"metanetx.chemical":[
"MNXM1352",
"MNXM90592"
],
"sbo":"SBO:0000247",
"seed.compound":"cpd08630"
}
},
{
"id":"cpd15746_c0",
"name":"Palmitoyllipoteichoic acid (n=24), linked, unsubstituted_c0",
"compartment":"c0",
"charge":1,
"formula":"C119H232O135P24",
"annotation":{
"metanetx.chemical":"MNXM5882",
"sbo":"SBO:0000247",
"seed.compound":"cpd15746"
}
},
{
"id":"cpd03049_c0",
"name":"2-Hydroxyethyl-ThPP_c0",
"compartment":"c0",
"charge":1,
"formula":"C14H21N4O8P2S",
"annotation":{
"bigg.metabolite":"2ahethmpp",
"biocyc":"META:2-ALPHA-HYDROXYETHYL-THPP",
"chebi":"978",
"hmdb":"HMDB03904",
"inchi":"InChI=1S/C14H22N4O8P2S/c1-8-12(4-5-25-28(23,24)26-27(20,21)22)29-14(9(2)19)18(8)7-11-6-16-10(3)17-13(11)15/h6,9,19H,4-5,7H2,1-3H3,(H4-,15,16,17,20,21,22,23,24)/p-1",
"inchikey":"RRUVJGASJONMDY-UHFFFAOYSA-M",
"kegg.compound":"C05125",
"metanetx.chemical":"MNXM1705",
"sbo":"SBO:0000247",
"seed.compound":"cpd03049"
}
},
{
"id":"cpd00177_c0",
"name":"dADP_c0",
"compartment":"c0",
"charge":1,
"formula":"C10H13N5O9P2",
"annotation":{
"bigg.metabolite":"dadp",
"biocyc":"META:DADP",
"hmdb":"HMDB01508",
"inchi":"InChI=1S/C10H15N5O9P2/c11-9-8-10(13-3-12-9)15(4-14-8)7-1-5(16)6(23-7)2-22-26(20,21)24-25(17,18)19/h3-7,16H,1-2H2,(H,20,21)(H2,11,12,13)(H2,17,18,19)/p-2/t5-,6+,7+/m0/s1",
"inchikey":"DAEAPNUQQAICNR-RRKCRQDMSA-L",
"kegg.compound":"C00206",
"metanetx.chemical":"MNXM374",
"sbo":"SBO:0000247",
"seed.compound":"cpd00177"
}
},
{
"id":"cpd01772_c0",
"name":"Succinylbenzoate_c0",
"compartment":"c0",
"charge":1,
"formula":"C11H8O5",
"annotation":{
"bigg.metabolite":"sucbz",
"biocyc":"META:O-SUCCINYLBENZOATE",
"inchi":"InChI=1S/C11H10O5/c12-9(5-6-10(13)14)7-3-1-2-4-8(7)11(15)16/h1-4H,5-6H2,(H,13,14)(H,15,16)/p-2",
"inchikey":"YIVWQNVQRXFZJB-UHFFFAOYSA-L",
"kegg.compound":"C02730",
"metanetx.chemical":"MNXM1212",
"sbo":"SBO:0000247",
"seed.compound":"cpd01772"
}
},
{
"id":"cpd15316_c0",
"name":"1-Acyl-sn-glycero-3-phosphoethanolamine hexadecanoyl_c0",
"compartment":"c0",
"charge":1,
"formula":"C21H44NO7P",
"annotation":{
"bigg.metabolite":"1agpe160",
"metanetx.chemical":"MNXM6600",
"sbo":"SBO:0000247",
"seed.compound":"cpd15316"
}
},
{
"id":"cpd11560_c0",
"name":"10-methyl-trans-undec-2-enoyl-ACP_c0",
"compartment":"c0",
"charge":1,
"formula":"C23H41N2O8PRS",
"annotation":{
"metanetx.chemical":"MNXM8005",
"sbo":"SBO:0000247",
"seed.compound":"cpd11560"
}
},
{
"id":"cpd00027_e0",
"name":"D-Glucose_e0",
"compartment":"e0",
"charge":1,
"formula":"C6H12O6",
"annotation":{
"bigg.metabolite":"glc__D",
"biocyc":"META:Glucopyranose",
"inchi":"InChI=1S/C6H12O6/c7-1-2-3(8)4(9)5(10)6(11)12-2/h2-11H,1H2/t2-,3-,4+,5-,6?/m1/s1",
"inchikey":"WQZGKKKJIJFFOK-GASJEMHNSA-N",
"kegg.compound":[
"C00293",
"C00031"
],
"metanetx.chemical":[
"MNXM41",
"MNXM55158"
],
"sbo":"SBO:0000247",
"seed.compound":"cpd00027"
}
},
{
"id":"cpd00843_c0",
"name":"Tartronate semialdehyde_c0",
"compartment":"c0",
"charge":1,
"formula":"C3H3O4",
"annotation":{
"bigg.metabolite":"2h3oppan",
"biocyc":"META:TARTRONATE-S-ALD",
"chebi":"1123",
"hmdb":"HMDB06938",
"inchi":"InChI=1S/C3H4O4/c4-1-2(5)3(6)7/h1-2,5H,(H,6,7)/p-1",
"inchikey":"QWBAFPFNGRFSFB-UHFFFAOYSA-M",
"kegg.compound":"C01146",
"metanetx.chemical":"MNXM475",
"sbo":"SBO:0000247",
"seed.compound":"cpd00843"
}
},
{
"id":"cpd03423_c0",
"name":"alpha-Ribazole_c0",
"compartment":"c0",
"charge":1,
"formula":"C14H18N2O4",
"annotation":{
"bigg.metabolite":"rdmbzi",
"biocyc":"META:ALPHA-RIBAZOLE",
"chebi":"10329",
"hmdb":"HMDB11112",
"inchi":"InChI=1S/C14H18N2O4/c1-7-3-9-10(4-8(7)2)16(6-15-9)14-13(19)12(18)11(5-17)20-14/h3-4,6,11-14,17-19H,5H2,1-2H3/t11-,12-,13-,14+/m1/s1",
"inchikey":"HLRUKOJSWOKCPP-SYQHCUMBSA-N",
"kegg.compound":"C05775",
"metanetx.chemical":"MNXM1539",
"sbo":"SBO:0000247",
"seed.compound":"cpd03423"
}
},
{
"id":"cpd14955_c0",
"name":"Lipoyl-AMP_c0",
"compartment":"c0",
"charge":1,
"formula":"C18H25N5O8PS2",
"annotation":{
"bigg.metabolite":"lipoamp",
"biocyc":"META:LIPOYL-AMP",
"chebi":"55451",
"hmdb":"HMDB59635",
"inchi":"InChI=1S/C18H26N5O8PS2/c19-16-13-17(21-8-20-16)23(9-22-13)18-15(26)14(25)11(30-18)7-29-32(27,28)31-12(24)4-2-1-3-10-5-6-33-34-10/h8-11,14-15,18,25-26H,1-7H2,(H,27,28)(H2,19,20,21)/p-1/t10-,11-,14-,15-,18-/m1/s1",
"inchikey":"QWEGOCJRZOKSOE-ADUAKINBSA-M",
"kegg.compound":"C16238",
"metanetx.chemical":[
"MNXM722796",
"MNXM2392"
],
"sbo":"SBO:0000247",
"seed.compound":"cpd14955"
}
},
{
"id":"cpd15547_c0",
"name":"Phosphatidylglycerophosphate dioctadecanoyl_c0",
"compartment":"c0",
"charge":1,
"formula":"C42H82O13P2",
"annotation":{
"bigg.metabolite":"pgp180",
"metanetx.chemical":"MNXM75104",
"sbo":"SBO:0000247",
"seed.compound":"cpd15547"
}
},
{
"id":"cpd11515_c0",
"name":"12-methyl-tetra-decanoyl-ACP_c0",
"compartment":"c0",
"charge":1,
"formula":"C26H49N2O8PRS",
"annotation":{
"metanetx.chemical":"MNXM6636",
"sbo":"SBO:0000247",
"seed.compound":"cpd11515"
}
},
{
"id":"cpd00541_c0",
"name":"Lipoate_c0",
"compartment":"c0",
"charge":1,
"formula":"C8H13O2S2",
"annotation":{
"bigg.metabolite":"lipoate",
"chebi":"30313",
"inchi":"InChI=1S/C8H14O2S2/c9-8(10)4-2-1-3-7-5-6-11-12-7/h7H,1-6H2,(H,9,10)/p-1",
"inchikey":"AGBQKNBQESQNJD-UHFFFAOYSA-M",
"kegg.compound":"C00725",
"metanetx.chemical":"MNXM722769",
"sbo":"SBO:0000247",
"seed.compound":"cpd00541"
}
},
{
"id":"cpd00413_c0",
"name":"Glutaryl-CoA_c0",
"compartment":"c0",
"charge":1,
"formula":"C26H38N7O19P3S",
"annotation":{
"bigg.metabolite":"glutcoa",
"biocyc":"META:GLUTARYL-COA",
"hmdb":"HMDB01339",
"inchi":"InChI=1S/C26H42N7O19P3S/c1-26(2,21(39)24(40)29-7-6-15(34)28-8-9-56-17(37)5-3-4-16(35)36)11-49-55(46,47)52-54(44,45)48-10-14-20(51-53(41,42)43)19(38)25(50-14)33-13-32-18-22(27)30-12-31-23(18)33/h12-14,19-21,25,38-39H,3-11H2,1-2H3,(H,28,34)(H,29,40)(H,35,36)(H,44,45)(H,46,47)(H2,27,30,31)(H2,41,42,43)/p-5/t14-,19-,20-,21+,25-/m1/s1",
"inchikey":"SYKWLIJQEHRDNH-CKRMAKSASA-I",
"kegg.compound":"C00527",
"metanetx.chemical":"MNXM382",
"sbo":"SBO:0000247",
"seed.compound":"cpd00413"
}
},
{
"id":"cpd00971_c0",
"name":"Na+_c0",
"compartment":"c0",
"charge":1,
"formula":"Na",
"annotation":{
"bigg.metabolite":"na1",
"biocyc":"META:NA+",
"chebi":"9175",
"inchi":"InChI=1S/Na/q+1",
"inchikey":"FKNQFGJONOIPTF-UHFFFAOYSA-N",
"kegg.compound":"C01330",
"metanetx.chemical":[
"MNXM27",
"MNXM19808"
],
"sbo":"SBO:0000247",
"seed.compound":"cpd00971"
}
},
{
"id":"cpd00084_c0",
"name":"L-Cysteine_c0",
"compartment":"c0",
"charge":1,
"formula":"C3H7NO2S",
"annotation":{
"bigg.metabolite":"cys__L",
"biocyc":"META:CYS",
"hmdb":"HMDB00574",
"inchi":"InChI=1S/C3H7NO2S/c4-2(1-7)3(5)6/h2,7H,1,4H2,(H,5,6)/t2-/m0/s1",
"inchikey":"XUJNEKJLAYXESH-REOHCLBHSA-N",
"kegg.compound":"C00097",
"metanetx.chemical":"MNXM55",
"sbo":"SBO:0000247",
"seed.compound":"cpd00084"
}
},
{
"id":"cpd15606_e0",
"name":"Gly-Tyr_e0",
"compartment":"e0",
"charge":1,
"formula":"C11H14N2O4",
"annotation":{
"chebi":"73517",
"hmdb":"HMDB28853",
"metanetx.chemical":"MNXM8671",
"sbo":"SBO:0000247",
"seed.compound":"cpd15606"
}
},
{
"id":"cpd15663_c0",
"name":"Prenol-45n teichoic acid-alanine substituted_c0",
"compartment":"c0",
"charge":1,
"formula":"C341H611N47O287P47",
"annotation":{
"metanetx.chemical":"MNXM12741",
"sbo":"SBO:0000247",
"seed.compound":"cpd15663"
}
},
{
"id":"cpd11549_c0",
"name":"4-methyl-pentanoyl-ACP_c0",
"compartment":"c0",
"charge":1,
"formula":"C17H31N2O8PRS",
"annotation":{
"metanetx.chemical":"MNXM8148",
"sbo":"SBO:0000247",
"seed.compound":"cpd11549"
}
},
{
"id":"cpd00447_c0",
"name":"Betaine aldehyde_c0",
"compartment":"c0",
"charge":1,
"formula":"C5H12NO",
"annotation":{
"bigg.metabolite":"betald",
"biocyc":"META:BETAINE_ALDEHYDE",
"hmdb":"HMDB01252",
"inchi":"InChI=1S/C5H12NO/c1-6(2,3)4-5-7/h5H,4H2,1-3H3/q+1",
"inchikey":"SXKNCCSPZDCRFD-UHFFFAOYSA-N",
"kegg.compound":"C00576",
"metanetx.chemical":"MNXM457",
"sbo":"SBO:0000247",
"seed.compound":"cpd00447"
}
},
{
"id":"cpd00342_c0",
"name":"N-Acetylornithine_c0",
"compartment":"c0",
"charge":1,
"formula":"C7H14N2O3",
"annotation":{
"bigg.metabolite":"acorn",
"biocyc":"META:N-ALPHA-ACETYLORNITHINE",
"chebi":"7368",
"hmdb":"HMDB03357",
"inchi":"InChI=1S/C7H14N2O3/c1-5(10)9-6(7(11)12)3-2-4-8/h6H,2-4,8H2,1H3,(H,9,10)(H,11,12)/t6-/m0/s1",
"inchikey":"JRLGPAXAGHMNOL-LURJTMIESA-N",
"kegg.compound":"C00437",
"metanetx.chemical":"MNXM817",
"sbo":"SBO:0000247",
"seed.compound":"cpd00342"
}
},
{
"id":"cpd02678_c0",
"name":"N-Formyl-GAR_c0",
"compartment":"c0",
"charge":1,
"formula":"C8H13N2O9P",
"annotation":{
"bigg.metabolite":"fgam",
"biocyc":"META:5-P-RIBOSYL-N-FORMYLGLYCINEAMIDE",
"chebi":"1982",
"hmdb":"HMDB01308",
"inchi":"InChI=1S/C8H15N2O9P/c11-3-9-1-5(12)10-8-7(14)6(13)4(19-8)2-18-20(15,16)17/h3-4,6-8,13-14H,1-2H2,(H,9,11)(H,10,12)(H2,15,16,17)/p-2/t4-,6-,7-,8-/m1/s1",
"inchikey":"VDXLUNDMVKSKHO-XVFCMESISA-L",
"kegg.compound":"C04376",
"metanetx.chemical":"MNXM453",
"sbo":"SBO:0000247",
"seed.compound":"cpd02678"
}
},
{
"id":"cpd00017_c0",
"name":"S-Adenosyl-L-methionine_c0",
"compartment":"c0",
"charge":1,
"formula":"C15H23N6O5S",
"annotation":{
"bigg.metabolite":"amet",
"biocyc":"META:S-ADENOSYLMETHIONINE",
"hmdb":"HMDB01185",
"inchi":"InChI=1S/C15H22N6O5S/c1-27(3-2-7(16)15(24)25)4-8-10(22)11(23)14(26-8)21-6-20-9-12(17)18-5-19-13(9)21/h5-8,10-11,14,22-23H,2-4,16H2,1H3,(H2-,17,18,19,24,25)/p+1/t7-,8+,10+,11+,14+,27?/m0/s1",
"inchikey":"MEFKEPWMEQBLKI-AIRLBKTGSA-O",
"kegg.compound":"C00019",
"metanetx.chemical":"MNXM16",
"sbo":"SBO:0000247",
"seed.compound":"cpd00017"
}
},
{
"id":"cpd03214_c0",
"name":"Phytyl diphosphate_c0",
"compartment":"c0",
"charge":1,
"formula":"C20H40O7P2",
"annotation":{
"bigg.metabolite":"phdp",
"biocyc":"META:PHYTYL-PYROPHOSPHATE",
"hmdb":"HMDB11116",
"inchi":"InChI=1S/C20H42O7P2/c1-17(2)9-6-10-18(3)11-7-12-19(4)13-8-14-20(5)15-16-26-29(24,25)27-28(21,22)23/h15,17-19H,6-14,16H2,1-5H3,(H,24,25)(H2,21,22,23)/p-2/b20-15+/t18-,19-/m1/s1",
"inchikey":"ITPLBNCCPZSWEU-PYDDKJGSSA-L",
"kegg.compound":"C05427",
"metanetx.chemical":"MNXM903",
"sbo":"SBO:0000247",
"seed.compound":"cpd03214"
}
},
{
"id":"cpd00155_c0",
"name":"Glycogen_c0",
"compartment":"c0",
"charge":1,
"formula":"C30H52O26",
"annotation":{
"bigg.metabolite":"glycogen",
"biocyc":"META:Glycogens",
"hmdb":"HMDB00757",
"inchi":"InChI=1S/C24H42O21/c25-1-5-9(28)11(30)16(35)22(41-5)39-4-8-20(45-23-17(36)12(31)10(29)6(2-26)42-23)14(33)18(37)24(43-8)44-19-7(3-27)40-21(38)15(34)13(19)32/h5-38H,1-4H2/t5-,6-,7-,8-,9-,10-,11+,12+,13-,14-,15-,16-,17-,18-,19-,20-,21+,22+,23-,24-/m1/s1",
"inchikey":"BYSGBSNPRWKUQH-UJDJLXLFSA-N",
"kegg.compound":[
"C00182",
"G11603"
],
"metanetx.chemical":"MNXM55375",
"sbo":"SBO:0000247",
"seed.compound":"cpd00155"
}
},
{
"id":"cpd01914_c0",
"name":"L-Methionine S-oxide_c0",
"compartment":"c0",
"charge":1,
"formula":"C5H11NO3S",
"annotation":{
"bigg.metabolite":"metsox_S__L",
"biocyc":[
"META:CPD0-1959",
"META:L-Methionine-sulfoxides"
],
"inchi":"InChI=1S/C5H11NO3S/c1-10(9)3-2-4(6)5(7)8/h4H,2-3,6H2,1H3,(H,7,8)/t4-,10?/m0/s1",
"inchikey":"QEFRNWWLZKMPFJ-YGVKFDHGSA-N",
"kegg.compound":"C02989",
"metanetx.chemical":"MNXM2246",
"sbo":"SBO:0000247",
"seed.compound":"cpd01914"
}
},
{
"id":"cpd15338_c0",
"name":"2-Acyl-sn-glycero-3-phosphoethanolamine tetradec-7-enoyl_c0",
"compartment":"c0",
"charge":1,
"formula":"C19H38NO7P",
"annotation":{
"bigg.metabolite":"2agpe141",
"metanetx.chemical":"MNXM146497",
"sbo":"SBO:0000247",
"seed.compound":"cpd15338"
}
},
{
"id":"cpd11582_e0",
"name":"ala-L-Thr-L_e0",
"compartment":"e0",
"charge":1,
"formula":"C7H14N2O4",
"annotation":{
"metanetx.chemical":"MNXM8264",
"sbo":"SBO:0000247",
"seed.compound":"cpd11582"
}
},
{
"id":"cpd17535_c0",
"name":"Cobalt-factor III_c0",
"compartment":"c0",
"charge":1,
"formula":"C43H46CoN4O16",
"annotation":{
"biocyc":"META:COBALT-FACTOR-III",
"chebi":"73373",
"inchi":"InChI=1S/C43H48N4O16.Co/c1-19-40-23(13-37(58)59)21(5-9-33(50)51)27(46-40)14-26-20(4-8-32(48)49)22(12-36(56)57)28(44-26)15-29-24(6-10-34(52)53)42(2,17-38(60)61)31(45-29)16-30-25(7-11-35(54)55)43(3,18-39(62)63)41(19)47-30;/h14-16,24-25H,4-13,17-18H2,1-3H3,(H10,44,45,46,47,48,49,50,51,52,53,54,55,56,57,58,59,60,61,62,63);/q;+2/p-10/t24-,25-,42+,43+;/m1./s1",
"inchikey":"RQHZZQLPDALGEQ-CYGMIEPJSA-D",
"kegg.compound":"C17401",
"metanetx.chemical":"MNXM93263",
"sbo":"SBO:0000247",
"seed.compound":"cpd17535"
}
},
{
"id":"cpd00204_c0",
"name":"CO_c0",
"compartment":"c0",
"charge":1,
"formula":"CHO",
"annotation":{
"bigg.metabolite":"co",
"biocyc":"META:CARBON-MONOXIDE",
"hmdb":"HMDB01361",
"inchi":"InChI=1S/CHO/c1-2/h1H/q+1",
"inchikey":"XPRMKTHGXOVKEH-UHFFFAOYSA-N",
"kegg.compound":"C00237",
"metanetx.chemical":"MNXM10881",
"sbo":"SBO:0000247",
"seed.compound":"cpd00204"
}
},
{
"id":"cpd15525_c0",
"name":"1,2-dihexadec-9-enoyl-sn-glycerol 3-phosphate_c0",
"compartment":"c0",
"charge":1,
"formula":"C35H64O8P",
"annotation":{
"bigg.metabolite":"pa161",
"metanetx.chemical":"MNXM90510",
"sbo":"SBO:0000247",
"seed.compound":"cpd15525"
}
},
{
"id":"cpd11478_c0",
"name":"(R)-3-Hydroxybutanoyl-[acyl-carrier protein]_c0",
"compartment":"c0",
"charge":1,
"formula":"C15H27N2O9PRS",
"annotation":{
"bigg.metabolite":"3hbutACP",
"biocyc":"META:Beta-3-hydroxybutyryl-ACPs",
"kegg.compound":"C04618",
"metanetx.chemical":"MNXM91793",
"sbo":"SBO:0000247",
"seed.compound":"cpd11478"
}
},
{
"id":"cpd03831_c0",
"name":"ADP-L-glycero-D-manno-heptose_c0",
"compartment":"c0",
"charge":1,
"formula":"C17H25N5O16P2",
"annotation":{
"bigg.metabolite":"adphep_LD",
"biocyc":"META:ADP-L-GLYCERO-D-MANNO-HEPTOSE",
"inchi":"InChI=1S/C17H27N5O16P2/c18-14-7-15(20-3-19-14)22(4-21-7)16-11(28)8(25)6(35-16)2-34-39(30,31)38-40(32,33)37-17-12(29)9(26)10(27)13(36-17)5(24)1-23/h3-6,8-13,16-17,23-29H,1-2H2,(H,30,31)(H,32,33)(H2,18,19,20)/p-2/t5-,6+,8+,9-,10-,11+,12-,13+,16+,17-/m0/s1",
"inchikey":"KMSFWBYFWSKGGR-DTBZDYEHSA-L",
"kegg.compound":"C06398",
"metanetx.chemical":"MNXM857",
"sbo":"SBO:0000247",
"seed.compound":"cpd03831"
}
},
{
"id":"cpd15570_c0",
"name":"trans-3-cis-7-myristoleoyl-[acyl-carrier protein]_c0",
"compartment":"c0",
"charge":1,
"formula":"C25H43N2O8PRS",
"annotation":{
"bigg.metabolite":"t3c7mrseACP",
"biocyc":"META:Trans-D3-cis-D7-tetradecenoyl-ACPs",
"metanetx.chemical":"MNXM5960",
"sbo":"SBO:0000247",
"seed.compound":"cpd15570"
}
},
{
"id":"cpd27021_c0",
"name":"Enoylpimeloyl-ACP-methyl-esters_c0",
"compartment":"c0",
"charge":1,
"formula":"C22H36N3O11PR2S",
"annotation":{
"biocyc":"META:Enoylpimeloyl-ACP-methyl-esters",
"metanetx.chemical":"MNXM11490",
"sbo":"SBO:0000247",
"seed.compound":"cpd27021"
}
},
{
"id":"cpd26672_c0",
"name":"Carboxyadenylated-MPT-synthases_c0",
"compartment":"c0",
"charge":1,
"formula":"C14H19N7O9PR",
"annotation":{
"biocyc":"META:Carboxyadenylated-MPT-synthases",
"metanetx.chemical":"MNXM10882",
"sbo":"SBO:0000247",
"seed.compound":"cpd26672"
}
},
{
"id":"cpd00492_c0",
"name":"N-Acetyl-D-mannosamine_c0",
"compartment":"c0",
"charge":1,
"formula":"C8H15NO6",
"annotation":{
"bigg.metabolite":"acmana",
"biocyc":"META:N-acetyl-D-mannosamine",
"hmdb":"HMDB01129",
"inchi":"InChI=1S/C8H15NO6/c1-3(11)9-5-7(13)6(12)4(2-10)15-8(5)14/h4-8,10,12-14H,2H2,1H3,(H,9,11)/t4-,5+,6-,7-,8?/m1/s1",
"inchikey":"OVRNDRQMDRJTHS-ZTVVOAFPSA-N",
"kegg.compound":"C00645",
"metanetx.chemical":"MNXM2403",
"sbo":"SBO:0000247",
"seed.compound":"cpd00492"
}
},
{
"id":"cpd02140_c0",
"name":"AIR_c0",
"compartment":"c0",
"charge":1,
"formula":"C8H13N3O7P",
"annotation":{
"bigg.metabolite":"air",
"biocyc":"META:5-PHOSPHORIBOSYL-5-AMINOIMIDAZOLE",
"inchi":"InChI=1S/C8H14N3O7P/c9-5-1-10-3-11(5)8-7(13)6(12)4(18-8)2-17-19(14,15)16/h1,3-4,6-8,12-13H,2,9H2,(H2,14,15,16)/p-1/t4-,6-,7-,8-/m1/s1",
"inchikey":"PDACUKOKVHBVHJ-XVFCMESISA-M",
"kegg.compound":"C03373",
"metanetx.chemical":"MNXM388",
"sbo":"SBO:0000247",
"seed.compound":"cpd02140"
}
},
{
"id":"cpd02060_c0",
"name":"(2E)-Dodecenoyl-CoA_c0",
"compartment":"c0",
"charge":1,
"formula":"C33H52N7O17P3S",
"annotation":{
"bigg.metabolite":[
"trans_dd2coa",
"dd2coa"
],
"biocyc":"META:CPD-7222",
"chebi":"1287",
"hmdb":"HMDB03712",
"inchi":"InChI=1S/C33H56N7O17P3S/c1-4-5-6-7-8-9-10-11-12-13-24(42)61-17-16-35-23(41)14-15-36-31(45)28(44)33(2,3)19-54-60(51,52)57-59(49,50)53-18-22-27(56-58(46,47)48)26(43)32(55-22)40-21-39-25-29(34)37-20-38-30(25)40/h12-13,20-22,26-28,32,43-44H,4-11,14-19H2,1-3H3,(H,35,41)(H,36,45)(H,49,50)(H,51,52)(H2,34,37,38)(H2,46,47,48)/p-4/b13-12+/t22-,26-,27-,28?,32?/m1/s1",
"inchikey":"IRFYVBULXZMEDE-HENKSQNASA-J",
"kegg.compound":"C03221",
"metanetx.chemical":"MNXM642",
"sbo":"SBO:0000247",
"seed.compound":"cpd02060"
}
},
{
"id":"cpd02862_c0",
"name":"UDPMurAc(oyl-L-Ala-D-gamma-Glu-L-Lys-D-Ala-D-Ala)_c0",
"compartment":"c0",
"charge":1,
"formula":"C40H62N9O26P2",
"annotation":{
"bigg.metabolite":[
"uGgla",
"uAgla"
],
"biocyc":"META:C3",
"chebi":"70768",
"inchi":"InChI=1S/C40H65N9O26P2/c1-16(32(57)44-18(3)37(61)62)43-35(60)21(8-6-7-12-41)46-25(52)10-9-22(38(63)64)47-33(58)17(2)42-34(59)19(4)71-31-27(45-20(5)51)39(73-23(14-50)29(31)55)74-77(68,69)75-76(66,67)70-15-24-28(54)30(56)36(72-24)49-13-11-26(53)48-40(49)65/h11,13,16-19,21-24,27-31,36,39,50,54-56H,6-10,12,14-15,41H2,1-5H3,(H,42,59)(H,43,60)(H,44,57)(H,45,51)(H,46,52)(H,47,58)(H,61,62)(H,63,64)(H,66,67)(H,68,69)(H,48,53,65)/p-3/t16-,17+,18-,19-,21+,22-,23-,24-,27-,28-,29-,30-,31-,36-,39-/m1/s1",
"inchikey":"PFMVORMCVGOQKR-XNCOKRRHSA-K",
"kegg.compound":"C04702",
"metanetx.chemical":"MNXM7865",
"sbo":"SBO:0000247",
"seed.compound":"cpd02862"
}
},
{
"id":"cpd00004_c0",
"name":"NADH_c0",
"compartment":"c0",
"charge":1,
"formula":"C21H27N7O14P2",
"annotation":{
"bigg.metabolite":"nadh",
"biocyc":"META:NADH",
"hmdb":"HMDB01487",
"inchi":"InChI=1S/C21H29N7O14P2/c22-17-12-19(25-7-24-17)28(8-26-12)21-16(32)14(30)11(41-21)6-39-44(36,37)42-43(34,35)38-5-10-13(29)15(31)20(40-10)27-3-1-2-9(4-27)18(23)33/h1,3-4,7-8,10-11,13-16,20-21,29-32H,2,5-6H2,(H2,23,33)(H,34,35)(H,36,37)(H2,22,24,25)/p-2/t10-,11-,13-,14-,15-,16-,20-,21-/m1/s1",
"inchikey":"BOPGDPNILDQYTO-NNYOXOHSSA-L",
"kegg.compound":"C00004",
"metanetx.chemical":"MNXM10",
"sbo":"SBO:0000247",
"seed.compound":"cpd00004"
}
},
{
"id":"cpd10516_e0",
"name":"fe3_e0",
"compartment":"e0",
"charge":1,
"formula":"Fe",
"annotation":{
"bigg.metabolite":"fe3",
"biocyc":"META:FE+3",
"chebi":"29034",
"hmdb":"HMDB12943",
"inchi":"InChI=1S/Fe/q+3",
"inchikey":"VTLYFUHAOXGGBS-UHFFFAOYSA-N",
"kegg.compound":"C14819",
"metanetx.chemical":"MNXM196",
"sbo":"SBO:0000247",
"seed.compound":"cpd10516"
}
},
{
"id":"cpd01777_c0",
"name":"Phosphoribosyl-AMP_c0",
"compartment":"c0",
"charge":1,
"formula":"C15H19N5O14P2",
"annotation":{
"bigg.metabolite":"prbamp",
"biocyc":"META:PHOSPHORIBOSYL-AMP",
"chebi":"8166",
"hmdb":"HMDB12276",
"inchi":"InChI=1S/C15H23N5O14P2/c16-12-7-13(18-4-19(12)14-10(23)8(21)5(33-14)1-31-35(25,26)27)20(3-17-7)15-11(24)9(22)6(34-15)2-32-36(28,29)30/h3-6,8-11,14-16,21-24H,1-2H2,(H2,25,26,27)(H2,28,29,30)/p-4/t5-,6-,8-,9-,10-,11-,14-,15?/m1/s1",
"inchikey":"RTQMRTSPTLIIHM-TYASJMOZSA-J",
"kegg.compound":"C02741",
"metanetx.chemical":"MNXM1515",
"sbo":"SBO:0000247",
"seed.compound":"cpd01777"
}
},
{
"id":"cpd02701_c0",
"name":"S-Adenosyl-4-methylthio-2-oxobutanoate_c0",
"compartment":"c0",
"charge":1,
"formula":"C15H19N5O6S",
"annotation":{
"bigg.metabolite":"amob",
"biocyc":"META:S-ADENOSYL-4-METHYLTHIO-2-OXOBUTANOATE",
"inchi":"InChI=1S/C15H19N5O6S/c1-27(3-2-7(21)15(24)25)4-8-10(22)11(23)14(26-8)20-6-19-9-12(16)17-5-18-13(9)20/h5-6,8,10-11,14,22-23H,2-4H2,1H3,(H2-,16,17,18,24,25)/t8-,10-,11-,14-,27?/m1/s1",
"inchikey":"UOKVQQMBGVMXPU-CJPDYEHRSA-N",
"kegg.compound":"C04425",
"metanetx.chemical":"MNXM3090",
"sbo":"SBO:0000247",
"seed.compound":"cpd02701"
}
},
{
"id":"cpd14960_c0",
"name":"Cobalt-precorrin 5B_c0",
"compartment":"c0",
"charge":1,
"formula":"C43H44CoN4O16",
"annotation":{
"bigg.metabolite":"codscl5b",
"biocyc":"META:CPD-9047",
"chebi":"52489",
"inchi":"InChI=1S/C43H52N4O16.Co/c1-40(12-11-33(54)55)24(14-35(58)59)38-39-42(3,19-37(62)63)21(6-9-31(50)51)26(45-39)16-29-41(2,18-36(60)61)22(7-10-32(52)53)27(44-29)17-43(4)23(13-34(56)57)20(5-8-30(48)49)25(47-43)15-28(40)46-38;/h15-16,21,24H,5-14,17-19H2,1-4H3,(H10,44,45,46,47,48,49,50,51,52,53,54,55,56,57,58,59,60,61,62,63);/q;+2/p-9/b39-38-;/t21-,24+,40-,41+,42+,43+;/m1./s1",
"inchikey":"XHLLHKIBBMZXKO-NXQAVURYSA-E",
"kegg.compound":"C16243",
"metanetx.chemical":"MNXM47439",
"sbo":"SBO:0000247",
"seed.compound":"cpd14960"
}
},
{
"id":"cpd10162_c0",
"name":"(R)-3-Hydroxy-3-methyl-2-oxopentanoate_c0",
"compartment":"c0",
"charge":1,
"formula":"C6H9O4",
"annotation":{
"bigg.metabolite":"3hmop",
"biocyc":"META:CPD-15104",
"chebi":"49257",
"inchi":"InChI=1S/C6H10O4/c1-3-6(2,10)4(7)5(8)9/h10H,3H2,1-2H3,(H,8,9)/p-1/t6-/m1/s1",
"inchikey":"YJVOWRAWFXRESP-ZCFIWIBFSA-M",
"kegg.compound":"C14463",
"metanetx.chemical":"MNXM114594",
"sbo":"SBO:0000247",
"seed.compound":"cpd10162"
}
},
{
"id":"cpd03453_e0",
"name":"Enterobactin_e0",
"compartment":"e0",
"charge":1,
"formula":"C30H27N3O15",
"annotation":{
"bigg.metabolite":"enter",
"biocyc":"META:ENTEROBACTIN",
"hmdb":"HMDB32199",
"inchi":"InChI=1S/C30H27N3O15/c34-19-7-1-4-13(22(19)37)25(40)31-16-10-46-29(44)18(33-27(42)15-6-3-9-21(36)24(15)39)12-48-30(45)17(11-47-28(16)43)32-26(41)14-5-2-8-20(35)23(14)38/h1-9,16-18,34-39H,10-12H2,(H,31,40)(H,32,41)(H,33,42)/t16-,17-,18-/m0/s1",
"inchikey":"SERBHKJMVBATSJ-BZSNNMDCSA-N",
"kegg.compound":"C05821",
"metanetx.chemical":"MNXM883",
"sbo":"SBO:0000247",
"seed.compound":"cpd03453"
}
},
{
"id":"cpd02506_c0",
"name":"5-Amino-4-imidazolecarboxyamide_c0",
"compartment":"c0",
"charge":1,
"formula":"C4H6N4O",
"annotation":{
"biocyc":"META:CPD-3762",
"chebi":"2030",
"hmdb":"HMDB03192",
"inchi":"InChI=1S/C4H6N4O/c5-3-2(4(6)9)7-1-8-3/h1-2H,(H2,6,9)(H2,5,7,8)",
"inchikey":"PYNDTGFTPOZGRW-UHFFFAOYSA-N",
"kegg.compound":"C04051",
"metanetx.chemical":"MNXM4388",
"sbo":"SBO:0000247",
"seed.compound":"cpd02506"
}
},
{
"id":"cpd15495_c0",
"name":"Maltopentaose_c0",
"compartment":"c0",
"charge":1,
"formula":"C30H52O26",
"annotation":{
"bigg.metabolite":"maltpt",
"biocyc":"META:MALTOPENTAOSE",
"chebi":"62006",
"hmdb":"HMDB12254",
"inchi":"InChI=1S/C30H52O26/c31-1-6-11(36)12(37)18(43)27(49-6)54-23-8(3-33)51-29(20(45)14(23)39)56-25-10(5-35)52-30(21(46)16(25)41)55-24-9(4-34)50-28(19(44)15(24)40)53-22-7(2-32)48-26(47)17(42)13(22)38/h6-47H,1-5H2/t6-,7-,8-,9-,10-,11-,12+,13-,14-,15-,16-,17-,18-,19-,20-,21-,22-,23-,24-,25-,26?,27-,28-,29-,30-/m1/s1",
"inchikey":"FTNIPWXXIGNQQF-HZWIHCTQSA-N",
"kegg.compound":"C06218",
"metanetx.chemical":"MNXM61032",
"sbo":"SBO:0000247",
"seed.compound":"cpd15495"
}
},
{
"id":"cpd00646_c0",
"name":"PNP_c0",
"compartment":"c0",
"charge":1,
"formula":"C6H5NO3",
"annotation":{
"bigg.metabolite":"4nph",
"biocyc":"META:P-NITROPHENOL",
"chebi":"1913",
"inchi":"InChI=1S/C6H5NO3/c8-6-3-1-5(2-4-6)7(9)10/h1-4,8H",
"inchikey":"BTJIUGUIPKRLHP-UHFFFAOYSA-N",
"kegg.compound":"C00870",
"metanetx.chemical":"MNXM526",
"sbo":"SBO:0000247",
"seed.compound":"cpd00646"
}
},
{
"id":"cpd15667_c0",
"name":"glycerol teichoic acid (n=45), linked, unsubstituted_c0",
"compartment":"c0",
"charge":1,
"formula":"C191H359N10O259P46R",
"annotation":{
"metanetx.chemical":"MNXM8675",
"sbo":"SBO:0000247",
"seed.compound":"cpd15667"
}
},
{
"id":"cpd02930_c0",
"name":"Lipid X_c0",
"compartment":"c0",
"charge":1,
"formula":"C34H64NO12P",
"annotation":{
"bigg.metabolite":[
"lipidX",
"lipidX_HP"
],
"biocyc":"META:BISOHMYR-GLUCOSAMINYL-1P",
"inchi":"InChI=1S/C34H66NO12P/c1-3-5-7-9-11-13-15-17-19-21-26(37)23-29(39)35-31-33(32(41)28(25-36)45-34(31)47-48(42,43)44)46-30(40)24-27(38)22-20-18-16-14-12-10-8-6-4-2/h26-28,31-34,36-38,41H,3-25H2,1-2H3,(H,35,39)(H2,42,43,44)/p-2/t26-,27-,28-,31-,32-,33-,34-/m1/s1",
"inchikey":"HEHQDWUWJVPREQ-XQJZMFRCSA-L",
"kegg.compound":"C04824",
"metanetx.chemical":"MNXM1839",
"sbo":"SBO:0000247",
"seed.compound":"cpd02930"
}
},
{
"id":"cpd11465_c0",
"name":"But-2-enoyl-[acyl-carrier protein]_c0",
"compartment":"c0",
"charge":1,
"formula":"C15H25N2O8PRS",
"annotation":{
"bigg.metabolite":"but2eACP",
"chebi":"17017",
"kegg.compound":"C04246",
"metanetx.chemical":"MNXM3229",
"sbo":"SBO:0000247",
"seed.compound":"cpd11465"
}
},
{
"id":"cpd00199_c0",
"name":"4-Oxobutanoate_c0",
"compartment":"c0",
"charge":1,
"formula":"C4H5O3",
"annotation":{
"bigg.metabolite":"sucsal",
"biocyc":"META:SUCC-S-ALD",
"chebi":"16265",
"hmdb":"HMDB01259",
"inchi":"InChI=1S/C4H6O3/c5-3-1-2-4(6)7/h3H,1-2H2,(H,6,7)/p-1",
"inchikey":"UIUJIQZEACWQSV-UHFFFAOYSA-M",
"kegg.compound":"C00232",
"metanetx.chemical":"MNXM172",
"sbo":"SBO:0000247",
"seed.compound":"cpd00199"
}
},
{
"id":"cpd15770_c0",
"name":"Isopentadecanoyllipoteichoic acid (n=24), linked, N-acetyl-D-glucosamine_c0",
"compartment":"c0",
"charge":1,
"formula":"C309H540N24O255P24",
"annotation":{
"metanetx.chemical":"MNXM8772",
"sbo":"SBO:0000247",
"seed.compound":"cpd15770"
}
},
{
"id":"cpd00279_c0",
"name":"Acetoacetyl-CoA_c0",
"compartment":"c0",
"charge":1,
"formula":"C25H36N7O18P3S",
"annotation":{
"bigg.metabolite":"aacoa",
"biocyc":"META:ACETOACETYL-COA",
"hmdb":"HMDB01484",
"inchi":"InChI=1S/C25H40N7O18P3S/c1-13(33)8-16(35)54-7-6-27-15(34)4-5-28-23(38)20(37)25(2,3)10-47-53(44,45)50-52(42,43)46-9-14-19(49-51(39,40)41)18(36)24(48-14)32-12-31-17-21(26)29-11-30-22(17)32/h11-12,14,18-20,24,36-37H,4-10H2,1-3H3,(H,27,34)(H,28,38)(H,42,43)(H,44,45)(H2,26,29,30)(H2,39,40,41)/p-4/t14-,18-,19-,20+,24-/m1/s1",
"inchikey":"OJFDKHTZOUZBOS-CITAKDKDSA-J",
"kegg.compound":"C00332",
"metanetx.chemical":"MNXM133",
"sbo":"SBO:0000247",
"seed.compound":"cpd00279"
}
},
{
"id":"cpd01329_e0",
"name":"Maltohexaose_e0",
"compartment":"e0",
"charge":1,
"formula":"C36H62O31",
"annotation":{
"bigg.metabolite":"malthx",
"biocyc":"META:MALTOHEXAOSE",
"hmdb":"HMDB12253",
"inchi":"InChI=1S/C36H62O31/c37-1-7-13(43)14(44)21(51)32(58-7)64-27-9(3-39)60-34(23(53)16(27)46)66-29-11(5-41)62-36(25(55)18(29)48)67-30-12(6-42)61-35(24(54)19(30)49)65-28-10(4-40)59-33(22(52)17(28)47)63-26-8(2-38)57-31(56)20(50)15(26)45/h7-56H,1-6H2/t7-,8-,9-,10-,11-,12-,13-,14+,15-,16-,17-,18-,19-,20-,21-,22-,23-,24-,25-,26-,27-,28-,29-,30-,31?,32-,33-,34-,35-,36-/m1/s1",
"inchikey":"OCIBBXPLUVYKCH-LIGGPISVSA-N",
"kegg.compound":[
"G00755",
"C01936"
],
"metanetx.chemical":"MNXM61028",
"sbo":"SBO:0000247",
"seed.compound":"cpd01329"
}
},
{
"id":"cpd00118_c0",
"name":"Putrescine_c0",
"compartment":"c0",
"charge":1,
"formula":"C4H14N2",
"annotation":{
"bigg.metabolite":"ptrc",
"biocyc":"META:PUTRESCINE",
"inchi":"InChI=1S/C4H12N2/c5-3-1-2-4-6/h1-6H2/p+2",
"inchikey":"KIDHWZJUCRJVML-UHFFFAOYSA-P",
"kegg.compound":"C00134",
"metanetx.chemical":"MNXM118",
"sbo":"SBO:0000247",
"seed.compound":"cpd00118"
}
},
{
"id":"cpd01845_c0",
"name":"Protochlorophyllide_c0",
"compartment":"c0",
"charge":1,
"formula":"C35H30MgN4O5",
"annotation":{
"bigg.metabolite":"pchlld",
"biocyc":"META:MONO-VINYL-PROTOCHLOROPHYLLIDE-A",
"hmdb":"HMDB31148",
"inchi":"InChI=1S/C35H34N4O5.Mg/c1-8-19-15(3)22-12-24-17(5)21(10-11-28(40)41)32(38-24)30-31(35(43)44-7)34(42)29-18(6)25(39-33(29)30)14-27-20(9-2)16(4)23(37-27)13-26(19)36-22;/h8,12-14,31H,1,9-11H2,2-7H3,(H3,36,37,38,39,40,41,42);/q;+2/p-3/b22-12-,23-13-,24-12-,25-14-,26-13-,27-14-,32-30-;/t31-;/m1./s1",
"inchikey":"QBPCOMNNISRCTC-KKNVGXODSA-K",
"kegg.compound":"C02880",
"metanetx.chemical":"MNXM62503",
"sbo":"SBO:0000247",
"seed.compound":"cpd01845"
}
},
{
"id":"cpd15506_c0",
"name":"two disacharide linked murein units, tetrapeptide corsslinked tetrapeptide (A2pm->D-ala) (middle of chain)_c0",
"compartment":"c0",
"charge":1,
"formula":"C74H112N14O39",
"annotation":{
"bigg.metabolite":"murein4px4p",
"biocyc":"META:CPD0-2270",
"metanetx.chemical":"MNXM5316",
"sbo":"SBO:0000247",
"seed.compound":"cpd15506"
}
},
{
"id":"cpd00073_e0",
"name":"Urea_e0",
"compartment":"e0",
"charge":1,
"formula":"CH4N2O",
"annotation":{
"bigg.metabolite":"urea",
"biocyc":"META:UREA",
"hmdb":"HMDB00294",
"inchi":"InChI=1S/CH4N2O/c2-1(3)4/h(H4,2,3,4)",
"inchikey":"XSQUKJJJFZCRTK-UHFFFAOYSA-N",
"kegg.compound":"C00086",
"metanetx.chemical":"MNXM117",
"sbo":"SBO:0000247",
"seed.compound":"cpd00073"
}
},
{
"id":"cpd00875_c0",
"name":"KDO_c0",
"compartment":"c0",
"charge":1,
"formula":"C8H13O8",
"annotation":{
"bigg.metabolite":"kdo",
"biocyc":[
"META:CPD-19753",
"META:KDO",
"META:B-DMAN-OCT-2:6_1:A_2:KETO_3:D"
],
"chebi":"1493",
"inchi":"InChI=1S/C8H14O8/c9-2-5(12)7(14)6(13)3(10)1-4(11)8(15)16/h3,5-7,9-10,12-14H,1-2H2,(H,15,16)/p-1/t3-,5-,6-,7-/m1/s1",
"inchikey":"KYQCXUMVJGMDNG-SHUUEZRQSA-M",
"kegg.compound":"C01187",
"metanetx.chemical":[
"MNXM36403",
"MNXM989"
],
"sbo":"SBO:0000247",
"seed.compound":"cpd00875"
}
},
{
"id":"cpd01651_c0",
"name":"L-3-Cyanoalanine_c0",
"compartment":"c0",
"charge":1,
"formula":"C4H6N2O2",
"annotation":{
"biocyc":"META:CPD-603",
"chebi":"1477",
"hmdb":"HMDB60245",
"inchi":"InChI=1S/C4H6N2O2/c5-2-1-3(6)4(7)8/h3H,1,6H2,(H,7,8)/t3-/m0/s1",
"inchikey":"BXRLWGXPSRYJDZ-VKHMYHEASA-N",
"kegg.compound":"C02512",
"metanetx.chemical":"MNXM1014",
"sbo":"SBO:0000247",
"seed.compound":"cpd01651"
}
},
{
"id":"cpd06227_c0",
"name":"THF-L-glutamate_c0",
"compartment":"c0",
"charge":1,
"formula":"C24H27N8O9",
"annotation":{
"bigg.metabolite":"thfglu",
"chebi":"9483",
"hmdb":"HMDB06825",
"kegg.compound":"C03541",
"metanetx.chemical":[
"MNXM317",
"MNXM131102"
],
"sbo":"SBO:0000247",
"seed.compound":"cpd06227"
}
},
{
"id":"cpd11533_c0",
"name":"11-methyl-3-oxo-dodecanoyl-ACP_c0",
"compartment":"c0",
"charge":1,
"formula":"C24H43N2O9PRS",
"annotation":{
"metanetx.chemical":"MNXM9671",
"sbo":"SBO:0000247",
"seed.compound":"cpd11533"
}
},
{
"id":"cpd00085_c0",
"name":"beta-Alanine_c0",
"compartment":"c0",
"charge":1,
"formula":"C3H7NO2",
"annotation":{
"bigg.metabolite":"ala_B",
"biocyc":"META:B-ALANINE",
"hmdb":"HMDB00056",
"inchi":"InChI=1S/C3H7NO2/c4-2-1-3(5)6/h1-2,4H2,(H,5,6)",
"inchikey":"UCMIRNVEIXFBKS-UHFFFAOYSA-N",
"kegg.compound":"C00099",
"metanetx.chemical":"MNXM144",
"sbo":"SBO:0000247",
"seed.compound":"cpd00085"
}
},
{
"id":"cpd11590_e0",
"name":"met-L-ala-L_e0",
"compartment":"e0",
"charge":1,
"formula":"C8H15N2O3S",
"annotation":{
"metanetx.chemical":"MNXM8868",
"sbo":"SBO:0000247",
"seed.compound":"cpd11590"
}
},
{
"id":"cpd35272-c0_c0",
"name":"2-O-sulfo-alpha,alpha-trehalose_c0",
"compartment":"c0",
"charge":1,
"formula":"C12H21O14S",
"annotation":{
"sbo":"SBO:0000247",
"seed.compound":"cpd35272-c0"
}
},
{
"id":"cpd11441_c0",
"name":"fa6coa_c0",
"compartment":"c0",
"charge":1,
"formula":"C37H63N7O17P3S",
"annotation":{
"metanetx.chemical":"MNXM5746",
"sbo":"SBO:0000247",
"seed.compound":"cpd11441"
}
},
{
"id":"cpd00498_c0",
"name":"2-Aceto-2-hydroxybutanoate_c0",
"compartment":"c0",
"charge":1,
"formula":"C6H9O4",
"annotation":{
"bigg.metabolite":"2ahbut",
"biocyc":"META:2-ACETO-2-HYDROXY-BUTYRATE",
"chebi":"982",
"inchi":"InChI=1S/C6H10O4/c1-3-6(10,4(2)7)5(8)9/h10H,3H2,1-2H3,(H,8,9)/p-1/t6-/m0/s1",
"inchikey":"VUQLHQFKACOHNZ-LURJTMIESA-M",
"kegg.compound":[
"C00659",
"C06006"
],
"metanetx.chemical":[
"MNXM163143",
"MNXM114220"
],
"sbo":"SBO:0000247",
"seed.compound":"cpd00498"
}
},
{
"id":"cpd00773_c0",
"name":"UDP-MurNAc_c0",
"compartment":"c0",
"charge":1,
"formula":"C20H28N3O19P2",
"annotation":{
"bigg.metabolite":"uamr",
"biocyc":"META:UDP-N-ACETYLMURAMATE",
"chebi":"70765",
"hmdb":"HMDB11720",
"inchi":"InChI=1S/C20H31N3O19P2/c1-7(18(30)31)38-16-12(21-8(2)25)19(40-9(5-24)14(16)28)41-44(35,36)42-43(33,34)37-6-10-13(27)15(29)17(39-10)23-4-3-11(26)22-20(23)32/h3-4,7,9-10,12-17,19,24,27-29H,5-6H2,1-2H3,(H,21,25)(H,30,31)(H,33,34)(H,35,36)(H,22,26,32)/p-3/t7-,9-,10-,12-,13-,14-,15-,16-,17-,19-/m1/s1",
"inchikey":"NQBRVZNDBBMBLJ-MQTLHLSBSA-K",
"kegg.compound":"C01050",
"metanetx.chemical":[
"MNXM722733",
"MNXM785",
"MNXM722797"
],
"sbo":"SBO:0000247",
"seed.compound":"cpd00773"
}
},
{
"id":"cpd15322_c0",
"name":"1-Acyl-sn-glycero-3-phosphoglycerol hexadec-9-enoyl_c0",
"compartment":"c0",
"charge":1,
"formula":"C22H42O9P",
"annotation":{
"bigg.metabolite":"1agpg161",
"metanetx.chemical":"MNXM147674",
"sbo":"SBO:0000247",
"seed.compound":"cpd15322"
}
},
{
"id":"cpd00016_c0",
"name":"Pyridoxal phosphate_c0",
"compartment":"c0",
"charge":1,
"formula":"C8H8NO6P",
"annotation":{
"bigg.metabolite":"pydx5p",
"biocyc":"META:PYRIDOXAL_PHOSPHATE",
"inchi":"InChI=1S/C8H10NO6P/c1-5-8(11)7(3-10)6(2-9-5)4-15-16(12,13)14/h2-3,11H,4H2,1H3,(H2,12,13,14)/p-2",
"inchikey":"NGVDGCNFYWLIFO-UHFFFAOYSA-L",
"kegg.compound":"C00018",
"metanetx.chemical":"MNXM161",
"sbo":"SBO:0000247",
"seed.compound":"cpd00016"
}
},
{
"id":"cpd11567_c0",
"name":"14-methyl-3-hydroxy-pentadecanoyl-ACP_c0",
"compartment":"c0",
"charge":1,
"formula":"C27H51N2O9PRS",
"annotation":{
"metanetx.chemical":"MNXM9699",
"sbo":"SBO:0000247",
"seed.compound":"cpd11567"
}
},
{
"id":"cpd00658_c0",
"name":"Isochorismate_c0",
"compartment":"c0",
"charge":1,
"formula":"C10H8O6",
"annotation":{
"bigg.metabolite":"ichor",
"biocyc":"META:ISOCHORISMATE",
"chebi":"29780",
"inchi":"InChI=1S/C10H10O6/c1-5(9(12)13)16-7-4-2-3-6(8(7)11)10(14)15/h2-4,7-8,11H,1H2,(H,12,13)(H,14,15)/p-2/t7-,8-/m0/s1",
"inchikey":"NTGWPRCCOQCMGE-YUMQZZPRSA-L",
"kegg.compound":"C00885",
"metanetx.chemical":"MNXM799",
"sbo":"SBO:0000247",
"seed.compound":"cpd00658"
}
},
{
"id":"cpd03122_c0",
"name":"(S)-Hydroxyhexanoyl-CoA_c0",
"compartment":"c0",
"charge":1,
"formula":"C27H42N7O18P3S",
"annotation":{
"bigg.metabolite":"3hhcoa",
"biocyc":"META:OH-HEXANOYL-COA",
"chebi":"419",
"hmdb":"HMDB03942",
"inchi":"InChI=1S/C27H46N7O18P3S/c1-4-5-15(35)10-18(37)56-9-8-29-17(36)6-7-30-25(40)22(39)27(2,3)12-49-55(46,47)52-54(44,45)48-11-16-21(51-53(41,42)43)20(38)26(50-16)34-14-33-19-23(28)31-13-32-24(19)34/h13-16,20-22,26,35,38-39H,4-12H2,1-3H3,(H,29,36)(H,30,40)(H,44,45)(H,46,47)(H2,28,31,32)(H2,41,42,43)/p-4/t15-,16+,20+,21+,22?,26+/m0/s1",
"inchikey":"VAAHKRMGOFIORX-DWUFXMDISA-J",
"kegg.compound":"C05268",
"metanetx.chemical":"MNXM757",
"sbo":"SBO:0000247",
"seed.compound":"cpd03122"
}
},
{
"id":"cpd15769_c0",
"name":"Isotetradecanoyllipoteichoic acid (n=24), linked, N-acetyl-D-glucosamine_c0",
"compartment":"c0",
"charge":1,
"formula":"C307H536N24O255P24",
"annotation":{
"metanetx.chemical":"MNXM8777",
"sbo":"SBO:0000247",
"seed.compound":"cpd15769"
}
},
{
"id":"cpd15679_c0",
"name":"1,2-diisotetradecanoyl-sn-glycerol 3-phosphate_c0",
"compartment":"c0",
"charge":1,
"formula":"C31H60O8P",
"annotation":{
"metanetx.chemical":"MNXM6583",
"sbo":"SBO:0000247",
"seed.compound":"cpd15679"
}
},
{
"id":"cpd11511_c0",
"name":"10-methyl-dodecanoyl-ACP_c0",
"compartment":"c0",
"charge":1,
"formula":"C24H45N2O8PRS",
"annotation":{
"metanetx.chemical":"MNXM8003",
"sbo":"SBO:0000247",
"seed.compound":"cpd11511"
}
},
{
"id":"cpd11477_c0",
"name":"(2E)-Hexadecenoyl-[acp]_c0",
"compartment":"c0",
"charge":1,
"formula":"C27H49N2O8PRS",
"annotation":{
"bigg.metabolite":"tpalm2eACP",
"biocyc":"META:2-Hexadecenoyl-ACPs",
"chebi":"10729",
"kegg.compound":"C05763",
"metanetx.chemical":"MNXM29072",
"sbo":"SBO:0000247",
"seed.compound":"cpd11477"
}
},
{
"id":"cpd26761_c0",
"name":"Cyanophycin-aspartate_c0",
"compartment":"c0",
"charge":1,
"formula":"C44H72N21O20R",
"annotation":{
"biocyc":"META:Cyanophycin-aspartate",
"metanetx.chemical":"MNXM724521",
"sbo":"SBO:0000247",
"seed.compound":"cpd26761"
}
},
{
"id":"cpd00233_c0",
"name":"Tetrahydrobiopterin_c0",
"compartment":"c0",
"charge":1,
"formula":"C9H15N5O3",
"annotation":{
"bigg.metabolite":"thbpt",
"biocyc":"META:CPD-14053",
"hmdb":"HMDB00027",
"inchi":"InChI=1S/C9H15N5O3/c1-3(15)6(16)4-2-11-7-5(12-4)8(17)14-9(10)13-7/h3-4,6,12,15-16H,2H2,1H3,(H4,10,11,13,14,17)/t3-,4+,6-/m0/s1",
"inchikey":"FNKQXYHWGSIFBK-RPDRRWSUSA-N",
"kegg.compound":"C00272",
"metanetx.chemical":[
"MNXM722714",
"MNXM59378"
],
"sbo":"SBO:0000247",
"seed.compound":"cpd00233"
}
},
{
"id":"cpd15747_c0",
"name":"Myristoyllipoteichoic acid (n=24), linked, unsubstituted_c0",
"compartment":"c0",
"charge":1,
"formula":"C115H224O135P24",
"annotation":{
"metanetx.chemical":"MNXM5827",
"sbo":"SBO:0000247",
"seed.compound":"cpd15747"
}
},
{
"id":"cpd00038_c0",
"name":"GTP_c0",
"compartment":"c0",
"charge":1,
"formula":"C10H13N5O14P3",
"annotation":{
"bigg.metabolite":"gtp",
"biocyc":"META:GTP",
"chebi":"15996",
"hmdb":"HMDB01273",
"inchi":"InChI=1S/C10H16N5O14P3/c11-10-13-7-4(8(18)14-10)12-2-15(7)9-6(17)5(16)3(27-9)1-26-31(22,23)29-32(24,25)28-30(19,20)21/h2-3,5-6,9,16-17H,1H2,(H,22,23)(H,24,25)(H2,19,20,21)(H3,11,13,14,18)/p-3/t3-,5-,6-,9-/m1/s1",
"inchikey":"XKMLYUALXHKNFT-UUOKFMHZSA-K",
"kegg.compound":"C00044",
"metanetx.chemical":"MNXM51",
"sbo":"SBO:0000247",
"seed.compound":"cpd00038"
}
},
{
"id":"cpd00063_c0",
"name":"Ca2+_c0",
"compartment":"c0",
"charge":1,
"formula":"Ca",
"annotation":{
"bigg.metabolite":"ca2",
"biocyc":"META:CA+2",
"chebi":"3308",
"inchi":"InChI=1S/Ca/q+2",
"inchikey":"BHPQYMZQTOCNFJ-UHFFFAOYSA-N",
"kegg.compound":"C00076",
"metanetx.chemical":"MNXM128",
"sbo":"SBO:0000247",
"seed.compound":"cpd00063"
}
},
{
"id":"cpd02414_c0",
"name":"L-2-Amino-6-oxopimelate_c0",
"compartment":"c0",
"charge":1,
"formula":"C7H10NO5",
"annotation":{
"biocyc":"META:L-ALPHA-AMINO-EPSILON-KETO-PIMELATE",
"inchi":"InChI=1S/C7H11NO5/c8-4(6(10)11)2-1-3-5(9)7(12)13/h4H,1-3,8H2,(H,10,11)(H,12,13)/p-1/t4-/m0/s1",
"inchikey":"UKCSFKLWNHUBDY-BYPYZUCNSA-M",
"kegg.compound":"C03871",
"metanetx.chemical":"MNXM1873",
"sbo":"SBO:0000247",
"seed.compound":"cpd02414"
}
},
{
"id":"cpd01329_c0",
"name":"Maltohexaose_c0",
"compartment":"c0",
"charge":1,
"formula":"C36H62O31",
"annotation":{
"bigg.metabolite":"malthx",
"biocyc":"META:MALTOHEXAOSE",
"hmdb":"HMDB12253",
"inchi":"InChI=1S/C36H62O31/c37-1-7-13(43)14(44)21(51)32(58-7)64-27-9(3-39)60-34(23(53)16(27)46)66-29-11(5-41)62-36(25(55)18(29)48)67-30-12(6-42)61-35(24(54)19(30)49)65-28-10(4-40)59-33(22(52)17(28)47)63-26-8(2-38)57-31(56)20(50)15(26)45/h7-56H,1-6H2/t7-,8-,9-,10-,11-,12-,13-,14+,15-,16-,17-,18-,19-,20-,21-,22-,23-,24-,25-,26-,27-,28-,29-,30-,31?,32-,33-,34-,35-,36-/m1/s1",
"inchikey":"OCIBBXPLUVYKCH-LIGGPISVSA-N",
"kegg.compound":[
"G00755",
"C01936"
],
"metanetx.chemical":"MNXM61028",
"sbo":"SBO:0000247",
"seed.compound":"cpd01329"
}
},
{
"id":"cpd02886_c0",
"name":"UDP-3-O-(beta-hydroxymyristoyl)-N-acetylglucosamine_c0",
"compartment":"c0",
"charge":1,
"formula":"C31H51N3O19P2",
"annotation":{
"bigg.metabolite":"u3aga",
"biocyc":"META:UDP-OHMYR-ACETYLGLUCOSAMINE",
"inchi":"InChI=1S/C31H53N3O19P2/c1-3-4-5-6-7-8-9-10-11-12-19(37)15-23(39)51-28-24(32-18(2)36)30(50-20(16-35)26(28)41)52-55(46,47)53-54(44,45)48-17-21-25(40)27(42)29(49-21)34-14-13-22(38)33-31(34)43/h13-14,19-21,24-30,35,37,40-42H,3-12,15-17H2,1-2H3,(H,32,36)(H,44,45)(H,46,47)(H,33,38,43)/p-2/t19-,20-,21-,24-,25-,26-,27-,28-,29-,30-/m1/s1",
"inchikey":"TZSJGZGYQDNRRX-MPLCHSTDSA-L",
"kegg.compound":"C04738",
"metanetx.chemical":"MNXM2157",
"sbo":"SBO:0000247",
"seed.compound":"cpd02886"
}
},
{
"id":"cpd08615_c0",
"name":"1-Hydroxy-2-methyl-2-butenyl 4-diphosphate_c0",
"compartment":"c0",
"charge":1,
"formula":"C5H10O8P2",
"annotation":{
"bigg.metabolite":"h2mb4p",
"biocyc":"META:HYDROXY-METHYL-BUTENYL-DIP",
"chebi":"632",
"inchi":"InChI=1S/C5H12O8P2/c1-5(4-6)2-3-12-15(10,11)13-14(7,8)9/h2,6H,3-4H2,1H3,(H,10,11)(H2,7,8,9)/p-2/b5-2+",
"inchikey":"MDSIZRKJVDMQOQ-GORDUTHDSA-L",
"kegg.compound":"C11811",
"metanetx.chemical":"MNXM606",
"sbo":"SBO:0000247",
"seed.compound":"cpd08615"
}
},
{
"id":"cpd11499_c0",
"name":"4-methyl-hexanoyl-ACP_c0",
"compartment":"c0",
"charge":1,
"formula":"C18H33N2O8PRS",
"annotation":{
"metanetx.chemical":"MNXM8147",
"sbo":"SBO:0000247",
"seed.compound":"cpd11499"
}
},
{
"id":"cpd11589_e0",
"name":"gly-asp-L_e0",
"compartment":"e0",
"charge":1,
"formula":"C6H9N2O5",
"annotation":{
"biocyc":"META:CPD-13406",
"inchi":"InChI=1S/C6H10N2O5/c7-2-4(9)8-3(6(12)13)1-5(10)11/h3H,1-2,7H2,(H,8,9)(H,10,11)(H,12,13)/p-1/t3-/m0/s1",
"inchikey":"SCCPDJAQCXWPTF-VKHMYHEASA-M",
"metanetx.chemical":[
"MNXM722983",
"MNXM55269"
],
"sbo":"SBO:0000247",
"seed.compound":"cpd11589"
}
},
{
"id":"cpd00106_c0",
"name":"Fumarate_c0",
"compartment":"c0",
"charge":1,
"formula":"C4H2O4",
"annotation":{
"bigg.metabolite":"fum",
"biocyc":"META:FUM",
"hmdb":"HMDB00134",
"inchi":"InChI=1S/C4H4O4/c5-3(6)1-2-4(7)8/h1-2H,(H,5,6)(H,7,8)/p-2/b2-1+",
"inchikey":"VZCYOOQTPOCHFL-OWOJBTEDSA-L",
"kegg.compound":"C00122",
"metanetx.chemical":"MNXM93",
"sbo":"SBO:0000247",
"seed.compound":"cpd00106"
}
},
{
"id":"cpd11590_c0",
"name":"met-L-ala-L_c0",
"compartment":"c0",
"charge":1,
"formula":"C8H15N2O3S",
"annotation":{
"metanetx.chemical":"MNXM8868",
"sbo":"SBO:0000247",
"seed.compound":"cpd11590"
}
},
{
"id":"cpd00349_c0",
"name":"Sedoheptulose 1,7-bisphosphate_c0",
"compartment":"c0",
"charge":1,
"formula":"C7H12O13P2",
"annotation":{
"bigg.metabolite":"s17bp",
"biocyc":"META:D-SEDOHEPTULOSE-1-7-P2",
"hmdb":"HMDB60274",
"inchi":"InChI=1S/C7H16O13P2/c8-3(1-19-21(13,14)15)5(10)7(12)6(11)4(9)2-20-22(16,17)18/h3,5-8,10-12H,1-2H2,(H2,13,14,15)(H2,16,17,18)/p-4/t3-,5-,6-,7-/m1/s1",
"inchikey":"OKHXOUGRECCASI-SHUUEZRQSA-J",
"kegg.compound":"C00447",
"metanetx.chemical":"MNXM1294",
"sbo":"SBO:0000247",
"seed.compound":"cpd00349"
}
},
{
"id":"cpd02631_c0",
"name":"DKDI_c0",
"compartment":"c0",
"charge":1,
"formula":"C6H8O5",
"annotation":{
"bigg.metabolite":"dkdi",
"biocyc":"META:CPD-1133",
"chebi":"4077",
"inchi":"InChI=1S/C6H8O5/c7-2-1-3(8)5(10)6(11)4(2)9/h2,4,6-7,9,11H,1H2/t2-,4+,6-/m1/s1",
"inchikey":"SHFQRUVRUBHHRE-CJPQEGFPSA-N",
"kegg.compound":"C04287",
"metanetx.chemical":"MNXM114119",
"sbo":"SBO:0000247",
"seed.compound":"cpd02631"
}
},
{
"id":"cpd01420_c0",
"name":"beta-Carotene_c0",
"compartment":"c0",
"charge":1,
"formula":"C40H56",
"annotation":{
"bigg.metabolite":"caro",
"biocyc":"META:CPD1F-129",
"hmdb":"HMDB00561",
"inchi":"InChI=1S/C40H56/c1-31(19-13-21-33(3)25-27-37-35(5)23-15-29-39(37,7)8)17-11-12-18-32(2)20-14-22-34(4)26-28-38-36(6)24-16-30-40(38,9)10/h11-14,17-22,25-28H,15-16,23-24,29-30H2,1-10H3/b12-11+,19-13+,20-14+,27-25+,28-26+,31-17+,32-18+,33-21+,34-22+",
"inchikey":"OENHQHLEOONYIE-JLTXGRSLSA-N",
"kegg.compound":"C02094",
"metanetx.chemical":"MNXM614",
"sbo":"SBO:0000247",
"seed.compound":"cpd01420"
}
},
{
"id":"cpd01741_c0",
"name":"ddca_c0",
"compartment":"c0",
"charge":1,
"formula":"C12H23O2",
"annotation":{
"bigg.metabolite":"ddca",
"biocyc":"META:DODECANOATE",
"inchi":"InChI=1S/C12H24O2/c1-2-3-4-5-6-7-8-9-10-11-12(13)14/h2-11H2,1H3,(H,13,14)/p-1",
"inchikey":"POULHZVOKOAJMA-UHFFFAOYSA-M",
"kegg.compound":"C02679",
"metanetx.chemical":"MNXM402",
"sbo":"SBO:0000247",
"seed.compound":"cpd01741"
}
},
{
"id":"cpd11523_c0",
"name":"5-methyl-trans-hex-2-enoyl-ACP_c0",
"compartment":"c0",
"charge":1,
"formula":"C18H31N2O8PRS",
"annotation":{
"metanetx.chemical":"MNXM8176",
"sbo":"SBO:0000247",
"seed.compound":"cpd11523"
}
},
{
"id":"cpd15391_c0",
"name":"MurNAc 6-phosphate_c0",
"compartment":"c0",
"charge":1,
"formula":"C11H18NO11P",
"annotation":{
"bigg.metabolite":"acmum6p",
"inchi":"InChI=1S/C11H20NO11P/c1-4(10(15)16)22-9-7(12-5(2)13)11(17)23-6(8(9)14)3-21-24(18,19)20/h4,6-9,11,14,17H,3H2,1-2H3,(H,12,13)(H,15,16)(H2,18,19,20)/p-3/t4-,6-,7-,8-,9-,11?/m1/s1",
"inchikey":"NMEMTQKUEVNSPV-MKFCKLDKSA-K",
"kegg.compound":"C16698",
"metanetx.chemical":"MNXM90332",
"sbo":"SBO:0000247",
"seed.compound":"cpd15391"
}
},
{
"id":"cpd03487_c0",
"name":"Undecaprenyl-diphospho-N-acetylmuramoyl-(N-acetylglucosamine)-L-alanyl-D-glutamyl-L-lysyl-D-alanyl-D-alanine_c0",
"compartment":"c0",
"charge":1,
"formula":"C94H153N8O26P2",
"annotation":{
"bigg.metabolite":"uaaAgla",
"chebi":"9869",
"metanetx.chemical":"MNXM88512",
"sbo":"SBO:0000247",
"seed.compound":"cpd03487"
}
},
{
"id":"cpd00014_c0",
"name":"UDP_c0",
"compartment":"c0",
"charge":1,
"formula":"C9H12N2O12P2",
"annotation":{
"bigg.metabolite":"udp",
"biocyc":"META:UDP",
"hmdb":"HMDB00295",
"inchi":"InChI=1S/C9H14N2O12P2/c12-5-1-2-11(9(15)10-5)8-7(14)6(13)4(22-8)3-21-25(19,20)23-24(16,17)18/h1-2,4,6-8,13-14H,3H2,(H,19,20)(H,10,12,15)(H2,16,17,18)/p-2/t4-,6-,7-,8-/m1/s1",
"inchikey":"XCCTYIAWTASOJW-XVFCMESISA-L",
"kegg.compound":[
"G10619",
"C00015"
],
"metanetx.chemical":"MNXM17",
"sbo":"SBO:0000247",
"seed.compound":"cpd00014"
}
},
{
"id":"cpd00175_c0",
"name":"UDP-N-acetyl-D-galactosamine_c0",
"compartment":"c0",
"charge":1,
"formula":"C17H25N3O17P2",
"annotation":{
"bigg.metabolite":"udpacgal",
"biocyc":"META:UDP-N-ACETYL-GALACTOSAMINE",
"hmdb":"HMDB00304",
"inchi":"InChI=1S/C17H27N3O17P2/c1-6(22)18-10-13(26)11(24)7(4-21)35-16(10)36-39(31,32)37-38(29,30)33-5-8-12(25)14(27)15(34-8)20-3-2-9(23)19-17(20)28/h2-3,7-8,10-16,21,24-27H,4-5H2,1H3,(H,18,22)(H,29,30)(H,31,32)(H,19,23,28)/p-2/t7-,8-,10-,11+,12-,13-,14-,15-,16?/m1/s1",
"inchikey":"LFTYTUAZOPRMMI-LDDHHVEYSA-L",
"kegg.compound":[
"G10611",
"C00203"
],
"metanetx.chemical":"MNXM162233",
"sbo":"SBO:0000247",
"seed.compound":"cpd00175"
}
},
{
"id":"cpd15324_c0",
"name":"1-Acyl-sn-glycero-3-phosphoglycerol octadec-11-enoyl_c0",
"compartment":"c0",
"charge":1,
"formula":"C24H46O9P",
"annotation":{
"bigg.metabolite":"1agpg181",
"metanetx.chemical":"MNXM6608",
"sbo":"SBO:0000247",
"seed.compound":"cpd15324"
}
},
{
"id":"cpd01080_c0",
"name":"ocdca_c0",
"compartment":"c0",
"charge":1,
"formula":"C18H35O2",
"annotation":{
"bigg.metabolite":"ocdca",
"biocyc":"META:STEARIC_ACID",
"inchi":"InChI=1S/C18H36O2/c1-2-3-4-5-6-7-8-9-10-11-12-13-14-15-16-17-18(19)20/h2-17H2,1H3,(H,19,20)/p-1",
"inchikey":"QIQXTHQIDYTFRH-UHFFFAOYSA-M",
"kegg.compound":"C01530",
"metanetx.chemical":"MNXM236",
"sbo":"SBO:0000247",
"seed.compound":"cpd01080"
}
},
{
"id":"cpd11569_c0",
"name":"14-methyl-pentadecanoyl-ACP_c0",
"compartment":"c0",
"charge":1,
"formula":"C27H51N2O8PRS",
"annotation":{
"metanetx.chemical":"MNXM8023",
"sbo":"SBO:0000247",
"seed.compound":"cpd11569"
}
},
{
"id":"cpd11508_c0",
"name":"10-methyl-3-oxo-dodecanoyl-ACP_c0",
"compartment":"c0",
"charge":1,
"formula":"C24H43N2O9PRS",
"annotation":{
"metanetx.chemical":"MNXM9655",
"sbo":"SBO:0000247",
"seed.compound":"cpd11508"
}
},
{
"id":"cpd15677_c0",
"name":"1,2-diisoheptadecanoyl-sn-glycerol 3-phosphate_c0",
"compartment":"c0",
"charge":1,
"formula":"C37H72O8P",
"annotation":{
"metanetx.chemical":"MNXM6580",
"sbo":"SBO:0000247",
"seed.compound":"cpd15677"
}
},
{
"id":"cpd01262_e0",
"name":"Amylotriose_e0",
"compartment":"e0",
"charge":1,
"formula":"C18H32O16",
"annotation":{
"bigg.metabolite":"malttr",
"biocyc":"META:MALTOTRIOSE",
"hmdb":"HMDB01262",
"inchi":"InChI=1S/C18H32O16/c19-1-4-7(22)8(23)12(27)17(31-4)34-15-6(3-21)32-18(13(28)10(15)25)33-14-5(2-20)30-16(29)11(26)9(14)24/h4-29H,1-3H2/t4-,5-,6-,7-,8+,9-,10-,11-,12-,13-,14-,15-,16?,17-,18-/m1/s1",
"inchikey":"FYGDTMLNYKFZSV-DZOUCCHMSA-N",
"kegg.compound":[
"C01835",
"G00280"
],
"metanetx.chemical":[
"MNXM526023",
"MNXM722790",
"MNXM61038"
],
"sbo":"SBO:0000247",
"seed.compound":"cpd01262"
}
},
{
"id":"cpd11475_c0",
"name":"(2E)-Decenoyl-[acp]_c0",
"compartment":"c0",
"charge":1,
"formula":"C21H37N2O8PRS",
"annotation":{
"bigg.metabolite":"tdec2eACP",
"biocyc":"META:Trans-D2-decenoyl-ACPs",
"chebi":"10724",
"kegg.compound":"C05754",
"metanetx.chemical":"MNXM28221",
"sbo":"SBO:0000247",
"seed.compound":"cpd11475"
}
},
{
"id":"cpd15485_c0",
"name":"heptosyl-kdo2-lipidA_c0",
"compartment":"c0",
"charge":1,
"formula":"C117H211N2O45P2",
"annotation":{
"bigg.metabolite":"hlipa",
"biocyc":"META:CPD0-929",
"inchi":"InChI=1S/C117H214N2O45P2/c1-7-13-19-25-31-37-38-44-50-56-62-68-94(132)153-83(66-60-54-48-42-35-29-23-17-11-5)72-96(134)157-110-98(119-92(130)71-82(65-59-53-47-41-34-28-22-16-10-4)152-93(131)67-61-55-49-43-36-30-24-18-12-6)111(150-78-89-100(136)109(156-95(133)70-81(124)64-58-52-46-40-33-27-21-15-9-3)97(112(154-89)164-166(147,148)149)118-91(129)69-80(123)63-57-51-45-39-32-26-20-14-8-2)155-90(108(110)163-165(144,145)146)79-151-116(114(140)141)74-88(160-117(115(142)143)73-84(125)99(135)105(161-117)86(127)76-121)107(106(162-116)87(128)77-122)159-113-103(139)101(137)102(138)104(158-113)85(126)75-120/h80-90,97-113,120-128,135-139H,7-79H2,1-6H3,(H,118,129)(H,119,130)(H,140,141)(H,142,143)(H2,144,145,146)(H2,147,148,149)/p-6/t80-,81-,82-,83-,84-,85+,86-,87-,88-,89-,90-,97-,98-,99-,100-,101+,102+,103+,104-,105-,106-,107-,108-,109-,110-,111-,112-,113-,116-,117-/m1/s1",
"inchikey":"HPDZKCJEWNZSML-YOZKHJKSSA-H",
"metanetx.chemical":"MNXM2680",
"sbo":"SBO:0000247",
"seed.compound":"cpd15485"
}
},
{
"id":"cpd00290_c0",
"name":"D-fructose-1,6-bisphosphate_c0",
"compartment":"c0",
"charge":1,
"formula":"C6H10O12P2",
"annotation":{
"bigg.metabolite":"fdp",
"biocyc":"META:FRUCTOSE-16-DIPHOSPHATE",
"hmdb":"HMDB01058",
"inchi":"InChI=1S/C6H14O12P2/c7-4-3(1-16-19(10,11)12)18-6(9,5(4)8)2-17-20(13,14)15/h3-5,7-9H,1-2H2,(H2,10,11,12)(H2,13,14,15)/p-4/t3-,4-,5+,6?/m1/s1",
"inchikey":"RNBGYGVWRKECFJ-VRPWFDPXSA-J",
"kegg.compound":"C00354",
"metanetx.chemical":"MNXM417",
"sbo":"SBO:0000247",
"seed.compound":"cpd00290"
}
},
{
"id":"cpd00510_c0",
"name":"deoxyribose-5-phosphate_c0",
"compartment":"c0",
"charge":1,
"formula":"C5H9O7P",
"annotation":{
"bigg.metabolite":"2dr5p",
"biocyc":"META:DEOXY-RIBOSE-5P",
"chebi":"16132",
"hmdb":"HMDB01031",
"inchi":"InChI=1S/C5H11O7P/c6-3-1-5(7)12-4(3)2-11-13(8,9)10/h3-7H,1-2H2,(H2,8,9,10)/p-2/t3-,4+,5?/m0/s1",
"inchikey":"KKZFLSZAWCYPOC-PYHARJCCSA-L",
"kegg.compound":"C00673",
"metanetx.chemical":[
"MNXM2179",
"MNXM35009"
],
"sbo":"SBO:0000247",
"seed.compound":"cpd00510"
}
},
{
"id":"cpd00235_c0",
"name":"D-mannose-6-phosphate_c0",
"compartment":"c0",
"charge":1,
"formula":"C6H11O9P",
"annotation":{
"bigg.metabolite":"man6p",
"biocyc":[
"META:CPD-15979",
"META:MANNOSE-6P"
],
"inchi":"InChI=1S/C6H13O9P/c7-3-2(1-14-16(11,12)13)15-6(10)5(9)4(3)8/h2-10H,1H2,(H2,11,12,13)/p-2/t2-,3-,4+,5+,6?/m1/s1",
"inchikey":"NBSCHQHZLSJFNQ-QTVWNMPRSA-L",
"kegg.compound":"C00275",
"metanetx.chemical":[
"MNXM427",
"MNXM90447",
"MNXM40579"
],
"sbo":"SBO:0000247",
"seed.compound":"cpd00235"
}
},
{
"id":"cpd00048_e0",
"name":"Sulfate_e0",
"compartment":"e0",
"charge":1,
"formula":"O4S",
"annotation":{
"bigg.metabolite":"so4",
"biocyc":[
"META:HSO4",
"META:SULFATE"
],
"hmdb":"HMDB01448",
"inchi":"InChI=1S/H2O4S/c1-5(2,3)4/h(H2,1,2,3,4)/p-2",
"inchikey":"QAOWNCQODCNURD-UHFFFAOYSA-L",
"kegg.compound":"C00059",
"metanetx.chemical":"MNXM58",
"sbo":"SBO:0000247",
"seed.compound":"cpd00048"
}
},
{
"id":"cpd15665_c0",
"name":"Peptidoglycan polymer (n subunits)_c0",
"compartment":"c0",
"charge":1,
"formula":"C80H125N16O42R",
"annotation":{
"metanetx.chemical":"MNXM7630",
"sbo":"SBO:0000247",
"seed.compound":"cpd15665"
}
},
{
"id":"cpd21083_c0",
"name":"4,4'-Diapo-zeta-carotene_c0",
"compartment":"c0",
"charge":1,
"formula":"C30H44",
"annotation":{
"biocyc":"META:CPD-9910",
"chebi":"62741",
"inchi":"InChI=1S/C30H44/c1-25(2)15-11-19-29(7)23-13-21-27(5)17-9-10-18-28(6)22-14-24-30(8)20-12-16-26(3)4/h9-10,13-18,21-24H,11-12,19-20H2,1-8H3/b10-9+,21-13+,22-14+,27-17+,28-18+,29-23+,30-24+",
"inchikey":"JJMKRPXUHIPSAW-ZOKJSSERSA-N",
"kegg.compound":"C19841",
"metanetx.chemical":"MNXM2631",
"sbo":"SBO:0000247",
"seed.compound":"cpd21083"
}
},
{
"id":"cpd00449_c0",
"name":"Dihydrolipoamide_c0",
"compartment":"c0",
"charge":1,
"formula":"C8H17NOS2",
"annotation":{
"bigg.metabolite":"dhlam",
"biocyc":"META:DIHYDROLIPOAMIDE",
"hmdb":"HMDB00985",
"inchi":"InChI=1S/C8H17NOS2/c9-8(10)4-2-1-3-7(12)5-6-11/h7,11-12H,1-6H2,(H2,9,10)/t7-/m1/s1",
"inchikey":"VLYUGYAKYZETRF-SSDOTTSWSA-N",
"kegg.compound":"C00579",
"metanetx.chemical":"MNXM1277",
"sbo":"SBO:0000247",
"seed.compound":"cpd00449"
}
},
{
"id":"cpd00063_e0",
"name":"Ca2+_e0",
"compartment":"e0",
"charge":1,
"formula":"Ca",
"annotation":{
"bigg.metabolite":"ca2",
"biocyc":"META:CA+2",
"chebi":"3308",
"inchi":"InChI=1S/Ca/q+2",
"inchikey":"BHPQYMZQTOCNFJ-UHFFFAOYSA-N",
"kegg.compound":"C00076",
"metanetx.chemical":"MNXM128",
"sbo":"SBO:0000247",
"seed.compound":"cpd00063"
}
},
{
"id":"cpd00957_c0",
"name":"2,5-Diamino-6-(5'-phosphoribosylamino)-4-pyrimidineone_c0",
"compartment":"c0",
"charge":1,
"formula":"C9H14N5O8P",
"annotation":{
"bigg.metabolite":[
"25drapp",
"25dhpp"
],
"biocyc":"META:DIAMINO-OH-PHOSPHORIBOSYLAMINO-PYR",
"inchi":"InChI=1S/C9H16N5O8P/c10-3-6(13-9(11)14-7(3)17)12-8-5(16)4(15)2(22-8)1-21-23(18,19)20/h2,4-5,8,15-16H,1,10H2,(H2,18,19,20)(H4,11,12,13,14,17)/p-2/t2-,4-,5-,8-/m1/s1",
"inchikey":"OCLCLRXKNJCOJD-UMMCILCDSA-L",
"kegg.compound":"C01304",
"metanetx.chemical":[
"MNXM648",
"MNXM90905"
],
"sbo":"SBO:0000247",
"seed.compound":"cpd00957"
}
},
{
"id":"cpd15336_c0",
"name":"2-Acyl-sn-glycero-3-phosphoethanolamine dodecanoyl_c0",
"compartment":"c0",
"charge":1,
"formula":"C17H36NO7P",
"annotation":{
"bigg.metabolite":"2agpe120",
"metanetx.chemical":"MNXM146494",
"sbo":"SBO:0000247",
"seed.compound":"cpd15336"
}
},
{
"id":"cpd11580_e0",
"name":"Gly-Gln_e0",
"compartment":"e0",
"charge":1,
"formula":"C7H13N3O4",
"annotation":{
"biocyc":"META:CPD-13394",
"chebi":"73898",
"hmdb":"HMDB28839",
"inchi":"InChI=1S/C7H13N3O4/c8-3-6(12)10-4(7(13)14)1-2-5(9)11/h4H,1-3,8H2,(H2,9,11)(H,10,12)(H,13,14)/t4-/m0/s1",
"inchikey":"PNMUAGGSDZXTHX-BYPYZUCNSA-N",
"metanetx.chemical":"MNXM55276",
"sbo":"SBO:0000247",
"seed.compound":"cpd11580"
}
},
{
"id":"cpd00223_c0",
"name":"Glycerate_c0",
"compartment":"c0",
"charge":1,
"formula":"C3H5O4",
"annotation":{
"bigg.metabolite":"glyc__R",
"biocyc":"META:GLYCERATE",
"hmdb":"HMDB00139",
"inchi":"InChI=1S/C3H6O4/c4-1-2(5)3(6)7/h2,4-5H,1H2,(H,6,7)/p-1/t2-/m1/s1",
"inchikey":"RBNPOMFGQQGHHO-UWTATZPHSA-M",
"kegg.compound":"C00258",
"metanetx.chemical":[
"MNXM189",
"MNXM40615"
],
"sbo":"SBO:0000247",
"seed.compound":"cpd00223"
}
},
{
"id":"cpd03421_c0",
"name":"Cobyrinate_c0",
"compartment":"c0",
"charge":1,
"formula":"C45H55CoN4O14",
"annotation":{
"bigg.metabolite":"cobya",
"biocyc":"META:CPD-9049",
"chebi":"3800",
"inchi":"InChI=1S/C45H60N4O14.Co/c1-21-36-24(10-13-30(52)53)41(3,4)28(47-36)18-27-23(9-12-29(50)51)43(6,19-34(60)61)39(46-27)22(2)37-25(11-14-31(54)55)44(7,20-35(62)63)45(8,49-37)40-26(17-33(58)59)42(5,38(21)48-40)16-15-32(56)57;/h18,23-26,40H,9-17,19-20H2,1-8H3,(H8,46,47,48,49,50,51,52,53,54,55,56,57,58,59,60,61,62,63);/q;+2/p-8/t23-,24-,25-,26+,40-,42-,43+,44+,45+;/m1./s1",
"inchikey":"ZRAQEEAQQLYOBK-OKJGWHJPSA-F",
"kegg.compound":"C05773",
"metanetx.chemical":[
"MNXM92210",
"MNXM90961"
],
"sbo":"SBO:0000247",
"seed.compound":"cpd03421"
}
},
{
"id":"cpd12848_c0",
"name":"Holo-[carboxylase]_c0",
"compartment":"c0",
"charge":1,
"formula":"C17H27N5O4R2S",
"annotation":{
"bigg.metabolite":"btnCCP",
"kegg.compound":"C06250",
"metanetx.chemical":"MNXM96075",
"sbo":"SBO:0000247",
"seed.compound":"cpd12848"
}
},
{
"id":"cpd00911_c0",
"name":"6-phospho-D-glucono-1-5-lactone_c0",
"compartment":"c0",
"charge":1,
"formula":"C6H9O9P",
"annotation":{
"bigg.metabolite":"6pgl",
"biocyc":"META:D-6-P-GLUCONO-DELTA-LACTONE",
"inchi":"InChI=1S/C6H11O9P/c7-3-2(1-14-16(11,12)13)15-6(10)5(9)4(3)8/h2-5,7-9H,1H2,(H2,11,12,13)/p-2/t2-,3-,4+,5-/m1/s1",
"inchikey":"IJOJIVNDFQSGAB-SQOUGZDYSA-L",
"kegg.compound":"C01236",
"metanetx.chemical":"MNXM429",
"sbo":"SBO:0000247",
"seed.compound":"cpd00911"
}
},
{
"id":"cpd02884_c0",
"name":"FAICAR_c0",
"compartment":"c0",
"charge":1,
"formula":"C10H13N4O9P",
"annotation":{
"bigg.metabolite":"fprica",
"biocyc":"META:PHOSPHORIBOSYL-FORMAMIDO-CARBOXAMIDE",
"chebi":"18381",
"hmdb":"HMDB01439",
"inchi":"InChI=1S/C10H15N4O9P/c11-8(18)5-9(13-3-15)14(2-12-5)10-7(17)6(16)4(23-10)1-22-24(19,20)21/h2-4,6-7,10,16-17H,1H2,(H2,11,18)(H,13,15)(H2,19,20,21)/p-2/t4-,6-,7-,10-/m1/s1",
"inchikey":"ABCOOORLYAOBOZ-KQYNXXCUSA-L",
"kegg.compound":"C04734",
"metanetx.chemical":"MNXM456",
"sbo":"SBO:0000247",
"seed.compound":"cpd02884"
}
},
{
"id":"cpd01157_c0",
"name":"Chitobiose_c0",
"compartment":"c0",
"charge":1,
"formula":"C16H28N2O11",
"annotation":{
"bigg.metabolite":"chtbs",
"biocyc":"META:CHITOBIOSE",
"chebi":"3597",
"hmdb":"HMDB03556",
"inchi":"InChI=1S/C16H28N2O11/c1-5(21)17-9-13(25)14(8(4-20)27-15(9)26)29-16-10(18-6(2)22)12(24)11(23)7(3-19)28-16/h7-16,19-20,23-26H,3-4H2,1-2H3,(H,17,21)(H,18,22)/t7-,8-,9-,10-,11-,12-,13-,14-,15?,16+/m1/s1",
"inchikey":"CDOJPCSDOXYJJF-CBTAGEKQSA-N",
"kegg.compound":"C01674",
"metanetx.chemical":"MNXM1680",
"sbo":"SBO:0000247",
"seed.compound":"cpd01157"
}
},
{
"id":"cpd00484_c0",
"name":"p-Hydroxybenzaldehyde_c0",
"compartment":"c0",
"charge":1,
"formula":"C7H6O2",
"annotation":{
"bigg.metabolite":"4hbald",
"biocyc":"META:4-HYDROXYBENZALDEHYDE",
"chebi":"1857",
"hmdb":"HMDB11718",
"inchi":"InChI=1S/C7H6O2/c8-5-6-1-3-7(9)4-2-6/h1-5,9H",
"inchikey":"RGHHSNMVTDWUBI-UHFFFAOYSA-N",
"kegg.compound":"C00633",
"metanetx.chemical":"MNXM577",
"sbo":"SBO:0000247",
"seed.compound":"cpd00484"
}
},
{
"id":"cpd00075_c0",
"name":"Nitrite_c0",
"compartment":"c0",
"charge":1,
"formula":"NO2",
"annotation":{
"bigg.metabolite":"no2",
"biocyc":"META:NITRITE",
"hmdb":"HMDB02786",
"inchi":"InChI=1S/HNO2/c2-1-3/h(H,2,3)",
"inchikey":"IOVCWXUNBOPUCH-UHFFFAOYSA-N",
"kegg.compound":"C00088",
"metanetx.chemical":"MNXM107",
"sbo":"SBO:0000247",
"seed.compound":"cpd00075"
}
},
{
"id":"cpd00350_c0",
"name":"Farnesyldiphosphate_c0",
"compartment":"c0",
"charge":1,
"formula":"C15H26O7P2",
"annotation":{
"bigg.metabolite":"frdp",
"biocyc":"META:FARNESYL-PP",
"inchi":"InChI=1S/C15H28O7P2/c1-13(2)7-5-8-14(3)9-6-10-15(4)11-12-21-24(19,20)22-23(16,17)18/h7,9,11H,5-6,8,10,12H2,1-4H3,(H,19,20)(H2,16,17,18)/p-2/b14-9+,15-11+",
"inchikey":"VWFJDQUYCIWHTN-YFVJMOTDSA-L",
"kegg.compound":"C00448",
"metanetx.chemical":"MNXM34",
"sbo":"SBO:0000247",
"seed.compound":"cpd00350"
}
},
{
"id":"cpd27180_c0",
"name":"Glutaryl-ACP-methyl-esters_c0",
"compartment":"c0",
"charge":1,
"formula":"C20H34N3O11PR2S",
"annotation":{
"biocyc":"META:Glutaryl-ACP-methyl-esters",
"metanetx.chemical":"MNXM11700",
"sbo":"SBO:0000247",
"seed.compound":"cpd27180"
}
},
{
"id":"cpd00026_c0",
"name":"UDP-glucose_c0",
"compartment":"c0",
"charge":1,
"formula":"C15H22N2O17P2",
"annotation":{
"bigg.metabolite":"udpg",
"biocyc":"META:CPD-12575",
"chebi":"9845",
"hmdb":"HMDB00286",
"inchi":"InChI=1S/C15H24N2O17P2/c18-3-5-8(20)10(22)12(24)14(32-5)33-36(28,29)34-35(26,27)30-4-6-9(21)11(23)13(31-6)17-2-1-7(19)16-15(17)25/h1-2,5-6,8-14,18,20-24H,3-4H2,(H,26,27)(H,28,29)(H,16,19,25)/p-2/t5-,6-,8-,9-,10+,11-,12-,13-,14-/m1/s1",
"inchikey":"HSCJRCZFDFQWRP-JZMIEXBBSA-L",
"kegg.compound":[
"G10608",
"C00029"
],
"metanetx.chemical":"MNXM52",
"sbo":"SBO:0000247",
"seed.compound":"cpd00026"
}
},
{
"id":"cpd15312_c0",
"name":"1,2-Diacyl-sn-glycerol dioctadec-11-enoyl_c0",
"compartment":"c0",
"charge":1,
"formula":"C39H72O5",
"annotation":{
"bigg.metabolite":"12dgr181",
"metanetx.chemical":"MNXM146747",
"sbo":"SBO:0000247",
"seed.compound":"cpd15312"
}
},
{
"id":"cpd11592_c0",
"name":"gly-glu-L_c0",
"compartment":"c0",
"charge":1,
"formula":"C7H11N2O5",
"annotation":{
"metanetx.chemical":"MNXM8667",
"sbo":"SBO:0000247",
"seed.compound":"cpd11592"
}
},
{
"id":"cpd00108_c0",
"name":"Galactose_c0",
"compartment":"c0",
"charge":1,
"formula":"C6H12O6",
"annotation":{
"bigg.metabolite":"gal",
"biocyc":[
"META:D-galactopyranose",
"META:CPD-15590"
],
"hmdb":"HMDB00143",
"inchi":"InChI=1S/C6H12O6/c7-1-2-3(8)4(9)5(10)6(11)12-2/h2-11H,1H2/t2-,3+,4+,5-,6?/m1/s1",
"inchikey":"WQZGKKKJIJFFOK-SVZMEOIVSA-N",
"kegg.compound":"C00124",
"metanetx.chemical":[
"MNXM162496",
"MNXM390"
],
"sbo":"SBO:0000247",
"seed.compound":"cpd00108"
}
},
{
"id":"cpd15368_c0",
"name":"(R)-3-hydroxy-cis-myristol-7-eoyl-[acyl-carrier protein]_c0",
"compartment":"c0",
"charge":1,
"formula":"C25H45N2O9PRS",
"annotation":{
"bigg.metabolite":"3hcmrs7eACP",
"biocyc":"META:3-hydroxy-cis-D7-tetraecenoyl-ACPs",
"metanetx.chemical":"MNXM5390",
"sbo":"SBO:0000247",
"seed.compound":"cpd15368"
}
},
{
"id":"cpd00532_c0",
"name":"O2-_c0",
"compartment":"c0",
"charge":1,
"formula":"O2",
"annotation":{
"bigg.metabolite":"o2s",
"biocyc":"META:SUPER-OXIDE",
"chebi":"7710",
"hmdb":"HMDB02168",
"inchi":"InChI=1S/HO2/c1-2/h1H/p-1",
"inchikey":"OUUQCZGPVNCOIJ-UHFFFAOYSA-M",
"kegg.compound":"C00704",
"metanetx.chemical":[
"MNXM162331",
"MNXM330"
],
"sbo":"SBO:0000247",
"seed.compound":"cpd00532"
}
},
{
"id":"cpd35194-c0_c0",
"name":"Mo(Dtpp-mGDP)2_c0",
"compartment":"c0",
"charge":1,
"formula":"C40H44MoN20O27P4S4",
"annotation":{
"sbo":"SBO:0000247",
"seed.compound":"cpd35194-c0"
}
},
{
"id":"cpd01101_c0",
"name":"Carbamate_c0",
"compartment":"c0",
"charge":1,
"formula":"CH2NO2",
"annotation":{
"bigg.metabolite":"cbm",
"biocyc":"META:CARBAMATE",
"hmdb":"HMDB03551",
"inchi":"InChI=1S/CH3NO2/c2-1(3)4/h2H2,(H,3,4)/p-1",
"inchikey":"KXDHJXZQYSOELW-UHFFFAOYSA-M",
"kegg.compound":"C01563",
"metanetx.chemical":"MNXM742",
"sbo":"SBO:0000247",
"seed.compound":"cpd01101"
}
},
{
"id":"cpd11487_c0",
"name":"3-oxodecanoyl-acp_c0",
"compartment":"c0",
"charge":1,
"formula":"C21H38N2O9PRS",
"annotation":{
"bigg.metabolite":"3odecACP",
"biocyc":"META:3-oxo-decanoyl-ACPs",
"kegg.compound":"C05753",
"metanetx.chemical":"MNXM26616",
"sbo":"SBO:0000247",
"seed.compound":"cpd11487"
}
},
{
"id":"cpd00201_c0",
"name":"10-Formyltetrahydrofolate_c0",
"compartment":"c0",
"charge":1,
"formula":"C20H21N7O7",
"annotation":{
"bigg.metabolite":"10fthf",
"biocyc":"META:10-FORMYL-THF",
"hmdb":"HMDB00972",
"inchi":"InChI=1S/C20H23N7O7/c21-20-25-16-15(18(32)26-20)23-11(7-22-16)8-27(9-28)12-3-1-10(2-4-12)17(31)24-13(19(33)34)5-6-14(29)30/h1-4,9,11,13,23H,5-8H2,(H,24,31)(H,29,30)(H,33,34)(H4,21,22,25,26,32)/p-2/t11-,13+/m1/s1",
"inchikey":"AUFGTPPARQZWDO-YPMHNXCESA-L",
"kegg.compound":"C00234",
"metanetx.chemical":"MNXM237",
"sbo":"SBO:0000247",
"seed.compound":"cpd00201"
}
},
{
"id":"cpd15358_c0",
"name":"2-octadecanoyl-sn-glycerol 3-phosphate_c0",
"compartment":"c0",
"charge":1,
"formula":"C21H42O7P",
"annotation":{
"bigg.metabolite":"2odecg3p",
"hmdb":"HMDB07850",
"metanetx.chemical":"MNXM5481",
"sbo":"SBO:0000247",
"seed.compound":"cpd15358"
}
},
{
"id":"cpd03443_c0",
"name":"3-Octaprenyl-4-hydroxybenzoate_c0",
"compartment":"c0",
"charge":1,
"formula":"C47H69O3",
"annotation":{
"bigg.metabolite":"3ophb",
"biocyc":"META:3-OCTAPRENYL-4-HYDROXYBENZOATE",
"chebi":"1617",
"inchi":"InChI=1S/C47H70O3/c1-36(2)17-10-18-37(3)19-11-20-38(4)21-12-22-39(5)23-13-24-40(6)25-14-26-41(7)27-15-28-42(8)29-16-30-43(9)31-32-44-35-45(47(49)50)33-34-46(44)48/h17,19,21,23,25,27,29,31,33-35,48H,10-16,18,20,22,24,26,28,30,32H2,1-9H3,(H,49,50)/p-1/b37-19+,38-21+,39-23+,40-25+,41-27+,42-29+,43-31+",
"inchikey":"UTIBHEBNILDQKX-LQOKPSQISA-M",
"kegg.compound":"C05809",
"metanetx.chemical":"MNXM2195",
"sbo":"SBO:0000247",
"seed.compound":"cpd03443"
}
},
{
"id":"cpd03559_c0",
"name":"Optal_c0",
"compartment":"c0",
"charge":1,
"formula":"C3H8O",
"annotation":{
"bigg.metabolite":"ppoh",
"biocyc":"META:PROPANOL",
"inchi":"InChI=1S/C3H8O/c1-2-3-4/h4H,2-3H2,1H3",
"inchikey":"BDERNNFJNOPAEC-UHFFFAOYSA-N",
"kegg.compound":"C05979",
"metanetx.chemical":"MNXM6396",
"sbo":"SBO:0000247",
"seed.compound":"cpd03559"
}
},
{
"id":"cpd02608_c0",
"name":"6-Lactoyl-5,6,7,8-tetrahydropterin_c0",
"compartment":"c0",
"charge":1,
"formula":"C9H13N5O3",
"annotation":{
"biocyc":"META:6-LACTOYL-5678-TETRAHYDROPTERIN",
"hmdb":"HMDB02065",
"inchi":"InChI=1S/C9H13N5O3/c1-3(15)6(16)4-2-11-7-5(12-4)8(17)14-9(10)13-7/h3-4,12,15H,2H2,1H3,(H4,10,11,13,14,17)/t3-,4+/m0/s1",
"inchikey":"HKCYZTKHPLJZDR-IUYQGCFVSA-N",
"kegg.compound":"C04244",
"metanetx.chemical":"MNXM1902",
"sbo":"SBO:0000247",
"seed.compound":"cpd02608"
}
},
{
"id":"cpd11431_c0",
"name":"fa11_c0",
"compartment":"c0",
"charge":1,
"formula":"C17H33O2",
"annotation":{
"bigg.metabolite":"fa11",
"metanetx.chemical":"MNXM3274",
"sbo":"SBO:0000247",
"seed.compound":"cpd11431"
}
},
{
"id":"cpd15298_c0",
"name":"tetradecenoate_c0",
"compartment":"c0",
"charge":1,
"formula":"C14H25O2",
"annotation":{
"bigg.metabolite":"ttdcea",
"chebi":"78896",
"metanetx.chemical":"MNXM83847",
"sbo":"SBO:0000247",
"seed.compound":"cpd15298"
}
},
{
"id":"cpd01262_c0",
"name":"Amylotriose_c0",
"compartment":"c0",
"charge":1,
"formula":"C18H32O16",
"annotation":{
"bigg.metabolite":"malttr",
"biocyc":"META:MALTOTRIOSE",
"hmdb":"HMDB01262",
"inchi":"InChI=1S/C18H32O16/c19-1-4-7(22)8(23)12(27)17(31-4)34-15-6(3-21)32-18(13(28)10(15)25)33-14-5(2-20)30-16(29)11(26)9(14)24/h4-29H,1-3H2/t4-,5-,6-,7-,8+,9-,10-,11-,12-,13-,14-,15-,16?,17-,18-/m1/s1",
"inchikey":"FYGDTMLNYKFZSV-DZOUCCHMSA-N",
"kegg.compound":[
"C01835",
"G00280"
],
"metanetx.chemical":[
"MNXM526023",
"MNXM722790",
"MNXM61038"
],
"sbo":"SBO:0000247",
"seed.compound":"cpd01262"
}
},
{
"id":"cpd01775_c0",
"name":"Phosphoribosyl-ATP_c0",
"compartment":"c0",
"charge":1,
"formula":"C15H20N5O20P4",
"annotation":{
"bigg.metabolite":"prbatp",
"biocyc":"META:PHOSPHORIBOSYL-ATP",
"chebi":"73200",
"hmdb":"HMDB03665",
"inchi":"InChI=1S/C15H25N5O20P4/c16-12-7-13(18-4-19(12)14-10(23)8(21)5(37-14)1-35-41(25,26)27)20(3-17-7)15-11(24)9(22)6(38-15)2-36-43(31,32)40-44(33,34)39-42(28,29)30/h3-6,8-11,14-16,21-24H,1-2H2,(H,31,32)(H,33,34)(H2,25,26,27)(H2,28,29,30)/p-5/t5-,6-,8-,9-,10-,11-,14-,15?/m1/s1",
"inchikey":"RKNHJBVBFHDXGR-TYASJMOZSA-I",
"kegg.compound":"C02739",
"metanetx.chemical":[
"MNXM722921",
"MNXM1351"
],
"sbo":"SBO:0000247",
"seed.compound":"cpd01775"
}
},
{
"id":"cpd02152_c0",
"name":"L-Argininosuccinate_c0",
"compartment":"c0",
"charge":1,
"formula":"C10H17N4O6",
"annotation":{
"bigg.metabolite":"argsuc",
"biocyc":"META:L-ARGININO-SUCCINATE",
"inchi":"InChI=1S/C10H18N4O6/c11-5(8(17)18)2-1-3-13-10(12)14-6(9(19)20)4-7(15)16/h5-6H,1-4,11H2,(H,15,16)(H,17,18)(H,19,20)(H3,12,13,14)/p-1/t5-,6?/m0/s1",
"inchikey":"KDZOASGQNOPSCU-ZBHICJROSA-M",
"kegg.compound":"C03406",
"metanetx.chemical":"MNXM550",
"sbo":"SBO:0000247",
"seed.compound":"cpd02152"
}
},
{
"id":"cpd01217_c0",
"name":"Xanthosine_c0",
"compartment":"c0",
"charge":1,
"formula":"C10H12N4O6",
"annotation":{
"bigg.metabolite":"xtsn",
"biocyc":"META:XANTHOSINE",
"hmdb":"HMDB00299",
"inchi":"InChI=1S/C10H12N4O6/c15-1-3-5(16)6(17)9(20-3)14-2-11-4-7(14)12-10(19)13-8(4)18/h2-3,5-6,9,15-17H,1H2,(H2,12,13,18,19)/t3-,5-,6-,9-/m1/s1",
"inchikey":"UBORTCNDUKBEOP-UUOKFMHZSA-N",
"kegg.compound":"C01762",
"metanetx.chemical":"MNXM687",
"sbo":"SBO:0000247",
"seed.compound":"cpd01217"
}
},
{
"id":"cpd01092_c0",
"name":"Allantoin_c0",
"compartment":"c0",
"charge":1,
"formula":"C4H5N4O3",
"annotation":{
"bigg.metabolite":"alltn",
"biocyc":"META:ALLANTOIN",
"hmdb":"HMDB00462",
"inchi":"InChI=1S/C4H6N4O3/c5-3(10)6-1-2(9)8-4(11)7-1/h1H,(H3,5,6,10)(H2,7,8,9,11)",
"inchikey":"POJWUDADGALRAB-UHFFFAOYSA-N",
"kegg.compound":"C01551",
"metanetx.chemical":"MNXM612",
"sbo":"SBO:0000247",
"seed.compound":"cpd01092"
}
},
{
"id":"cpd00048_c0",
"name":"Sulfate_c0",
"compartment":"c0",
"charge":1,
"formula":"O4S",
"annotation":{
"bigg.metabolite":"so4",
"biocyc":[
"META:HSO4",
"META:SULFATE"
],
"hmdb":"HMDB01448",
"inchi":"InChI=1S/H2O4S/c1-5(2,3)4/h(H2,1,2,3,4)/p-2",
"inchikey":"QAOWNCQODCNURD-UHFFFAOYSA-L",
"kegg.compound":"C00059",
"metanetx.chemical":"MNXM58",
"sbo":"SBO:0000247",
"seed.compound":"cpd00048"
}
},
{
"id":"cpd11557_c0",
"name":"8-methyl-nonanoyl-ACP_c0",
"compartment":"c0",
"charge":1,
"formula":"C21H39N2O8PRS",
"annotation":{
"metanetx.chemical":"MNXM8219",
"sbo":"SBO:0000247",
"seed.compound":"cpd11557"
}
},
{
"id":"cpd02978_c0",
"name":"7,8-Dihydroneopterin 3'-triphosphate_c0",
"compartment":"c0",
"charge":1,
"formula":"C9H13N5O13P3",
"annotation":{
"bigg.metabolite":"ahdt",
"biocyc":"META:DIHYDRONEOPTERIN-P3",
"hmdb":"HMDB00980",
"inchi":"InChI=1S/C9H16N5O13P3/c10-9-13-7-5(8(17)14-9)12-3(1-11-7)6(16)4(15)2-25-29(21,22)27-30(23,24)26-28(18,19)20/h4,6,15-16H,1-2H2,(H,21,22)(H,23,24)(H2,18,19,20)(H4,10,11,13,14,17)/p-4/t4-,6+/m1/s1",
"inchikey":"DGGUVLXVLHAAGT-XINAWCOVSA-J",
"kegg.compound":"C04895",
"metanetx.chemical":"MNXM397",
"sbo":"SBO:0000247",
"seed.compound":"cpd02978"
}
},
{
"id":"cpd03052_c0",
"name":"Imidazole acetaldehyde_c0",
"compartment":"c0",
"charge":1,
"formula":"C5H6N2O",
"annotation":{
"bigg.metabolite":"im4act",
"biocyc":"META:IMIDAZOLE_ACETALDEHYDE",
"chebi":"5874",
"hmdb":"HMDB03905",
"inchi":"InChI=1S/C5H6N2O/c8-2-1-5-3-6-4-7-5/h2-4H,1H2,(H,6,7)",
"inchikey":"MQSRGWNVEZRLDK-UHFFFAOYSA-N",
"kegg.compound":"C05130",
"metanetx.chemical":"MNXM1745",
"sbo":"SBO:0000247",
"seed.compound":"cpd03052"
}
},
{
"id":"cpd15346_c0",
"name":"2-Acyl-sn-glycero-3-phosphoglycerol hexadecanoyl_c0",
"compartment":"c0",
"charge":1,
"formula":"C22H44O9P",
"annotation":{
"bigg.metabolite":"2agpg160",
"metanetx.chemical":"MNXM146342",
"sbo":"SBO:0000247",
"seed.compound":"cpd15346"
}
},
{
"id":"cpd00118_e0",
"name":"Putrescine_e0",
"compartment":"e0",
"charge":1,
"formula":"C4H14N2",
"annotation":{
"bigg.metabolite":"ptrc",
"biocyc":"META:PUTRESCINE",
"inchi":"InChI=1S/C4H12N2/c5-3-1-2-4-6/h1-6H2/p+2",
"inchikey":"KIDHWZJUCRJVML-UHFFFAOYSA-P",
"kegg.compound":"C00134",
"metanetx.chemical":"MNXM118",
"sbo":"SBO:0000247",
"seed.compound":"cpd00118"
}
},
{
"id":"cpd08375_c0",
"name":"Cobalt-precorrin 8_c0",
"compartment":"c0",
"charge":1,
"formula":"C45H53CoN4O14",
"annotation":{
"bigg.metabolite":"copre8",
"biocyc":"META:CPD-9045",
"chebi":"3795",
"inchi":"InChI=1S/C45H60N4O14.Co/c1-21-36-24(9-12-29(50)51)23(3)44(7,48-36)18-28-25(10-13-30(52)53)42(5,19-34(60)61)39(46-28)22(2)37-26(11-14-31(54)55)43(6,20-35(62)63)45(8,49-37)40-27(17-33(58)59)41(4,38(21)47-40)16-15-32(56)57;/h21,26-27,40H,9-20H2,1-8H3,(H8,46,49,50,51,52,53,54,55,56,57,58,59,60,61,62,63);/q;+2/p-7/t21?,26-,27+,40-,41-,42+,43+,44+,45+;/m1./s1",
"inchikey":"DPVDDBUQBNNVPO-WTEINHRPSA-G",
"kegg.compound":"C11545",
"metanetx.chemical":"MNXM145761",
"sbo":"SBO:0000247",
"seed.compound":"cpd08375"
}
},
{
"id":"cpd11580_c0",
"name":"Gly-Gln_c0",
"compartment":"c0",
"charge":1,
"formula":"C7H13N3O4",
"annotation":{
"biocyc":"META:CPD-13394",
"chebi":"73898",
"hmdb":"HMDB28839",
"inchi":"InChI=1S/C7H13N3O4/c8-3-6(12)10-4(7(13)14)1-2-5(9)11/h4H,1-3,8H2,(H2,9,11)(H,10,12)(H,13,14)/t4-/m0/s1",
"inchikey":"PNMUAGGSDZXTHX-BYPYZUCNSA-N",
"metanetx.chemical":"MNXM55276",
"sbo":"SBO:0000247",
"seed.compound":"cpd11580"
}
},
{
"id":"cpd02692_c0",
"name":"2-Amino-3-carboxymuconate semialdehyde_c0",
"compartment":"c0",
"charge":1,
"formula":"C7H5NO5",
"annotation":{
"bigg.metabolite":"cmusa",
"biocyc":"META:2-AMINO-3-3-OXOPROP-2-ENYL-BUT-2-ENEDI",
"chebi":"995",
"hmdb":"HMDB01330",
"inchi":"InChI=1S/C7H7NO5/c8-5(7(12)13)4(6(10)11)2-1-3-9/h1-3H,8H2,(H,10,11)(H,12,13)/p-1/b2-1+,5-4+",
"inchikey":"KACPVQQHDVBVFC-PMRVSPHWSA-M",
"kegg.compound":"C04409",
"metanetx.chemical":[
"MNXM163733",
"MNXM1372"
],
"sbo":"SBO:0000247",
"seed.compound":"cpd02692"
}
},
{
"id":"cpd02069_c0",
"name":"3-Phosphonooxypyruvate_c0",
"compartment":"c0",
"charge":1,
"formula":"C3H2O7P",
"annotation":{
"bigg.metabolite":"3php",
"biocyc":"META:3-P-HYDROXYPYRUVATE",
"chebi":"18110",
"hmdb":"HMDB01024",
"inchi":"InChI=1S/C3H5O7P/c4-2(3(5)6)1-10-11(7,8)9/h1H2,(H,5,6)(H2,7,8,9)/p-3",
"inchikey":"LFLUCDOSQPJJBE-UHFFFAOYSA-K",
"kegg.compound":"C03232",
"metanetx.chemical":"MNXM541",
"sbo":"SBO:0000247",
"seed.compound":"cpd02069"
}
},
{
"id":"cpd22065_c0",
"name":"3-hydroxypimeloyl-ACP-methyl-esters_c0",
"compartment":"c0",
"charge":1,
"formula":"C22H38N3O12PR2S",
"annotation":{
"biocyc":"META:3-hydroxypimeloyl-ACP-methyl-esters",
"metanetx.chemical":"MNXM10038",
"sbo":"SBO:0000247",
"seed.compound":"cpd22065"
}
},
{
"id":"cpd00863_c0",
"name":"beta-D-Glucose 6-phosphate_c0",
"compartment":"c0",
"charge":1,
"formula":"C6H11O9P",
"annotation":{
"bigg.metabolite":"g6p_B",
"biocyc":"META:GLC-6-P",
"hmdb":"HMDB03498",
"inchi":"InChI=1S/C6H13O9P/c7-3-2(1-14-16(11,12)13)15-6(10)5(9)4(3)8/h2-10H,1H2,(H2,11,12,13)/p-2/t2-,3-,4+,5-,6-/m1/s1",
"inchikey":"NBSCHQHZLSJFNQ-VFUOTHLCSA-L",
"kegg.compound":"C01172",
"metanetx.chemical":"MNXM508",
"sbo":"SBO:0000247",
"seed.compound":"cpd00863"
}
},
{
"id":"cpd00588_c0",
"name":"Sorbitol_c0",
"compartment":"c0",
"charge":1,
"formula":"C6H14O6",
"annotation":{
"bigg.metabolite":"sbt__D",
"biocyc":"META:SORBITOL",
"hmdb":"HMDB00247",
"inchi":"InChI=1S/C6H14O6/c7-1-3(9)5(11)6(12)4(10)2-8/h3-12H,1-2H2/t3-,4+,5-,6-/m1/s1",
"inchikey":"FBPFZTCFMRRESA-JGWLITMVSA-N",
"kegg.compound":"C00794",
"metanetx.chemical":"MNXM469",
"sbo":"SBO:0000247",
"seed.compound":"cpd00588"
}
},
{
"id":"cpd00087_c0",
"name":"Tetrahydrofolate_c0",
"compartment":"c0",
"charge":1,
"formula":"C19H21N7O6",
"annotation":{
"bigg.metabolite":"thf",
"biocyc":"META:THF",
"hmdb":"HMDB01846",
"inchi":"InChI=1S/C19H23N7O6/c20-19-25-15-14(17(30)26-19)23-11(8-22-15)7-21-10-3-1-9(2-4-10)16(29)24-12(18(31)32)5-6-13(27)28/h1-4,11-12,21,23H,5-8H2,(H,24,29)(H,27,28)(H,31,32)(H4,20,22,25,26,30)/p-2/t11-,12-/m0/s1",
"inchikey":"MSTNYGQPCMXVAQ-RYUDHWBXSA-L",
"kegg.compound":"C00101",
"metanetx.chemical":[
"MNXM79",
"MNXM89609"
],
"sbo":"SBO:0000247",
"seed.compound":"cpd00087"
}
},
{
"id":"cpd11535_c0",
"name":"11-methyl-trans-dodec-2-enoyl-ACP_c0",
"compartment":"c0",
"charge":1,
"formula":"C24H43N2O8PRS",
"annotation":{
"metanetx.chemical":"MNXM8011",
"sbo":"SBO:0000247",
"seed.compound":"cpd11535"
}
},
{
"id":"cpd00339_c0",
"name":"5-Aminopentanoate_c0",
"compartment":"c0",
"charge":1,
"formula":"C5H11NO2",
"annotation":{
"bigg.metabolite":"5aptn",
"biocyc":"META:5-AMINOPENTANOATE",
"hmdb":"HMDB03355",
"inchi":"InChI=1S/C5H11NO2/c6-4-2-1-3-5(7)8/h1-4,6H2,(H,7,8)",
"inchikey":"JJMDCOVWQOJGCB-UHFFFAOYSA-N",
"kegg.compound":"C00431",
"metanetx.chemical":"MNXM792",
"sbo":"SBO:0000247",
"seed.compound":"cpd00339"
}
},
{
"id":"cpd15320_c0",
"name":"1-Acyl-sn-glycero-3-phosphoglycerol tetradec-7-enoyl_c0",
"compartment":"c0",
"charge":1,
"formula":"C20H38O9P",
"annotation":{
"bigg.metabolite":"1agpg141",
"metanetx.chemical":"MNXM147677",
"sbo":"SBO:0000247",
"seed.compound":"cpd15320"
}
},
{
"id":"cpd15366_c0",
"name":"(R)-3-hydroxy-cis-dodec-5-enoyl-[acyl-carrier protein]_c0",
"compartment":"c0",
"charge":1,
"formula":"C23H41N2O9PRS",
"annotation":{
"bigg.metabolite":"3hcddec5eACP",
"biocyc":"META:b-Hydroxy-cis-D5-dodecenoyl-ACPs",
"metanetx.chemical":"MNXM5389",
"sbo":"SBO:0000247",
"seed.compound":"cpd15366"
}
},
{
"id":"cpd00012_e0",
"name":"PPi_e0",
"compartment":"e0",
"charge":1,
"formula":"HO7P2",
"annotation":{
"bigg.metabolite":"ppi",
"biocyc":"META:PPI",
"chebi":"18361",
"hmdb":"HMDB00250",
"inchi":"InChI=1S/H4O7P2/c1-8(2,3)7-9(4,5)6/h(H2,1,2,3)(H2,4,5,6)/p-3",
"inchikey":"XPPKVPWEQAFLFU-UHFFFAOYSA-K",
"kegg.compound":"C00013",
"metanetx.chemical":"MNXM11",
"sbo":"SBO:0000247",
"seed.compound":"cpd00012"
}
},
{
"id":"cpd00058_e0",
"name":"Cu2+_e0",
"compartment":"e0",
"charge":1,
"formula":"Cu",
"annotation":{
"bigg.metabolite":"cu2",
"biocyc":"META:CU+2",
"chebi":"29036",
"hmdb":"HMDB00657",
"inchi":"InChI=1S/Cu/q+2",
"inchikey":"JPVYNHNXODAKFH-UHFFFAOYSA-N",
"kegg.compound":"C00070",
"metanetx.chemical":"MNXM632",
"sbo":"SBO:0000247",
"seed.compound":"cpd00058"
}
},
{
"id":"cpd11565_c0",
"name":"12-methyl-tridecanoyl-ACP_c0",
"compartment":"c0",
"charge":1,
"formula":"C25H47N2O8PRS",
"annotation":{
"metanetx.chemical":"MNXM6637",
"sbo":"SBO:0000247",
"seed.compound":"cpd11565"
}
},
{
"id":"cpd02882_c0",
"name":"4--1-D-Ribitylamino-5-aminouracil_c0",
"compartment":"c0",
"charge":1,
"formula":"C9H16N4O6",
"annotation":{
"bigg.metabolite":"4r5au",
"biocyc":"META:AMINO-RIBOSYLAMINO-1H-3H-PYR-DIONE",
"inchi":"InChI=1S/C9H16N4O6/c10-5-7(12-9(19)13-8(5)18)11-1-3(15)6(17)4(16)2-14/h3-4,6,14-17H,1-2,10H2,(H3,11,12,13,18,19)/t3-,4+,6-/m0/s1",
"inchikey":"XKQZIXVJVUPORE-RPDRRWSUSA-N",
"kegg.compound":"C04732",
"metanetx.chemical":"MNXM791",
"sbo":"SBO:0000247",
"seed.compound":"cpd02882"
}
},
{
"id":"cpd00099_c0",
"name":"Cl-_c0",
"compartment":"c0",
"charge":1,
"formula":"Cl",
"annotation":{
"bigg.metabolite":"cl",
"biocyc":[
"META:CL-",
"META:HCL"
],
"chebi":"3731",
"inchi":"InChI=1S/ClH/h1H/p-1",
"inchikey":"VEXZGXHMUGYJMC-UHFFFAOYSA-M",
"kegg.compound":[
"C01327",
"C00698"
],
"metanetx.chemical":"MNXM43",
"sbo":"SBO:0000247",
"seed.compound":"cpd00099"
}
},
{
"id":"cpd11920_c0",
"name":"tRNA(Pro)_c0",
"compartment":"c0",
"charge":1,
"formula":"C10H12N5O3R",
"annotation":{
"bigg.metabolite":"trnapro",
"biocyc":"META:PRO-tRNAs",
"kegg.compound":"C01649",
"metanetx.chemical":"MNXM90667",
"sbo":"SBO:0000247",
"seed.compound":"cpd11920"
}
},
{
"id":"cpd00218_e0",
"name":"Niacin_e0",
"compartment":"e0",
"charge":1,
"formula":"C6H4NO2",
"annotation":{
"bigg.metabolite":"nac",
"biocyc":"META:NIACINE",
"chebi":"7559",
"hmdb":"HMDB01488",
"inchi":"InChI=1S/C6H5NO2/c8-6(9)5-2-1-3-7-4-5/h1-4H,(H,8,9)/p-1",
"inchikey":"PVNIIMVLHYAWGP-UHFFFAOYSA-M",
"kegg.compound":"C00253",
"metanetx.chemical":"MNXM274",
"sbo":"SBO:0000247",
"seed.compound":"cpd00218"
}
},
{
"id":"cpd03124_c0",
"name":"Hexanoyl-CoA_c0",
"compartment":"c0",
"charge":1,
"formula":"C27H42N7O17P3S",
"annotation":{
"bigg.metabolite":"hxcoa",
"biocyc":"META:HEXANOYL-COA",
"inchi":"InChI=1S/C27H46N7O17P3S/c1-4-5-6-7-18(36)55-11-10-29-17(35)8-9-30-25(39)22(38)27(2,3)13-48-54(45,46)51-53(43,44)47-12-16-21(50-52(40,41)42)20(37)26(49-16)34-15-33-19-23(28)31-14-32-24(19)34/h14-16,20-22,26,37-38H,4-13H2,1-3H3,(H,29,35)(H,30,39)(H,43,44)(H,45,46)(H2,28,31,32)(H2,40,41,42)/p-4/t16-,20-,21-,22+,26-/m1/s1",
"inchikey":"OEXFMSFODMQEPE-HDRQGHTBSA-J",
"kegg.compound":"C05270",
"metanetx.chemical":"MNXM553",
"sbo":"SBO:0000247",
"seed.compound":"cpd03124"
}
},
{
"id":"cpd02590_c0",
"name":"all-trans-Heptaprenyl diphosphate_c0",
"compartment":"c0",
"charge":1,
"formula":"C35H58O7P2",
"annotation":{
"bigg.metabolite":"hepdp",
"biocyc":"META:ALL-TRANS-HEPTAPRENYL-DIPHOSPHATE",
"hmdb":"HMDB12187",
"inchi":"InChI=1S/C35H60O7P2/c1-29(2)15-9-16-30(3)17-10-18-31(4)19-11-20-32(5)21-12-22-33(6)23-13-24-34(7)25-14-26-35(8)27-28-41-44(39,40)42-43(36,37)38/h15,17,19,21,23,25,27H,9-14,16,18,20,22,24,26,28H2,1-8H3,(H,39,40)(H2,36,37,38)/p-2/b30-17+,31-19+,32-21+,33-23+,34-25+,35-27+",
"inchikey":"LSJLEXWXRKTZAJ-YUIIPXGZSA-L",
"kegg.compound":"C04216",
"metanetx.chemical":"MNXM1722",
"sbo":"SBO:0000247",
"seed.compound":"cpd02590"
}
},
{
"id":"cpd03451_c0",
"name":"SHCHC_c0",
"compartment":"c0",
"charge":1,
"formula":"C11H10O6",
"annotation":{
"bigg.metabolite":"2shchc",
"biocyc":"META:CPD-9923",
"chebi":"39564",
"inchi":"InChI=1S/C11H12O6/c12-7(4-5-9(14)15)6-2-1-3-8(13)10(6)11(16)17/h1-3,8,10,13H,4-5H2,(H,14,15)(H,16,17)/p-2/t8-,10-/m1/s1",
"inchikey":"QJYRAJSESKVEAE-PSASIEDQSA-L",
"kegg.compound":"C05817",
"metanetx.chemical":"MNXM1249",
"sbo":"SBO:0000247",
"seed.compound":"cpd03451"
}
},
{
"id":"cpd21167_c0",
"name":"Molybdopterin guanine dinucleotide_c0",
"compartment":"c0",
"charge":1,
"formula":"C20H21N10O13P2S2",
"annotation":{
"biocyc":"META:CPD-582",
"inchi":"InChI=1S/C20H26N10O13P2S2.Mo.2O/c21-19-26-13-7(15(33)28-19)24-6-12(47)11(46)5(41-17(6)25-13)2-40-45(37,38)43-44(35,36)39-1-4-9(31)10(32)18(42-4)30-3-23-8-14(30)27-20(22)29-16(8)34;;;/h3-6,9-10,17-18,24,31-32,46-47H,1-2H2,(H,35,36)(H,37,38)(H3,22,27,29,34)(H4,21,25,26,28,33);;;/q;+2;;/p-4/t4-,5-,6+,9-,10-,17-,18?;;;/m1.../s1",
"inchikey":"RQPREYSMTBNTJA-USTSGIOXSA-J",
"kegg.compound":"C19928",
"metanetx.chemical":[
"MNXM11740",
"MNXM62333"
],
"sbo":"SBO:0000247",
"seed.compound":"cpd21167"
}
},
{
"id":"cpd11501_c0",
"name":"6-methyl-3-hydroxy-octanoyl-ACP_c0",
"compartment":"c0",
"charge":1,
"formula":"C20H37N2O9PRS",
"annotation":{
"metanetx.chemical":"MNXM10368",
"sbo":"SBO:0000247",
"seed.compound":"cpd11501"
}
},
{
"id":"cpd22028_c0",
"name":"3-Ketopimeloyl-ACP-methyl-esters_c0",
"compartment":"c0",
"charge":1,
"formula":"C22H36N3O12PR2S",
"annotation":{
"biocyc":"META:3-Ketopimeloyl-ACP-methyl-esters",
"metanetx.chemical":"MNXM10052",
"sbo":"SBO:0000247",
"seed.compound":"cpd22028"
}
},
{
"id":"cpd00065_c0",
"name":"L-Tryptophan_c0",
"compartment":"c0",
"charge":1,
"formula":"C11H12N2O2",
"annotation":{
"bigg.metabolite":"trp__L",
"biocyc":"META:TRP",
"hmdb":"HMDB00929",
"inchi":"InChI=1S/C11H12N2O2/c12-9(11(14)15)5-7-6-13-10-4-2-1-3-8(7)10/h1-4,6,9,13H,5,12H2,(H,14,15)/t9-/m0/s1",
"inchikey":"QIVBCDIJIAJPQS-VIFPVBQESA-N",
"kegg.compound":"C00078",
"metanetx.chemical":"MNXM94",
"sbo":"SBO:0000247",
"seed.compound":"cpd00065"
}
},
{
"id":"cpd00036_c0",
"name":"Succinate_c0",
"compartment":"c0",
"charge":1,
"formula":"C4H4O4",
"annotation":{
"bigg.metabolite":"succ",
"biocyc":"META:SUC",
"chebi":"30031",
"hmdb":"HMDB00254",
"inchi":"InChI=1S/C4H6O4/c5-3(6)1-2-4(7)8/h1-2H2,(H,5,6)(H,7,8)/p-2",
"inchikey":"KDYFGRWQOYBRFD-UHFFFAOYSA-L",
"kegg.compound":"C00042",
"metanetx.chemical":"MNXM25",
"sbo":"SBO:0000247",
"seed.compound":"cpd00036"
}
},
{
"id":"cpd15319_c0",
"name":"1-Acyl-sn-glycero-3-phosphoglycerol tetradecanoyl_c0",
"compartment":"c0",
"charge":1,
"formula":"C20H40O9P",
"annotation":{
"bigg.metabolite":"1agpg140",
"metanetx.chemical":"MNXM147678",
"sbo":"SBO:0000247",
"seed.compound":"cpd15319"
}
},
{
"id":"cpd21087_c0",
"name":"Pimelyl-[acyl-carrier protein]_c0",
"compartment":"c0",
"charge":1,
"formula":"C7H11O3RS",
"annotation":{
"bigg.metabolite":"pimACP",
"biocyc":"META:Pimeloyl-ACPs",
"kegg.compound":"C19845",
"metanetx.chemical":"MNXM12695",
"sbo":"SBO:0000247",
"seed.compound":"cpd21087"
}
},
{
"id":"cpd02172_c0",
"name":"Solanesyl diphosphate_c0",
"compartment":"c0",
"charge":1,
"formula":"C45H74O7P2",
"annotation":{
"biocyc":[
"META:SOLANESYL-PYROPHOSPHATE",
"META:CPD-21340"
],
"hmdb":"HMDB02367",
"inchi":"InChI=1S/C45H76O7P2/c1-37(2)19-11-20-38(3)21-12-22-39(4)23-13-24-40(5)25-14-26-41(6)27-15-28-42(7)29-16-30-43(8)31-17-32-44(9)33-18-34-45(10)35-36-51-54(49,50)52-53(46,47)48/h19,21,23,25,27,29,31,33,35H,11-18,20,22,24,26,28,30,32,34,36H2,1-10H3,(H,49,50)(H2,46,47,48)/p-2/b38-21+,39-23+,40-25+,41-27+,42-29+,43-31+,44-33+,45-35+",
"inchikey":"IVLBHBFTRNVIAP-MEGGAXOGSA-L",
"kegg.compound":"C04145",
"metanetx.chemical":"MNXM968",
"sbo":"SBO:0000247",
"seed.compound":"cpd02172"
}
},
{
"id":"cpd11473_c0",
"name":"(2E)-Hexenoyl-[acp]_c0",
"compartment":"c0",
"charge":1,
"formula":"C17H29N2O8PRS",
"annotation":{
"bigg.metabolite":"thex2eACP",
"biocyc":"META:Hex-2-enoyl-ACPs",
"chebi":"10727",
"kegg.compound":"C05748",
"metanetx.chemical":"MNXM24502",
"sbo":"SBO:0000247",
"seed.compound":"cpd11473"
}
},
{
"id":"cpd03812_c0",
"name":"N-Acetyl-D-galactosamine 6-phosphate_c0",
"compartment":"c0",
"charge":1,
"formula":"C8H15NO9P",
"annotation":{
"bigg.metabolite":"acgal6p",
"biocyc":"META:N-ACETYL-D-GALACTOSAMINE-6-PHOSPHATE",
"inchi":"InChI=1S/C8H16NO9P/c1-3(10)9-5-7(12)6(11)4(18-8(5)13)2-17-19(14,15)16/h4-8,11-13H,2H2,1H3,(H,9,10)(H2,14,15,16)/p-2/t4-,5-,6+,7-,8?/m1/s1",
"inchikey":"BRGMHAYQAZFZDJ-KEWYIRBNSA-L",
"kegg.compound":"C06376",
"metanetx.chemical":"MNXM6346",
"sbo":"SBO:0000247",
"seed.compound":"cpd03812"
}
},
{
"id":"cpd11438_c0",
"name":"fa4_c0",
"compartment":"c0",
"charge":1,
"formula":"C15H29O2",
"annotation":{
"bigg.metabolite":"fa4",
"metanetx.chemical":"MNXM4586",
"sbo":"SBO:0000247",
"seed.compound":"cpd11438"
}
},
{
"id":"cpd00357_c0",
"name":"TTP_c0",
"compartment":"c0",
"charge":1,
"formula":"C10H14N2O14P3",
"annotation":{
"bigg.metabolite":"dttp",
"biocyc":"META:TTP",
"chebi":"10530",
"hmdb":"HMDB01342",
"inchi":"InChI=1S/C10H17N2O14P3/c1-5-3-12(10(15)11-9(5)14)8-2-6(13)7(24-8)4-23-28(19,20)26-29(21,22)25-27(16,17)18/h3,6-8,13H,2,4H2,1H3,(H,19,20)(H,21,22)(H,11,14,15)(H2,16,17,18)/p-3/t6-,7+,8+/m0/s1",
"inchikey":"NHVNXKFIZYSCEB-XLPZGREQSA-K",
"kegg.compound":"C00459",
"metanetx.chemical":[
"MNXM394",
"MNXM88255"
],
"sbo":"SBO:0000247",
"seed.compound":"cpd00357"
}
},
{
"id":"cpd21041_c0",
"name":"4,4'-Diapolycopene_c0",
"compartment":"c0",
"charge":1,
"formula":"C30H40",
"annotation":{
"biocyc":"META:CPD-13149",
"chebi":"62449",
"inchi":"InChI=1S/C30H40/c1-25(2)15-11-19-29(7)23-13-21-27(5)17-9-10-18-28(6)22-14-24-30(8)20-12-16-26(3)4/h9-24H,1-8H3/b10-9+,19-11+,20-12+,21-13+,22-14+,27-17+,28-18+,29-23+,30-24+",
"inchikey":"HGWBSMBLLOMJGT-DADBORHESA-N",
"kegg.compound":"C19797",
"metanetx.chemical":"MNXM1810",
"sbo":"SBO:0000247",
"seed.compound":"cpd21041"
}
},
{
"id":"cpd00626_c0",
"name":"dTDPglucose_c0",
"compartment":"c0",
"charge":1,
"formula":"C16H24N2O16P2",
"annotation":{
"bigg.metabolite":"dtdpglu",
"biocyc":"META:DTDP-D-GLUCOSE",
"chebi":"10528",
"hmdb":"HMDB01328",
"inchi":"InChI=1S/C16H26N2O16P2/c1-6-3-18(16(25)17-14(6)24)10-2-7(20)9(31-10)5-30-35(26,27)34-36(28,29)33-15-13(23)12(22)11(21)8(4-19)32-15/h3,7-13,15,19-23H,2,4-5H2,1H3,(H,26,27)(H,28,29)(H,17,24,25)/p-2/t7-,8+,9+,10+,11+,12-,13+,15+/m0/s1",
"inchikey":"YSYKRGRSMLTJNL-URARBOGNSA-L",
"kegg.compound":"C00842",
"metanetx.chemical":"MNXM1376",
"sbo":"SBO:0000247",
"seed.compound":"cpd00626"
}
},
{
"id":"cpd15354_c0",
"name":"2-hexadec-9-enoyl-sn-glycerol 3-phosphate_c0",
"compartment":"c0",
"charge":1,
"formula":"C19H36O7P",
"annotation":{
"bigg.metabolite":"2hdec9eg3p",
"metanetx.chemical":"MNXM5464",
"sbo":"SBO:0000247",
"seed.compound":"cpd15354"
}
},
{
"id":"cpd03091_c0",
"name":"5'-Deoxyadenosine_c0",
"compartment":"c0",
"charge":1,
"formula":"C10H13N5O3",
"annotation":{
"bigg.metabolite":"dad_5",
"biocyc":"META:CH33ADO",
"hmdb":"HMDB01983",
"inchi":"InChI=1S/C10H13N5O3/c1-4-6(16)7(17)10(18-4)15-3-14-5-8(11)12-2-13-9(5)15/h2-4,6-7,10,16-17H,1H3,(H2,11,12,13)/t4-,6-,7-,10-/m1/s1",
"inchikey":"XGYIMTFOTBMPFP-KQYNXXCUSA-N",
"kegg.compound":"C05198",
"metanetx.chemical":"MNXM316",
"sbo":"SBO:0000247",
"seed.compound":"cpd03091"
}
},
{
"id":"cpd00305_c0",
"name":"Thiamin_c0",
"compartment":"c0",
"charge":1,
"formula":"C12H17N4OS",
"annotation":{
"bigg.metabolite":"thm",
"biocyc":"META:THIAMINE",
"hmdb":"HMDB00235",
"inchi":"InChI=1S/C12H17N4OS/c1-8-11(3-4-17)18-7-16(8)6-10-5-14-9(2)15-12(10)13/h5,7,17H,3-4,6H2,1-2H3,(H2,13,14,15)/q+1",
"inchikey":"JZRWCGZRTZMZEH-UHFFFAOYSA-N",
"kegg.compound":"C00378",
"metanetx.chemical":[
"MNXM161565",
"MNXM322"
],
"sbo":"SBO:0000247",
"seed.compound":"cpd00305"
}
},
{
"id":"cpd11587_e0",
"name":"Ala-Gln_e0",
"compartment":"e0",
"charge":1,
"formula":"C8H15N3O4",
"annotation":{
"biocyc":"META:CPD-13403",
"chebi":"73788",
"hmdb":"HMDB28685",
"inchi":"InChI=1S/C8H15N3O4/c1-4(9)7(13)11-5(8(14)15)2-3-6(10)12/h4-5H,2-3,9H2,1H3,(H2,10,12)(H,11,13)(H,14,15)/t4-,5-/m0/s1",
"inchikey":"HJCMDXDYPOUFDY-WHFBIAKZSA-N",
"metanetx.chemical":"MNXM40495",
"sbo":"SBO:0000247",
"seed.compound":"cpd11587"
}
},
{
"id":"cpd00161_e0",
"name":"L-Threonine_e0",
"compartment":"e0",
"charge":1,
"formula":"C4H9NO3",
"annotation":{
"bigg.metabolite":"thr__L",
"biocyc":"META:THR",
"hmdb":"HMDB00167",
"inchi":"InChI=1S/C4H9NO3/c1-2(6)3(5)4(7)8/h2-3,6H,5H2,1H3,(H,7,8)/t2-,3+/m1/s1",
"inchikey":"AYFVYJQAPQTCCC-GBXIJSLDSA-N",
"kegg.compound":"C00188",
"metanetx.chemical":"MNXM142",
"sbo":"SBO:0000247",
"seed.compound":"cpd00161"
}
},
{
"id":"cpd00861_c0",
"name":"UDP-N-acetyl-D-mannosamine_c0",
"compartment":"c0",
"charge":1,
"formula":"C17H25N3O17P2",
"annotation":{
"bigg.metabolite":"uacmam",
"biocyc":"META:UDP-MANNAC",
"hmdb":"HMDB13112",
"inchi":"InChI=1S/C17H27N3O17P2/c1-6(22)18-10-13(26)11(24)7(4-21)35-16(10)36-39(31,32)37-38(29,30)33-5-8-12(25)14(27)15(34-8)20-3-2-9(23)19-17(20)28/h2-3,7-8,10-16,21,24-27H,4-5H2,1H3,(H,18,22)(H,29,30)(H,31,32)(H,19,23,28)/p-2/t7-,8-,10+,11-,12-,13-,14-,15-,16-/m1/s1",
"inchikey":"LFTYTUAZOPRMMI-ZYQOOJPVSA-L",
"kegg.compound":[
"C01170",
"G11112"
],
"metanetx.chemical":[
"MNXM722740",
"MNXM932"
],
"sbo":"SBO:0000247",
"seed.compound":"cpd00861"
}
},
{
"id":"cpd11497_c0",
"name":"4-methyl-3-hydroxy-hexanoyl-ACP_c0",
"compartment":"c0",
"charge":1,
"formula":"C18H33N2O9PRS",
"annotation":{
"metanetx.chemical":"MNXM10217",
"sbo":"SBO:0000247",
"seed.compound":"cpd11497"
}
},
{
"id":"cpd00012_c0",
"name":"PPi_c0",
"compartment":"c0",
"charge":1,
"formula":"HO7P2",
"annotation":{
"bigg.metabolite":"ppi",
"biocyc":"META:PPI",
"chebi":"18361",
"hmdb":"HMDB00250",
"inchi":"InChI=1S/H4O7P2/c1-8(2,3)7-9(4,5)6/h(H2,1,2,3)(H2,4,5,6)/p-3",
"inchikey":"XPPKVPWEQAFLFU-UHFFFAOYSA-K",
"kegg.compound":"C00013",
"metanetx.chemical":"MNXM11",
"sbo":"SBO:0000247",
"seed.compound":"cpd00012"
}
},
{
"id":"cpd02113_c0",
"name":"dTDP-rhamnose_c0",
"compartment":"c0",
"charge":1,
"formula":"C16H24N2O15P2",
"annotation":{
"bigg.metabolite":"dtdprmn",
"biocyc":"META:DTDP-RHAMNOSE",
"chebi":"61119",
"inchi":"InChI=1S/C16H26N2O15P2/c1-6-4-18(16(24)17-14(6)23)10-3-8(19)9(31-10)5-29-34(25,26)33-35(27,28)32-15-13(22)12(21)11(20)7(2)30-15/h4,7-13,15,19-22H,3,5H2,1-2H3,(H,25,26)(H,27,28)(H,17,23,24)/p-2/t7-,8-,9+,10+,11-,12+,13+,15+/m0/s1",
"inchikey":"ZOSQFDVXNQFKBY-CGAXJHMRSA-L",
"kegg.compound":"C03319",
"metanetx.chemical":[
"MNXM899",
"MNXM51657",
"MNXM51660"
],
"sbo":"SBO:0000247",
"seed.compound":"cpd02113"
}
},
{
"id":"cpd01298_c0",
"name":"Aminoacetone_c0",
"compartment":"c0",
"charge":1,
"formula":"C3H8NO",
"annotation":{
"bigg.metabolite":"aact",
"biocyc":"META:AMINO-ACETONE",
"hmdb":"HMDB02134",
"inchi":"InChI=1S/C3H7NO/c1-3(5)2-4/h2,4H2,1H3/p+1",
"inchikey":"BCDGQXUMWHRQCB-UHFFFAOYSA-O",
"kegg.compound":"C01888",
"metanetx.chemical":"MNXM1106",
"sbo":"SBO:0000247",
"seed.compound":"cpd01298"
}
},
{
"id":"cpd00104_c0",
"name":"BIOT_c0",
"compartment":"c0",
"charge":1,
"formula":"C10H15N2O3S",
"annotation":{
"bigg.metabolite":"btn",
"biocyc":"META:BIOTIN",
"inchi":"InChI=1S/C10H16N2O3S/c13-8(14)4-2-1-3-7-9-6(5-16-7)11-10(15)12-9/h6-7,9H,1-5H2,(H,13,14)(H2,11,12,15)/p-1/t6-,7-,9-/m0/s1",
"inchikey":"YBJHBAHKTGYVGT-ZKWXMUAHSA-M",
"kegg.compound":"C00120",
"metanetx.chemical":"MNXM304",
"sbo":"SBO:0000247",
"seed.compound":"cpd00104"
}
},
{
"id":"cpd03078_c0",
"name":"Selenophosphate_c0",
"compartment":"c0",
"charge":1,
"formula":"H2O3PSe",
"annotation":{
"bigg.metabolite":"selnp",
"biocyc":"META:SEPO3",
"inchi":"InChI=1S/H3O3PSe/c1-4(2,3)5/h(H3,1,2,3,5)/p-1",
"inchikey":"JRPHGDYSKGJTKZ-UHFFFAOYSA-M",
"kegg.compound":"C05172",
"metanetx.chemical":"MNXM1339",
"sbo":"SBO:0000247",
"seed.compound":"cpd03078"
}
},
{
"id":"cpd03920_c0",
"name":"Adenosylcobinamide-GDP_c0",
"compartment":"c0",
"charge":1,
"formula":"C68H97CoN21O21P2",
"annotation":{
"bigg.metabolite":"agdpcbi",
"biocyc":"META:ADENOSYLCOBINAMIDE-GDP",
"chebi":"2479",
"hmdb":"HMDB12185",
"inchi":"InChI=1S/C58H86N16O18P2.C10H12N5O3.Co/c1-25(91-94(87,88)92-93(85,86)89-23-33-45(82)46(83)52(90-33)74-24-67-44-50(74)71-53(65)72-51(44)84)22-66-41(81)16-17-55(6)31(18-38(62)78)49-58(9)57(8,21-40(64)80)30(12-15-37(61)77)43(73-58)27(3)48-56(7,20-39(63)79)28(10-13-35(59)75)32(68-48)19-34-54(4,5)29(11-14-36(60)76)42(69-34)26(2)47(55)70-49;1-4-6(16)7(17)10(18-4)15-3-14-5-8(11)12-2-13-9(5)15;/h19,24-25,28-31,33,45-46,49,52,82-83H,10-18,20-23H2,1-9H3,(H19,59,60,61,62,63,64,65,66,68,69,70,71,72,73,75,76,77,78,79,80,81,84,85,86,87,88);2-4,6-7,10,16-17H,1H2,(H2,11,12,13);/q;;+2/p-3/t25-,28-,29-,30-,31+,33-,45-,46-,49-,52-,55-,56+,57+,58+;4-,6-,7-,10-;/m11./s1",
"inchikey":"IQTYKHRKNGVJEO-RRMAJTJESA-K",
"kegg.compound":"C06510",
"metanetx.chemical":"MNXM1105",
"sbo":"SBO:0000247",
"seed.compound":"cpd03920"
}
},
{
"id":"cpd00918_c0",
"name":"2-Acetamido-5-oxopentanoate_c0",
"compartment":"c0",
"charge":1,
"formula":"C7H10NO4",
"annotation":{
"bigg.metabolite":"acg5sa",
"biocyc":"META:CPD-469",
"chebi":"29123",
"hmdb":"HMDB06488",
"inchi":"InChI=1S/C7H11NO4/c1-5(10)8-6(7(11)12)3-2-4-9/h4,6H,2-3H2,1H3,(H,8,10)(H,11,12)/p-1/t6-/m0/s1",
"inchikey":"BCPSFKBPHHBDAI-LURJTMIESA-M",
"kegg.compound":"C01250",
"metanetx.chemical":"MNXM1062",
"sbo":"SBO:0000247",
"seed.compound":"cpd00918"
}
},
{
"id":"cpd00058_c0",
"name":"Cu2+_c0",
"compartment":"c0",
"charge":1,
"formula":"Cu",
"annotation":{
"bigg.metabolite":"cu2",
"biocyc":"META:CU+2",
"chebi":"29036",
"hmdb":"HMDB00657",
"inchi":"InChI=1S/Cu/q+2",
"inchikey":"JPVYNHNXODAKFH-UHFFFAOYSA-N",
"kegg.compound":"C00070",
"metanetx.chemical":"MNXM632",
"sbo":"SBO:0000247",
"seed.compound":"cpd00058"
}
},
{
"id":"cpd00522_c0",
"name":"dTDP-4-oxo-L-rhamnose_c0",
"compartment":"c0",
"charge":1,
"formula":"C16H22N2O15P2",
"annotation":{
"bigg.metabolite":"dtdp4d6dm",
"biocyc":[
"META:CPD-13980",
"META:DTDP-DEOH-DEOXY-MANNOSE"
],
"inchi":"InChI=1S/C16H24N2O15P2/c1-6-4-18(16(24)17-14(6)23)10-3-8(19)9(31-10)5-29-34(25,26)33-35(27,28)32-15-13(22)12(21)11(20)7(2)30-15/h4,7-10,12-13,15,19,21-22H,3,5H2,1-2H3,(H,25,26)(H,27,28)(H,17,23,24)/p-2/t7-,8-,9+,10+,12+,13+,15+/m0/s1",
"inchikey":"PSXWNITXWWECNY-LPVGZGSHSA-L",
"kegg.compound":"C00688",
"metanetx.chemical":"MNXM2371",
"sbo":"SBO:0000247",
"seed.compound":"cpd00522"
}
},
{
"id":"cpd00327_c0",
"name":"strcoa_c0",
"compartment":"c0",
"charge":1,
"formula":"C39H66N7O17P3S",
"annotation":{
"bigg.metabolite":"stcoa",
"biocyc":"META:STEAROYL-COA",
"inchi":"InChI=1S/C39H70N7O17P3S/c1-4-5-6-7-8-9-10-11-12-13-14-15-16-17-18-19-30(48)67-23-22-41-29(47)20-21-42-37(51)34(50)39(2,3)25-60-66(57,58)63-65(55,56)59-24-28-33(62-64(52,53)54)32(49)38(61-28)46-27-45-31-35(40)43-26-44-36(31)46/h26-28,32-34,38,49-50H,4-25H2,1-3H3,(H,41,47)(H,42,51)(H,55,56)(H,57,58)(H2,40,43,44)(H2,52,53,54)/p-4/t28-,32-,33-,34+,38-/m1/s1",
"inchikey":"SIARJEKBADXQJG-LFZQUHGESA-J",
"kegg.compound":"C00412",
"metanetx.chemical":"MNXM272",
"sbo":"SBO:0000247",
"seed.compound":"cpd00327"
}
},
{
"id":"cpd15521_c0",
"name":"1,2-didodecanoyl-sn-glycerol 3-phosphate_c0",
"compartment":"c0",
"charge":1,
"formula":"C27H52O8P",
"annotation":{
"bigg.metabolite":"pa120",
"metanetx.chemical":"MNXM90509",
"sbo":"SBO:0000247",
"seed.compound":"cpd15521"
}
},
{
"id":"cpd15378_c0",
"name":"4-Hydroxy-benzylalcohol_c0",
"compartment":"c0",
"charge":1,
"formula":"C7H8O2",
"annotation":{
"bigg.metabolite":"4hba",
"biocyc":"META:4-HYDROXY-BENZYL-ALCOHOL",
"inchi":"InChI=1S/C7H8O2/c8-5-6-1-3-7(9)4-2-6/h1-4,8-9H,5H2",
"inchikey":"BVJSUAQZOZWCKN-UHFFFAOYSA-N",
"kegg.compound":"C17467",
"metanetx.chemical":"MNXM107505",
"sbo":"SBO:0000247",
"seed.compound":"cpd15378"
}
},
{
"id":"cpd00002_c0",
"name":"ATP_c0",
"compartment":"c0",
"charge":1,
"formula":"C10H13N5O13P3",
"annotation":{
"bigg.metabolite":"atp",
"biocyc":"META:ATP",
"hmdb":"HMDB00538",
"inchi":"InChI=1S/C10H16N5O13P3/c11-8-5-9(13-2-12-8)15(3-14-5)10-7(17)6(16)4(26-10)1-25-30(21,22)28-31(23,24)27-29(18,19)20/h2-4,6-7,10,16-17H,1H2,(H,21,22)(H,23,24)(H2,11,12,13)(H2,18,19,20)/p-3/t4-,6-,7-,10-/m1/s1",
"inchikey":"ZKHQWZAMYRWXGA-KQYNXXCUSA-K",
"kegg.compound":"C00002",
"metanetx.chemical":"MNXM3",
"sbo":"SBO:0000247",
"seed.compound":"cpd00002"
}
},
{
"id":"cpd02835_c0",
"name":"UDP-2,3-bis(3-hydroxytetradecanoyl)glucosamine_c0",
"compartment":"c0",
"charge":1,
"formula":"C43H75N3O20P2",
"annotation":{
"bigg.metabolite":"u23ga",
"biocyc":"META:OH-MYRISTOYL",
"inchi":"InChI=1S/C43H77N3O20P2/c1-3-5-7-9-11-13-15-17-19-21-29(48)25-34(51)44-36-40(64-35(52)26-30(49)22-20-18-16-14-12-10-8-6-4-2)38(54)31(27-47)63-42(36)65-68(59,60)66-67(57,58)61-28-32-37(53)39(55)41(62-32)46-24-23-33(50)45-43(46)56/h23-24,29-32,36-42,47-49,53-55H,3-22,25-28H2,1-2H3,(H,44,51)(H,57,58)(H,59,60)(H,45,50,56)/p-2/t29-,30-,31-,32-,36-,37-,38-,39-,40-,41-,42-/m1/s1",
"inchikey":"KOJCFMYSTWNMQW-RUAJDYCTSA-L",
"kegg.compound":"C04652",
"metanetx.chemical":"MNXM1199",
"sbo":"SBO:0000247",
"seed.compound":"cpd02835"
}
},
{
"id":"cpd00289_c0",
"name":"Geranylgeranyl diphosphate_c0",
"compartment":"c0",
"charge":1,
"formula":"C20H34O7P2",
"annotation":{
"bigg.metabolite":"ggdp",
"biocyc":"META:GERANYLGERANYL-PP",
"chebi":"5335",
"inchi":"InChI=1S/C20H36O7P2/c1-17(2)9-6-10-18(3)11-7-12-19(4)13-8-14-20(5)15-16-26-29(24,25)27-28(21,22)23/h9,11,13,15H,6-8,10,12,14,16H2,1-5H3,(H,24,25)(H2,21,22,23)/p-2/b18-11+,19-13+,20-15+",
"inchikey":"OINNEUNVOZHBOX-QIRCYJPOSA-L",
"kegg.compound":"C00353",
"metanetx.chemical":"MNXM139",
"sbo":"SBO:0000247",
"seed.compound":"cpd00289"
}
},
{
"id":"cpd02229_c0",
"name":"Bactoprenyl diphosphate_c0",
"compartment":"c0",
"charge":1,
"formula":"C55H90O7P2",
"annotation":{
"bigg.metabolite":"udcpdp",
"biocyc":"META:UNDECAPRENYL-DIPHOSPHATE",
"chebi":"18197",
"inchi":"InChI=1S/C55H92O7P2/c1-45(2)23-13-24-46(3)25-14-26-47(4)27-15-28-48(5)29-16-30-49(6)31-17-32-50(7)33-18-34-51(8)35-19-36-52(9)37-20-38-53(10)39-21-40-54(11)41-22-42-55(12)43-44-61-64(59,60)62-63(56,57)58/h23,25,27,29,31,33,35,37,39,41,43H,13-22,24,26,28,30,32,34,36,38,40,42,44H2,1-12H3,(H,59,60)(H2,56,57,58)/p-2/b46-25+,47-27+,48-29-,49-31-,50-33-,51-35-,52-37-,53-39-,54-41-,55-43-",
"inchikey":"NTXGVHCCXVHYCL-NTDVEAECSA-L",
"kegg.compound":"C04574",
"metanetx.chemical":"MNXM326",
"sbo":"SBO:0000247",
"seed.compound":"cpd02229"
}
},
{
"id":"cpd11553_c0",
"name":"6-methyl-heptanoyl-ACP_c0",
"compartment":"c0",
"charge":1,
"formula":"C19H35N2O8PRS",
"annotation":{
"metanetx.chemical":"MNXM8194",
"sbo":"SBO:0000247",
"seed.compound":"cpd11553"
}
},
{
"id":"cpd02894_c0",
"name":"4-Amino-2-methyl-5-diphosphomethylpyrimidine_c0",
"compartment":"c0",
"charge":1,
"formula":"C6H9N3O7P2",
"annotation":{
"bigg.metabolite":"2mahmp",
"biocyc":"META:AMINO-HYDROXYMETHYL-METHYLPYRIMIDINE-PP",
"inchi":"InChI=1S/C6H11N3O7P2/c1-4-8-2-5(6(7)9-4)3-15-18(13,14)16-17(10,11)12/h2H,3H2,1H3,(H,13,14)(H2,7,8,9)(H2,10,11,12)/p-2",
"inchikey":"AGQJQCFEPUVXNK-UHFFFAOYSA-L",
"kegg.compound":"C04752",
"metanetx.chemical":"MNXM1135",
"sbo":"SBO:0000247",
"seed.compound":"cpd02894"
}
},
{
"id":"cpd00231_c0",
"name":"Dihydrobiopterin_c0",
"compartment":"c0",
"charge":1,
"formula":"C9H13N5O3",
"annotation":{
"bigg.metabolite":"dhbpt",
"biocyc":"META:CPD-15159",
"chebi":"20680",
"inchi":"InChI=1S/C9H13N5O3/c1-3(15)6(16)4-2-11-7-5(12-4)8(17)14-9(10)13-7/h3-4,6,15-16H,2H2,1H3,(H3,10,11,13,14,17)/t3-,4+,6-/m0/s1",
"inchikey":"ZHQJVZLJDXWFFX-RPDRRWSUSA-N",
"kegg.compound":"C00268",
"metanetx.chemical":[
"MNXM90267",
"MNXM162257"
],
"sbo":"SBO:0000247",
"seed.compound":"cpd00231"
}
},
{
"id":"cpd15682_c0",
"name":"1,2-diisohexadecanoyl-sn-glycerol 3-phosphate_c0",
"compartment":"c0",
"charge":1,
"formula":"C35H68O8P",
"annotation":{
"metanetx.chemical":"MNXM6581",
"sbo":"SBO:0000247",
"seed.compound":"cpd15682"
}
},
{
"id":"cpd00638_c0",
"name":"Deamido-NAD_c0",
"compartment":"c0",
"charge":1,
"formula":"C21H24N6O15P2",
"annotation":{
"bigg.metabolite":"dnad",
"biocyc":"META:DEAMIDO-NAD",
"chebi":"4340",
"hmdb":"HMDB01179",
"inchi":"InChI=1S/C21H26N6O15P2/c22-17-12-18(24-7-23-17)27(8-25-12)20-16(31)14(29)11(41-20)6-39-44(36,37)42-43(34,35)38-5-10-13(28)15(30)19(40-10)26-3-1-2-9(4-26)21(32)33/h1-4,7-8,10-11,13-16,19-20,28-31H,5-6H2,(H4-,22,23,24,32,33,34,35,36,37)/p-2/t10-,11-,13-,14-,15-,16-,19-,20-/m1/s1",
"inchikey":"SENPVEZBRZQVST-HISDBWNOSA-L",
"kegg.compound":"C00857",
"metanetx.chemical":"MNXM309",
"sbo":"SBO:0000247",
"seed.compound":"cpd00638"
}
},
{
"id":"cpd00065_e0",
"name":"L-Tryptophan_e0",
"compartment":"e0",
"charge":1,
"formula":"C11H12N2O2",
"annotation":{
"bigg.metabolite":"trp__L",
"biocyc":"META:TRP",
"hmdb":"HMDB00929",
"inchi":"InChI=1S/C11H12N2O2/c12-9(11(14)15)5-7-6-13-10-4-2-1-3-8(7)10/h1-4,6,9,13H,5,12H2,(H,14,15)/t9-/m0/s1",
"inchikey":"QIVBCDIJIAJPQS-VIFPVBQESA-N",
"kegg.compound":"C00078",
"metanetx.chemical":"MNXM94",
"sbo":"SBO:0000247",
"seed.compound":"cpd00065"
}
},
{
"id":"cpd00126_c0",
"name":"GMP_c0",
"compartment":"c0",
"charge":1,
"formula":"C10H12N5O8P",
"annotation":{
"bigg.metabolite":"gmp",
"biocyc":"META:GMP",
"hmdb":"HMDB01397",
"inchi":"InChI=1S/C10H14N5O8P/c11-10-13-7-4(8(18)14-10)12-2-15(7)9-6(17)5(16)3(23-9)1-22-24(19,20)21/h2-3,5-6,9,16-17H,1H2,(H2,19,20,21)(H3,11,13,14,18)/p-2/t3-,5-,6-,9-/m1/s1",
"inchikey":"RQFCJASXJCIDSX-UUOKFMHZSA-L",
"kegg.compound":"C00144",
"metanetx.chemical":"MNXM113",
"sbo":"SBO:0000247",
"seed.compound":"cpd00126"
}
},
{
"id":"cpd00151_c0",
"name":"Thymine_c0",
"compartment":"c0",
"charge":1,
"formula":"C5H6N2O2",
"annotation":{
"bigg.metabolite":"thym",
"biocyc":"META:THYMINE",
"hmdb":"HMDB00262",
"inchi":"InChI=1S/C5H6N2O2/c1-3-2-6-5(9)7-4(3)8/h2H,1H3,(H2,6,7,8,9)",
"inchikey":"RWQNBRDOKXIBIV-UHFFFAOYSA-N",
"kegg.compound":"C00178",
"metanetx.chemical":"MNXM386",
"sbo":"SBO:0000247",
"seed.compound":"cpd00151"
}
},
{
"id":"cpd15772_c0",
"name":"Isohexadecanoyllipoteichoic acid (n=24), linked, N-acetyl-D-glucosamine_c0",
"compartment":"c0",
"charge":1,
"formula":"C311H544N24O255P24",
"annotation":{
"metanetx.chemical":"MNXM8765",
"sbo":"SBO:0000247",
"seed.compound":"cpd15772"
}
},
{
"id":"cpd15342_c0",
"name":"2-Acyl-sn-glycero-3-phosphoethanolamine octadec-11-enoyl_c0",
"compartment":"c0",
"charge":1,
"formula":"C23H46NO7P",
"annotation":{
"bigg.metabolite":"2agpe181",
"metanetx.chemical":"MNXM146496",
"sbo":"SBO:0000247",
"seed.compound":"cpd15342"
}
},
{
"id":"cpd00873_c0",
"name":"Nicotinate ribonucleotide_c0",
"compartment":"c0",
"charge":1,
"formula":"C11H12NO9P",
"annotation":{
"bigg.metabolite":"nicrnt",
"biocyc":"META:NICOTINATE_NUCLEOTIDE",
"inchi":"InChI=1S/C11H14NO9P/c13-8-7(5-20-22(17,18)19)21-10(9(8)14)12-3-1-2-6(4-12)11(15)16/h1-4,7-10,13-14H,5H2,(H2-,15,16,17,18,19)/p-2/t7-,8-,9-,10-/m1/s1",
"inchikey":"JOUIQRNQJGXQDC-ZYUZMQFOSA-L",
"kegg.compound":"C01185",
"metanetx.chemical":"MNXM194",
"sbo":"SBO:0000247",
"seed.compound":"cpd00873"
}
},
{
"id":"cpd02210_c0",
"name":"Indoleglycerol phosphate_c0",
"compartment":"c0",
"charge":1,
"formula":"C11H12NO6P",
"annotation":{
"bigg.metabolite":"3ig3p",
"biocyc":"META:INDOLE-3-GLYCEROL-P",
"chebi":"5915",
"inchi":"InChI=1S/C11H14NO6P/c13-10(6-18-19(15,16)17)11(14)8-5-12-9-4-2-1-3-7(8)9/h1-5,10-14H,6H2,(H2,15,16,17)/p-2/t10-,11+/m1/s1",
"inchikey":"NQEQTYPJSIEPHW-MNOVXSKESA-L",
"kegg.compound":"C03506",
"metanetx.chemical":"MNXM866",
"sbo":"SBO:0000247",
"seed.compound":"cpd02210"
}
},
{
"id":"cpd00208_c0",
"name":"LACT_c0",
"compartment":"c0",
"charge":1,
"formula":"C12H22O11",
"annotation":{
"bigg.metabolite":"lcts",
"biocyc":[
"META:CPD-15972",
"META:LACTOSE",
"META:Alpha-lactose"
],
"inchi":"InChI=1S/C12H22O11/c13-1-3-5(15)6(16)9(19)12(22-3)23-10-4(2-14)21-11(20)8(18)7(10)17/h3-20H,1-2H2/t3-,4-,5+,6+,7-,8-,9-,10-,11?,12+/m1/s1",
"inchikey":"GUBGYTABKSRVRQ-QKKXKWKRSA-N",
"kegg.compound":[
"G10504",
"C06373",
"C00243"
],
"metanetx.chemical":[
"MNXM90364",
"MNXM362"
],
"sbo":"SBO:0000247",
"seed.compound":"cpd00208"
}
},
{
"id":"cpd00099_e0",
"name":"Cl-_e0",
"compartment":"e0",
"charge":1,
"formula":"Cl",
"annotation":{
"bigg.metabolite":"cl",
"biocyc":[
"META:CL-",
"META:HCL"
],
"chebi":"3731",
"inchi":"InChI=1S/ClH/h1H/p-1",
"inchikey":"VEXZGXHMUGYJMC-UHFFFAOYSA-M",
"kegg.compound":[
"C01327",
"C00698"
],
"metanetx.chemical":"MNXM43",
"sbo":"SBO:0000247",
"seed.compound":"cpd00099"
}
},
{
"id":"cpd11587_c0",
"name":"Ala-Gln_c0",
"compartment":"c0",
"charge":1,
"formula":"C8H15N3O4",
"annotation":{
"biocyc":"META:CPD-13403",
"chebi":"73788",
"hmdb":"HMDB28685",
"inchi":"InChI=1S/C8H15N3O4/c1-4(9)7(13)11-5(8(14)15)2-3-6(10)12/h4-5H,2-3,9H2,1H3,(H2,10,12)(H,11,13)(H,14,15)/t4-,5-/m0/s1",
"inchikey":"HJCMDXDYPOUFDY-WHFBIAKZSA-N",
"metanetx.chemical":"MNXM40495",
"sbo":"SBO:0000247",
"seed.compound":"cpd11587"
}
},
{
"id":"cpd01476_c0",
"name":"Protoporphyrin_c0",
"compartment":"c0",
"charge":1,
"formula":"C34H32N4O4",
"annotation":{
"bigg.metabolite":"ppp9",
"biocyc":"META:PROTOPORPHYRIN_IX",
"hmdb":"HMDB00241",
"inchi":"InChI=1S/C34H34N4O4/c1-7-21-17(3)25-13-26-19(5)23(9-11-33(39)40)31(37-26)16-32-24(10-12-34(41)42)20(6)28(38-32)15-30-22(8-2)18(4)27(36-30)14-29(21)35-25/h7-8,13-16,35,38H,1-2,9-12H2,3-6H3,(H,39,40)(H,41,42)/p-2/b25-13-,26-13-,27-14-,28-15-,29-14-,30-15-,31-16-,32-16-",
"inchikey":"KSFOVUSSGSKXFI-UJJXFSCMSA-L",
"kegg.compound":"C02191",
"metanetx.chemical":"MNXM346",
"sbo":"SBO:0000247",
"seed.compound":"cpd01476"
}
},
{
"id":"cpd00712_c0",
"name":"2-Dehydropantoate_c0",
"compartment":"c0",
"charge":1,
"formula":"C6H9O4",
"annotation":{
"bigg.metabolite":"2dhp",
"biocyc":"META:2-DEHYDROPANTOATE",
"inchi":"InChI=1S/C6H10O4/c1-6(2,3-7)4(8)5(9)10/h7H,3H2,1-2H3,(H,9,10)/p-1",
"inchikey":"PKVVTUWHANFMQC-UHFFFAOYSA-M",
"kegg.compound":"C00966",
"metanetx.chemical":"MNXM959",
"sbo":"SBO:0000247",
"seed.compound":"cpd00712"
}
},
{
"id":"cpd00024_c0",
"name":"2-Oxoglutarate_c0",
"compartment":"c0",
"charge":1,
"formula":"C5H4O5",
"annotation":{
"bigg.metabolite":"akg",
"biocyc":"META:2-KETOGLUTARATE",
"chebi":"16810",
"hmdb":"HMDB00208",
"inchi":"InChI=1S/C5H6O5/c6-3(5(9)10)1-2-4(7)8/h1-2H2,(H,7,8)(H,9,10)/p-2",
"inchikey":"KPGXRSRHYNQIFN-UHFFFAOYSA-L",
"kegg.compound":"C00026",
"metanetx.chemical":"MNXM20",
"sbo":"SBO:0000247",
"seed.compound":"cpd00024"
}
},
{
"id":"cpd11485_c0",
"name":"3-oxohexadecanoyl-acp_c0",
"compartment":"c0",
"charge":1,
"formula":"C27H50N2O9PRS",
"annotation":{
"bigg.metabolite":"3opalmACP",
"biocyc":"META:3-oxo-palmitoyl-ACPs",
"kegg.compound":"C05762",
"metanetx.chemical":"MNXM4345",
"sbo":"SBO:0000247",
"seed.compound":"cpd11485"
}
},
{
"id":"cpd03416_c0",
"name":"CoproporphyrinogenI_c0",
"compartment":"c0",
"charge":1,
"formula":"C36H40N4O8",
"annotation":{
"bigg.metabolite":"cpppg1",
"biocyc":"META:COPROPORPHYRINOGEN_I",
"inchi":"InChI=1S/C36H44N4O8/c1-17-21(5-9-33(41)42)29-14-26-19(3)23(7-11-35(45)46)31(39-26)16-28-20(4)24(8-12-36(47)48)32(40-28)15-27-18(2)22(6-10-34(43)44)30(38-27)13-25(17)37-29/h37-40H,5-16H2,1-4H3,(H,41,42)(H,43,44)(H,45,46)(H,47,48)/p-4",
"inchikey":"WIUGGJKHYQIGNH-UHFFFAOYSA-J",
"kegg.compound":"C05768",
"metanetx.chemical":"MNXM1322",
"sbo":"SBO:0000247",
"seed.compound":"cpd03416"
}
},
{
"id":"cpd00683_c0",
"name":"Dihydropteroate_c0",
"compartment":"c0",
"charge":1,
"formula":"C14H13N6O3",
"annotation":{
"bigg.metabolite":"dhpt",
"biocyc":"META:7-8-DIHYDROPTEROATE",
"chebi":"4581",
"hmdb":"HMDB01412",
"inchi":"InChI=1S/C14H14N6O3/c15-14-19-11-10(12(21)20-14)18-9(6-17-11)5-16-8-3-1-7(2-4-8)13(22)23/h1-4,16H,5-6H2,(H,22,23)(H4,15,17,19,20,21)/p-1",
"inchikey":"WBFYVDCHGVNRBH-UHFFFAOYSA-M",
"kegg.compound":"C00921",
"metanetx.chemical":[
"MNXM965",
"MNXM722728"
],
"sbo":"SBO:0000247",
"seed.compound":"cpd00683"
}
},
{
"id":"cpd11531_c0",
"name":"9-methyl-trans-dec-2-enoyl-ACP_c0",
"compartment":"c0",
"charge":1,
"formula":"C22H39N2O8PRS",
"annotation":{
"metanetx.chemical":"MNXM8226",
"sbo":"SBO:0000247",
"seed.compound":"cpd11531"
}
},
{
"id":"cpd02371_c0",
"name":"D-Tagatose 1,6-biphosphate_c0",
"compartment":"c0",
"charge":1,
"formula":"C6H10O12P2",
"annotation":{
"bigg.metabolite":"tagdp__D",
"biocyc":"META:TAGATOSE-1-6-DIPHOSPHATE",
"hmdb":"HMDB06872",
"inchi":"InChI=1S/C6H14O12P2/c7-4-3(1-16-19(10,11)12)18-6(9,5(4)8)2-17-20(13,14)15/h3-5,7-9H,1-2H2,(H2,10,11,12)(H2,13,14,15)/p-4/t3-,4+,5+,6?/m1/s1",
"inchikey":"RNBGYGVWRKECFJ-OEXCPVAWSA-J",
"kegg.compound":"C03785",
"metanetx.chemical":"MNXM1324",
"sbo":"SBO:0000247",
"seed.compound":"cpd02371"
}
},
{
"id":"cpd15274_c0",
"name":"Octadecenoyl-CoA_c0",
"compartment":"c0",
"charge":1,
"formula":"C39H65N7O17P3S",
"annotation":{
"bigg.metabolite":"odecoa",
"metanetx.chemical":"MNXM162298",
"sbo":"SBO:0000247",
"seed.compound":"cpd15274"
}
},
{
"id":"cpd08928_c0",
"name":"L-Threonine phosphate_c0",
"compartment":"c0",
"charge":1,
"formula":"C4H8NO6P",
"annotation":{
"bigg.metabolite":"thrp",
"biocyc":"META:L-THREONINE-O-3-PHOSPHATE",
"chebi":"31757",
"hmdb":"HMDB11185",
"inchi":"InChI=1S/C4H10NO6P/c1-2(3(5)4(6)7)11-12(8,9)10/h2-3H,5H2,1H3,(H,6,7)(H2,8,9,10)/p-2/t2-,3+/m1/s1",
"inchikey":"USRGIUJOYOXOQJ-GBXIJSLDSA-L",
"kegg.compound":"C12147",
"metanetx.chemical":"MNXM1492",
"sbo":"SBO:0000247",
"seed.compound":"cpd08928"
}
},
{
"id":"cpd02711_c0",
"name":"2-Keto-3-deoxy-6-phosphogluconate_c0",
"compartment":"c0",
"charge":1,
"formula":"C6H8O9P",
"annotation":{
"bigg.metabolite":"2ddg6p",
"biocyc":"META:2-KETO-3-DEOXY-6-P-GLUCONATE",
"hmdb":"HMDB01376",
"inchi":"InChI=1S/C6H11O9P/c7-3(1-4(8)6(10)11)5(9)2-15-16(12,13)14/h3,5,7,9H,1-2H2,(H,10,11)(H2,12,13,14)/p-3/t3-,5+/m0/s1",
"inchikey":"OVPRPPOVAXRCED-WVZVXSGGSA-K",
"kegg.compound":"C04442",
"metanetx.chemical":"MNXM649",
"sbo":"SBO:0000247",
"seed.compound":"cpd02711"
}
},
{
"id":"cpd00931_c0",
"name":"5-Amino-6--5-phosphoribosylaminouracil_c0",
"compartment":"c0",
"charge":1,
"formula":"C9H13N4O9P",
"annotation":{
"bigg.metabolite":"5apru",
"biocyc":"META:CPD-602",
"inchi":"InChI=1S/C9H15N4O9P/c10-3-6(12-9(17)13-7(3)16)11-8-5(15)4(14)2(22-8)1-21-23(18,19)20/h2,4-5,8,14-15H,1,10H2,(H2,18,19,20)(H3,11,12,13,16,17)/p-2/t2-,4-,5-,8-/m1/s1",
"inchikey":"LZEXYCAGPMYXLX-UMMCILCDSA-L",
"kegg.compound":"C01268",
"metanetx.chemical":"MNXM1532",
"sbo":"SBO:0000247",
"seed.compound":"cpd00931"
}
},
{
"id":"cpd00524_c0",
"name":"2-Inosose_c0",
"compartment":"c0",
"charge":1,
"formula":"C6H10O6",
"annotation":{
"bigg.metabolite":"2ins",
"biocyc":[
"META:CPD-14808",
"META:MYO-INOSOSE"
],
"inchi":"InChI=1S/C6H10O6/c7-1-2(8)4(10)6(12)5(11)3(1)9/h1-5,7-11H/t1-,2-,3+,4+,5-",
"inchikey":"VYEGBDHSGHXOGT-HYFGLKJPSA-N",
"kegg.compound":"C00691",
"metanetx.chemical":"MNXM676",
"sbo":"SBO:0000247",
"seed.compound":"cpd00524"
}
},
{
"id":"cpd02230_c0",
"name":"Inositol 4-phosphate_c0",
"compartment":"c0",
"charge":1,
"formula":"C6H11O9P",
"annotation":{
"bigg.metabolite":"mi4p__D",
"biocyc":"META:D-MYO-INOSITOL-4-PHOSPHATE",
"hmdb":"HMDB01313",
"inchi":"InChI=1S/C6H13O9P/c7-1-2(8)4(10)6(5(11)3(1)9)15-16(12,13)14/h1-11H,(H2,12,13,14)/p-2/t1-,2-,3-,4+,5-,6-/m0/s1",
"inchikey":"INAPMGSXUVUWAF-CNWJWELYSA-L",
"kegg.compound":"C03546",
"metanetx.chemical":"MNXM2063",
"sbo":"SBO:0000247",
"seed.compound":"cpd02230"
}
},
{
"id":"cpd28070_c0",
"name":"Reduced-Flavoproteins_c0",
"compartment":"c0",
"charge":1,
"formula":"C12H11N4O2R",
"annotation":{
"biocyc":"META:Reduced-Flavoproteins",
"sbo":"SBO:0000247",
"seed.compound":"cpd28070"
}
},
{
"id":"cpd36025-c0_c0",
"name":"(8S)-3',8-cyclo-7,8-dihydroguanosine 5'-triphosphate_c0",
"compartment":"c0",
"charge":1,
"formula":"C10H12N5O14P3",
"annotation":{
"sbo":"SBO:0000247",
"seed.compound":"cpd36025-c0"
}
},
{
"id":"cpd00977_c0",
"name":"dITP_c0",
"compartment":"c0",
"charge":1,
"formula":"C10H12N4O13P3",
"annotation":{
"bigg.metabolite":"ditp",
"biocyc":"META:DITP",
"hmdb":"HMDB03537",
"inchi":"InChI=1S/C10H15N4O13P3/c15-5-1-7(14-4-13-8-9(14)11-3-12-10(8)16)25-6(5)2-24-29(20,21)27-30(22,23)26-28(17,18)19/h3-7,15H,1-2H2,(H,20,21)(H,22,23)(H,11,12,16)(H2,17,18,19)/p-3/t5-,6+,7+/m0/s1",
"inchikey":"UFJPAQSLHAGEBL-RRKCRQDMSA-K",
"kegg.compound":"C01345",
"metanetx.chemical":"MNXM1325",
"sbo":"SBO:0000247",
"seed.compound":"cpd00977"
}
},
{
"id":"cpd00034_c0",
"name":"Zn2+_c0",
"compartment":"c0",
"charge":1,
"formula":"Zn",
"annotation":{
"bigg.metabolite":"zn2",
"biocyc":"META:ZN+2",
"hmdb":"HMDB15532",
"inchi":"InChI=1S/Zn/q+2",
"inchikey":"PTFCDOFLOPIGGS-UHFFFAOYSA-N",
"kegg.compound":"C00038",
"metanetx.chemical":"MNXM149",
"sbo":"SBO:0000247",
"seed.compound":"cpd00034"
}
},
{
"id":"cpd00046_c0",
"name":"CMP_c0",
"compartment":"c0",
"charge":1,
"formula":"C9H12N3O8P",
"annotation":{
"bigg.metabolite":"cmp",
"biocyc":"META:CMP",
"hmdb":"HMDB00095",
"inchi":"InChI=1S/C9H14N3O8P/c10-5-1-2-12(9(15)11-5)8-7(14)6(13)4(20-8)3-19-21(16,17)18/h1-2,4,6-8,13-14H,3H2,(H2,10,11,15)(H2,16,17,18)/p-2/t4-,6-,7-,8-/m1/s1",
"inchikey":"IERHLVCPSMICTF-XVFCMESISA-L",
"kegg.compound":[
"C00055",
"G10621"
],
"metanetx.chemical":"MNXM31",
"sbo":"SBO:0000247",
"seed.compound":"cpd00046"
}
},
{
"id":"cpd15680_c0",
"name":"1,2-diisopentadecanoyl-sn-glycerol 3-phosphate_c0",
"compartment":"c0",
"charge":1,
"formula":"C33H64O8P",
"annotation":{
"metanetx.chemical":"MNXM6582",
"sbo":"SBO:0000247",
"seed.compound":"cpd15680"
}
},
{
"id":"cpd11555_c0",
"name":"8-methyl-3-hydroxy-nonanoyl-ACP_c0",
"compartment":"c0",
"charge":1,
"formula":"C21H39N2O9PRS",
"annotation":{
"metanetx.chemical":"MNXM10447",
"sbo":"SBO:0000247",
"seed.compound":"cpd11555"
}
},
{
"id":"cpd00128_c0",
"name":"Adenine_c0",
"compartment":"c0",
"charge":1,
"formula":"C5H5N5",
"annotation":{
"bigg.metabolite":"ade",
"biocyc":"META:ADENINE",
"hmdb":"HMDB00034",
"inchi":"InChI=1S/C5H5N5/c6-4-3-5(9-1-7-3)10-2-8-4/h1-2H,(H3,6,7,8,9,10)",
"inchikey":"GFFGJBXGBJISGV-UHFFFAOYSA-N",
"kegg.compound":"C00147",
"metanetx.chemical":"MNXM168",
"sbo":"SBO:0000247",
"seed.compound":"cpd00128"
}
},
{
"id":"cpd15344_c0",
"name":"2-Acyl-sn-glycero-3-phosphoglycerol tetradecanoyl_c0",
"compartment":"c0",
"charge":1,
"formula":"C20H40O9P",
"annotation":{
"bigg.metabolite":"2agpg140",
"metanetx.chemical":"MNXM146503",
"sbo":"SBO:0000247",
"seed.compound":"cpd15344"
}
},
{
"id":"cpd09844_c0",
"name":"(3S)-3-Hydroxyadipyl-CoA_c0",
"compartment":"c0",
"charge":1,
"formula":"C27H39N7O20P3S",
"annotation":{
"bigg.metabolite":"3hadpcoa",
"biocyc":"META:3-HYDROXYADIPYL-COA",
"chebi":"34002",
"hmdb":"HMDB12475",
"inchi":"InChI=1S/C27H44N7O20P3S/c1-27(2,22(41)25(42)30-6-5-16(36)29-7-8-58-18(39)9-14(35)3-4-17(37)38)11-51-57(48,49)54-56(46,47)50-10-15-21(53-55(43,44)45)20(40)26(52-15)34-13-33-19-23(28)31-12-32-24(19)34/h12-15,20-22,26,35,40-41H,3-11H2,1-2H3,(H,29,36)(H,30,42)(H,37,38)(H,46,47)(H,48,49)(H2,28,31,32)(H2,43,44,45)/p-5/t14-,15+,20+,21+,22-,26+/m0/s1",
"inchikey":"OTEACGAEDCIMBS-NOTSHUFBSA-I",
"kegg.compound":"C14145",
"metanetx.chemical":"MNXM2784",
"sbo":"SBO:0000247",
"seed.compound":"cpd09844"
}
},
{
"id":"cpd03220_c0",
"name":"gamma-Carotene_c0",
"compartment":"c0",
"charge":1,
"formula":"C40H56",
"annotation":{
"bigg.metabolite":"gcarote",
"biocyc":"META:CPD1F-126",
"inchi":"InChI=1S/C40H56/c1-32(2)18-13-21-35(5)24-15-26-36(6)25-14-22-33(3)19-11-12-20-34(4)23-16-27-37(7)29-30-39-38(8)28-17-31-40(39,9)10/h11-12,14-16,18-20,22-27,29-30H,13,17,21,28,31H2,1-10H3/b12-11+,22-14+,23-16+,26-15+,30-29+,33-19+,34-20+,35-24+,36-25+,37-27+",
"inchikey":"HRQKOYFGHJYEFS-BXOLYSJBSA-N",
"kegg.compound":"C05435",
"metanetx.chemical":"MNXM1048",
"sbo":"SBO:0000247",
"seed.compound":"cpd03220"
}
},
{
"id":"cpd00287_c0",
"name":"3-Oxo-2-methylpropanoate_c0",
"compartment":"c0",
"charge":1,
"formula":"C4H5O3",
"annotation":{
"bigg.metabolite":[
"2mop",
"mmtsa"
],
"biocyc":"META:CPD-12179",
"hmdb":"HMDB01172",
"inchi":"InChI=1S/C4H6O3/c1-3(2-5)4(6)7/h2-3H,1H3,(H,6,7)/p-1",
"inchikey":"VOKUMXABRRXHAR-UHFFFAOYSA-M",
"kegg.compound":"C00349",
"metanetx.chemical":"MNXM305",
"sbo":"SBO:0000247",
"seed.compound":"cpd00287"
}
},
{
"id":"cpd11543_c0",
"name":"15-methyl-trans-hexa-dec-2-enoyl-ACP_c0",
"compartment":"c0",
"charge":1,
"formula":"C28H51N2O8PRS",
"annotation":{
"metanetx.chemical":"MNXM8027",
"sbo":"SBO:0000247",
"seed.compound":"cpd11543"
}
},
{
"id":"cpd00034_e0",
"name":"Zn2+_e0",
"compartment":"e0",
"charge":1,
"formula":"Zn",
"annotation":{
"bigg.metabolite":"zn2",
"biocyc":"META:ZN+2",
"hmdb":"HMDB15532",
"inchi":"InChI=1S/Zn/q+2",
"inchikey":"PTFCDOFLOPIGGS-UHFFFAOYSA-N",
"kegg.compound":"C00038",
"metanetx.chemical":"MNXM149",
"sbo":"SBO:0000247",
"seed.compound":"cpd00034"
}
},
{
"id":"cpd00116_e0",
"name":"Methanol_e0",
"compartment":"e0",
"charge":1,
"formula":"CH4O",
"annotation":{
"bigg.metabolite":"meoh",
"biocyc":"META:METOH",
"hmdb":"HMDB01875",
"inchi":"InChI=1S/CH4O/c1-2/h2H,1H3",
"inchikey":"OKKJLVBELUTLKV-UHFFFAOYSA-N",
"kegg.compound":"C00132",
"metanetx.chemical":"MNXM157",
"sbo":"SBO:0000247",
"seed.compound":"cpd00116"
}
},
{
"id":"cpd00871_c0",
"name":"D-Ribulose 1,5-bisphosphate_c0",
"compartment":"c0",
"charge":1,
"formula":"C5H8O11P2",
"annotation":{
"bigg.metabolite":"rb15bp",
"biocyc":"META:D-RIBULOSE-15-P2",
"hmdb":"HMDB35796",
"inchi":"InChI=1S/C5H12O11P2/c6-3(1-15-17(9,10)11)5(8)4(7)2-16-18(12,13)14/h3,5-6,8H,1-2H2,(H2,9,10,11)(H2,12,13,14)/p-4/t3-,5-/m1/s1",
"inchikey":"YAHZABJORDUQGO-NQXXGFSBSA-J",
"kegg.compound":"C01182",
"metanetx.chemical":"MNXM1276",
"sbo":"SBO:0000247",
"seed.compound":"cpd00871"
}
},
{
"id":"cpd02021_c0",
"name":"Succinylbenzoyl-CoA_c0",
"compartment":"c0",
"charge":1,
"formula":"C32H39N7O20P3S",
"annotation":{
"bigg.metabolite":"sbzcoa",
"biocyc":"META:CPD-6972",
"chebi":"1279",
"inchi":"InChI=1S/C32H44N7O20P3S/c1-32(2,26(44)29(45)35-10-9-21(41)34-11-12-63-22(42)8-7-19(40)17-5-3-4-6-18(17)31(46)47)14-56-62(53,54)59-61(51,52)55-13-20-25(58-60(48,49)50)24(43)30(57-20)39-16-38-23-27(33)36-15-37-28(23)39/h3-6,15-16,20,24-26,30,43-44H,7-14H2,1-2H3,(H,34,41)(H,35,45)(H,46,47)(H,51,52)(H,53,54)(H2,33,36,37)(H2,48,49,50)/p-5/t20-,24-,25-,26+,30-/m1/s1",
"inchikey":"KVAQAPQXOXTRAE-HSJNEKGZSA-I",
"kegg.compound":"C03160",
"metanetx.chemical":[
"MNXM91307",
"MNXM1132"
],
"sbo":"SBO:0000247",
"seed.compound":"cpd02021"
}
},
{
"id":"cpd02920_c0",
"name":"2-Amino-4-hydroxy-6-hydroxymethyl-7-8-dihydropteridinediphosphate_c0",
"compartment":"c0",
"charge":1,
"formula":"C7H9N5O8P2",
"annotation":{
"bigg.metabolite":[
"2ahhmd",
"6hmhptpp"
],
"biocyc":"META:DIHYDROPTERIN-CH2OH-PP",
"inchi":"InChI=1S/C7H11N5O8P2/c8-7-11-5-4(6(13)12-7)10-3(1-9-5)2-19-22(17,18)20-21(14,15)16/h1-2H2,(H,17,18)(H2,14,15,16)(H4,8,9,11,12,13)/p-3",
"inchikey":"FCQGJGLSOWZZON-UHFFFAOYSA-K",
"kegg.compound":"C04807",
"metanetx.chemical":[
"MNXM91459",
"MNXM1160"
],
"sbo":"SBO:0000247",
"seed.compound":"cpd02920"
}
},
{
"id":"cpd11589_c0",
"name":"gly-asp-L_c0",
"compartment":"c0",
"charge":1,
"formula":"C6H9N2O5",
"annotation":{
"biocyc":"META:CPD-13406",
"inchi":"InChI=1S/C6H10N2O5/c7-2-4(9)8-3(6(12)13)1-5(10)11/h3H,1-2,7H2,(H,8,9)(H,10,11)(H,12,13)/p-1/t3-/m0/s1",
"inchikey":"SCCPDJAQCXWPTF-VKHMYHEASA-M",
"metanetx.chemical":[
"MNXM722983",
"MNXM55269"
],
"sbo":"SBO:0000247",
"seed.compound":"cpd11589"
}
},
{
"id":"cpd02557_c0",
"name":"Farnesylfarnesylgeraniol_c0",
"compartment":"c0",
"charge":1,
"formula":"C40H66O7P2",
"annotation":{
"bigg.metabolite":[
"octdp_5",
"octdp"
],
"biocyc":"META:OCTAPRENYL-DIPHOSPHATE",
"chebi":"10194",
"hmdb":"HMDB01094",
"inchi":"InChI=1S/C40H68O7P2/c1-33(2)17-10-18-34(3)19-11-20-35(4)21-12-22-36(5)23-13-24-37(6)25-14-26-38(7)27-15-28-39(8)29-16-30-40(9)31-32-46-49(44,45)47-48(41,42)43/h17,19,21,23,25,27,29,31H,10-16,18,20,22,24,26,28,30,32H2,1-9H3,(H,44,45)(H2,41,42,43)/p-2/b34-19+,35-21+,36-23+,37-25+,38-27+,39-29+,40-31+",
"inchikey":"IKKLDISSULFFQO-DJMILUHSSA-L",
"kegg.compound":"C04146",
"metanetx.chemical":"MNXM811",
"sbo":"SBO:0000247",
"seed.compound":"cpd02557"
}
},
{
"id":"cpd01242_c0",
"name":"Thyminose_c0",
"compartment":"c0",
"charge":1,
"formula":"C5H10O4",
"annotation":{
"bigg.metabolite":"drib",
"biocyc":"META:2-DEOXYRIBOSE",
"chebi":"4432",
"hmdb":"HMDB03224",
"inchi":"InChI=1S/C5H10O4/c6-2-1-4(8)5(9)3-7/h2,4-5,7-9H,1,3H2/t4-,5+/m0/s1",
"inchikey":"ASJSAQIRZKANQN-CRCLSJGQSA-N",
"kegg.compound":"C01801",
"metanetx.chemical":[
"MNXM2474",
"MNXM165906"
],
"sbo":"SBO:0000247",
"seed.compound":"cpd01242"
}
},
{
"id":"cpd02182_c0",
"name":"(R)-S-Lactoylglutathione_c0",
"compartment":"c0",
"charge":1,
"formula":"C13H20N3O8S",
"annotation":{
"bigg.metabolite":"lgt__S",
"biocyc":"META:S-LACTOYL-GLUTATHIONE",
"hmdb":"HMDB01066",
"inchi":"InChI=1S/C13H21N3O8S/c1-6(17)13(24)25-5-8(11(21)15-4-10(19)20)16-9(18)3-2-7(14)12(22)23/h6-8,17H,2-5,14H2,1H3,(H,15,21)(H,16,18)(H,19,20)(H,22,23)/p-1/t6-,7+,8+/m1/s1",
"inchikey":"VDYDCVUWILIYQF-CSMHCCOUSA-M",
"kegg.compound":"C03451",
"metanetx.chemical":"MNXM1253",
"sbo":"SBO:0000247",
"seed.compound":"cpd02182"
}
},
{
"id":"cpd15309_c0",
"name":"1,2-Diacyl-sn-glycerol dihexadecanoyl_c0",
"compartment":"c0",
"charge":1,
"formula":"C35H68O5",
"annotation":{
"bigg.metabolite":"12dgr160",
"metanetx.chemical":"MNXM162790",
"sbo":"SBO:0000247",
"seed.compound":"cpd15309"
}
},
{
"id":"cpd03919_c0",
"name":"Adenosyl cobinamide phosphate_c0",
"compartment":"c0",
"charge":1,
"formula":"C58H86CoN16O14P",
"annotation":{
"bigg.metabolite":"adocbip",
"biocyc":"META:ADENOSYLCOBINAMIDE-P",
"chebi":"2481",
"hmdb":"HMDB12184",
"inchi":"InChI=1S/C48H74N11O11P.C10H12N5O3.Co/c1-23(70-71(67,68)69)22-55-38(66)16-17-45(6)29(18-35(52)63)43-48(9)47(8,21-37(54)65)28(12-15-34(51)62)40(59-48)25(3)42-46(7,20-36(53)64)26(10-13-32(49)60)30(56-42)19-31-44(4,5)27(11-14-33(50)61)39(57-31)24(2)41(45)58-43;1-4-6(16)7(17)10(18-4)15-3-14-5-8(11)12-2-13-9(5)15;/h19,23,26-29,43H,10-18,20-22H2,1-9H3,(H16,49,50,51,52,53,54,55,56,57,58,59,60,61,62,63,64,65,66,67,68,69);2-4,6-7,10,16-17H,1H2,(H2,11,12,13);/q;;+2/p-3/t23-,26-,27-,28-,29+,43-,45-,46+,47+,48+;4-,6-,7-,10-;/m11./s1",
"inchikey":"MQCMBMUJJHSGIF-QMUWONGRSA-K",
"kegg.compound":"C06509",
"metanetx.chemical":"MNXM856",
"sbo":"SBO:0000247",
"seed.compound":"cpd03919"
}
},
{
"id":"cpd11483_c0",
"name":"(R)-3-Hydroxyoctanoyl-[acyl-carrier protein]_c0",
"compartment":"c0",
"charge":1,
"formula":"C19H36N2O9PRS",
"annotation":{
"bigg.metabolite":"3hoctACP",
"biocyc":"META:3-Hydroxy-octanoyl-ACPs",
"kegg.compound":"C04620",
"metanetx.chemical":"MNXM10019",
"sbo":"SBO:0000247",
"seed.compound":"cpd11483"
}
},
{
"id":"cpd02090_c0",
"name":"Glycerophosphoglycerol_c0",
"compartment":"c0",
"charge":1,
"formula":"C6H14O8P",
"annotation":{
"bigg.metabolite":"g3pg",
"biocyc":"META:GLYCEROPHOSPHOGLYCEROL",
"inchi":"InChI=1S/C6H15O8P/c7-1-5(9)3-13-15(11,12)14-4-6(10)2-8/h5-10H,1-4H2,(H,11,12)/p-1",
"inchikey":"LLCSXHMJULHSJN-UHFFFAOYSA-M",
"kegg.compound":"C03274",
"metanetx.chemical":"MNXM598",
"sbo":"SBO:0000247",
"seed.compound":"cpd02090"
}
},
{
"id":"cpd00347_c0",
"name":"5-10-Methenyltetrahydrofolate_c0",
"compartment":"c0",
"charge":1,
"formula":"C20H20N7O6",
"annotation":{
"bigg.metabolite":"methf",
"biocyc":"META:5-10-METHENYL-THF",
"inchi":"InChI=1S/C20H21N7O6/c21-20-24-16-15(18(31)25-20)27-9-26(8-12(27)7-22-16)11-3-1-10(2-4-11)17(30)23-13(19(32)33)5-6-14(28)29/h1-4,9,12-13H,5-8H2,(H6-,21,22,23,24,25,28,29,30,31,32,33)/p-1/t12-,13+/m1/s1",
"inchikey":"MEANFMOQMXYMCT-OLZOCXBDSA-M",
"kegg.compound":"C00445",
"metanetx.chemical":[
"MNXM511",
"MNXM488507"
],
"sbo":"SBO:0000247",
"seed.compound":"cpd00347"
}
},
{
"id":"cpd00089_c0",
"name":"Glucose-1-phosphate_c0",
"compartment":"c0",
"charge":1,
"formula":"C6H11O9P",
"annotation":{
"bigg.metabolite":"g1p",
"biocyc":"META:GLC-1-P",
"hmdb":"HMDB01586",
"inchi":"InChI=1S/C6H13O9P/c7-1-2-3(8)4(9)5(10)6(14-2)15-16(11,12)13/h2-10H,1H2,(H2,11,12,13)/p-2/t2-,3-,4+,5-,6-/m1/s1",
"inchikey":"HXXFSFRBOHSIMQ-VFUOTHLCSA-L",
"kegg.compound":"C00103",
"metanetx.chemical":[
"MNXM89588",
"MNXM722711"
],
"sbo":"SBO:0000247",
"seed.compound":"cpd00089"
}
},
{
"id":"cpd00299_c0",
"name":"dUMP_c0",
"compartment":"c0",
"charge":1,
"formula":"C9H11N2O8P",
"annotation":{
"bigg.metabolite":"dump",
"biocyc":"META:DUMP",
"hmdb":"HMDB01409",
"inchi":"InChI=1S/C9H13N2O8P/c12-5-3-8(11-2-1-7(13)10-9(11)14)19-6(5)4-18-20(15,16)17/h1-2,5-6,8,12H,3-4H2,(H,10,13,14)(H2,15,16,17)/p-2/t5-,6+,8+/m0/s1",
"inchikey":"JSRLJPSBLDHEIO-SHYZEUOFSA-L",
"kegg.compound":"C00365",
"metanetx.chemical":"MNXM234",
"sbo":"SBO:0000247",
"seed.compound":"cpd00299"
}
},
{
"id":"cpd00022_c0",
"name":"Acetyl-CoA_c0",
"compartment":"c0",
"charge":1,
"formula":"C23H34N7O17P3S",
"annotation":{
"bigg.metabolite":"accoa",
"biocyc":"META:ACETYL-COA",
"hmdb":"HMDB01206",
"inchi":"InChI=1S/C23H38N7O17P3S/c1-12(31)51-7-6-25-14(32)4-5-26-21(35)18(34)23(2,3)9-44-50(41,42)47-49(39,40)43-8-13-17(46-48(36,37)38)16(33)22(45-13)30-11-29-15-19(24)27-10-28-20(15)30/h10-11,13,16-18,22,33-34H,4-9H2,1-3H3,(H,25,32)(H,26,35)(H,39,40)(H,41,42)(H2,24,27,28)(H2,36,37,38)/p-4/t13-,16-,17-,18+,22-/m1/s1",
"inchikey":"ZSLZBFCDCINBPY-ZSJPKINUSA-J",
"kegg.compound":"C00024",
"metanetx.chemical":"MNXM21",
"sbo":"SBO:0000247",
"seed.compound":"cpd00022"
}
},
{
"id":"cpd11521_c0",
"name":"5-methyl-3-oxo-hexanoyl-ACP_c0",
"compartment":"c0",
"charge":1,
"formula":"C18H31N2O9PRS",
"annotation":{
"metanetx.chemical":"MNXM10327",
"sbo":"SBO:0000247",
"seed.compound":"cpd11521"
}
},
{
"id":"cpd11416_c0",
"name":"Biomass_c0",
"compartment":"c0",
"charge":1,
"formula":"X",
"annotation":{
"metanetx.chemical":"BIOMASS",
"sbo":"SBO:0000247",
"seed.compound":"cpd11416"
}
},
{
"id":"cpd03148_c0",
"name":"Chlorophyll a_c0",
"compartment":"c0",
"charge":1,
"formula":"C55H72MgN4O5",
"annotation":{
"bigg.metabolite":"cholphya",
"biocyc":"META:CHLOROPHYLL-A",
"hmdb":"HMDB38578",
"inchi":"InChI=1S/C55H73N4O5.Mg/c1-13-39-35(8)42-28-44-37(10)41(24-25-48(60)64-27-26-34(7)23-17-22-33(6)21-16-20-32(5)19-15-18-31(3)4)52(58-44)50-51(55(62)63-12)54(61)49-38(11)45(59-53(49)50)30-47-40(14-2)36(9)43(57-47)29-46(39)56-42;/h13,26,28-33,37,41,51H,1,14-25,27H2,2-12H3,(H-,56,57,58,59,61);/q-1;+2/p-1/b34-26+;/t32-,33-,37+,41+,51?;/m1./s1",
"inchikey":"ATNHDLDRLWWWCB-LSVJULLFSA-M",
"kegg.compound":"C05306",
"metanetx.chemical":"MNXM46466",
"sbo":"SBO:0000247",
"seed.compound":"cpd03148"
}
},
{
"id":"cpd00221_c0",
"name":"D-Lactate_c0",
"compartment":"c0",
"charge":1,
"formula":"C3H5O3",
"annotation":{
"bigg.metabolite":"lac__D",
"biocyc":"META:D-LACTATE",
"hmdb":"HMDB01311",
"inchi":"InChI=1S/C3H6O3/c1-2(4)3(5)6/h2,4H,1H3,(H,5,6)/p-1/t2-/m1/s1",
"inchikey":"JVTAAEKCZFNVCJ-UWTATZPHSA-M",
"kegg.compound":"C00256",
"metanetx.chemical":"MNXM285",
"sbo":"SBO:0000247",
"seed.compound":"cpd00221"
}
},
{
"id":"cpd00183_c0",
"name":"Sarcosine_c0",
"compartment":"c0",
"charge":1,
"formula":"C3H7NO2",
"annotation":{
"bigg.metabolite":"sarcs",
"biocyc":"META:SARCOSINE",
"hmdb":"HMDB00271",
"inchi":"InChI=1S/C3H7NO2/c1-4-2-3(5)6/h4H,2H2,1H3,(H,5,6)",
"inchikey":"FSYKKLYZXJSNPZ-UHFFFAOYSA-N",
"kegg.compound":"C00213",
"metanetx.chemical":"MNXM300",
"sbo":"SBO:0000247",
"seed.compound":"cpd00183"
}
},
{
"id":"cpd08625_c0",
"name":"5-Hydroxyisourate_c0",
"compartment":"c0",
"charge":1,
"formula":"C5H4N4O4",
"annotation":{
"bigg.metabolite":"5hiu",
"biocyc":"META:5-HYDROXYISOURATE",
"hmdb":"HMDB30097",
"inchi":"InChI=1S/C5H4N4O4/c10-2-5(13)1(6-3(11)8-2)7-4(12)9-5/h13H,(H3,6,7,8,9,10,11,12)/t5-/m0/s1",
"inchikey":"LTQYPAVLAYVKTK-YFKPBYRVSA-N",
"kegg.compound":"C11821",
"metanetx.chemical":"MNXM1137",
"sbo":"SBO:0000247",
"seed.compound":"cpd08625"
}
},
{
"id":"cpd00908_c0",
"name":"Glycerophosphoethanolamine_c0",
"compartment":"c0",
"charge":1,
"formula":"C5H14NO6P",
"annotation":{
"bigg.metabolite":"g3pe",
"biocyc":"META:L-1-GLYCEROPHOSPHORYLETHANOL-AMINE",
"chebi":"10647",
"hmdb":"HMDB00114",
"inchi":"InChI=1S/C5H14NO6P/c6-1-2-11-13(9,10)12-4-5(8)3-7/h5,7-8H,1-4,6H2,(H,9,10)/t5-/m1/s1",
"inchikey":"JZNWSCPGTDBMEW-RXMQYKEDSA-N",
"kegg.compound":"C01233",
"metanetx.chemical":[
"MNXM55315",
"MNXM368"
],
"sbo":"SBO:0000247",
"seed.compound":"cpd00908"
}
},
{
"id":"cpd15669_c0",
"name":"glycerol teichoic acid (n=45), linked, glucose substituted_c0",
"compartment":"c0",
"charge":1,
"formula":"C461H809N10O484P46R",
"annotation":{
"metanetx.chemical":"MNXM8674",
"sbo":"SBO:0000247",
"seed.compound":"cpd15669"
}
},
{
"id":"cpd28082_c0",
"name":"Reduced-ferredoxins_c0",
"compartment":"c0",
"charge":1,
"formula":"R",
"annotation":{
"biocyc":"META:Reduced-ferredoxins",
"metanetx.chemical":"MNXM681091",
"sbo":"SBO:0000247",
"seed.compound":"cpd28082"
}
},
{
"id":"cpd15239_c0",
"name":"Hexadecenoyl-ACP_c0",
"compartment":"c0",
"charge":1,
"formula":"C27H49N2O8PRS",
"annotation":{
"bigg.metabolite":"hdeACP",
"metanetx.chemical":"MNXM162372",
"sbo":"SBO:0000247",
"seed.compound":"cpd15239"
}
},
{
"id":"cpd14718_c0",
"name":"7-Cyano-7-deazaguanine_c0",
"compartment":"c0",
"charge":1,
"formula":"C7H5N5O",
"annotation":{
"bigg.metabolite":"preq0",
"biocyc":"META:7-CYANO-7-DEAZAGUANINE",
"chebi":"45075",
"inchi":"InChI=1S/C7H5N5O/c8-1-3-2-10-5-4(3)6(13)12-7(9)11-5/h2H,(H4,9,10,11,12,13)",
"inchikey":"FMKSMYDYKXQYRV-UHFFFAOYSA-N",
"kegg.compound":"C15996",
"metanetx.chemical":"MNXM2207",
"sbo":"SBO:0000247",
"seed.compound":"cpd14718"
}
},
{
"id":"cpd00722_c0",
"name":"O-Acetyl-L-serine_c0",
"compartment":"c0",
"charge":1,
"formula":"C5H9NO4",
"annotation":{
"bigg.metabolite":"acser",
"biocyc":"META:ACETYLSERINE",
"hmdb":"HMDB03011",
"inchi":"InChI=1S/C5H9NO4/c1-3(7)10-2-4(6)5(8)9/h4H,2,6H2,1H3,(H,8,9)/t4-/m0/s1",
"inchikey":"VZXPDPZARILFQX-BYPYZUCNSA-N",
"kegg.compound":"C00979",
"metanetx.chemical":"MNXM418",
"sbo":"SBO:0000247",
"seed.compound":"cpd00722"
}
},
{
"id":"cpd00067_c0",
"name":"H+_c0",
"compartment":"c0",
"charge":1,
"formula":"H",
"annotation":{
"bigg.metabolite":"h",
"biocyc":"META:PROTON",
"chebi":"5584",
"inchi":"InChI=1S/p+1",
"inchikey":"GPRLSGONYQIRFK-UHFFFAOYSA-N",
"kegg.compound":"C00080",
"metanetx.chemical":"MNXM1",
"sbo":"SBO:0000247",
"seed.compound":"cpd00067"
}
},
{
"id":"cpd00090_c0",
"name":"IDP_c0",
"compartment":"c0",
"charge":1,
"formula":"C10H12N4O11P2",
"annotation":{
"bigg.metabolite":"idp",
"biocyc":"META:IDP",
"hmdb":"HMDB03335",
"inchi":"InChI=1S/C10H14N4O11P2/c15-6-4(1-23-27(21,22)25-26(18,19)20)24-10(7(6)16)14-3-13-5-8(14)11-2-12-9(5)17/h2-4,6-7,10,15-16H,1H2,(H,21,22)(H,11,12,17)(H2,18,19,20)/p-2/t4-,6-,7-,10-/m1/s1",
"inchikey":"JPXZQMKKFWMMGK-KQYNXXCUSA-L",
"kegg.compound":"C00104",
"metanetx.chemical":"MNXM495",
"sbo":"SBO:0000247",
"seed.compound":"cpd00090"
}
},
{
"id":"cpd00965_c0",
"name":"Hg_c0",
"compartment":"c0",
"charge":1,
"formula":"H2Hg",
"annotation":{
"biocyc":"META:HG0",
"inchi":"InChI=1S/Hg",
"inchikey":"QSHDDOUJBYECFT-UHFFFAOYSA-N",
"kegg.compound":"C01319",
"metanetx.chemical":"MNXM4041",
"sbo":"SBO:0000247",
"seed.compound":"cpd00965"
}
},
{
"id":"cpd04918_c0",
"name":"D-Glycero-D-manno-heptose7-phosphate_c0",
"compartment":"c0",
"charge":1,
"formula":"C7H13O10P",
"annotation":{
"bigg.metabolite":"gmhep7p",
"biocyc":"META:CPD-12543",
"inchi":"InChI=1S/C7H15O10P/c8-2(1-16-18(13,14)15)6-4(10)3(9)5(11)7(12)17-6/h2-12H,1H2,(H2,13,14,15)/p-2/t2-,3+,4+,5+,6-,7-/m1/s1",
"inchikey":"SDADNVAZGVDAIM-ZUHYCWGWSA-L",
"kegg.compound":"C07836",
"metanetx.chemical":[
"MNXM17114",
"MNXM722761"
],
"sbo":"SBO:0000247",
"seed.compound":"cpd04918"
}
},
{
"id":"cpd00277_c0",
"name":"Deoxyguanosine_c0",
"compartment":"c0",
"charge":1,
"formula":"C10H13N5O4",
"annotation":{
"bigg.metabolite":"dgsn",
"biocyc":"META:DEOXYGUANOSINE",
"chebi":"4412",
"hmdb":"HMDB00085",
"inchi":"InChI=1S/C10H13N5O4/c11-10-13-8-7(9(18)14-10)12-3-15(8)6-1-4(17)5(2-16)19-6/h3-6,16-17H,1-2H2,(H3,11,13,14,18)/t4-,5+,6+/m0/s1",
"inchikey":"YKBGVTZYEHREMT-KVQBGUIXSA-N",
"kegg.compound":"C00330",
"metanetx.chemical":"MNXM647",
"sbo":"SBO:0000247",
"seed.compound":"cpd00277"
}
},
{
"id":"cpd21085_c0",
"name":"L-Asp(4-L-Arg)_c0",
"compartment":"c0",
"charge":1,
"formula":"C10H19N5O5",
"annotation":{
"biocyc":"META:CPD-14415",
"inchi":"InChI=1S/C10H19N5O5/c11-5(8(17)18)4-7(16)15-6(9(19)20)2-1-3-14-10(12)13/h5-6H,1-4,11H2,(H,15,16)(H,17,18)(H,19,20)(H4,12,13,14)/t5-,6-/m0/s1",
"inchikey":"QCGCETFHYOEVAI-WDSKDSINSA-N",
"kegg.compound":"C19843",
"metanetx.chemical":[
"MNXM8339",
"MNXM723037"
],
"sbo":"SBO:0000247",
"seed.compound":"cpd21085"
}
},
{
"id":"cpd00116_c0",
"name":"Methanol_c0",
"compartment":"c0",
"charge":1,
"formula":"CH4O",
"annotation":{
"bigg.metabolite":"meoh",
"biocyc":"META:METOH",
"hmdb":"HMDB01875",
"inchi":"InChI=1S/CH4O/c1-2/h2H,1H3",
"inchikey":"OKKJLVBELUTLKV-UHFFFAOYSA-N",
"kegg.compound":"C00132",
"metanetx.chemical":"MNXM157",
"sbo":"SBO:0000247",
"seed.compound":"cpd00116"
}
},
{
"id":"cpd00359_c0",
"name":"indol_c0",
"compartment":"c0",
"charge":1,
"formula":"C8H7N",
"annotation":{
"bigg.metabolite":"indole",
"biocyc":"META:INDOLE",
"chebi":"16881",
"hmdb":"HMDB00738",
"inchi":"InChI=1S/C8H7N/c1-2-4-8-7(3-1)5-6-9-8/h1-6,9H",
"inchikey":"SIKJAQJRHWYJAI-UHFFFAOYSA-N",
"kegg.compound":"C00463",
"metanetx.chemical":"MNXM377",
"sbo":"SBO:0000247",
"seed.compound":"cpd00359"
}
},
{
"id":"cpd03126_c0",
"name":"(2E)-Hexadecenoyl-CoA_c0",
"compartment":"c0",
"charge":1,
"formula":"C37H60N7O17P3S",
"annotation":{
"bigg.metabolite":"hdd2coa",
"biocyc":"META:CPD0-2117",
"chebi":"10728",
"hmdb":"HMDB03945",
"inchi":"InChI=1S/C37H64N7O17P3S/c1-4-5-6-7-8-9-10-11-12-13-14-15-16-17-28(46)65-21-20-39-27(45)18-19-40-35(49)32(48)37(2,3)23-58-64(55,56)61-63(53,54)57-22-26-31(60-62(50,51)52)30(47)36(59-26)44-25-43-29-33(38)41-24-42-34(29)44/h16-17,24-26,30-32,36,47-48H,4-15,18-23H2,1-3H3,(H,39,45)(H,40,49)(H,53,54)(H,55,56)(H2,38,41,42)(H2,50,51,52)/p-4/b17-16+/t26-,30-,31-,32+,36-/m1/s1",
"inchikey":"JUPAQFRKPHPXLD-MSHHSVQMSA-J",
"kegg.compound":"C05272",
"metanetx.chemical":"MNXM581",
"sbo":"SBO:0000247",
"seed.compound":"cpd03126"
}
},
{
"id":"cpd01695_c0",
"name":"Myristoyl-CoA_c0",
"compartment":"c0",
"charge":1,
"formula":"C35H58N7O17P3S",
"annotation":{
"bigg.metabolite":"tdcoa",
"biocyc":"META:TETRADECANOYL-COA",
"hmdb":"HMDB01521",
"inchi":"InChI=1S/C35H62N7O17P3S/c1-4-5-6-7-8-9-10-11-12-13-14-15-26(44)63-19-18-37-25(43)16-17-38-33(47)30(46)35(2,3)21-56-62(53,54)59-61(51,52)55-20-24-29(58-60(48,49)50)28(45)34(57-24)42-23-41-27-31(36)39-22-40-32(27)42/h22-24,28-30,34,45-46H,4-21H2,1-3H3,(H,37,43)(H,38,47)(H,51,52)(H,53,54)(H2,36,39,40)(H2,48,49,50)/p-4/t24-,28-,29-,30+,34-/m1/s1",
"inchikey":"DUAFKXOFBZQTQE-QSGBVPJFSA-J",
"kegg.compound":"C02593",
"metanetx.chemical":"MNXM224",
"sbo":"SBO:0000247",
"seed.compound":"cpd01695"
}
},
{
"id":"cpd15508_c0",
"name":"three disacharide linked murein units (tetrapeptide crosslinked tetrapeptide (A2pm->D-ala) & tetrapeptide corsslinked tetrapeptide (A2pm->D-ala)) (middle of chain)_c0",
"compartment":"c0",
"charge":1,
"formula":"C111H167N21O58",
"annotation":{
"bigg.metabolite":"murein4px4px4p",
"biocyc":"META:CPD0-2288",
"metanetx.chemical":"MNXM6451",
"sbo":"SBO:0000247",
"seed.compound":"cpd15508"
}
},
{
"id":"cpd00161_c0",
"name":"L-Threonine_c0",
"compartment":"c0",
"charge":1,
"formula":"C4H9NO3",
"annotation":{
"bigg.metabolite":"thr__L",
"biocyc":"META:THR",
"hmdb":"HMDB00167",
"inchi":"InChI=1S/C4H9NO3/c1-2(6)3(5)4(7)8/h2-3,6H,5H2,1H3,(H,7,8)/t2-,3+/m1/s1",
"inchikey":"AYFVYJQAPQTCCC-GBXIJSLDSA-N",
"kegg.compound":"C00188",
"metanetx.chemical":"MNXM142",
"sbo":"SBO:0000247",
"seed.compound":"cpd00161"
}
},
{
"id":"cpd00056_c0",
"name":"TPP_c0",
"compartment":"c0",
"charge":1,
"formula":"C12H17N4O7P2S",
"annotation":{
"bigg.metabolite":"thmpp",
"biocyc":"META:THIAMINE-PYROPHOSPHATE",
"chebi":"9532",
"hmdb":"HMDB01372",
"inchi":"InChI=1S/C12H18N4O7P2S/c1-8-11(3-4-22-25(20,21)23-24(17,18)19)26-7-16(8)6-10-5-14-9(2)15-12(10)13/h5,7H,3-4,6H2,1-2H3,(H4-,13,14,15,17,18,19,20,21)/p-1",
"inchikey":"AYEKOFBPNLCAJY-UHFFFAOYSA-M",
"kegg.compound":"C00068",
"metanetx.chemical":"MNXM256",
"sbo":"SBO:0000247",
"seed.compound":"cpd00056"
}
},
{
"id":"cpd02964_c0",
"name":"UDP-N-acetylmuramoyl-L-alanyl-D-gamma-glutamyl-meso-2-6-diaminopimelate_c0",
"compartment":"c0",
"charge":1,
"formula":"C35H51N7O26P2",
"annotation":{
"bigg.metabolite":[
"ugmd",
"uggmd"
],
"biocyc":"META:UDP-AAGM-DIAMINOHEPTANEDIOATE",
"inchi":"InChI=1S/C35H55N7O26P2/c1-13(28(50)40-18(33(56)57)7-8-21(45)39-17(32(54)55)6-4-5-16(36)31(52)53)37-29(51)14(2)64-27-23(38-15(3)44)34(66-19(11-43)25(27)48)67-70(61,62)68-69(59,60)63-12-20-24(47)26(49)30(65-20)42-10-9-22(46)41-35(42)58/h9-10,13-14,16-20,23-27,30,34,43,47-49H,4-8,11-12,36H2,1-3H3,(H,37,51)(H,38,44)(H,39,45)(H,40,50)(H,52,53)(H,54,55)(H,56,57)(H,59,60)(H,61,62)(H,41,46,58)/p-4/t13-,14+,16+,17-,18+,19+,20+,23+,24+,25+,26+,27+,30+,34+/m0/s1",
"inchikey":"QUHLBZKCGUXHGP-BHBBPGSKSA-J",
"kegg.compound":"C04877",
"metanetx.chemical":"MNXM1446",
"sbo":"SBO:0000247",
"seed.compound":"cpd02964"
}
},
{
"id":"cpd00104_e0",
"name":"BIOT_e0",
"compartment":"e0",
"charge":1,
"formula":"C10H15N2O3S",
"annotation":{
"bigg.metabolite":"btn",
"biocyc":"META:BIOTIN",
"inchi":"InChI=1S/C10H16N2O3S/c13-8(14)4-2-1-3-7-9-6(5-16-7)11-10(15)12-9/h6-7,9H,1-5H2,(H,13,14)(H2,11,12,15)/p-1/t6-,7-,9-/m0/s1",
"inchikey":"YBJHBAHKTGYVGT-ZKWXMUAHSA-M",
"kegg.compound":"C00120",
"metanetx.chemical":"MNXM304",
"sbo":"SBO:0000247",
"seed.compound":"cpd00104"
}
},
{
"id":"cpd15310_c0",
"name":"1,2-Diacyl-sn-glycerol dihexadec-9-enoyl_c0",
"compartment":"c0",
"charge":1,
"formula":"C35H64O5",
"annotation":{
"bigg.metabolite":"12dgr161",
"metanetx.chemical":"MNXM146746",
"sbo":"SBO:0000247",
"seed.compound":"cpd15310"
}
},
{
"id":"cpd03171_c0",
"name":"GDP-4-oxo-L-rhamnose_c0",
"compartment":"c0",
"charge":1,
"formula":"C16H21N5O15P2",
"annotation":{
"chebi":"5215",
"inchi":"InChI=1S/C16H23N5O15P2/c1-4-7(22)9(24)11(26)15(33-4)35-38(30,31)36-37(28,29)32-2-5-8(23)10(25)14(34-5)21-3-18-6-12(21)19-16(17)20-13(6)27/h3-5,8-11,14-15,23-26H,2H2,1H3,(H,28,29)(H,30,31)(H3,17,19,20,27)/p-2/t4-,5+,8+,9+,10+,11+,14+,15+/m0/s1",
"inchikey":"PNHLMHWWFOPQLK-CCAKUQLUSA-L",
"kegg.compound":"C05344",
"metanetx.chemical":"MNXM54800",
"sbo":"SBO:0000247",
"seed.compound":"cpd03171"
}
},
{
"id":"cpd00091_c0",
"name":"UMP_c0",
"compartment":"c0",
"charge":1,
"formula":"C9H11N2O9P",
"annotation":{
"bigg.metabolite":"ump",
"biocyc":"META:UMP",
"hmdb":"HMDB00288",
"inchi":"InChI=1S/C9H13N2O9P/c12-5-1-2-11(9(15)10-5)8-7(14)6(13)4(20-8)3-19-21(16,17)18/h1-2,4,6-8,13-14H,3H2,(H,10,12,15)(H2,16,17,18)/p-2/t4-,6-,7-,8-/m1/s1",
"inchikey":"DJJCXFVJDGTHFX-XVFCMESISA-L",
"kegg.compound":"C00105",
"metanetx.chemical":"MNXM80",
"sbo":"SBO:0000247",
"seed.compound":"cpd00091"
}
},
{
"id":"cpd11504_c0",
"name":"8-methyl-3-oxo-decanoyl-ACP_c0",
"compartment":"c0",
"charge":1,
"formula":"C22H39N2O9PRS",
"annotation":{
"metanetx.chemical":"MNXM10448",
"sbo":"SBO:0000247",
"seed.compound":"cpd11504"
}
},
{
"id":"cpd00171_c0",
"name":"D-Ribulose5-phosphate_c0",
"compartment":"c0",
"charge":1,
"formula":"C5H9O8P",
"annotation":{
"bigg.metabolite":"ru5p__D",
"biocyc":"META:RIBULOSE-5P",
"inchi":"InChI=1S/C5H11O8P/c6-1-3(7)5(9)4(8)2-13-14(10,11)12/h4-6,8-9H,1-2H2,(H2,10,11,12)/p-2/t4-,5+/m1/s1",
"inchikey":"FNZLKVNUWIIPSJ-UHNVWZDZSA-L",
"kegg.compound":"C00199",
"metanetx.chemical":"MNXM145",
"sbo":"SBO:0000247",
"seed.compound":"cpd00171"
}
},
{
"id":"cpd11206_c0",
"name":"Precorrin 1_c0",
"compartment":"c0",
"charge":1,
"formula":"C41H38N4O16",
"annotation":{
"biocyc":"META:CPD-9038",
"chebi":"52469",
"inchi":"InChI=1S/C41H46N4O16/c1-41(17-40(60)61)24(5-9-36(52)53)31-15-29-22(11-38(56)57)19(3-7-34(48)49)27(43-29)14-28-21(10-37(54)55)18(2-6-33(46)47)25(42-28)13-26-20(4-8-35(50)51)23(12-39(58)59)30(44-26)16-32(41)45-31/h16,24,42-44H,2-15,17H2,1H3,(H,46,47)(H,48,49)(H,50,51)(H,52,53)(H,54,55)(H,56,57)(H,58,59)(H,60,61)/p-8/b32-16-/t24-,41+/m1/s1",
"inchikey":"CJLVUWULFKHGFB-NZCAJUPMSA-F",
"kegg.compound":"C15527",
"metanetx.chemical":"MNXM2152",
"sbo":"SBO:0000247",
"seed.compound":"cpd11206"
}
},
{
"id":"cpd03127_c0",
"name":"(2E)-Tetradecenoyl-CoA_c0",
"compartment":"c0",
"charge":1,
"formula":"C35H56N7O17P3S",
"annotation":{
"bigg.metabolite":"td2coa",
"biocyc":[
"META:CPD0-2120",
"META:CPD-15568"
],
"chebi":"10734",
"hmdb":"HMDB03946",
"inchi":"InChI=1S/C35H60N7O17P3S/c1-4-5-6-7-8-9-10-11-12-13-14-15-26(44)63-19-18-37-25(43)16-17-38-33(47)30(46)35(2,3)21-56-62(53,54)59-61(51,52)55-20-24-29(58-60(48,49)50)28(45)34(57-24)42-23-41-27-31(36)39-22-40-32(27)42/h14-15,22-24,28-30,34,45-46H,4-13,16-21H2,1-3H3,(H,37,43)(H,38,47)(H,51,52)(H,53,54)(H2,36,39,40)(H2,48,49,50)/p-4/b15-14+/t24-,28-,29-,30+,34-/m1/s1",
"inchikey":"MBCVYCOKMMMWLX-YYMFEJJQSA-J",
"kegg.compound":"C05273",
"metanetx.chemical":"MNXM654",
"sbo":"SBO:0000247",
"seed.compound":"cpd03127"
}
},
{
"id":"cpd02535_c0",
"name":"2,3-Dihydroxy-3-methylvalerate_c0",
"compartment":"c0",
"charge":1,
"formula":"C6H11O4",
"annotation":{
"bigg.metabolite":"23dhmp",
"biocyc":"META:1-KETO-2-METHYLVALERATE",
"chebi":"882",
"inchi":"InChI=1S/C6H12O4/c1-3-6(2,10)4(7)5(8)9/h4,7,10H,3H2,1-2H3,(H,8,9)/p-1/t4-,6+/m0/s1",
"inchikey":"PDGXJDXVGMHUIR-UJURSFKZSA-M",
"kegg.compound":[
"C04104",
"C06007"
],
"metanetx.chemical":[
"MNXM162891",
"MNXM1202"
],
"sbo":"SBO:0000247",
"seed.compound":"cpd02535"
}
},
{
"id":"cpd00136_c0",
"name":"4-Hydroxybenzoate_c0",
"compartment":"c0",
"charge":1,
"formula":"C7H5O3",
"annotation":{
"bigg.metabolite":"4hbz",
"biocyc":"META:4-hydroxybenzoate",
"chebi":"17879",
"hmdb":"HMDB00500",
"inchi":"InChI=1S/C7H6O3/c8-6-3-1-5(2-4-6)7(9)10/h1-4,8H,(H,9,10)/p-1",
"inchikey":"FJKROLUGYXJWQN-UHFFFAOYSA-M",
"kegg.compound":"C00156",
"metanetx.chemical":"MNXM164",
"sbo":"SBO:0000247",
"seed.compound":"cpd00136"
}
},
{
"id":"cpd03448_c0",
"name":"2-Octaprenyl-3-methyl-6-methoxy-1,4-benzoquinone_c0",
"compartment":"c0",
"charge":1,
"formula":"C48H72O3",
"annotation":{
"bigg.metabolite":[
"2ommb",
"2ommbl"
],
"biocyc":"META:CPD-15153",
"chebi":"1232",
"inchi":"InChI=1S/C48H72O3/c1-36(2)19-12-20-37(3)21-13-22-38(4)23-14-24-39(5)25-15-26-40(6)27-16-28-41(7)29-17-30-42(8)31-18-32-43(9)33-34-45-44(10)46(49)35-47(51-11)48(45)50/h19,21,23,25,27,29,31,33,35H,12-18,20,22,24,26,28,30,32,34H2,1-11H3/b37-21+,38-23+,39-25+,40-27+,41-29+,42-31+,43-33+",
"inchikey":"FLYBTLROCQBHMR-KFSSTAEESA-N",
"kegg.compound":"C05814",
"metanetx.chemical":"MNXM90440",
"sbo":"SBO:0000247",
"seed.compound":"cpd03448"
}
},
{
"id":"cpd15500_c0",
"name":"Menaquinone 8_c0",
"compartment":"c0",
"charge":1,
"formula":"C51H72O2",
"annotation":{
"bigg.metabolite":"mqn8",
"biocyc":"META:CPD-9728",
"chebi":"44027",
"inchi":"InChI=1S/C51H72O2/c1-38(2)20-13-21-39(3)22-14-23-40(4)24-15-25-41(5)26-16-27-42(6)28-17-29-43(7)30-18-31-44(8)32-19-33-45(9)36-37-47-46(10)50(52)48-34-11-12-35-49(48)51(47)53/h11-12,20,22,24,26,28,30,32,34-36H,13-19,21,23,25,27,29,31,33,37H2,1-10H3/b39-22+,40-24+,41-26+,42-28+,43-30+,44-32+,45-36+",
"inchikey":"LXKDFTDVRVLXFY-WQWYCSGDSA-N",
"kegg.compound":"C00828",
"metanetx.chemical":[
"MNXM89812",
"MNXM509"
],
"sbo":"SBO:0000247",
"seed.compound":"cpd15500"
}
},
{
"id":"cpd15489_c0",
"name":"inner core oligosaccharide lipid A_c0",
"compartment":"c0",
"charge":1,
"formula":"C145H255N2O74P4",
"annotation":{
"bigg.metabolite":"icolipa",
"metanetx.chemical":"MNXM92389",
"sbo":"SBO:0000247",
"seed.compound":"cpd15489"
}
},
{
"id":"cpd11482_c0",
"name":"(R)-3-Hydroxydecanoyl-[acyl-carrier protein]_c0",
"compartment":"c0",
"charge":1,
"formula":"C21H40N2O9PRS",
"annotation":{
"bigg.metabolite":"3hdecACP",
"biocyc":"META:Beta-hydroxydecanoyl-ACPs",
"kegg.compound":"C04619",
"metanetx.chemical":"MNXM7127",
"sbo":"SBO:0000247",
"seed.compound":"cpd11482"
}
},
{
"id":"cpd00434_c0",
"name":"4-Aminobutanal_c0",
"compartment":"c0",
"charge":1,
"formula":"C4H10NO",
"annotation":{
"bigg.metabolite":"4abutn",
"biocyc":"META:4-AMINO-BUTYRALDEHYDE",
"inchi":"InChI=1S/C4H9NO/c5-3-1-2-4-6/h4H,1-3,5H2/p+1",
"inchikey":"DZQLQEYLEYWJIB-UHFFFAOYSA-O",
"kegg.compound":"C00555",
"metanetx.chemical":"MNXM422",
"sbo":"SBO:0000247",
"seed.compound":"cpd00434"
}
},
{
"id":"cpd15684_c0",
"name":"CDP-1,2-dianteisoheptadecanoylglycerol_c0",
"compartment":"c0",
"charge":1,
"formula":"C46H83N3O15P2",
"annotation":{
"metanetx.chemical":"MNXM8377",
"sbo":"SBO:0000247",
"seed.compound":"cpd15684"
}
},
{
"id":"cpd15386_c0",
"name":"L-alanine-D-glutamate-meso-2,6-diaminoheptanedioate_c0",
"compartment":"c0",
"charge":1,
"formula":"C15H25N4O8",
"annotation":{
"bigg.metabolite":"LalaDgluMdap",
"biocyc":"META:L-ALA-GAMMA-D-GLU-DAP",
"metanetx.chemical":"MNXM90242",
"sbo":"SBO:0000247",
"seed.compound":"cpd15386"
}
},
{
"id":"cpd00239_c0",
"name":"H2S_c0",
"compartment":"c0",
"charge":1,
"formula":"HS",
"annotation":{
"bigg.metabolite":"h2s",
"biocyc":[
"META:CPD-7046",
"META:CPD-846",
"META:HS"
],
"chebi":"5787",
"hmdb":"HMDB03276",
"inchi":"InChI=1S/H2S/h1H2/p-1",
"inchikey":"RWSOTUBLDIXVET-UHFFFAOYSA-M",
"kegg.compound":"C00283",
"metanetx.chemical":"MNXM89582",
"sbo":"SBO:0000247",
"seed.compound":"cpd00239"
}
},
{
"id":"cpd00755_c0",
"name":"Hydroxymethylbilane_c0",
"compartment":"c0",
"charge":1,
"formula":"C40H38N4O17",
"annotation":{
"bigg.metabolite":"hmbil",
"biocyc":"META:HYDROXYMETHYLBILANE",
"hmdb":"HMDB01137",
"inchi":"InChI=1S/C40H46N4O17/c45-17-32-25(12-40(60)61)21(4-8-36(52)53)29(44-32)15-31-24(11-39(58)59)20(3-7-35(50)51)28(43-31)14-30-23(10-38(56)57)19(2-6-34(48)49)27(42-30)13-26-22(9-37(54)55)18(16-41-26)1-5-33(46)47/h16,41-45H,1-15,17H2,(H,46,47)(H,48,49)(H,50,51)(H,52,53)(H,54,55)(H,56,57)(H,58,59)(H,60,61)/p-8",
"inchikey":"WDFJYRZCZIUBPR-UHFFFAOYSA-F",
"kegg.compound":"C01024",
"metanetx.chemical":"MNXM547",
"sbo":"SBO:0000247",
"seed.compound":"cpd00755"
}
},
{
"id":"cpd11310_c0",
"name":"5-phosphoribosyl-5-carboxyaminoimidazole_c0",
"compartment":"c0",
"charge":1,
"formula":"C9H12N3O9P",
"annotation":{
"bigg.metabolite":"5caiz",
"biocyc":"META:CPD0-181",
"hmdb":"HMDB12268",
"inchi":"InChI=1S/C9H14N3O9P/c13-6-4(2-20-22(17,18)19)21-8(7(6)14)12-3-10-1-5(12)11-9(15)16/h1,3-4,6-8,11,13-14H,2H2,(H,15,16)(H2,17,18,19)/p-3/t4-,6-,7-,8-/m1/s1",
"inchikey":"JHLXDWGVSYMXPL-XVFCMESISA-K",
"kegg.compound":"C15667",
"metanetx.chemical":"MNXM1409",
"sbo":"SBO:0000247",
"seed.compound":"cpd11310"
}
},
{
"id":"cpd11551_c0",
"name":"6-methyl-3-hydroxy-heptanoyl-ACP_c0",
"compartment":"c0",
"charge":1,
"formula":"C19H35N2O9PRS",
"annotation":{
"metanetx.chemical":"MNXM10367",
"sbo":"SBO:0000247",
"seed.compound":"cpd11551"
}
},
{
"id":"cpd11494_c0",
"name":"Acetyl-ACP_c0",
"compartment":"c0",
"charge":1,
"formula":"C13H24N2O8PRS",
"annotation":{
"bigg.metabolite":"acACP",
"biocyc":"META:ACETYL-ACP",
"kegg.compound":"C03939",
"metanetx.chemical":"MNXM1269",
"sbo":"SBO:0000247",
"seed.compound":"cpd11494"
}
},
{
"id":"cpd15340_c0",
"name":"2-Acyl-sn-glycero-3-phosphoethanolamine hexadec-9-enoyl_c0",
"compartment":"c0",
"charge":1,
"formula":"C21H42NO7P",
"annotation":{
"bigg.metabolite":"2agpe161",
"metanetx.chemical":"MNXM146495",
"sbo":"SBO:0000247",
"seed.compound":"cpd15340"
}
},
{
"id":"cpd15753_c0",
"name":"Anteisopentadecanoyllipoteichoic acid (n=24), linked, unsubstituted_c0",
"compartment":"c0",
"charge":1,
"formula":"C117H228O135P24",
"annotation":{
"metanetx.chemical":"MNXM5623",
"sbo":"SBO:0000247",
"seed.compound":"cpd15753"
}
},
{
"id":"cpd12005_c0",
"name":"Lipoylprotein_c0",
"compartment":"c0",
"charge":1,
"formula":"CHRS2",
"annotation":{
"bigg.metabolite":"lpro",
"kegg.compound":"C02051",
"metanetx.chemical":"MNXM998",
"sbo":"SBO:0000247",
"seed.compound":"cpd12005"
}
},
{
"id":"cpd03608_c0",
"name":"4-Hydroxy-L-threonine_c0",
"compartment":"c0",
"charge":1,
"formula":"C4H9NO4",
"annotation":{
"bigg.metabolite":"4hthr",
"biocyc":"META:CPD0-2189",
"hmdb":"HMDB29389",
"inchi":"InChI=1S/C4H9NO4/c5-3(4(8)9)2(7)1-6/h2-3,6-7H,1,5H2,(H,8,9)/t2-,3+/m1/s1",
"inchikey":"JBNUARFQOCGDRK-GBXIJSLDSA-N",
"kegg.compound":"C06056",
"metanetx.chemical":"MNXM1802",
"sbo":"SBO:0000247",
"seed.compound":"cpd03608"
}
},
{
"id":"cpd01507_c0",
"name":"3-Oxoadipyl-CoA_c0",
"compartment":"c0",
"charge":1,
"formula":"C27H42N7O20P3S",
"annotation":{
"bigg.metabolite":"oxadpcoa",
"biocyc":"META:3-KETO-ADIPYL-COA",
"hmdb":"HMDB60378",
"inchi":"InChI=1S/C27H42N7O20P3S/c1-27(2,22(41)25(42)30-6-5-16(36)29-7-8-58-18(39)9-14(35)3-4-17(37)38)11-51-57(48,49)54-56(46,47)50-10-15-21(53-55(43,44)45)20(40)26(52-15)34-13-33-19-23(28)31-12-32-24(19)34/h12-13,15,20-22,26,40-41H,3-11H2,1-2H3,(H,29,36)(H,30,42)(H,37,38)(H,46,47)(H,48,49)(H2,28,31,32)(H2,43,44,45)/p-5/t15-,20-,21-,22+,26-/m1/s1",
"inchikey":"VKKKAAPGXHWXOO-BIEWRJSYSA-I",
"kegg.compound":"C02232",
"metanetx.chemical":"MNXM1264",
"sbo":"SBO:0000247",
"seed.compound":"cpd01507"
}
},
{
"id":"cpd00858_c0",
"name":"L-Glutamate5-semialdehyde_c0",
"compartment":"c0",
"charge":1,
"formula":"C5H9NO3",
"annotation":{
"bigg.metabolite":"glu5sa",
"biocyc":"META:L-GLUTAMATE_GAMMA-SEMIALDEHYDE",
"inchi":"InChI=1S/C5H9NO3/c6-4(5(8)9)2-1-3-7/h3-4H,1-2,6H2,(H,8,9)/t4-/m0/s1",
"inchikey":"KABXUUFDPUOJMW-BYPYZUCNSA-N",
"kegg.compound":"C01165",
"metanetx.chemical":"MNXM245",
"sbo":"SBO:0000247",
"seed.compound":"cpd00858"
}
},
{
"id":"cpd00227_c0",
"name":"L-Homoserine_c0",
"compartment":"c0",
"charge":1,
"formula":"C4H9NO3",
"annotation":{
"bigg.metabolite":"hom__L",
"biocyc":"META:HOMO-SER",
"hmdb":"HMDB00719",
"inchi":"InChI=1S/C4H9NO3/c5-3(1-2-6)4(7)8/h3,6H,1-2,5H2,(H,7,8)/t3-/m0/s1",
"inchikey":"UKAUYVFTDYCKQA-VKHMYHEASA-N",
"kegg.compound":"C00263",
"metanetx.chemical":"MNXM353",
"sbo":"SBO:0000247",
"seed.compound":"cpd00227"
}
},
{
"id":"cpd01679_c0",
"name":"N-Methylhydantoin_c0",
"compartment":"c0",
"charge":1,
"formula":"C4H6N2O2",
"annotation":{
"biocyc":"META:N-METHYLHYDANTOIN",
"hmdb":"HMDB03646",
"inchi":"InChI=1S/C4H6N2O2/c1-6-2-3(7)5-4(6)8/h2H2,1H3,(H,5,7,8)",
"inchikey":"RHYBFKMFHLPQPH-UHFFFAOYSA-N",
"kegg.compound":"C02565",
"metanetx.chemical":"MNXM1762",
"sbo":"SBO:0000247",
"seed.compound":"cpd01679"
}
},
{
"id":"cpd11585_c0",
"name":"L-alanylglycine_c0",
"compartment":"c0",
"charge":1,
"formula":"C5H10N2O3",
"annotation":{
"bigg.metabolite":"L_alagly",
"biocyc":"META:ALA-GLY",
"chebi":"73757",
"hmdb":"HMDB06899",
"inchi":"InChI=1S/C5H10N2O3/c1-3(6)5(10)7-2-4(8)9/h3H,2,6H2,1H3,(H,7,10)(H,8,9)/t3-/m0/s1",
"inchikey":"CXISPYVYMQWFLE-VKHMYHEASA-N",
"metanetx.chemical":"MNXM15783",
"sbo":"SBO:0000247",
"seed.compound":"cpd11585"
}
},
{
"id":"cpd15603_e0",
"name":"Gly-Cys_e0",
"compartment":"e0",
"charge":1,
"formula":"C5H10N2O3S",
"annotation":{
"chebi":"73890",
"hmdb":"HMDB28838",
"metanetx.chemical":"MNXM8666",
"sbo":"SBO:0000247",
"seed.compound":"cpd15603"
}
},
{
"id":"cpd00033_c0",
"name":"Glycine_c0",
"compartment":"c0",
"charge":1,
"formula":"C2H5NO2",
"annotation":{
"bigg.metabolite":"gly",
"biocyc":"META:GLY",
"hmdb":"HMDB00123",
"inchi":"InChI=1S/C2H5NO2/c3-1-2(4)5/h1,3H2,(H,4,5)",
"inchikey":"DHMQDGOQFOQNFH-UHFFFAOYSA-N",
"kegg.compound":"C00037",
"metanetx.chemical":"MNXM29",
"sbo":"SBO:0000247",
"seed.compound":"cpd00033"
}
},
{
"id":"cpd03586_c0",
"name":"kdo2-lipid iva_c0",
"compartment":"c0",
"charge":1,
"formula":"C84H148N2O37P2",
"annotation":{
"bigg.metabolite":"kdo2lipid4",
"biocyc":"META:KDO2-LIPID-IVA",
"inchi":"InChI=1S/C84H154N2O37P2/c1-5-9-13-17-21-25-29-33-37-41-55(89)45-65(96)85-69-77(117-67(98)47-57(91)43-39-35-31-27-23-19-15-11-7-3)73(102)63(115-80(69)123-125(110,111)112)53-113-79-70(86-66(97)46-56(90)42-38-34-30-26-22-18-14-10-6-2)78(118-68(99)48-58(92)44-40-36-32-28-24-20-16-12-8-4)76(122-124(107,108)109)64(116-79)54-114-83(81(103)104)50-62(72(101)75(120-83)61(95)52-88)119-84(82(105)106)49-59(93)71(100)74(121-84)60(94)51-87/h55-64,69-80,87-95,100-102H,5-54H2,1-4H3,(H,85,96)(H,86,97)(H,103,104)(H,105,106)(H2,107,108,109)(H2,110,111,112)/p-6/t55-,56-,57-,58-,59-,60-,61-,62-,63-,64-,69-,70-,71-,72-,73-,74-,75-,76-,77-,78-,79-,80-,83-,84-/m1/s1",
"inchikey":"XAOLJGCZESYRFT-VHSKNIDJSA-H",
"kegg.compound":[
"G11160",
"C06025"
],
"metanetx.chemical":"MNXM824",
"sbo":"SBO:0000247",
"seed.compound":"cpd03586"
}
},
{
"id":"cpd27484_c0",
"name":"MPT-Synthases_c0",
"compartment":"c0",
"charge":1,
"formula":"X",
"annotation":{
"biocyc":"META:MPT-Synthases",
"metanetx.chemical":"MNXM12289",
"sbo":"SBO:0000247",
"seed.compound":"cpd27484"
}
},
{
"id":"cpd03414_c0",
"name":"UroporphyrinogenI_c0",
"compartment":"c0",
"charge":1,
"formula":"C40H36N4O16",
"annotation":{
"bigg.metabolite":"uppg1",
"biocyc":"META:CPD-11444",
"inchi":"InChI=1S/C40H44N4O16/c45-33(46)5-1-17-21(9-37(53)54)29-14-26-19(3-7-35(49)50)23(11-39(57)58)31(43-26)16-28-20(4-8-36(51)52)24(12-40(59)60)32(44-28)15-27-18(2-6-34(47)48)22(10-38(55)56)30(42-27)13-25(17)41-29/h41-44H,1-16H2,(H,45,46)(H,47,48)(H,49,50)(H,51,52)(H,53,54)(H,55,56)(H,57,58)(H,59,60)/p-8",
"inchikey":"QTTNOSKSLATGQB-UHFFFAOYSA-F",
"kegg.compound":"C05766",
"metanetx.chemical":"MNXM1123",
"sbo":"SBO:0000247",
"seed.compound":"cpd03414"
}
},
{
"id":"cpd00068_c0",
"name":"ITP_c0",
"compartment":"c0",
"charge":1,
"formula":"C10H12N4O14P3",
"annotation":{
"bigg.metabolite":"itp",
"biocyc":"META:ITP",
"hmdb":"HMDB00189",
"inchi":"InChI=1S/C10H15N4O14P3/c15-6-4(1-25-30(21,22)28-31(23,24)27-29(18,19)20)26-10(7(6)16)14-3-13-5-8(14)11-2-12-9(5)17/h2-4,6-7,10,15-16H,1H2,(H,21,22)(H,23,24)(H,11,12,17)(H2,18,19,20)/p-3/t4-,6-,7-,10-/m1/s1",
"inchikey":"HAEJPQIATWHALX-KQYNXXCUSA-K",
"kegg.compound":"C00081",
"metanetx.chemical":"MNXM423",
"sbo":"SBO:0000247",
"seed.compound":"cpd00068"
}
},
{
"id":"cpd00343_c0",
"name":"N-Carbamoyl-L-aspartate_c0",
"compartment":"c0",
"charge":1,
"formula":"C5H6N2O5",
"annotation":{
"bigg.metabolite":"cbasp",
"biocyc":"META:CARBAMYUL-L-ASPARTATE",
"hmdb":"HMDB00828",
"inchi":"InChI=1S/C5H8N2O5/c6-5(12)7-2(4(10)11)1-3(8)9/h2H,1H2,(H,8,9)(H,10,11)(H3,6,7,12)/p-2/t2-/m0/s1",
"inchikey":"HLKXYZVTANABHZ-REOHCLBHSA-L",
"kegg.compound":"C00438",
"metanetx.chemical":"MNXM465",
"sbo":"SBO:0000247",
"seed.compound":"cpd00343"
}
},
{
"id":"cpd11516_c0",
"name":"14-methyl-3-oxo-hexa-decanoyl-ACP_c0",
"compartment":"c0",
"charge":1,
"formula":"C28H51N2O9PRS",
"annotation":{
"metanetx.chemical":"MNXM9700",
"sbo":"SBO:0000247",
"seed.compound":"cpd11516"
}
},
{
"id":"cpd00215_e0",
"name":"Pyridoxal_e0",
"compartment":"e0",
"charge":1,
"formula":"C8H9NO3",
"annotation":{
"bigg.metabolite":"pydx",
"biocyc":"META:PYRIDOXAL",
"hmdb":"HMDB01545",
"inchi":"InChI=1S/C8H9NO3/c1-5-8(12)7(4-11)6(3-10)2-9-5/h2,4,10,12H,3H2,1H3",
"inchikey":"RADKZDMFGJYCBB-UHFFFAOYSA-N",
"kegg.compound":"C00250",
"metanetx.chemical":"MNXM311",
"sbo":"SBO:0000247",
"seed.compound":"cpd00215"
}
},
{
"id":"cpd02547_c0",
"name":"(R)-1-Aminopropan-2-yl phosphate_c0",
"compartment":"c0",
"charge":1,
"formula":"C3H9NO4P",
"annotation":{
"bigg.metabolite":"applp",
"biocyc":"META:R-1-AMINOPROPAN-2-YL-PHOSPHATE",
"inchi":"InChI=1S/C3H10NO4P/c1-3(2-4)8-9(5,6)7/h3H,2,4H2,1H3,(H2,5,6,7)/p-1/t3-/m1/s1",
"inchikey":"YBOLZUJJGUZUDC-GSVOUGTGSA-M",
"kegg.compound":"C04122",
"metanetx.chemical":"MNXM1697",
"sbo":"SBO:0000247",
"seed.compound":"cpd02547"
}
},
{
"id":"cpd00446_c0",
"name":"cAMP_c0",
"compartment":"c0",
"charge":1,
"formula":"C10H11N5O6P",
"annotation":{
"bigg.metabolite":"camp",
"biocyc":"META:CAMP",
"chebi":"1325",
"hmdb":"HMDB00058",
"inchi":"InChI=1S/C10H12N5O6P/c11-8-5-9(13-2-12-8)15(3-14-5)10-6(16)7-4(20-10)1-19-22(17,18)21-7/h2-4,6-7,10,16H,1H2,(H,17,18)(H2,11,12,13)/p-1/t4-,6-,7-,10-/m1/s1",
"inchikey":"IVOMOUWHDPKRLL-KQYNXXCUSA-M",
"kegg.compound":"C00575",
"metanetx.chemical":"MNXM243",
"sbo":"SBO:0000247",
"seed.compound":"cpd00446"
}
},
{
"id":"cpd15339_c0",
"name":"2-Acyl-sn-glycero-3-phosphoethanolamine (n-C16:0)_c0",
"compartment":"c0",
"charge":1,
"formula":"C21H44NO7P",
"annotation":{
"bigg.metabolite":"2agpe160",
"biocyc":"META:CPD0-2177",
"hmdb":"HMDB11473",
"metanetx.chemical":"MNXM34810",
"sbo":"SBO:0000247",
"seed.compound":"cpd15339"
}
},
{
"id":"cpd00834_c0",
"name":"Phosphopantetheine_c0",
"compartment":"c0",
"charge":1,
"formula":"C11H21N2O7PS",
"annotation":{
"bigg.metabolite":"pan4p",
"biocyc":"META:PANTETHEINE-P",
"hmdb":"HMDB01416",
"inchi":"InChI=1S/C11H23N2O7PS/c1-11(2,7-20-21(17,18)19)9(15)10(16)13-4-3-8(14)12-5-6-22/h9,15,22H,3-7H2,1-2H3,(H,12,14)(H,13,16)(H2,17,18,19)/p-2/t9-/m0/s1",
"inchikey":"JDMUPRLRUUMCTL-VIFPVBQESA-L",
"kegg.compound":"C01134",
[truncated: 677,569 more chars]
