# Supplementary material for: Unveiling metabolic pathways involved in the extreme desiccation tolerance of an Atacama cyanobacterium
Source: Sci Rep. 2023 Sep 22;13:15767. doi: 10.1038/s41598-023-41879-8 (PMC10516996; doi:10.1038/s41598-023-41879-8)
Supplement: Supplementary file 1 — Supplementary File S1. [file 41598_2023_41879_MOESM1_ESM.zip › G._dulcis_model.xlsx]

## Sheet: Model
ID	Default lower	Default upper	Contact name	Contact email	Organization
Gloeocapsopsis dulcis sp. strain AAB1	-1000	1000	Rachel Moore	rmoore@gatech.edu	The Georgia Institute of Technology

## Sheet: ModelCompounds
id	name	formula	charge	inchikey	smiles	deltag	kegg id	ms id
cpd02083_c0	CoproporphyrinogenIII_c0	C36H40N4O8	1	NIUVHXTXUXOFEB-UHFFFAOYSA-J	Cc1c2[nH]c(c1CCC(-O)[O-])Cc1[nH]c(c(CCC(-O)[O-])c1C)Cc1[nH]c(c(CCC(-O)[O-])c1C)Cc1[nH]c(c(C)c1CCC(-O)[O-])C2		C03263	cpd02083
cpd00062_c0	UTP_c0	C9H12N2O15P3	1	PGAVKCOVUIYSFO-XVFCMESISA-K	O-c1nc([O-])ccn1C1OC(COP(-O)(O)OP(-O)(O)OP(-O)([O-])[O-])C(O)C1O	-813.77	C00075	cpd00062
M-A0red-c0_c0	A0red_c0	*	1					cpd00000
cpd18074_c0	Cytochrome-C-red_c0	FeR	1					cpd18074
cpd12847_c0	Apo-[carboxylase]_c0	C7H13N3O2R2	1				C06249	cpd12847
cpd00209_e0	Nitrate_e0	NO3	1	NHNBFGGVMKEFGY-UHFFFAOYSA-N	O-[N+]([O-])[O-]	-26.61	C00244	cpd00209
cpd00067_z0	H+_z0	H	1	GPRLSGONYQIRFK-UHFFFAOYSA-N	[H+]	-9.53	C00080	cpd00067
cpd01399_c0	Maltotetraose_c0	C24H42O21	1	LUEWUZLMQUOBSB-ZLBHSGTGSA-N	OCC1OC(OC2C(CO)OC(OC3C(CO)OC(OC4C(CO)OC(O)C(O)C4O)C(O)C3O)C(O)C2O)C(O)C(O)C1O	-693.72	C02052	cpd01399
cpd00222_c0	GLCN_c0	C6H11O7	1	RGHNJXZEOKUKBD-SQOUGZDYSA-M	O-C([O-])C(O)C(O)C(O)C(O)CO	-268.66	C00257	cpd00222
cpd26978_c0	Donor-H2_c0	*	1					cpd26978
cpd11430_c0	fa1_c0	C14H27O2	1			-67.31		cpd11430
cpd00268_c0	H2S2O3_c0	HO3S2	1	DHCDFWKWKRSZHF-UHFFFAOYSA-M	O-S([O-])(O)-S	-122.7	C00320	cpd00268
cpd15357_c0	2-octadec-11-enoyl-sn-glycerol 3-phosphate_c0	C21H40O7P	1			-317.85		cpd15357
cpd00027_c0	D-Glucose_c0	C6H12O6	1	WQZGKKKJIJFFOK-DVKNGEFBSA-N	OCC1OC(O)C(O)C(O)C1O	-218.28	C00031	cpd00027
cpd15277_c0	Palmitoyl-ACP_c0	C27H51N2O8PRS	1					cpd15277
cpd15793_c0	Stearoylcardiolipin (B. subtilis)_c0	C81H156O17P2	1			-696.66		cpd15793
cpd00107_c0	L-Leucine_c0	C6H13NO2	1	ROHFNLRQFUQHCH-YFKPBYRVSA-N	CC(C)CC(N)C(-O)O	-84.87	C00123	cpd00107
cpd15311_c0	1,2-Diacyl-sn-glycerol dioctadecanoyl_c0	C39H76O5	1			-139.24		cpd15311
cpd27020_c0	Enoylglutaryl-ACP-methyl-esters_c0	*	1					cpd27020
cpd11591_c0	Gly-Met_c0	C7H14N2O3S	1	PFMUCCYYAAFKTH-YFKPBYRVSA-N	CSCCC(N-C(O)CN)C(-O)O	-106.49		cpd11591
cpd00084_e0	L-Cysteine_e0	C3H7NO2S	1	XUJNEKJLAYXESH-REOHCLBHSA-N	NC(CS)C(-O)O	-83.394	C00097	cpd00084
cpd00348_c0	D-Galactose 1-phosphate_c0	C6H11O9P	1	HXXFSFRBOHSIMQ-FPRJBGLDSA-L	O-P([O-])([O-])OC1OC(CO)C(O)C(O)C1O	-430.78	C00446	cpd00348
cpd00531_e0	Hg2+_e0	Hg	1	BQPIGGFYSBELGY-UHFFFAOYSA-N	[Hg+2]		C00703	cpd00531
cpd03488_c0	Undecaprenyl-diphospho-N-acetylmuramoyl-(N-acetylglucosamine)-L-alanyl-D-glutaminyl-L-lysyl-D-alanyl-D-alanine_c0	C94H155N9O25P2	1			-709.35		cpd03488
cpd00015_c0	FAD_c0	C27H30N9O15P2	1	IMGVNJNCCGXBHD-UYBVJOGSSA-K	Cc1cc2nc3c([O-])nc(-O)nc-3n(CC(O)C(O)C(O)COP(-O)([O-])OP(-O)([O-])OCC3OC([n+]4c[nH]c5c(N)ncnc54)C(O)C3O)c2cc1C	-515.07	C00016	cpd00015
cpd15323_c0	1-Acyl-sn-glycero-3-phosphoglycerol octadecanoyl_c0	C24H48O9P	1			-394.89		cpd15323
M-hv650-c0_c0	hv650_c0	*	1					cpd00000
cpd00096_c0	CDP_c0	C9H13N3O11P2	1	ZWIADYZPOWUWEW-XVFCMESISA-L	N-c1ccn(C2OC(COP(-O)(O)OP(-O)([O-])O)C(O)C2O)c([O-])n1	-553.38	C00112	cpd00096
cpd11568_c0	14-methyl-trans-pentadec-2-enoyl-ACP_c0	C27H49N2O8PRS	1					cpd11568
cpd00932_c0	5-O--1-Carboxyvinyl-3-phosphoshikimate_c0	C10H9O10P	1	QUTYKIXIUDQOLK-PRJMDXOYSA-J	C-C(OC1CC(C(-O)[O-])-CC(OP(-O)([O-])[O-])C1O)C(-O)[O-]	-427.57	C01269	cpd00932
cpd00371_c0	Propanal_c0	C3H6O	1	NBBJYMSMWIIQGU-UHFFFAOYSA-N	CCC-O	-32.43	C00479	cpd00371
cpd00428_c0	2-Oxopropanal_c0	C3H4O2	1	AIJULSRZWUXGPQ-UHFFFAOYSA-N	CC(-O)C-O	-59.99	C00546	cpd00428
cpd02197_c0	5-Formyltetrahydrofolate_c0	C20H21N7O7	1	VVIAGPKUTFNRDU-STQMWFEESA-L	N-c1nc([O-])c2c([nH]1)NCC(CNc1ccc(C(-O)NC(CCC(-O)[O-])C(-O)O)cc1)N2C-O	-142.75	C03479	cpd02197
cpd11522_c0	5-methyl-3-hydroxy-hexanoyl-ACP_c0	C18H33N2O9PRS	1					cpd11522
cpd03407_c0	gamma-Glutamyl-beta-cyanoalanine_c0	C9H12N3O5	1	QUAADUAOVLZBJM-WDSKDSINSA-M	N#CCC(N-C([O-])CCC(N)C(-O)O)C(-O)O	-180.13	C05711	cpd03407
cpd11509_c0	10-methyl-3-hydroxy-dodecanoyl-ACP_c0	C24H45N2O9PRS	1					cpd11509
cpd00817_c0	D-Arabinose5-phosphate_c0	C5H9O8P	1	PPQRONHOSHZGFQ-WDCZJNDASA-L	O-CC(O)C(O)C(O)COP(-O)([O-])[O-]	-392.04	C01112	cpd00817
cpd15678_c0	1,2-dianteisoheptadecanoyl-sn-glycerol 3-phosphate_c0	C37H72O8P	1			-358.6		cpd15678
M-FXoxd-c0_c0	FXoxd_c0	*	1					cpd00000
cpd15484_c0	heptosyl-heptosyl-kdo2-lipidA_c0	C124H223N2O51P2	1	HHPCMWTVGVTYIC-JOVNRQDYSA-H	CCCCCCCCCCCCCC(-O)OC(CCCCCCCCCCC)CC(-O)OC1C(N-C([O-])CC(CCCCCCCCCCC)OC(-O)CCCCCCCCCCC)C(OCC2OC(OP(-O)(O)O)C(N-C([O-])CC(O)CCCCCCCCCCC)C(OC(-O)CC(O)CCCCCCCCCCC)C2O)OC(COC2(C(-O)[O-])CC(OC3(C(-O)[O-])CC(O)C(O)C(C(O)CO)O3)C(OC3OC(C(O)CO)C(O)C(OC4OC(C(O)CO)C(O)C(O)C4O)C3O)C(C(O)CO)O2)C1OP(-O)([O-])[O-]	-1840.48		cpd15484
cpd11476_c0	hexadecanoyl-acp_c0	C27H51N2O8PRS	1				C05764	cpd11476
cpd00050_c0	FMN_c0	C17H18N4O9P	1	ANKZYBDXHMZBDK-SCRDCRAPSA-K	Cc1cc2nc3c([O-])nc(-O)[nH]c3[n+](CC(O)C(O)C(O)COP(-O)([O-])[O-])c2cc1C	-323.22	C00061	cpd00050
cpd00978_c0	dUDP_c0	C9H12N2O11P2	1	QHWZTVCCBMIIKE-SHYZEUOFSA-L	O-c1nc([O-])ccn1C1CC(O)C(COP(-O)(O)OP(-O)([O-])O)O1	-565.93	C01346	cpd00978
cpd00142_c0	Acetoacetate_c0	C4H5O3	1	WDJHALXBUFZDSR-UHFFFAOYSA-M	CC(-O)CC(-O)[O-]	-113.53	C00164	cpd00142
cpd00805_c0	D-Tagatose 6-phosphate_c0	C6H11O9P	1	BGWGXPAPYGQALX-OEXCPVAWSA-L	O-P([O-])([O-])OCC1OC(O)(CO)C(O)C1O	-431.67	C01097	cpd00805
cpd15345_c0	2-Acyl-sn-glycero-3-phosphoglycerol tetradec-7-enoyl_c0	C20H38O9P	1			-379.01		cpd15345
cpd15540_c0	Phosphatidylglycerol dioctadecanoyl_c0	C42H82O10P	1			-406.42		cpd15540
cpd00393_e0	Folate_e0	C19H17N7O6	1	OVBPIULPVIDEAO-LBPRGKRZSA-L	N-c1nc([O-])c2nc(CNc3ccc(C(-O)NC(CCC(-O)[O-])C(-O)O)cc3)cnc2[nH]1	-107.8	C00504	cpd00393
cpd00635_c0	Cbl_c0	C62H91CoN13O14P	1	QDYKIIMTNDYRAM-DSRCUDDDSA-L	CC1-C2N-C(C-C3N-C(C(C)-C4NC(C)(C5N-C1C(C)(CCC(O)-NCC(C)OP(-O)(O)OC1C(CO)OC([n+]6c[nH]c7cc(C)c(C)cc76)C1O)C5CC(-N)O)C(C)(CC(-N)O)C4CCC(-N)[O-])C(C)(CC(-N)O)C3CCC(-N)[O-])C(C)(C)C2CCC(-N)[O-].[Co+4]		C00853	cpd00635
cpd00876_c0	3-Hydroxyisobutyrate_c0	C4H7O3	1	DBXBTMSZEOQQDU-VKHMYHEASA-M	CC(CO)C(-O)[O-]	-121.55	C01188	cpd00876
cpd00485_c0	D-Mannose1-phosphate_c0	C6H11O9P	1	HXXFSFRBOHSIMQ-RWOPYEJCSA-L	O-P([O-])([O-])OC1OC(CO)C(O)C(O)C1O	-430.78	C00636	cpd00485
cpd02691_c0	2-methyl-3-hydroxy-butyryl-CoA_c0	C26H40N7O18P3S	1	PEKYNTFSOBAABV-LQUDNSJZSA-J	CC(O)C(C)C(-O)SCCN-C([O-])CCN-C([O-])C(O)C(C)(C)COP(-O)(O)OP(-O)(O)OCC1OC(n2cnc3c(N)ncnc32)C(O)C1OP(-O)([O-])[O-]	-820.82	C04405	cpd02691
cpd03671_c0	D-Glucosamine1-phosphate_c0	C6H13NO8P	1	YMJBYRVFGYXULK-QZABAPFNSA-M	NC1C(OP(-O)([O-])O)OC(CO)C(O)C1O	-395.53	C06156	cpd03671
cpd11534_c0	11-methyl-3-hydroxy-dodecanoyl-ACP_c0	C24H45N2O9PRS	1					cpd11534
cpd00531_c0	Hg2+_c0	Hg	1	BQPIGGFYSBELGY-UHFFFAOYSA-N	[Hg+2]		C00703	cpd00531
M-cpd33817-45-c0-c0_c0	Cbi(II)_c0	*	1					cpd33817
cpd00508_c0	3MOP_c0	C6H9O3	1	JVQYSWDUAOAHFM-BYPYZUCNSA-M	CCC(C)C(-O)C(-O)[O-]	-109.64	C00671	cpd00508
cpd00281_c0	GABA_c0	C4H9NO2	1	BTCSSZJGUNDROE-UHFFFAOYSA-N	NCCCC(-O)O	-84.49	C00334	cpd00281
cpd02552_c0	n-acetylglutamyl-phosphate_c0	C7H9NO8P	1	FCVIHFVSXHOPSW-YFKPBYRVSA-K	CC([O-])-NC(CCC(-O)OP(-O)([O-])O)C(-O)[O-]	-408.63	C04133	cpd02552
cpd11488_c0	Acetoacetyl-ACP_c0	C15H26N2O9PRS	1				C05744	cpd11488
cpd00200_c0	4MOP_c0	C6H9O3	1	BKAJNAXTPSGJCU-UHFFFAOYSA-M	CC(C)CC(-O)C(-O)[O-]	-109.64	C00233	cpd00200
cpd00842_c0	(S)-3-Hydroxybutyryl-CoA_c0	C25H38N7O18P3S	1	QHHKKMYHDBRONY-BEVJUKKNSA-J	CC(O)CC(-O)SCCN-C([O-])CCN-C([O-])C(O)C(C)(C)COP(-O)(O)OP(-O)(O)OCC1OC(n2cnc3c(N)ncnc32)C(O)C1OP(-O)([O-])[O-]	-820.63	C01144	cpd00842
M-cpd32550-45-c0-c0_c0	cyanophycin primer-L-aspartate_c0	*	1					cpd32550
cpd00244_e0	Ni2+_e0	Ni	1	PXHVJJICTQNCMI-UHFFFAOYSA-N	[Ni]		C00291	cpd00244
cpd21497_c0	4-Amino-5-aminomethyl-2-methylpyrimidine_c0	C6H11N4	1	OZOHTVFCSKFMLL-UHFFFAOYSA-O	Cc1ncc(C[NH3+])c(-N)[nH]1	43.71	C20267	cpd21497
cpd00383_c0	Shikimate_c0	C7H9O5	1	JXOHGGNKMLTUBP-HSUXUTPPSA-M	O-C([O-])C1-CC(O)C(O)C(O)C1	-171.29	C00493	cpd00383
cpd03192_c0	GDP-L-rhamnose_c0	C16H23N5O15P2	1	LQEBEXMHBLQMDB-CUMUYSSISA-L	CC1OC(OP(-O)(O)OP(-O)([O-])OCC2OC(n3cnc4c([O-])nc(-N)[nH]c43)C(O)C2O)C(O)C(O)C1O	-636.85	C05386	cpd03192
cpd11556_c0	8-methyl-trans-non-2-enoyl-ACP_c0	C21H37N2O8PRS	1					cpd11556
M-cpd33647-45-c0-c0_c0	bis(molybdenum cofactor)_c0	*	1					cpd33647
cpd00060_e0	L-Methionine_e0	C5H11NO2S	1	FFEARJCKVFRZRR-BYPYZUCNSA-N	CSCCC(N)C(-O)O	-75.91	C00073	cpd00060
cpd02484_c0	Inositol 3-phosphate_c0	C6H11O9P	1	INAPMGSXUVUWAF-PTQMNWPWSA-L	O-P([O-])([O-])OC1C(O)C(O)C(O)C(O)C1O	-432.46	C04006	cpd02484
cpd02333_c0	Quinolinate_c0	C7H3NO4	1	GJAWHXHKYYXBSV-UHFFFAOYSA-L	O-C([O-])c1cccnc1C(-O)[O-]	-119.77	C03722	cpd02333
cpd02654_c0	4-Methyl-5--2-phosphoethyl-thiazole_c0	C6H8NO4PS	1	OCYMERZCMYJQQO-UHFFFAOYSA-L	Cc1ncsc1CCOP(-O)([O-])[O-]	-219.61	C04327	cpd02654
cpd00635_e0	Cbl_e0	C62H91CoN13O14P	1	QDYKIIMTNDYRAM-DSRCUDDDSA-L	CC1-C2N-C(C-C3N-C(C(C)-C4NC(C)(C5N-C1C(C)(CCC(O)-NCC(C)OP(-O)(O)OC1C(CO)OC([n+]6c[nH]c7cc(C)c(C)cc76)C1O)C5CC(-N)O)C(C)(CC(-N)O)C4CCC(-N)[O-])C(C)(CC(-N)O)C3CCC(-N)[O-])C(C)(C)C2CCC(-N)[O-].[Co+4]		C00853	cpd00635
cpd00198_c0	D-Xylulose5-phosphate_c0	C5H9O8P	1	FNZLKVNUWIIPSJ-RFZPGFLSSA-L	O-C(CO)C(O)C(O)COP(-O)([O-])[O-]	-393.5	C00231	cpd00198
cpd15748_c0	Stearoyllipoteichoic acid (n-24), linked, unsubstituted_c0	C123H240O135P24	1			-6868.52		cpd15748
cpd00152_c0	Agmatine_c0	C5H16N4	1	QYPPJABKJHAVHS-UHFFFAOYSA-P	NC(-[NH2+])NCCCC[NH3+]	5.87	C00179	cpd00152
cpd00119_e0	L-Histidine_e0	C6H9N3O2	1	HNDVDQJCIGZPNO-YFKPBYRVSA-N	NC(Cc1cnc[nH]1)C(-O)O	-45.63	C00135	cpd00119
cpd00037_c0	UDP-N-acetylglucosamine_c0	C17H25N3O17P2	1	LFTYTUAZOPRMMI-CFRASDGPSA-L	CC([O-])-NC1C(OP(-O)(O)OP(-O)(O)OCC2OC(n3ccc([O-])nc3-O)C(O)C2O)OC(CO)C(O)C1O	-756.9	C00043	cpd00037
cpd00807_c0	L-histidinol-phosphate_c0	C6H11N3O4P	1	CWNDERHTHMWBSI-YFKPBYRVSA-M	NC(COP(-O)([O-])O)Cc1cnc[nH]1	-214.91	C01100	cpd00807
cpd11581_c0	gly-asn-L_c0	C6H11N3O4	1			-153.89		cpd11581
cpd19503_c0	Molybdoenzyme molybdenum cofactor_c0	C10H10MoN5O8PS2	1	HDAJUGGARUFROU-JSUDGWJLSA-J	N-c1nc([O-])c2c([nH]1)NC1OC(COP(-O)([O-])[O-])C([S-])-C(S)C1N2.[Mo+2].[O].[O]		C18237	cpd19503
cpd11546_c0	4-methyl-3-oxo-pentanoyl-ACP_c0	C17H29N2O9PRS	1					cpd11546
cpd00759_c0	S-Formylglutathione_c0	C11H16N3O7S	1	FHXAGOICBFGEBF-BQBZGAKWSA-M	NC(CCC([O-])-NC(CSC-O)C(O)-NCC(-O)O)C(-O)O	-253.14	C01031	cpd00759
cpd00438_c0	Deoxyadenosine_c0	C10H13N5O3	1	OLXZPDWKRNYJJZ-RRKCRQDMSA-N	Nc1ncnc2c1ncn2C1CC(O)C(CO)O1	-5.51	C00559	cpd00438
cpd11498_c0	4-methyl-trans-hex-2-enoyl-ACP_c0	C18H31N2O8PRS	1					cpd11498
cpd03524_c0	10-Formyl-THF-L-glutamate_c0	C25H27N8O10	1	BHBZPCBOCZGPTF-KBMXLJTQSA-K	N-c1nc([O-])c2c([nH]1)NCC(CN(C-O)c1ccc(C(-O)NC(CCC([O-])-NC(CCC(-O)[O-])C(-O)O)C(-O)O)cc1)N2	-251.75	C05928	cpd03524
cpd12227_c0	L-Glutamyl-tRNA-Glu_c0	C15H19N6O6R	1				C02987	cpd12227
cpd00774_c0	UroporphyrinogenIII_c0	C40H36N4O16	1	HUHWZXWWOFSFKF-UHFFFAOYSA-F	O-C([O-])CCc1c2[nH]c(c1CC(-O)[O-])Cc1[nH]c(c(CC(-O)[O-])c1CCC(-O)[O-])Cc1[nH]c(c(CC(-O)[O-])c1CCC(-O)[O-])Cc1[nH]c(c(CCC(-O)[O-])c1CC(-O)[O-])C2		C01051	cpd00774
cpd00086_c0	Propionyl-CoA_c0	C24H36N7O17P3S	1	QAQREVBBADEHPA-IEXPHMLFSA-J	CCC(-O)SCCN-C([O-])CCN-C([O-])C(O)C(C)(C)COP(-O)(O)OP(-O)(O)OCC1OC(n2cnc3c(N)ncnc32)C(O)C1OP(-O)([O-])[O-]	-784.21	C00100	cpd00086
cpd00120_c0	Butyryl-CoA_c0	C25H38N7O17P3S	1	CRFNGMNYKDXRTN-HDRJHVAISA-J	CCCC(-O)SCCN-C([O-])CCN-C([O-])C(O)C(C)(C)COP(-O)(O)OP(-O)(O)OCC1OC(n2cnc3c(N)ncnc32)C(O)C1OP(-O)([O-])[O-]	-782.59	C00136	cpd00120
cpd15401_c0	1,6-anhydrous-N-Acetylmuramyl-tetrapeptide_c0	C29H44N6O15	1	OUWAMZWZTFUVMV-NPLPHQDTSA-L	CC([O-])-NC1COC(CO)C(O)C1OC(C)C(O)-NC(C)C(O)-NC(CCC(-O)[O-])C(O)-NC(CCCC(N)C(-O)O)C(O)-NC(C)C(-O)O	-511.21		cpd15401
cpd00533_c0	dCDP_c0	C9H13N3O10P2	1	FTDHDKPUHBLBTL-SHYZEUOFSA-L	N-c1ccn(C2CC(O)C(COP(-O)(O)OP(-O)([O-])O)O2)c([O-])n1	-513.54	C00705	cpd00533
cpd15688_c0	CDP-1,2-diisohexadecanoylglycerol_c0	C44H79N3O15P2	1			-641.22		cpd15688
cpd03593_c0	D-erythro-3-Methylmalate_c0	C5H6O5	1	NPYQJIHHTGFBLN-STHAYSLISA-L	CC(C(-O)[O-])C(O)C(-O)[O-]	-201.19	C06032	cpd03593
cpd11486_c0	3-Oxohexanoyl-[acp]_c0	C17H30N2O9PRS	1				C05746	cpd11486
cpd00013_e0	NH3_e0	H4N	1	QGZKDVFQNNGYKY-UHFFFAOYSA-O	[NH4+]	-18.97	C00014	cpd00013
M-feroxd_c0	feroxd	*	1					cpd00000
cpd15527_c0	1,2-dioctadec-11-enoyl-sn-glycerol 3-phosphate_c0	C39H72O8P	1			-307.02		cpd15527
cpd19020_c0	(S)(+)-Allantoin_c0	C4H5N4O3	1	POJWUDADGALRAB-SFOWXEAESA-N	N-C(O)NC1N-C(O)N-C1O	-116.06		cpd19020
M-P700e-c0_c0	P700e_c0	*	1					cpd00000
cpd02345_c0	L-Glutamate1-semialdehyde_c0	C5H9NO3	1	MPUUQNGXJSEWTF-BYPYZUCNSA-N	NC(C-O)CCC(-O)O	-111.43	C03741	cpd02345
cpd11512_c0	12-methyl-3-oxo-tetra-decanoyl-ACP_c0	C26H47N2O9PRS	1					cpd11512
cpd02394_c0	GAR_c0	C7H14N2O8P	1	OBQMLSFOUZUIOB-SHUUEZRQSA-M	NCC([O-])-NC1OC(COP(-O)(O)O)C(O)C1O	-389.45	C03838	cpd02394
cpd00060_c0	L-Methionine_c0	C5H11NO2S	1	FFEARJCKVFRZRR-BYPYZUCNSA-N	CSCCC(N)C(-O)O	-75.91	C00073	cpd00060
cpd00129_c0	L-Proline_c0	C5H9NO2	1	ONIBWKKTOPOVIA-BYPYZUCNSA-N	O-C(O)C1CCCN1	-62.54	C00148	cpd00129
cpd15347_c0	2-Acyl-sn-glycero-3-phosphoglycerol hexadec-9-enoyl_c0	C22H42O9P	1			-375.77		cpd15347
cpd00922_c0	delta1-Piperideine-2-carboxylate_c0	C6H8NO2	1	GEJXSVNGWOSZPC-UHFFFAOYSA-M	O-C([O-])C1-NCCCC1	-57.53	C04092	cpd00922
cpd11420_c0	trdox_c0	C6H7NO2R2S2	1				C00343	cpd11420
cpd11558_c0	10-methyl-3-oxo-undecanoyl-ACP_c0	C23H41N2O9PRS	1					cpd11558
cpd15666_c0	Peptidoglycan polymer (n-1 subunits)_c0	C40H63N8O21R	1					cpd15666
cpd00830_c0	4-Hydroxy-2-oxoglutarate_c0	C5H4O6	1	WXSKVKPSMAHCSG-UWTATZPHSA-L	O-C([O-])C(-O)CC(O)C(-O)[O-]	-226.94	C01127	cpd00830
cpd00064_c0	Ornithine_c0	C5H13N2O2	1	AHLPHDHHMVZTML-BYPYZUCNSA-O	NC(CCC[NH3+])C(-O)O	-85.66	C00077	cpd00064
cpd11464_c0	Butyryl-ACP_c0	C15H28N2O8PRS	1				C05745	cpd11464
cpd21082_c0	4,4'-Diapophytofluene_c0	C30H46	1	XJMTWNXFNQAKGS-AXODYVGMSA-N	CC(C)-CCCC(C)-CC-CC(C)-CC-CC-C(C)CCC-C(C)CCC-C(C)C	187.12	C19840	cpd21082
cpd15771_c0	Anteisopentadecanoyllipoteichoic acid (n-24), linked, N-acetyl-D-glucosamine_c0	C309H540N24O255P24	1			-10549.8		cpd15771
cpd00119_c0	L-Histidine_c0	C6H9N3O2	1	HNDVDQJCIGZPNO-YFKPBYRVSA-N	NC(Cc1cnc[nH]1)C(-O)O	-45.63	C00135	cpd00119
cpd15505_c0	two linked disacharide tetrapeptide murein units (uncrosslinked, middle of chain)_c0	C74H114N14O40	1	VTZDBMVDVOTCFD-UHFFFAOYSA-J	CC([O-])-NC1-COC(CO)C(OC2OC(CO)C(OC3OC(CO)C(OC4OC(CO)C(O)C(O)C4N-C(C)[O-])C(OC(C)C(O)-NC(C)C(O)-NC(CCC(-O)O)C(O)-NC(CCCC(N)C(-O)O)C(O)-NC(C)C(-O)O)C3N-C(C)[O-])C(O)C2N-C(C)[O-])C1OC(C)C(O)-NC(C)C(O)-NC(CCC(-O)O)C(O)-NC(CCCC(N)C(-O)O)C(O)-NC(C)C(-O)O	-1295.98		cpd15505
cpd02642_c0	N-5-phosphoribosyl-anthranilate_c0	C12H13NO9P	1	PMFMJXPRNJUYMB-GWOFURMSSA-K	O-C([O-])c1ccccc1NC1OC(COP(-O)([O-])[O-])C(O)C1O	-393.15	C04302	cpd02642
cpd02967_c0	N-Acetyl-beta-D-mannosaminyl-1,4-N-acetyl-D- glucosaminyldiphosphoundecaprenol_c0	C71H116N2O17P2	1	CALMUTCFVFZDOC-LOAIRAOCSA-L	CC(C)-CCCC(C)-CCCC(C)-CCCC(C)-CCCC(C)-CCCC(C)-CCCC(C)-CCCC(C)-CCCC(C)-CCCC(C)-CCCC(C)-CCOP(-O)(O)OP(-O)(O)OC1OC(CO)C(OC2OC(CO)C(O)C(O)C2N-C(C)[O-])C(O)C1N-C(C)[O-]	-462.24	C04881	cpd02967
cpd00107_e0	L-Leucine_e0	C6H13NO2	1	ROHFNLRQFUQHCH-YFKPBYRVSA-N	CC(C)CC(N)C(-O)O	-84.87	C00123	cpd00107
M-A0oxd-c0_c0	A0oxd_c0	*	1					cpd00000
cpd00025_c0	H2O2_c0	H2O2	1	MHAJPDPJQMAIIY-UHFFFAOYSA-N	OO	-32.05	C00027	cpd00025
cpd00300_c0	Urate_c0	C5H4N4O3	1	LEHOTFFKMJEONL-UHFFFAOYSA-N	Oc1nc(O)c2nc(O)[nH]c2n1	-90.93	C00366	cpd00300
cpd00268_e0	H2S2O3_e0	HO3S2	1	DHCDFWKWKRSZHF-UHFFFAOYSA-M	O-S([O-])(O)-S	-122.7	C00320	cpd00268
cpd11591_e0	Gly-Met_e0	C7H14N2O3S	1	PFMUCCYYAAFKTH-YFKPBYRVSA-N	CSCCC(N-C(O)CN)C(-O)O	-106.49		cpd11591
cpd00956_c0	1-(2-carboxyphenylamino)-1-deoxyribulose 5-phosphate_c0	C12H13NO9P	1	QKMBYNRMPRKVTO-MNOVXSKESA-K	O-C([O-])c1ccccc1NCC(-O)C(O)C(O)COP(-O)([O-])[O-]	-392.53	C01302	cpd00956
cpd15313_c0	1-Acyl-sn-glycero-3-phosphoethanolamine dodecanoyl_c0	C17H36NO7P	1			-332.94		cpd15313
cpd00900_c0	GDP-4-dehydro-D-rhamnose_c0	C16H21N5O15P2	1	PNHLMHWWFOPQLK-BKUUWRAGSA-L	CC1OC(OP(-O)(O)OP(-O)([O-])OCC2OC(n3cnc4c([O-])nc(-N)[nH]c43)C(O)C2O)C(O)C(O)C1-O	-630.29	C01222	cpd00900
M-Cytfoxd-c0_c0	Cytfoxd_c0	*	1					cpd00000
cpd15550_c0	phospho-heptosyl-phospho-heptosyl-heptosyl-kdo2-lipidA_c0	C131H230N2O63P4	1	MVYTXVAKEAWEGM-WMKPBWIYSA-D	CCCCCCCCCCCCCC(-O)OC(CCCCCCCCCCC)CC(-O)OC1C(N-C([O-])CC(CCCCCCCCCCC)OC(-O)CCCCCCCCCCC)C(OCC2OC(OP(-O)(O)O)C(N-C([O-])CC(O)CCCCCCCCCCC)C(OC(-O)CC(O)CCCCCCCCCCC)C2O)OC(COC2(C(-O)[O-])CC(OC3(C(-O)[O-])CC(O)C(O)C(C(O)CO)O3)C(OC3OC(C(O)CO)C(OP(-O)([O-])[O-])C(OC4OC(C(O)COC5OC(C(O)CO)C(O)C(O)C5O)C(OP(-O)([O-])[O-])C(O)C4O)C3O)C(C(O)CO)O2)C1OP(-O)([O-])[O-]	-2460.38		cpd15550
cpd11524_c0	5-methyl-hexanoyl-ACP_c0	C18H33N2O8PRS	1					cpd11524
cpd11507_c0	8-methyl-decanoyl-ACP_c0	C22H41N2O8PRS	1					cpd11507
cpd00130_c0	L-Malate_c0	C4H4O5	1	BJEPYKJPYRNKOW-REOHCLBHSA-L	O-C([O-])CC(O)C(-O)[O-]	-201	C00149	cpd00130
cpd02791_c0	methylthioribulose-1-phosphate_c0	C6H11O7PS	1	CNSJRYUMVMWNMC-RITPCOANSA-L	CSCC(O)C(O)C(-O)COP(-O)([O-])[O-]	-346.88	C04582	cpd02791
cpd00098_c0	Choline_c0	C5H14NO	1	OEYIOHPDSNJKLS-UHFFFAOYSA-N	C[N+](C)(C)CCO	12.19	C00114	cpd00098
cpd00186_c0	D-Glutamate_c0	C5H8NO4	1	WHUUTDBJXJRKMK-GSVOUGTGSA-M	NC(CCC(-O)[O-])C(-O)O	-164.13	C00217	cpd00186
cpd00003_c0	NAD_c0	C21H26N7O14P2	1	BAWFJGJZGIEFAR-NNYOXOHSSA-M	N-C([O-])c1ccc[n+](C2OC(COP(-O)(O)OP(-O)([O-])OCC3OC(n4cnc5c(N)ncnc54)C(O)C3O)C(O)C2O)c1	-529.59	C00003	cpd00003
cpd00521_c0	dTDP-4-oxo-6-deoxy-D-glucose_c0	C16H22N2O15P2	1	PSXWNITXWWECNY-UCBTUHGZSA-L	Cc1cn(C2CC(O)C(COP(-O)([O-])OP(-O)(O)OC3OC(C)C(-O)C(O)C3O)O2)c(-O)nc1[O-]	-680.33	C11907	cpd00521
cpd00246_c0	Inosine_c0	C10H12N4O5	1	UGQMRVRMYYASKQ-KQYNXXCUSA-N	OCC1OC(n2cnc3c(O)ncnc32)C(O)C1O	-101.08	C00294	cpd00246
cpd03123_c0	3-Oxohexanoyl-CoA_c0	C27H40N7O18P3S	1	NFOYYXQAVVYWKV-UHFFFAOYSA-J	CCCC(-O)CC(-O)SCCN-C([O-])CCN-C([O-])C(O)C(C)(C)COP(-O)(O)OP(-O)(O)OCC1OC(n2cnc3c(N)ncnc32)C(O)C1OP(-O)([O-])[O-]	-809.37	C05269	cpd03123
cpd14958_c0	(R)-Lipoic acid_c0	C8H13O2S2	1	AGBQKNBQESQNJD-SSDOTTSWSA-M	O-C([O-])CCCCC1CCSS1	-63.98	C16241	cpd14958
cpd03211_c0	15-cis-Phytoene_c0	C40H64	1	YVLPJIGOMTXXLP-BHLJUDRVSA-N	CC(C)-CCCC(C)-CCCC(C)-CCCC(C)-CC-CC-C(C)CCC-C(C)CCC-C(C)CCC-C(C)C	230.58	C05421	cpd03211
cpd14545_c0	Iminoglycine_c0	C2H2NO2	1	TVMUHOAONWHJBV-UHFFFAOYSA-M	N-CC(-O)[O-]	-95.02	C15809	cpd14545
cpd19019_c0	L-Cystathionine_c0	C7H14N2O4S	1	ILRYLPWNYFXEMH-WHFBIAKZSA-N	NC(CCSCC(N)C(-O)O)C(-O)O	-154.91		cpd19019
cpd00129_e0	L-Proline_e0	C5H9NO2	1	ONIBWKKTOPOVIA-BYPYZUCNSA-N	O-C(O)C1CCCN1	-62.54	C00148	cpd00129
cpd02851_c0	AICAR_c0	C9H13N4O8P	1	NOTGFIUVDGNKRI-UUOKFMHZSA-L	N-C([O-])c1ncn(C2OC(COP(-O)([O-])O)C(O)C2O)c1N	-336.61	C04677	cpd02851
cpd00322_e0	L-Isoleucine_e0	C6H13NO2	1	AGPKZVBTJJNPAG-WHFBIAKZSA-N	CCC(C)C(N)C(-O)O	-84.87	C00407	cpd00322
cpd15423_c0	CDP-1,2-ditetradecanoylglycerol_c0	C40H71N3O15P2	1			-644.08		cpd15423
M-A1oxd-c0_c0	A1oxd_c0	*	1					cpd00000
M-FeSred-c0_c0	FeSred_c0	*	1					cpd00000
cpd15343_c0	2-Acyl-sn-glycero-3-phosphoglycerol dodecanoyl_c0	C18H36O9P	1			-404.61		cpd15343
cpd00557_c0	Siroheme_c0	C42H36FeN4O16	1	DLKSSIHHLYNIKN-QIISWYHFSA-D	CC1(CC(-O)[O-])c2cc3nc(cc4[n-]c(cc5[n-]c(cc(n2)C1CCC(-O)[O-])c(CC(-O)[O-])c5CCC(-O)[O-])c(CCC(-O)[O-])c4CC(-O)[O-])C(C)(CC(-O)[O-])C3CCC(-O)[O-].[Fe+2]		C00748	cpd00557
cpd15469_c0	galactosyl-glucosyl-inner core oligosaccharide lipid A_c0	C157H271N2O84P4	1	XCYFJKYUDKZCQY-RQZVRRRJSA-C	CCCCCCCCCCCCCC(-O)OC(CCCCCCCCCCC)CC(-O)OC1C(N-C([O-])CC(CCCCCCCCCCC)OC(-O)CCCCCCCCCCC)C(OCC2OC(OP(-O)(O)O)C(N-C([O-])CC(O)CCCCCCCCCCC)C(OC(-O)CC(O)CCCCCCCCCCC)C2O)OC(COC2(C(-O)[O-])CC(OC3(C(-O)[O-])CC(OC4(C(-O)[O-])CC(O)C(O)C(C(O)CO)O4)C(OC4OC(C)C(O)C(O)C4O)C(C(O)CO)O3)C(OC3OC(C(O)CO)C(OP(-O)([O-])[O-])C(OC4OC(C(O)COC5OC(C(O)CO)C(O)C(O)C5O)C(OP(-O)([O-])[O-])C(OC5OC(COC6OC(CO)C(O)C(O)C6O)C(O)C(O)…	-3135.42		cpd15469
cpd11542_c0	15-methyl-3-hydroxy-hexa-decanoyl-ACP_c0	C28H53N2O9PRS	1					cpd11542
cpd00035_e0	L-Alanine_e0	C3H7NO2	1	QNAYBMKLOCPYGJ-REOHCLBHSA-N	CC(N)C(-O)O	-87.92	C00041	cpd00035
cpd00001_c0	H2O_c0	H2O	1	XLYOFNOQVPJJNP-UHFFFAOYSA-N	O	-56.687	C00001	cpd00001
cpd15417_c0	CDP-1,2-didodecanoylglycerol_c0	C36H63N3O15P2	1			-650.56		cpd15417
cpd01046_c0	Allysine_c0	C6H11NO3	1	GFXYTQPNNXGICT-YFKPBYRVSA-N	NC(CCCC-O)C(-O)O	-109.81		cpd01046
cpd02498_c0	2,3-Dihydroxy-isovalerate_c0	C5H9O4	1	JTEYKUFKXGDTEU-VKHMYHEASA-M	CC(C)(O)C(O)C(-O)[O-]	-161.2	C04039	cpd02498
cpd02211_c0	L-2-Amino-acetoacetate_c0	C4H7NO3	1	SAUCHDKDCUROAO-VKHMYHEASA-N	CC(-O)C(N)C(-O)O	-116.32	C03508	cpd02211
cpd00242_c0	H2CO3_c0	CHO3	1	BVKZGUZCCUSVTD-UHFFFAOYSA-M	O-C([O-])O	-140.26	C00288	cpd00242
cpd00207_c0	Guanine_c0	C5H5N5O	1	UYTPUPDQBNUYGX-UHFFFAOYSA-N	N-c1nc(O)c2nc[nH]c2[nH]1	28.4	C00242	cpd00207
cpd00162_c0	Aminoethanol_c0	C2H8NO	1	HZAXFHJVJLSVMW-UHFFFAOYSA-O	[NH3+]CCO	-44.51	C00189	cpd00162
cpd00076_c0	Sucrose_c0	C12H22O11	1	CZMRCDWAGMRECN-UGDNZRGBSA-N	OCC1OC(OC2(CO)OC(CO)C(O)C2O)C(O)C(O)C1O	-377.65	C00089	cpd00076
cpd11588_c0	gly-pro-L_c0	C7H12N2O3	1			-93.95		cpd11588
cpd15308_c0	1,2-Diacyl-sn-glycerol ditetradec-7-enoyl_c0	C31H56O5	1			-107.48		cpd15308
cpd02693_c0	3-Isopropylmalate_c0	C7H10O5	1	RNQHMTFBUSSBJQ-CRCLSJGQSA-L	CC(C)C(C(-O)[O-])C(O)C(-O)[O-]	-199.76	C04411	cpd02693
M-cpd35194-45-c0-c0_c0	Mo(Dtpp-mGDP)2_c0	*	1					cpd35194
cpd03520_c0	Molybdopterin_c0	C10H12N5O6PS2	1	HPEUEJRPDGMIMY-IFQPEPLCSA-K	N-c1nc([O-])c2c([nH]1)NC1OC(COP(-O)([O-])[O-])C(S)-C(S)C1N2	-219.684	C05924	cpd03520
M-hv550-e0_e0	hv550_e0	*	1					cpd00000
cpd00139_c0	Glycolate_c0	C2H3O3	1	AEMRFAOFKBGASW-UHFFFAOYSA-M	O-C([O-])CO	-122.98	C00160	cpd00139
cpd00408_c0	Pantoate_c0	C6H11O4	1	OTOIIPJYVQJATP-BYPYZUCNSA-M	CC(C)(CO)C(O)C(-O)[O-]	-159.58	C00522	cpd00408
cpd00047_c0	Formate_c0	CHO2	1	BDAGIHXWWSANSR-UHFFFAOYSA-M	O-C[O-]	-83.9	C00058	cpd00047
cpd00477_c0	N-Acetyl-L-glutamate_c0	C7H9NO5	1	RFMMMVDNIPUKGG-YFKPBYRVSA-L	CC([O-])-NC(CCC(-O)[O-])C(-O)O	-193.73	C00624	cpd00477
cpd11554_c0	8-methyl-3-oxo-nonanoyl-ACP_c0	C21H37N2O9PRS	1					cpd11554
cpd15681_c0	1,2-dianteisopentadecanoyl-sn-glycerol 3-phosphate_c0	C33H64O8P	1			-365.08		cpd15681
cpd00196_c0	Acetylphosphate_c0	C2H3O5P	1	LIPOUNRJVLNBCD-UHFFFAOYSA-L	CC(-O)OP(-O)([O-])[O-]	-301.65	C00227	cpd00196
cpd22027_c0	3-Ketoglutaryl-ACP-methyl-ester_c0	*	1					cpd22027
cpd01630_c0	cis,cis-Muconate_c0	C6H4O4	1	TXXHDPDFNKHHGW-CCAGOZQPSA-L	O-C([O-])C-CC-CC(-O)[O-]	-122.92	C02480	cpd01630
cpd00035_c0	L-Alanine_c0	C3H7NO2	1	QNAYBMKLOCPYGJ-REOHCLBHSA-N	CC(N)C(-O)O	-87.92	C00041	cpd00035
cpd02566_c0	2,3-Dihydroxy-2,3-dihydrobenzoate_c0	C7H7O4	1	INCSWYKICIYAHB-WDSKDSINSA-M	O-C([O-])C1-CC-CC(O)C1O	-125.71	C04171	cpd02566
cpd11474_c0	Decanoyl-ACP_c0	C21H40N2O8PRS	1				C05755	cpd11474
cpd00115_c0	dATP_c0	C10H13N5O12P3	1	SUYVUBYJARFZHO-RRKCRQDMSA-K	Nc1ncnc2c1ncn2C1CC(O)C(COP(-O)([O-])OP(-O)(O)OP(-O)([O-])[O-])O1	-634.01	C00131	cpd00115
cpd18072_c0	Cytochrome-C-ox_c0	FeR	1					cpd18072
cpd01567_c0	(R)-Allantoin_c0	C4H5N4O3	1	POJWUDADGALRAB-PVQJCKRUSA-N	N-C(O)NC1N-C(O)N-C1O	-116.06	C02348	cpd01567
cpd27144_c0	Gcv-H_c0	*	1					cpd27144
cpd21005_c0	7,9,9'-tricis-Neurosporene_c0	C40H58	1	ATCICVFRSJQYDV-IFJQPPEWSA-N	CC(C)-CCCC(C)-CC-CC(C)-CC-CC(C)-CC-CC-C(C)C-CC-C(C)CCC-C(C)CCC-C(C)C	268.74	C19759	cpd21005
cpd00076_e0	Sucrose_e0	C12H22O11	1	CZMRCDWAGMRECN-UGDNZRGBSA-N	OCC1OC(OC2(CO)OC(CO)C(O)C2O)C(O)C(O)C1O	-377.65	C00089	cpd00076
cpd00264_e0	Spermidine_e0	C7H22N3	1	ATHGHQPFGPMSJY-UHFFFAOYSA-Q	[NH3+]CCCC[NH2+]CCC[NH3+]	4.79	C00315	cpd00264
cpd02921_c0	SAICAR_c0	C13H16N4O12P	1	NAQGHJTUZRHGAC-LBGUGVGYSA-J	Nc1c(C([O-])-NC(CC(-O)[O-])C(-O)[O-])ncn1C1OC(COP(-O)([O-])O)C(O)C1O	-487.65	C04811	cpd02921
cpd01997_c0	Dimethylbenzimidazole_c0	C9H10N2	1	LJUQGASMPRMWIW-UHFFFAOYSA-N	Cc1cc2nc[nH]c2cc1C	46.86	C03114	cpd01997
cpd00023_e0	L-Glutamate_e0	C5H8NO4	1	WHUUTDBJXJRKMK-VKHMYHEASA-M	NC(CCC(-O)[O-])C(-O)O	-164.13	C00025	cpd00023
cpd00346_c0	L-Aspartate4-semialdehyde_c0	C4H7NO3	1	HOSWPDPVFBCLSY-VKHMYHEASA-N	NC(CC-O)C(-O)O	-113.05	C00441	cpd00346
cpd11519_c0	14-methyl-hexa-decanoyl-ACP_c0	C28H53N2O8PRS	1					cpd11519
cpd01700_c0	D-Citramalate_c0	C5H6O5	1	XFTRTWQBIOMVPK-RXMQYKEDSA-L	CC(O)(CC(-O)[O-])C(-O)[O-]	-202.61	C02612	cpd01700
cpd02315_c0	6-Pyruvoyltetrahydropterin_c0	C9H11N5O3	1	WBJZXBUVECZHCE-SCSAIBSYSA-N	CC(-O)C(-O)C1CNc2[nH]c(-N)nc(O)c2N1	-26.07	C03684	cpd02315
cpd01012_e0	Cd2+_e0	Cd	1	WLZRMCYVCSSEQC-UHFFFAOYSA-N	[Cd+2]		C01413	cpd01012
cpd01012_c0	Cd2+_c0	Cd	1	WLZRMCYVCSSEQC-UHFFFAOYSA-N	[Cd+2]		C01413	cpd01012
cpd00013_c0	NH3_c0	H4N	1	QGZKDVFQNNGYKY-UHFFFAOYSA-O	[NH4+]	-18.97	C00014	cpd00013
cpd04920_c0	D-Glycero-D-manno-heptose1-phosphate_c0	C7H13O10P	1	KMEJCSKJXSBBAN-QTNLNCNHSA-L	O-P([O-])([O-])OC1OC(C(O)CO)C(O)C(O)C1O	-467.2	C07838	cpd04920
cpd00443_c0	ABEE_c0	C7H6NO2	1	ALYNCZNDIQEVRV-UHFFFAOYSA-M	Nc1ccc(C(-O)[O-])cc1	-48.99	C00568	cpd00443
cpd11496_c0	4-methyl-3-oxo-hexanoyl-ACP_c0	C18H31N2O9PRS	1					cpd11496
cpd00930_c0	imidazole acetol-phosphate_c0	C6H7N2O5P	1	YCFFMSOLUMRAMD-UHFFFAOYSA-L	O-C(COP(-O)([O-])[O-])Cc1cnc[nH]1	-242.14	C01267	cpd00930
cpd00264_c0	Spermidine_c0	C7H22N3	1	ATHGHQPFGPMSJY-UHFFFAOYSA-Q	[NH3+]CCCC[NH2+]CCC[NH3+]	4.79	C00315	cpd00264
cpd15634_c0	teichuronic acid (GlcA+GalNac, 45 repeating unit)_c0	C630H945N45O630P45	1					cpd15634
cpd00338_c0	5-Aminolevulinate_c0	C5H9NO3	1	ZGXJTSGNIOSYLO-UHFFFAOYSA-N	NCC(-O)CCC(-O)O	-112.89	C00430	cpd00338
cpd15331_c0	1-tetradecanoyl-sn-glycerol 3-phosphate_c0	C17H33O7P	1	FAZBDRGXCKPVJU-UHFFFAOYSA-L	CCCCCCCCCCCCCC(-O)OCC(O)COP(-O)([O-])[O-]	-346.69		cpd15331
cpd00219_c0	Prephenate_c0	C10H8O6	1	FPWMCUPFBRFMLH-XGAOUMNUSA-L	O-C([O-])C(-O)CC1(C(-O)[O-])C-CC(O)C-C1	-186.17	C00254	cpd00219
cpd19505_c0	Precursor Z_c0	C10H13N5O8P	1	PWFXLXMPGSLEOZ-QQVWSJFJSA-M	N-c1nc([O-])c2c([nH]1)NC1OC3COP(-O)(O)OC3C(-O)C1N2	-255.82	C18239	cpd19505
cpd00649_c0	Coenzyme F420_c0	C29H32N5O18P	1	GEHSZWRGPHDXJO-NALJQGANSA-J	CC(OP(-O)(O)OCC(O)C(O)C(O)Cn1c2nc(-O)nc(O)c-2cc2ccc([O-])cc21)C([O-])-NC(CCC([O-])-NC(CCC(-O)[O-])C(-O)O)C(-O)O	-653.72	C00876	cpd00649
cpd08286_c0	2-C-methyl-D-erythritol4-phosphate_c0	C5H11O7P	1	XMWHRVNVKDKBRG-UHNVWZDZSA-L	CC(O)(CO)C(O)COP(-O)([O-])[O-]	-366.71	C11434	cpd08286
cpd00001_e0	H2O_e0	H2O	1	XLYOFNOQVPJJNP-UHFFFAOYSA-N	O	-56.687	C00001	cpd00001
cpd15492_c0	kdo-phospho-heptosyl-phospho-heptosyl-heptosyl-kdo2-lipidA_c0	C139H241N2O70P4	1	HKWVBDGTKAFRJF-UHFFFAOYSA-C	CCCCCCCCCCCCCC(-O)OC(CCCCCCCCCCC)CC(-O)OC1C(N-C([O-])CC(CCCCCCCCCCC)OC(-O)CCCCCCCCCCC)C(OCC2OC(OP(-O)(O)O)C(N-C([O-])CC(O)CCCCCCCCCCC)C(OC(-O)CC(O)CCCCCCCCCCC)C2O)OC(COC2(C(-O)[O-])CC(OC3(C(-O)[O-])CC(OC4(C(-O)[O-])CC(O)C(O)C(C(O)CO)O4)C(O)C(C(O)CO)O3)C(OC3OC(C(O)CO)C(OP(-O)([O-])[O-])C(OC4OC(C(O)COC5OC(C(O)CO)C(O)C(O)C5O)C(OP(-O)([O-])[O-])C(O)C4O)C3O)C(C(O)CO)O2)C1OP(-O)([O-])[O-]	-2696.21		cpd15492
cpd11313_c0	hemeO_c0	C49H56FeN4O5	1	FISPASSVCDRERW-KVGORYHISA-J	C-Cc1c(C)c2cc3[n-]c(cc4[n-]c(cc5nc(cc1n2)c(C)c5CCC(-O)[O-])c(CCC(-O)[O-])c4C)c(C)c3C(O)CCC-C(C)CCC-C(C)CCC-C(C)C.[Fe+2]		C15672	cpd11313
cpd08301_c0	2-C-methyl-D-erythritol2-4-cyclodiphosphate_c0	C5H10O9P2	1	SFRQRNJMIIUYDI-UHNVWZDZSA-L	CC1(CO)OP(-O)([O-])OP(-O)([O-])OCC1O	-486.44	C11453	cpd08301
cpd14866_c0	4,4'-Diaponeurosporene_c0	C30H42	1	FPSYVUBUILNSRF-MQMKOTMBSA-N	CC(C)-CC-CC(C)-CC-CC(C)-CC-CC-C(C)C-CC-C(C)CCC-C(C)C	212.56	C16145	cpd14866
cpd00066_c0	L-Phenylalanine_c0	C9H11NO2	1	COLNVLDHVKWLRT-QMMMGPOBSA-N	NC(Cc1ccccc1)C(-O)O	-51.05	C00079	cpd00066
cpd11500_c0	6-methyl-3-oxo-octanoyl-ACP_c0	C20H35N2O9PRS	1					cpd11500
cpd00501_c0	beta-D-Glucose 1-phosphate_c0	C6H11O9P	1	HXXFSFRBOHSIMQ-DVKNGEFBSA-L	O-P([O-])([O-])OC1OC(CO)C(O)C(O)C1O	-430.78	C00663	cpd00501
cpd00358_c0	dUTP_c0	C9H12N2O14P3	1	AHCYMLUZIRLXAA-SHYZEUOFSA-K	O-c1nc([O-])ccn1C1CC(O)C(COP(-O)(O)OP(-O)(O)OP(-O)([O-])[O-])O1	-773.93	C00460	cpd00358
cpd11472_c0	Hexanoyl-ACP_c0	C17H31N2O8PRS	1				C05749	cpd11472
cpd00117_c0	D-Alanine_c0	C3H7NO2	1	QNAYBMKLOCPYGJ-UWTATZPHSA-N	CC(N)C(-O)O	-87.92	C00133	cpd00117
M-hv620-c0_c0	hv620_c0	*	1					cpd00000
cpd00393_c0	Folate_c0	C19H17N7O6	1	OVBPIULPVIDEAO-LBPRGKRZSA-L	N-c1nc([O-])c2nc(CNc3ccc(C(-O)NC(CCC(-O)[O-])C(-O)O)cc3)cnc2[nH]1	-107.8	C00504	cpd00393
cpd15399_c0	1,6-anhydrous-N-Acetylmuramate_c0	C11H16NO7	1			-224.02		cpd15399
cpd03813_c0	D-Galactosamine 6-phosphate_c0	C6H14NO8P	1	XHMJOUIAFHJHBW-GASJEMHNSA-M	NC1C(O)OC(COP(-O)([O-])O)C(O)C1O	-395.53	C06377	cpd03813
cpd15507_c0	three disacharide linked murein units (tetrapeptide crosslinked tetrapeptide (A2pm->D-ala), one uncrosslinked tetrapaptide) (middle of chain)_c0	C111H169N21O59	1	NPJMJVATSCHTAI-UHFFFAOYSA-H	CC([O-])-NC1-COC(CO)C2OC3OC(CO)C(OC4OC(CO)C(OC5OC(CO)C(OC6OC(CO)C(OC7OC(CO)C(O)C(O)C7N-C(C)[O-])C(OC(C)C(O)-NC(C)C(O)-NC(CCC(-O)O)C(O)-NC(CCCC(N)C(-O)O)C(O)-NC(C)C(-O)O)C6N-C(C)[O-])C(O)C5N-C(C)[O-])C(OC(C)C(O)-NC(C)C(O)-NC(CCC(-O)O)C(O)-NC(CCCC(N)C(-O)O)C(O)-NC(C)C(O)-NC(C(-O)O)CCCC(C(O)-NC(C)C(-O)O)N-C(O)C(CCC(-O)O)N-C(O)C(C)N-C(O)C(C)OC12)C4N-C(C)[O-])C(O)C3N-C(C)[O-]	-1882.91		cpd15507
cpd00220_e0	Riboflavin_e0	C17H19N4O6	1	AUNGANRZJHBGPY-SCRDCRAPSA-M	Cc1cc2nc3c([O-])nc(-O)nc-3n(CC(O)C(O)C(O)CO)c2cc1C	-110.72	C00255	cpd00220
cpd00954_c0	6-hydroxymethyl dihydropterin_c0	C7H9N5O2	1	CQQNNQTXUGLUEV-UHFFFAOYSA-N	N-c1nc(O)c2c([nH]1)NCC(CO)-N2	-3.11	C01300	cpd00954
cpd00298_c0	dTMP_c0	C10H13N2O8P	1	GYOZYWVXFNDGLU-XLPZGREQSA-L	Cc1cn(C2CC(O)C(COP(-O)([O-])O)O2)c(-O)nc1[O-]	-358.34	C00364	cpd00298
cpd00011_c0	CO2_c0	CO2	1	CURLTUGMZLYLDI-UHFFFAOYSA-N	O-C-O	-92.26	C00011	cpd00011
cpd11532_c0	9-methyl-decanoyl-ACP_c0	C22H41N2O8PRS	1					cpd11532
cpd02720_c0	5-Amino-6--5-phosphoribitylaminouracil_c0	C9H15N4O9P	1	RQRINYISXYAZKL-RPDRRWSUSA-L	Nc1c([O-])nc([O-])nc1NCC(O)C(O)C(O)COP(-O)(O)O	-402.07	C04454	cpd02720
cpd11440_c0	fa6_c0	C16H31O2	1			-64.07		cpd11440
cpd04099_e0	Phosphonate_e0	H2O3P	1	ABLZXFCXXLZCGV-UHFFFAOYSA-M	O-[PH]([O-])O		C06701	cpd04099
cpd00149_c0	Co2+_c0	Co	1	XLJKHNWPARRRJB-UHFFFAOYSA-N	[Co+2]		C00175	cpd00149
cpd00023_c0	L-Glutamate_c0	C5H8NO4	1	WHUUTDBJXJRKMK-VKHMYHEASA-M	NC(CCC(-O)[O-])C(-O)O	-164.13	C00025	cpd00023
cpd00650_c0	Crotonyl-CoA_c0	C25H36N7O17P3S	1	KFWWCMJSYSSPSK-PAXLJYGASA-J	CC-CC(-O)SCCN-C([O-])CCN-C([O-])C(O)C(C)(C)COP(-O)(O)OP(-O)(O)OCC1OC(n2cnc3c(N)ncnc32)C(O)C1OP(-O)([O-])[O-]	-761.78	C00877	cpd00650
cpd09879_c0	S-(Hydroxymethyl)glutathione_c0	C11H18N3O7S	1	PIUSLWSYOYFRFR-BQBZGAKWSA-M	NC(CCC([O-])-NC(CSCO)C(O)-NCC(-O)O)C(-O)O	-251.32	C14180	cpd09879
cpd00244_c0	Ni2+_c0	Ni	1	PXHVJJICTQNCMI-UHFFFAOYSA-N	[Ni]		C00291	cpd00244
cpd00220_c0	Riboflavin_c0	C17H19N4O6	1	AUNGANRZJHBGPY-SCRDCRAPSA-M	Cc1cc2nc3c([O-])nc(-O)nc-3n(CC(O)C(O)C(O)CO)c2cc1C	-110.72	C00255	cpd00220
cpd03125_c0	(2E)-Hexenoyl-CoA_c0	C27H40N7O17P3S	1	OINXHIBNZUUIMR-HSRXZYSASA-J	CCCC-CC(-O)SCCN-C([O-])CCN-C([O-])C(O)C(C)(C)COP(-O)(O)OP(-O)(O)OCC1OC(n2cnc3c(N)ncnc32)C(O)C1OP(-O)([O-])[O-]	-758.54	C05271	cpd03125
cpd00184_c0	Thymidine_c0	C10H14N2O5	1	IQFYYKKMVGJFEH-XLPZGREQSA-N	Cc1cn(C2CC(O)C(CO)O2)c(-O)nc1O	-145.84	C00214	cpd00184
cpd00137_e0	Citrate_e0	C6H5O7	1	KRKNYBCHXYNGOX-UHFFFAOYSA-K	O-C([O-])CC(O)(CC(-O)[O-])C(-O)[O-]	-280.44	C00158	cpd00137
cpd15494_c0	Maltoheptaose_c0	C42H72O36	1	BNABBHGYYMZMOA-QJBBZCPBSA-N	OCC1OC(OC2C(CO)OC(OC3C(CO)OC(OC4C(CO)OC(OC5C(CO)OC(OC6C(CO)OC(OC7C(CO)OC(O)C(O)C7O)C(O)C6O)C(O)C5O)C(O)C4O)C(O)C3O)C(O)C2O)C(O)C(O)C1O	-1169.16		cpd15494
cpd15238_c0	Hexadecenoyl-CoA_c0	C37H61N7O17P3S	1			-740.79		cpd15238
cpd15668_c0	glycerol teichoic acid (n-45), linked, D-ala substituted_c0	C326H584N55O304P46R	1					cpd15668
cpd00066_e0	L-Phenylalanine_e0	C9H11NO2	1	COLNVLDHVKWLRT-QMMMGPOBSA-N	NC(Cc1ccccc1)C(-O)O	-51.05	C00079	cpd00066
cpd00314_c0	D-Mannitol_c0	C6H14O6	1	FBPFZTCFMRRESA-KVTDHHQDSA-N	OCC(O)C(O)C(O)C(O)CO	-225.44	C00392	cpd00314
cpd11439_c0	fa4coa_c0	C36H61N7O17P3S	1			-766.58		cpd11439
cpd00150_c0	HCN_c0	CHN	1	LELOWRISYMNNSU-UHFFFAOYSA-N	C#N		C00177	cpd00150
cpd12543_c0	Carboxybiotin-carboxyl-carrier protein_c0	C18H26N5O6R2S	1				C04419	cpd12543
cpd00045_c0	Adenosine 3-5-bisphosphate_c0	C10H11N5O10P2	1	WHTCPDAXWFLDIH-KQYNXXCUSA-J	Nc1ncnc2c1ncn2C1OC(COP(-O)([O-])[O-])C(OP(-O)([O-])[O-])C1O	-470.35	C00054	cpd00045
M-hv620-e0_e0	hv620_e0	*	1					cpd00000
cpd11544_c0	15-methyl-hexa-decanoyl-ACP_c0	C28H53N2O8PRS	1					cpd11544
cpd00033_e0	Glycine_e0	C2H5NO2	1	DHMQDGOQFOQNFH-UHFFFAOYSA-N	NCC(-O)O	-87.73	C00037	cpd00033
cpd02826_c0	5'-Phosphoribosylformylglycinamidine_c0	C8H15N3O8P	1	PMCOGCVKOAOZQM-XVFCMESISA-M	N-C(CN-C[O-])NC1OC(COP(-O)(O)O)C(O)C1O	-381.6	C04640	cpd02826
cpd08449_c0	3-Amino-2-oxopropyl phosphate_c0	C3H7NO5P	1	HIQNVODXENYOFK-UHFFFAOYSA-M	NCC(-O)COP(-O)([O-])O	-285.41	C11638	cpd08449
cpd01710_c0	2-Isopropylmaleate_c0	C7H8O4	1	NJMGRJLQRLFQQX-HYXAFXHYSA-L	CC(C)C(-CC(-O)[O-])C(-O)[O-]	-143.02	C02631	cpd01710
cpd00209_c0	Nitrate_c0	NO3	1	NHNBFGGVMKEFGY-UHFFFAOYSA-N	O-[N+]([O-])[O-]	-26.61	C00244	cpd00209
cpd15355_c0	2-hexadecanoyl-sn-glycerol 3-phosphate_c0	C19H38O7P	1			-343.45		cpd15355
cpd00078_c0	Succinyl-CoA_c0	C25H35N7O19P3S	1	VNOYUJKHFWYWIR-ITIYDSSPSA-I	CC(C)(COP(-O)(O)OP(-O)(O)OCC1OC(n2cnc3c(N)ncnc32)C(O)C1OP(-O)([O-])[O-])C(O)C([O-])-NCCC([O-])-NCCSC(-O)CCC(-O)[O-]	-862.04	C00091	cpd00078
cpd03392_c0	Se-Adenosylselenomethionine_c0	C15H23N6O5Se	1	GGJFWMOVUFBSIN-AIRLBKTGSA-P	C[Se+](CCC([NH3+])C(-O)O)CC1OC(n2cnc3c(N)ncnc32)C(O)C1O		C05691	cpd03392
cpd11588_e0	gly-pro-L_e0	C7H12N2O3	1			-93.95		cpd11588
cpd03847_c0	Myristic acid_c0	C14H27O2	1	TUNFSRHWOTWDNC-UHFFFAOYSA-M	CCCCCCCCCCCCCC(-O)[O-]	-67.31	C06424	cpd03847
cpd00105_c0	D-Ribose_c0	C5H10O5	1	HMFHBZSHGGEWLO-AIHAYLRMSA-N	OCC1OC(O)C(O)C1O	-181.62	C00121	cpd00105
cpd11484_c0	HMA_c0	C25H47N2O9PRS	1				C04688	cpd11484
cpd00254_c0	Mg_c0	Mg	1	JLVVSXFLKOJNIY-UHFFFAOYSA-N	[Mg+2]		C00305	cpd00254
cpd00497_c0	XMP_c0	C10H11N4O9P	1	DCTLYFZHFGENCW-UUOKFMHZSA-L	O-P(O)(O)OCC1OC(n2cnc3c([O-])nc([O-])nc32)C(O)C1O	-364.43	C00655	cpd00497
cpd03918_c0	Adenosyl cobinamide_c0	C58H87CoN16O11	1	SCNFBFINHCZGOV-VUCSARQQSA-M	CC1-C2N-C(C-C3N-C(C(C)-C4NC(C)(C5N-C1C(C)(CCC(O)-NCC(C)O)C5CC(-N)O)C(C)(CC(-N)O)C4CCC(-N)O)C(C)(CC(-N)O)C3CCC([NH-])-O)C(C)(C)C2CCC(-N)O.[CH2]C1OC(n2cnc3c(N)ncnc32)C(O)C1O.[Co+5]		C06508	cpd03918
cpd00254_e0	Mg_e0	Mg	1	JLVVSXFLKOJNIY-UHFFFAOYSA-N	[Mg+2]		C00305	cpd00254
cpd04099_c0	Phosphonate_c0	H2O3P	1	ABLZXFCXXLZCGV-UHFFFAOYSA-M	O-[PH]([O-])O		C06701	cpd04099
cpd15321_c0	1-Acyl-sn-glycero-3-phosphoglycerol hexadecanoyl_c0	C22H44O9P	1			-398.13		cpd15321
cpd00149_e0	Co2+_e0	Co	1	XLJKHNWPARRRJB-UHFFFAOYSA-N	[Co+2]		C00175	cpd00149
cpd15751_c0	Isotetradecanoyllipoteichoic acid (n-24), linked, unsubstituted_c0	C115H224O135P24	1			-6885.1		cpd15751
cpd00011_e0	CO2_e0	CO2	1	CURLTUGMZLYLDI-UHFFFAOYSA-N	O-C-O	-92.26	C00011	cpd00011
cpd11566_c0	14-methyl-3-oxo-pentadecanoyl-ACP_c0	C27H49N2O9PRS	1					cpd11566
cpd02605_c0	2-isopropyl-3-oxosuccinate_c0	C7H8O5	1	HIIZAGQWABAMRR-UHFFFAOYSA-L	CC(C)C(C(-O)[O-])C(-O)C(-O)[O-]	-189.28	C04236	cpd02605
cpd03496_c0	Undecaprenyl-diphospho-N-acetylmuramoyl-(N-acetylglucosamine)-L-alanyl-D-glutaminyl-meso-2,6-diaminopimeloyl-D-alanyl-D-alanine_c0	C95H154N9O27P2	1			-788.99		cpd03496
M-hv550-c0_c0	hv550_c0	*	1					cpd00000
cpd11510_c0	10-methyl-trans-dodec-2-enoyl-ACP_c0	C24H43N2O8PRS	1					cpd11510
cpd14961_c0	Cobalt-precorrin 7_c0	C45H50CoN4O16	1	HNBYEDSKGNPTKQ-LBSHSCIKSA-F	CC1-C(CCC(-O)[O-])C2-NC1(C)CC1-C(CCC(-O)[O-])C(C)(CC(-O)[O-])C(-N1)C-C1[N-]C(C)(C3N-C(C2C)C(C)(CCC(-O)[O-])C3CC(-O)[O-])C(C)(CC(-O)[O-])C1CCC(-O)[O-].[Co+4]		C16244	cpd14961
cpd00976_c0	dIDP_c0	C10H12N4O10P2	1	BKUSIKGSPSFQAC-RRKCRQDMSA-L	O-P([O-])(O)OP(-O)(O)OCC1OC(n2cnc3c([O-])ncnc32)CC1O	-481.74	C01344	cpd00976
cpd00288_c0	D-Glucosamine phosphate_c0	C6H13NO8P	1	XHMJOUIAFHJHBW-IVMDWMLBSA-M	NC1C(O)OC(COP(-O)([O-])O)C(O)C1O	-395.53	C00352	cpd00288
cpd01078_c0	Selenide_c0	H2Se	1	SPVXKVOXSXTJOY-UHFFFAOYSA-N	[SeH2]		C01528	cpd01078
cpd15706_c0	1,2-Diisohexadecanoyl-sn-glycerol_c0	C35H68O5	1			-149.34		cpd15706
cpd17040_c0	DMAP_c0	C5H9O4P	1	MQCJHQBRIPSIKA-UHFFFAOYSA-L	CC(C)-CCOP(-O)([O-])[O-]	-231.18		cpd17040
cpd01441_c0	Acetyl-maltose_c0	C14H24O12	1	QBQSGZSHVKFNMZ-SASNSOKNSA-N	CC(-O)OC1OC(CO)C(OC2OC(CO)C(O)C(O)C2O)C(O)C1O	-414.21	C02130	cpd01441
cpd26760_c0	Cyanophycin_c0	*	1					cpd26760
cpd02893_c0	5'-Phosphoribosyl-4-carboxy-5-aminoimidazole_c0	C9H12N3O9P	1	XFVULMDJZXYMSG-ZIYNGMLESA-L	Nc1c(C(-O)[O-])ncn1C1OC(COP(-O)([O-])O)C(O)C1O	-378.85	C04751	cpd02893
cpd08632_c0	Divinyl chlorophyllide a_c0	C35H30MgN4O5	1	UNSKJTNUDHVNJT-PVMVIUQGSA-K	C-Cc1c(C)c2cc3nc(c4c5c(c(C)c(cc6[n-]c(cc1n2)c(C)c6C-C)-n-5)c([O-])[c-]4C(-O)OC)C(CCC(-O)[O-])C3C.[Mg+2]		C11832	cpd08632
cpd11825_c0	Octadecenoyl-ACP_c0	C29H53N2O8PRS	1				C01203	cpd11825
cpd02295_c0	1-4-Dihydroxy-2-naphthoate_c0	C11H7O4	1	VOJUXHHACRXLTD-UHFFFAOYSA-M	O-C(O)c1cc([O-])c2ccccc2c1O	-122.199	C03657	cpd02295
cpd27713_c0	Octanoylated-Gcv-H_c0	*	1					cpd27713
cpd02730_c0	3-Deoxy-D-manno-octulosonate8-phosphate_c0	C8H12O11P	1	RTNBXJBOAIDPME-SHUUEZRQSA-K	O-C([O-])C(-O)CC(O)C(O)C(O)C(O)COP(-O)([O-])[O-]	-505.48	C04478	cpd02730
cpd03666_c0	2,5-Diamino-6-(5'-triphosphoryl-3',4'-trihydroxy-2'-oxopentyl)- amino-4-oxopyrimidine_c0	C9H15N5O14P3	1	ZJYBJXKSWQPKFW-UHFFFAOYSA-K	N-c1nc([O-])c(N)c(NCC(-O)C(O)C(O)COP(-O)(O)OP(-O)(O)OP(-O)([O-])[O-])[nH]1	-753.92	C06148	cpd03666
M-car-c0_c0	car_c0	*	1					cpd00000
cpd11527_c0	7-methyl-trans-oct-2-enoyl-ACP_c0	C20H35N2O8PRS	1					cpd11527
M-Yzred-c0_c0	Yzred_c0	*	1					cpd00000
cpd00079_c0	D-glucose-6-phosphate_c0	C6H11O9P	1	NBSCHQHZLSJFNQ-DVKNGEFBSA-L	O-P([O-])([O-])OCC1OC(O)C(O)C(O)C1O	-430.78	C00092	cpd00079
cpd01324_c0	L-Histidinal_c0	C6H10N3O	1	VYOIELONWKIZJS-YFKPBYRVSA-O	[NH3+]C(C-O)Cc1cnc[nH]1	7.07	C01929	cpd01324
cpd11562_c0	12-methyl-3-oxo-tridecanoyl-ACP_c0	C25H45N2O9PRS	1					cpd11562
M-cpd36635-45-c0-c0_c0	Malonyl-acp-methyl-ester_c0	*	1					cpd36635
cpd00113_c0	Isopentenyldiphosphate_c0	C5H10O7P2	1	NUHSROFQTUXZQQ-UHFFFAOYSA-L	C-C(C)CCOP(-O)(O)OP(-O)([O-])[O-]	-439.84	C00129	cpd00113
cpd15764_c0	Palmitoyllipoteichoic acid (n-24), linked, N-acetyl-D-glucosamine_c0	C311H544N24O255P24	1			-10542.9		cpd15764
cpd00159_c0	L-Lactate_c0	C3H5O3	1	JVTAAEKCZFNVCJ-REOHCLBHSA-M	CC(O)C(-O)[O-]	-123.17	C00186	cpd00159
cpd28260_c0	Thiocarboxylated-MPT-synthases_c0	*	1					cpd28260
cpd21479_c0	2-[(2R,5Z)-2-Carboxy-4-methylthiazol-5(2H)-ylidene]ethyl phosphate_c0	C7H7NO6PS	1	PQMCQNOVNFNPFJ-DJWKRKHSSA-K	CC1-NC(C(-O)[O-])SC1-CCOP(-O)([O-])[O-]	-278.09	C20246	cpd21479
cpd15420_c0	CDP-1,2-dioctadec-11-enoylglycerol_c0	C48H83N3O15P2	1			-586.4		cpd15420
cpd15661_c0	Prenol-45n teichoic acid_c0	C206H386N2O242P47	1			-12485.3		cpd15661
cpd15363_c0	2-tetradecanoyl-sn-glycerol 3-phosphate_c0	C17H34O7P	1			-346.69		cpd15363
cpd21090_c0	Adenylated molybdopterin_c0	C20H23N10O12P2S2	1	XJXFAXLUOKQPAQ-YPRLVJTJSA-K	N-c1nc([O-])c2c([nH]1)NC1OC(COP(-O)([O-])OP(-O)([O-])OCC3OC(n4cnc5c(N)ncnc54)C(O)C3O)C(S)-C(S)C1N2	-411.534	C19848	cpd21090
cpd00067_e0	H+_e0	H	1	GPRLSGONYQIRFK-UHFFFAOYSA-N	[H+]	-9.53	C00080	cpd00067
cpd15237_c0	hexadecenoate_c0	C16H29O2	1			-41.71		cpd15237
cpd00216_c0	Chorismate_c0	C10H8O6	1	WTFXTQVDAKGDEY-HTQZYQBOSA-L	C-C(OC1C-C(C(-O)[O-])C-CC1O)C(-O)[O-]	-169.49	C00251	cpd00216
cpd11574_c0	Molybdate_c0	H2MoO4	1	VLAPMBHFAWRUQP-UHFFFAOYSA-L	[Mo+2].[OH-].[OH-].[O].[O]		C06232	cpd11574
cpd00003_z0	NAD_z0	C21H26N7O14P2	1	BAWFJGJZGIEFAR-NNYOXOHSSA-M	N-C([O-])c1ccc[n+](C2OC(COP(-O)(O)OP(-O)([O-])OCC3OC(n4cnc5c(N)ncnc54)C(O)C3O)C(O)C2O)c1	-529.59	C00003	cpd00003
cpd00044_c0	3-phosphoadenylylsulfate_c0	C10H11N5O13P2S	1	GACDQMDRPRGCTN-KQYNXXCUSA-J	Nc1ncnc2c1ncn2C1OC(COP(-O)([O-])OS(-O)(-O)[O-])C(OP(-O)([O-])[O-])C1O	-580.35	C00053	cpd00044
cpd02546_c0	CMP-KDO_c0	C17H24N3O15P	1	YWWJKULNWGRYAS-FBQOMBIUSA-L	N-c1ccn(C2OC(COP(-O)(O)OC3(C(-O)[O-])CC(O)C(O)C(C(O)CO)O3)C(O)C2O)c([O-])n1	-579.51	C04121	cpd02546
cpd15432_c0	core oligosaccharide lipid A_c0	C176H303N2O100P4	1	SFVRSCGTAWOHDB-JMYCZVSXSA-C	CCCCCCCCCCCCCC(-O)OC(CCCCCCCCCCC)CC(-O)OC1C(N-C([O-])CC(CCCCCCCCCCC)OC(-O)CCCCCCCCCCC)C(OCC2OC(OP(-O)(O)O)C(N-C([O-])CC(O)CCCCCCCCCCC)C(OC(-O)CC(O)CCCCCCCCCCC)C2O)OC(COC2(C(-O)[O-])CC(OC3(C(-O)[O-])CC(OC4(C(-O)[O-])CC(O)C(O)C(C(O)CO)O4)C(OC4OC(C)C(O)C(O)C4O)C(C(O)CO)O3)C(OC3OC(C(O)CO)C(OP(-O)([O-])[O-])C(OC4OC(C(O)COC5OC(C(O)CO)C(O)C(O)C5O)C(OP(-O)([O-])[O-])C(OC5OC(COC6OC(CO)C(O)C(O)C6O)C(O)C(OC…	-3647.28		cpd15432
cpd15523_c0	1,2-ditetradec-7-enoyl-sn-glycerol 3-phosphate_c0	C31H56O8P	1			-319.98		cpd15523
cpd15569_c0	trans-3-cis-5-dodecenoyl-[acyl-carrier protein]_c0	C23H39N2O8PRS	1					cpd15569
cpd03494_c0	Undecaprenyl-diphospho-N-acetylmuramoyl-L-alanyl-D-glutamyl-meso-2-6-diaminopimeloyl-D-alanyl-D-alanine_c0	C87H139N7O23P2	1	PNWZQTONLRRPST-KLDRQJOASA-J	CC(C)-CCCC(C)-CCCC(C)-CCCC(C)-CCCC(C)-CCCC(C)-CCCC(C)-CCCC(C)-CCCC(C)-CCCC(C)-CCCC(C)-CCOP(-O)(O)OP(-O)(O)OC1OC(CO)C(O)C(OC(C)C(O)-NC(C)C([O-])-NC(CCC([O-])-NC(CCCC(N)C(-O)O)C(O)-NC(C)C([O-])-NC(C)C(-O)O)C(-O)O)C1N-C(C)[O-]	-678.6	C05897	cpd03494
cpd00009_c0	Phosphate_c0	HO4P	1	NBIIXXVUZAFLBC-UHFFFAOYSA-L	O-P([O-])([O-])O	-261.974	C00009	cpd00009
cpd00297_c0	dTDP_c0	C10H14N2O11P2	1	UJLXYODCHAELLY-XLPZGREQSA-L	Cc1cn(C2CC(O)C(COP(-O)(O)OP(-O)([O-])O)O2)c(-O)nc1[O-]	-566.34	C00363	cpd00297
cpd00251_c0	ADPribose_c0	C15H21N5O14P2	1	SRNWOUGRCWSEMX-TYASJMOZSA-L	Nc1ncnc2c1ncn2C1OC(COP(-O)([O-])OP(-O)([O-])OCC2OC(O)C(O)C2O)C(O)C1O	-585.97	C00301	cpd00251
cpd00307_e0	Cytosine_e0	C4H5N3O	1	OPTASPLRGRRNAP-UHFFFAOYSA-N	N-c1ccnc(O)[nH]1	-8.68	C00380	cpd00307
M-Cytboxd-c0_c0	CytQboxd_c0	*	1					cpd00000
cpd08288_c0	2-phospho-4--cytidine5-diphospho-2-C-methyl-D-erythritol_c0	C14H22N3O17P3	1	HTJXTKBIUVFUAR-XHIBXCGHSA-J	CC(CO)(OP(-O)([O-])[O-])C(O)COP(-O)(O)OP(-O)([O-])OCC1OC(n2ccc(-N)nc2[O-])C(O)C1O	-858.59	C11436	cpd08288
cpd11550_c0	6-methyl-3-oxo-heptanoyl-ACP_c0	C19H33N2O9PRS	1					cpd11550
cpd02524_c0	N-Pantothenoylcysteine_c0	C12H21N2O6S	1	QSYCTARXWYLMOF-UHFFFAOYSA-M	CC(C)(CO)C(O)C(O)-NCCC([O-])-NC(CS)C(-O)O	-214.784	C04079	cpd02524
cpd15557_c0	phosphatidylserine dioctadecanoyl_c0	C42H80NO10P	1			-415.4		cpd15557
cpd11493_c0	ACP_c0	C11H22N2O7PRS	1				C00229	cpd11493
cpd15752_c0	Isopentadecanoyllipoteichoic acid (n-24), linked, unsubstituted_c0	C117H228O135P24	1			-6881.86		cpd15752
M-CytQored-c0_c0	CytQored_c0	*	1					cpd00000
cpd15419_c0	CDP-1,2-dihexadecanoylglycerol_c0	C44H79N3O15P2	1			-637.6		cpd15419
M-car-e0_e0	car_e0	*	1					cpd00000
cpd00616_c0	Pretyrosine_c0	C10H12NO5	1	MIEILDYWGANZNH-DSQUFTABSA-M	NC(CC1(C(-O)O)C-CC(O)C-C1)C(-O)[O-]	-161.4	C00826	cpd00616
cpd00159_e0	L-Lactate_e0	C3H5O3	1	JVTAAEKCZFNVCJ-REOHCLBHSA-M	CC(O)C(-O)[O-]	-123.17	C00186	cpd00159
cpd15306_c0	1,2-Diacyl-sn-glycerol didodecanoyl_c0	C27H52O5	1			-158.68		cpd15306
cpd00080_c0	Glycerol-3-phosphate_c0	C3H7O6P	1	AWUCVROLDVIAJX-GSVOUGTGSA-L	O-P([O-])([O-])OCC(O)CO	-328.68	C00093	cpd00080
cpd00330_c0	Dihydrofolate_c0	C19H19N7O6	1	OZRNSSUDZOLUSN-LBPRGKRZSA-L	N-c1nc([O-])c2c([nH]1)NCC(CNc1ccc(C(-O)NC(CCC(-O)[O-])C(-O)O)cc1)-N2	-109.12	C00415	cpd00330
cpd11584_e0	Ala-His_e0	C9H14N4O3	1	XZWXFWBHYRFLEF-FSPLSTOPSA-N	CC(N)C(O)-NC(Cc1cnc[nH]1)C(-O)O	-76.4		cpd11584
cpd21480_c0	2-(2-Carboxy-4-methylthiazol-5-yl)ethyl phosphate_c0	C7H7NO6PS	1	XWECMAHAKFWYNV-UHFFFAOYSA-K	Cc1nc(C(-O)[O-])sc1CCOP(-O)([O-])[O-]	-302.49	C20247	cpd21480
cpd02993_c0	Lipid IV(A)_c0	C68H126N2O23P2	1	KVJWZTLXIROHIL-QDORLFPLSA-J	CCCCCCCCCCCC(O)CC(-O)OC1C(O)C(COC2OC(CO)C(OP(-O)([O-])[O-])C(OC(-O)CC(O)CCCCCCCCCCC)C2N-C([O-])CC(O)CCCCCCCCCCC)OC(OP(-O)(O)O)C1N-C([O-])CC(O)CCCCCCCCCCC	-939.76	C04919	cpd02993
cpd00032_c0	Oxaloacetate_c0	C4H2O5	1	KHPXUQMNIQBQEV-UHFFFAOYSA-L	O-C([O-])CC(-O)C(-O)[O-]	-190.52	C00036	cpd00032
cpd02431_c0	1-Pyrroline-5-carboxylate_c0	C5H6NO2	1	DWAKNKKXGALPNW-BYPYZUCNSA-M	O-C([O-])C1CCC-N1	-59.27	C03912	cpd02431
cpd11217_c0	1,4-Dihydroxy-2-naphthoyl-CoA_c0	C32H38N7O19P3S	1	PYTINLGPKDJURZ-HSJNEKGZSA-J	CC(C)(COP(-O)(O)OP(-O)(O)OCC1OC(n2cnc3c(N)ncnc32)C(O)C1OP(-O)(O)O)C(O)C([O-])-NCCC([O-])-NCCSC(-O)c1cc([O-])c2ccccc2c1[O-]	-821.279	C15547	cpd11217
cpd02948_c0	MurAc(oyl-L-Ala-D-gamma-Glu-L-Lys-D-Ala-D-Ala)-diphospho- undecaprenol_c0	C86H140N7O21P2	1	SULOOAFLXMQJSF-OGDYFQGPSA-K	CC(C)-CCCC(C)-CCCC(C)-CCCC(C)-CCCC(C)-CCCC(C)-CCCC(C)-CCCC(C)-CCCC(C)-CCCC(C)-CCCC(C)-CCOP(-O)(O)OP(-O)(O)OC1OC(CO)C(O)C(OC(C)C(O)-NC(C)C(O)-NC(CCC([O-])-NC(CCCCN)C(O)-NC(C)C([O-])-NC(C)C(-O)O)C(-O)O)C1N-C(C)[O-]	-598.96	C04851	cpd02948
cpd03585_c0	KDO-lipid IV(A)_c0	C76H137N2O30P2	1	GPNCBCJEDRRCDW-ACUQGRCXSA-I	CCCCCCCCCCCC(O)CC(-O)OC1C(O)C(COC2OC(COC3(C(-O)[O-])CC(O)C(O)C(C(O)CO)O3)C(OP(-O)([O-])[O-])C(OC(-O)CC(O)CCCCCCCCCCC)C2N-C([O-])CC(O)CCCCCCCCCCC)OC(OP(-O)(O)O)C1N-C([O-])CC(O)CCCCCCCCCCC	-1175.59	C06024	cpd03585
cpd15294_c0	Tetradecenoyl-ACP_c0	C25H45N2O8PRS	1					cpd15294
cpd00101_c0	ribose-5-phosphate_c0	C5H9O8P	1	PPQRONHOSHZGFQ-LMVFSUKVSA-L	O-CC(O)C(O)C(O)COP(-O)([O-])[O-]	-392.04	C00117	cpd00101
cpd04166_c0	PCE_c0	C2Cl4	1	CYTYCFOTNPOANT-UHFFFAOYSA-N	ClC(Cl)-C(Cl)Cl	6.52	C06789	cpd04166
cpd11503_c0	6-methyl-octanoyl-ACP_c0	C20H37N2O8PRS	1					cpd11503
cpd11471_c0	(2E)-Octenoyl-[acp]_c0	C19H34N2O8PRS	1				C05751	cpd11471
cpd07924_c0	2'-Deoxy-5-hydroxymethylcytidine-5'-triphosphate_c0	C10H15N3O14P3	1	DLHNIFPAUZVLLA-XLPZGREQSA-K	N-c1nc([O-])n(C2CC(O)C(COP(-O)(O)OP(-O)(O)OP(-O)([O-])[O-])O2)cc1CO	-758.18	C11039	cpd07924
cpd11584_c0	Ala-His_c0	C9H14N4O3	1	XZWXFWBHYRFLEF-FSPLSTOPSA-N	CC(N)C(O)-NC(Cc1cnc[nH]1)C(-O)O	-76.4		cpd11584
cpd03447_c0	2-Octaprenyl-6-methoxy-1,4-benzoquinone_c0	C47H70O3	1	AFTBILPWMUSGIN-MYCGWMCTSA-N	COC1-CC(-O)C-C(CC-C(C)CCC-C(C)CCC-C(C)CCC-C(C)CCC-C(C)CCC-C(C)CCC-C(C)CCC-C(C)C)C1-O	166.52	C05813	cpd03447
cpd00137_c0	Citrate_c0	C6H5O7	1	KRKNYBCHXYNGOX-UHFFFAOYSA-K	O-C([O-])CC(O)(CC(-O)[O-])C(-O)[O-]	-280.44	C00158	cpd00137
cpd28259_c0	Thiocarboxyadenylated-ThiS-Proteins_c0	*	1					cpd28259
cpd01646_c0	2-Isopropylmalate_c0	C7H10O5	1	BITYXLXUCSKTJS-UHFFFAOYSA-L	CC(C)C(O)(CC(-O)[O-])C(-O)[O-]	-201.18	C02504	cpd01646
cpd00054_e0	L-Serine_e0	C3H7NO3	1	MTCFGRXMJLQNBG-REOHCLBHSA-N	NC(CO)C(-O)O	-124.15	C00065	cpd00054
cpd15328_c0	1-octadec-11-enoyl-sn-glycerol 3-phosphate_c0	C21H40O7P	1			-317.85		cpd15328
cpd00182_c0	Adenosine_c0	C10H13N5O4	1	OIRDTQYFTABQOQ-KQYNXXCUSA-N	Nc1ncnc2c1ncn2C1OC(CO)C(O)C1O	-45.35	C00212	cpd00182
cpd00009_e0	Phosphate_e0	HO4P	1	NBIIXXVUZAFLBC-UHFFFAOYSA-L	O-P([O-])([O-])O	-261.974	C00009	cpd00009
cpd00010_c0	CoA_c0	C21H32N7O16P3S	1	RGJOEKWQDUBAIZ-IBOSZNHHSA-J	CC(C)(COP(-O)(O)OP(-O)(O)OCC1OC(n2cnc3c(N)ncnc32)C(O)C1OP(-O)([O-])[O-])C(O)C([O-])-NCCC([O-])-NCCS	-751.994	C00010	cpd00010
cpd00307_c0	Cytosine_c0	C4H5N3O	1	OPTASPLRGRRNAP-UHFFFAOYSA-N	N-c1ccnc(O)[nH]1	-8.68	C00380	cpd00307
cpd15387_c0	L-alanine-D-glutamate-meso-2,6-diaminoheptanedioate-D-alanine_c0	C18H30N5O9	1	BAPAFFOXTCMVCC-UHFFFAOYSA-M	CC(N)C(O)-NC(CCCC(N-C([O-])CCC(N-C(O)C(C)N)C(-O)O)C(-O)O)C(-O)O	-332.2		cpd15387
cpd11539_c0	13-methyl-trans-tetra-dec-2-enoyl-ACP_c0	C26H47N2O8PRS	1					cpd11539
cpd01015_c0	Cyanate_c0	CNO	1	XLJMAIOERFSOGZ-UHFFFAOYSA-M	N#C[O-]	-23.3	C01417	cpd01015
cpd15318_c0	1-Acyl-sn-glycero-3-phosphoglycerol dodecanoyl_c0	C18H36O9P	1			-404.61		cpd15318
cpd02465_c0	tetrahydrodipicolinate_c0	C7H7NO4	1	CXMBCXQHOXUCEO-BYPYZUCNSA-L	O-C([O-])C1-NC(C(-O)[O-])CCC1	-138.97	C03972	cpd02465
cpd02740_c0	Guanosine 5'-triphosphate,3'-diphosphate_c0	C10H12N5O20P5	1	KCPMACXZAITQAX-UUOKFMHZSA-H	N-c1nc([O-])c2ncn(C3OC(COP(-O)([O-])OP(-O)(O)OP(-O)([O-])[O-])C(OP(-O)(O)OP(-O)([O-])[O-])C3O)c2[nH]1	-1144.8	C04494	cpd02740
cpd00020_c0	Pyruvate_c0	C3H3O3	1	LCTONWCANYUPML-UHFFFAOYSA-M	CC(-O)C(-O)[O-]	-112.69	C00022	cpd00020
cpd00421_c0	Triphosphate_c0	H2O10P3	1	UNXRWKVEANCORM-UHFFFAOYSA-K	O-P([O-])([O-])OP(-O)(O)OP(-O)([O-])O		C00536	cpd00421
cpd00169_c0	3-Phosphoglycerate_c0	C3H4O7P	1	OSJPPGNTCRNQQC-UWTATZPHSA-K	O-C([O-])C(O)COP(-O)([O-])[O-]	-371.9	C00197	cpd00169
cpd11586_e0	ala-L-glu-L_e0	C8H13N2O5	1			-194.9		cpd11586
cpd15604_e0	Gly-Leu_e0	C8H16N2O3	1					cpd15604
cpd03470_c0	Iminoaspartate_c0	C4H3NO4	1	NMUOATVLLQEYHI-UHFFFAOYSA-L	N-C(CC(-O)[O-])C(-O)[O-]	-173.6	C05840	cpd03470
M-CytQooxd-c0_c0	CytQooxd_c0	*	1					cpd00000
cpd15353_c0	2-Demethylmenaquinol 8_c0	C50H72O2	1	RGINGPZIMPREDO-AENDIINCSA-N	CC(C)-CCCC(C)-CCCC(C)-CCCC(C)-CCCC(C)-CCCC(C)-CCCC(C)-CCCC(C)-CCC1-CC(O)c2ccccc2C1O	199.55		cpd15353
cpd02961_c0	Dihydroneopterin_c0	C9H13N5O4	1	YQIFAMYNGGOTFB-XINAWCOVSA-N	N-c1nc(O)c2c([nH]1)NCC(C(O)C(O)CO)-N2	-75.95	C04874	cpd02961
cpd02135_c0	4-Nitrophenyl phosphate_c0	C6H4NO6P	1	XZKIHKMTEMTJQX-UHFFFAOYSA-L	O-[N+]([O-])c1ccc(OP(-O)([O-])[O-])cc1		C03360	cpd02135
cpd03587_c0	kdo2-lipid a_c0	C110H196N2O39P2	1	DIXUKJUHGLIZGU-NPKHCFROSA-H	CCCCCCCCCCCCCC(-O)OC(CCCCCCCCCCC)CC(-O)OC1C(N-C([O-])CC(CCCCCCCCCCC)OC(-O)CCCCCCCCCCC)C(OCC2OC(OP(-O)(O)O)C(N-C([O-])CC(O)CCCCCCCCCCC)C(OC(-O)CC(O)CCCCCCCCCCC)C2O)OC(COC2(C(-O)[O-])CC(OC3(C(-O)[O-])CC(O)C(O)C(C(O)CO)O3)C(O)C(C(O)CO)O2)C1OP(-O)([O-])[O-]	-1450.68	C06026	cpd03587
cpd11517_c0	14-methyl-3-hydroxy-hexa-decanoyl-ACP_c0	C28H53N2O9PRS	1					cpd11517
M-P680e-c0_c0	P680e_c0	*	1					cpd00000
cpd00103_c0	PRPP_c0	C5H9O14P3	1	PQGCEDQWHSBAJP-TXICZTDVSA-J	O-P([O-])([O-])OCC1OC(OP(-O)(O)OP(-O)([O-])[O-])C(O)C1O	-814.62	C00119	cpd00103
cpd03916_c0	Adenosyl cobyrinate diamide_c0	C55H71CoN11O15	1	OCNLJCZKGHKJGF-NQYRMHKHSA-K	CC1-C2N-C(C-C3N-C(C(C)-C4NC(C)(C5N-C1C(C)(CCC(-O)O)C5CC(-O)O)C(C)(CC(-N)[O-])C4CCC(-O)O)C(C)(CC([NH-])-O)C3CCC(-O)[O-])C(C)(C)C2CCC(-O)O.[CH2]C1OC(n2cnc3c(N)ncnc32)C(O)C1O.[Co+2]		C06506	cpd03916
M-Pheoxd-c0_c0	Pheoxd_c0	*	1					cpd00000
cpd00069_c0	L-Tyrosine_c0	C9H11NO3	1	OUYCCCASQSFEME-QMMMGPOBSA-N	NC(Cc1ccc(O)cc1)C(-O)O	-90.53	C00082	cpd00069
M-hv700-c0_c0	hv700_c0	*	1					cpd00000
cpd15533_c0	phosphatidylethanolamine dioctadecanoyl_c0	C41H82NO8P	1			-334.75		cpd15533
cpd00092_c0	Uracil_c0	C4H4N2O2	1	ISAKRJDGNUQOIC-UHFFFAOYSA-N	Oc1ccnc(O)n1	-61.07	C00106	cpd00092
cpd00019_c0	S-Adenosyl-homocysteine_c0	C14H20N6O5S	1	ZJUKTBDSGOFHSH-WFMPWKQPSA-N	Nc1ncnc2c1ncn2C1OC(CSCCC(N)C(-O)O)C(O)C1O	-76.11	C00021	cpd00019
cpd15579_c0	UDP-N-acetylmuramoyl-L-alanyl-D-gamma-glutamyl-meso-2,6-diaminopimelate-D-alanine_c0	C38H56N8O27P2	1			-1095.32		cpd15579
cpd00170_c0	Gluconolactone_c0	C6H10O6	1	PHOQVHQSTUBQQK-SQOUGZDYSA-N	O-C1OC(CO)C(O)C(O)C1O	-216.02	C00198	cpd00170
cpd15766_c0	Stearoyllipoteichoic acid (n-24), linked, N-acetyl-D-glucosamine_c0	C315H552N24O255P24	1			-10536.4		cpd15766
cpd01693_c0	6-Phosphosucrose_c0	C12H21O14P	1	PJTTXANTBQDXME-UGDNZRGBSA-L	O-P([O-])([O-])OCC1OC(CO)(OC2OC(CO)C(O)C(O)C2O)C(O)C1O	-590.15	C02591	cpd01693
cpd00206_c0	dCMP_c0	C9H12N3O7P	1	NCMVOABPESMRCP-SHYZEUOFSA-L	N-c1ccn(C2CC(O)C(COP(-O)([O-])O)O2)c([O-])n1	-305.54	C00239	cpd00206
cpd03163_c0	Selenomethionine_c0	C5H11NO2Se	1	RJFAYQIBOAGBLC-BYPYZUCNSA-N	C[Se]CCC(N)C(-O)O		C05335	cpd03163
cpd00241_c0	dGTP_c0	C10H13N5O13P3	1	HAAZLUGHYHWQIW-KVQBGUIXSA-K	N-c1nc([O-])c2ncn(C3CC(O)C(COP(-O)(O)OP(-O)(O)OP(-O)([O-])[O-])O3)c2[nH]1	-684.46	C00286	cpd00241
cpd03128_c0	Decanoyl-CoA_c0	C31H50N7O17P3S	1	CNKJPHSEFDPYDB-HSJNEKGZSA-J	CCCCCCCCCC(-O)SCCN-C([O-])CCN-C([O-])C(O)C(C)(C)COP(-O)(O)OP(-O)(O)OCC1OC(n2cnc3c(N)ncnc32)C(O)C1OP(-O)([O-])[O-]	-772.87	C05274	cpd03128
cpd11564_c0	12-methyl-trans-tridec-2-enoyl-ACP_c0	C25H45N2O8PRS	1					cpd11564
cpd00054_c0	L-Serine_c0	C3H7NO3	1	MTCFGRXMJLQNBG-REOHCLBHSA-N	NC(CO)C(-O)O	-124.15	C00065	cpd00054
cpd00135_c0	Homocysteine_c0	C4H9NO2S	1	FFFHZYDWPBMWHY-VKHMYHEASA-N	NC(CCS)C(-O)O	-81.774	C00155	cpd00135
cpd11540_c0	13-methyl-tetra-decanoyl-ACP_c0	C26H49N2O8PRS	1					cpd11540
cpd01587_c0	5-Methylcytosine_c0	C5H7N3O	1	LRSASMSXMSNRBT-UHFFFAOYSA-N	Cc1cnc(O)[nH]c1-N	-9.09	C02376	cpd01587
cpd00007_e0	O2_e0	O2	1	MYMOFIZGZYHOMD-UHFFFAOYSA-N	O-O	3.9197	C00007	cpd00007
cpd03449_c0	2-Octaprenyl-3-methyl-5-hydroxy-6-methoxy-1,4-benzoquinone_c0	C48H72O4	1	JCTZZCUQMAEFJG-WDXILIIOSA-N	COC1-C(O)C(-O)C(C)-C(CC-C(C)CCC-C(C)CCC-C(C)CCC-C(C)CCC-C(C)CCC-C(C)CCC-C(C)CCC-C(C)C)C1-O	127.85	C05815	cpd03449
cpd02536_c0	Muconolactone_c0	C6H5O4	1	HPEKPJGPWNSAAV-UHFFFAOYSA-M	O-C([O-])CC1C-CC(-O)O1	-132.27	C04105	cpd02536
cpd17042_c0	DNA replication_c0	*	1					cpd17042
cpd14589_c0	7,9,7',9'-Tetra-cis-lycopene_c0	C40H56	1	OAIJSZIZWZSQBC-BYUNHUQQSA-N	CC(C)-CCCC(C)-CC-CC(C)-CC-CC(C)-CC-CC-C(C)C-CC-C(C)C-CC-C(C)CCC-C(C)C	281.46	C15858	cpd14589
cpd02857_c0	DAHP_c0	C7H10O10P	1	PJWIPEXIFFQAQZ-PUFIMZNGSA-K	O-C([O-])C(-O)CC(O)C(O)C(O)COP(-O)([O-])[O-]	-469.06	C04691	cpd02857
cpd00125_c0	5-10-Methylenetetrahydrofolate_c0	C20H21N7O6	1	QYNUQALWYRSVHF-OLZOCXBDSA-L	N-c1nc([O-])c2c([nH]1)NCC1CN(c3ccc(C(-O)NC(CCC(-O)[O-])C(-O)O)cc3)CN21	-93.65	C00143	cpd00125
M-QBred-c0_c0	QBred_c0	*	1					cpd00000
cpd15704_c0	1,2-Diisopentadecanoyl-sn-glycerol_c0	C33H64O5	1			-152.58		cpd15704
cpd00070_c0	Malonyl-CoA_c0	C24H33N7O19P3S	1	LTYOQGRJFJAKNA-DVVLENMVSA-I	CC(C)(COP(-O)(O)OP(-O)(O)OCC1OC(n2cnc3c(N)ncnc32)C(O)C1OP(-O)([O-])[O-])C(O)C([O-])-NCCC([O-])-NCCSC(-O)CC(-O)[O-]	-863.66	C00083	cpd00070
cpd09027_c0	5-Hydroxy-2-oxo-4-ureido-2,5-dihydro-1H-imidazole-5-carboxylate_c0	C5H5N4O5	1	WHKYNCPIXMNTRQ-UHFFFAOYSA-M	N-C(O)N-C1N-C(O)NC1(O)C(-O)[O-]	-184.24	C12248	cpd09027
cpd15341_c0	2-Acyl-sn-glycero-3-phosphoethanolamine (n-C18:0)_c0	C23H48NO7P	1			-323.22		cpd15341
cpd03607_c0	4-(Phosphonooxy)-threonine_c0	C4H8NO7P	1	FKHAKIJOKDGEII-UHFFFAOYSA-L	NC(C(-O)[O-])C(O)COP(-O)([O-])O	-373.07	C06055	cpd03607
cpd27757_c0	Oxidized-ferredoxins_c0	R	1					cpd27757
cpd00654_c0	Deoxycytidine_c0	C9H13N3O4	1	CKTSBUTUHBMZGZ-SHYZEUOFSA-N	N-c1ccn(C2CC(O)C(CO)O2)c(O)n1	-93.04	C00881	cpd00654
cpd15269_c0	octadecenoate_c0	C18H33O2	1			-38.47		cpd15269
cpd11529_c0	9-methyl-3-oxo-decanoyl-ACP_c0	C22H39N2O9PRS	1					cpd11529
cpd00356_c0	dCTP_c0	C9H13N3O13P3	1	RGWHQCVHVJXOKC-SHYZEUOFSA-K	N-c1ccn(C2CC(O)C(COP(-O)(O)OP(-O)(O)OP(-O)([O-])[O-])O2)c([O-])n1	-721.54	C00458	cpd00356
cpd15397_c0	N-Acetyl-D-glucosamine(anhydrous)N-Acetylmuramyl-tripeptide_c0	C34H52N6O19	1	ZWZMFRJKRXDGBE-UHFFFAOYSA-L	CC([O-])-NC1-COC(CO)C(OC2OC(CO)C(O)C(O)C2N-C(C)[O-])C1OC(C)C(O)-NC(C)C(O)-NC(CCC(-O)O)C(O)-NC(CCCC(N)C(-O)O)C(-O)O	-621.13		cpd15397
cpd11586_c0	ala-L-glu-L_c0	C8H13N2O5	1			-194.9		cpd11586
cpd15604_c0	Gly-Leu_c0	C8H16N2O3	1					cpd15604
cpd01620_c0	Precorrin 2_c0	C42H41N4O16	1	OQIIYZQTTMKFAU-ZNLOQLQNSA-G	CC1(CC(-O)O)C2-Cc3[nH]c(c(CCC(-O)[O-])c3CC(-O)[O-])Cc3[nH]c(c(CC(-O)[O-])c3CCC(-O)[O-])C-C3NC(-CC(-N2)C1CCC(-O)[O-])C(C)(CC(-O)[O-])C3CCC(-O)[O-]		C02463	cpd01620
cpd08369_c0	Cobalt-precorrin 3_c0	C43H41CoN4O16	1	AXMGUHGNWRKQHH-LPFAUARPSA-E	CC1-C2N-C(C-C3N-C(C-C4[N-]C(-C(CCC(-O)[O-])C4CC(-O)[O-])Cc4[n-]c1c(CC(-O)[O-])c4CCC(-O)[O-])C(CCC(-O)[O-])C3(C)CC(-O)[O-])C(CCC(-O)[O-])C2(C)CC(-O)[O-].[Co+4]		C11539	cpd08369
cpd00030_e0	Mn2+_e0	Mn	1	PWHULOQIROXLJO-UHFFFAOYSA-N	[Mn]		C00034	cpd00030
M-hv700-e0_e0	hv700_e0	*	1					cpd00000
cpd11530_c0	9-methyl-3-hydroxy-decanoyl-ACP_c0	C22H41N2O9PRS	1					cpd11530
cpd02636_c0	4-Methyl-5--2-hydroxyethyl-thiazole_c0	C6H9NOS	1	BKAWJIRCKVUVED-UHFFFAOYSA-N	Cc1ncsc1CCO	-7.11	C04294	cpd02636
cpd00218_c0	Niacin_c0	C6H4NO2	1	PVNIIMVLHYAWGP-UHFFFAOYSA-M	O-C([O-])c1cccnc1	-36.89	C00253	cpd00218
cpd00069_e0	L-Tyrosine_e0	C9H11NO3	1	OUYCCCASQSFEME-QMMMGPOBSA-N	NC(Cc1ccc(O)cc1)C(-O)O	-90.53	C00082	cpd00069
cpd00147_c0	5-Methylthioadenosine_c0	C11H15N5O3S	1	WUUGFSXJNOTRMR-IOSLPCCCSA-N	CSCC1OC(n2cnc3c(N)ncnc32)C(O)C1O	1.27	C00170	cpd00147
cpd00042_c0	GSH_c0	C10H16N3O6S	1	RWSXRVCMGQZWBV-WDSKDSINSA-M	NC(CCC([O-])-NC(CS)C(O)-NCC(-O)O)C(-O)O	-220.954	C00051	cpd00042
cpd02030_c0	3-phosphoshikimate_c0	C7H8O8P	1	QYOJSKGCWNAKGW-PBXRRBTRSA-K	O-C([O-])C1-CC(OP(-O)([O-])[O-])C(O)C(O)C1	-383.79	C03175	cpd02030
cpd15468_c0	Glycerophosphoserine_c0	C6H13NO8P	1	ZWZWYGMENQVNFU-AKGZTFGVSA-M	NC(COP(-O)(O)OCC(O)CO)C(-O)[O-]	-391.33		cpd15468
cpd11436_c0	fa3_c0	C15H29O2	1			-65.69		cpd11436
cpd00504_c0	LL-2,6-Diaminopimelate_c0	C7H14N2O4	1	GMKMEZVLHJARHF-WHFBIAKZSA-N	NC(CCCC(N)C(-O)O)C(-O)O	-163.68	C00666	cpd00504
cpd00764_c0	7-8-Diaminononanoate_c0	C9H21N2O2	1	KCEGBPIYGIWCDH-UHFFFAOYSA-O	CC([NH3+])C(N)CCCCCC(-O)O	-80.99	C01037	cpd00764
cpd08370_c0	Cobalt-precorrin 4_c0	C44H44CoN4O16	1	QYZXELMKMXMGDC-CDNVWSQKSA-F	CC1OC(-O)CC2(C)C(CCC(-O)[O-])C3-CC4-NC(-C(CCC(-O)[O-])C4(C)CC(-O)[O-])Cc4[n-]c(c(CCC(-O)[O-])c4CC(-O)[O-])CC4-NC(-C(CC(-O)[O-])C4(C)CCC(-O)[O-])C12[N-]3.[Co+4]		C11540	cpd08370
cpd11481_c0	R-3-hydroxypalmitoyl-acyl-carrierprotein-_c0	C27H51N2O9PRS	1				C04633	cpd11481
cpd01449_c0	Chlorophyllide_c0	C35H32MgN4O5	1	IZOAGQOHKWGYKF-PVMVIUQGSA-K	C-Cc1c(C)c2cc3nc(c4c5c(c(C)c(cc6[n-]c(cc1n2)c(C)c6CC)-n-5)c([O-])[c-]4C(-O)OC)C(CCC(-O)[O-])C3C.[Mg+2]		C02139	cpd01449
cpd00192_c0	4-Coumaroyl-CoA_c0	C30H38N7O18P3S	1	DMZOKBALNZWDKI-MATMFAIHSA-J	CC(C)(COP(-O)(O)OP(-O)(O)OCC1OC(n2cnc3c(N)ncnc32)C(O)C1OP(-O)([O-])O)C(O)C([O-])-NCCC([O-])-NCCSC(-O)C-Cc1ccc([O-])cc1	-770.83	C00223	cpd00192
cpd00620_c0	Pantetheine_c0	C11H22N2O4S	1	ZNXZGRMVNNHPCA-VIFPVBQESA-N	CC(C)(CO)C(O)C(O)-NCCC(O)-NCCS	-135.144	C00831	cpd00620
cpd15754_c0	Isohexadecanoyllipoteichoic acid (n-24), linked, unsubstituted_c0	C119H232O135P24	1			-6878.62		cpd15754
cpd00305_e0	Thiamin_e0	C12H17N4OS	1	JZRWCGZRTZMZEH-UHFFFAOYSA-N	Cc1ncc(C[n+]2csc(CCO)c2C)c(-N)[nH]1	52.18	C00378	cpd00305
cpd11552_c0	6-methyl-trans-hept-2-enoyl-ACP_c0	C19H33N2O8PRS	1					cpd11552
cpd00792_c0	Reduced coenzyme F420_c0	C29H34N5O18P	1	IXPYGZIWHPPILV-NALJQGANSA-J	CC(OP(-O)(O)OCC(O)C(O)C(O)CN1c2cc([O-])ccc2Cc2c(O)nc(O)nc21)C([O-])-NC(CCC([O-])-NC(CCC(-O)[O-])C(-O)O)C(-O)O	-661.18	C01080	cpd00792
cpd15683_c0	CDP-1,2-diisoheptadecanoylglycerol_c0	C46H83N3O15P2	1			-637.98		cpd15683
cpd11491_c0	3-oxotetradecanoyl-acp_c0	C25H46N2O9PRS	1				C05759	cpd11491
cpd01504_c0	3-Aminopropanal_c0	C3H8NO	1	PCXDJQZLDDHMGX-UHFFFAOYSA-O	[NH3+]CCC-O	-33.41	C05665	cpd01504
cpd02904_c0	alpha-Ribazole 5'-phosphate_c0	C14H17N2O7P	1	ZMRGXEJKZPRBPJ-SYQHCUMBSA-L	Cc1cc2ncn(C3OC(COP(-O)([O-])[O-])C(O)C3O)c2cc1C	-289.84	C04778	cpd02904
cpd15314_c0	1-Acyl-sn-glycero-3-phosphoethanolamine tetradecanoyl_c0	C19H40NO7P	1			-329.7		cpd15314
cpd00133_c0	Nicotinamide_c0	C6H6N2O	1	DFPAKSUCGFBDDF-UHFFFAOYSA-N	N-C(O)c1cccnc1	5.55	C00153	cpd00133
cpd15549_c0	phospho-heptosyl-heptosyl-kdo2-lipidA_c0	C124H219N2O54P3	1	XNYUHCDJIRFEJF-LIOVHSHWSA-F	CCCCCCCCCCCCCC(-O)OC(CCCCCCCCCCC)CC(-O)OC1C(N-C([O-])CC(CCCCCCCCCCC)OC(-O)CCCCCCCCCCC)C(OCC2OC(OP(-O)(O)O)C(N-C([O-])CC(O)CCCCCCCCCCC)C(OC(-O)CC(O)CCCCCCCCCCC)C2O)OC(COC2(C(-O)[O-])CC(OC3(C(-O)[O-])CC(O)C(O)C(C(O)CO)O3)C(OC3OC(C(O)CO)C(O)C(OC4OC(C(O)CO)C(OP(-O)([O-])[O-])C(O)C4O)C3O)C(C(O)CO)O2)C1OP(-O)([O-])[O-]	-2052.98		cpd15549
cpd01155_c0	Cadaverine_c0	C5H16N2	1	VHRGRCVQAFMJIZ-UHFFFAOYSA-P	[NH3+]CCCCC[NH3+]	-4.4	C01672	cpd01155
cpd00374_c0	Tyramine_c0	C8H12NO	1	DZGWFCGJZKJUFP-UHFFFAOYSA-O	[NH3+]CCc1ccc(O)cc1	-10.89	C00483	cpd00374
cpd02991_c0	phosphoribulosylformimino-AICAR-phosphate_c0	C15H22N5O15P2	1	BLKFNHOCHNCLII-GHVQHMAVSA-J	NC(-O)c1ncn(C2OC(COP(-O)([O-])[O-])C(O)C2O)c1NC-NCC(-O)C(O)C(O)COP(-O)([O-])[O-]	-651.25	C04916	cpd02991
cpd11513_c0	12-methyl-3-hydroxy-tetra-decanoyl-ACP_c0	C26H49N2O9PRS	1					cpd11513
cpd00030_c0	Mn2+_c0	Mn	1	PWHULOQIROXLJO-UHFFFAOYSA-N	[Mn]		C00034	cpd00030
cpd15606_c0	Gly-Tyr_c0	C11H14N2O4	1					cpd15606
cpd00890_c0	UDP-N-acetylmuramoyl-L-alanine_c0	C23H33N4O20P2	1	NTMMCWJNQNKACG-KBKUWGQMSA-K	CC([O-])-NC1C(OP(-O)(O)OP(-O)(O)OCC2OC(n3ccc([O-])nc3-O)C(O)C2O)OC(CO)C(O)C1OC(C)C([O-])-NC(C)C(-O)O	-851.04	C01212	cpd00890
cpd03725_e0	Fe(III)dicitrate_e0	C12H10FeO14	1	ISOHCBXAFHMIHK-UHFFFAOYSA-N	[Fe+6].[O-]C(O)CC(O)(CC([O-])O)C([O-])O.[O-]C(O)CC(O)(CC([O-])O)C([O-])O		C06229	cpd03725
cpd19442_c0	Carboxyspermidine_c0	C8H21N3O2	1	PUDIBYZCMYMCQI-ZETCQYMHSA-P	[NH3+]CCCNCCCC([NH3+])C(-O)O	-74.85	C18172	cpd19442
cpd02074_c0	2-Oxo-6-aminocaproate_c0	C6H11NO3	1	GWENQMVPLJAMAE-UHFFFAOYSA-N	NCCCCC(-O)C(-O)O	-108.81	C03239	cpd02074
cpd00082_c0	D-Fructose_c0	C6H12O6	1	BJHIKXHVCXFQLS-UYFOZJQFSA-N	O-C(CO)C(O)C(O)C(O)CO	-217.42	C00095	cpd00082
cpd11559_c0	10-methyl-3-hydroxy-undecanoyl-ACP_c0	C23H43N2O9PRS	1					cpd11559
cpd01293_c0	5-Oxoproline_c0	C5H6NO3	1	ODHCTXKNWHHXJC-VKHMYHEASA-M	O-C(O)C1CCC([O-])-N1	-110.12	C01879	cpd01293
M-Cytbred-c0_c0	CytQbred_c0	*	1					cpd00000
cpd00283_c0	Geranyldiphosphate_c0	C10H18O7P2	1	GVVPGTZRZFNKDS-JXMROGBWSA-L	CC(C)-CCCC(C)-CCOP(-O)(O)OP(-O)([O-])[O-]	-411.09	C00341	cpd00283
M-PCg-c0_c0	PCg_c0	*	1					cpd00000
cpd00145_c0	Hydroxypyruvate_c0	C3H3O4	1	HHDDCCUIIUWNGJ-UHFFFAOYSA-M	O-C([O-])C(-O)CO	-148.92	C00168	cpd00145
cpd00017_e0	S-Adenosyl-L-methionine_e0	C15H23N6O5S	1	MEFKEPWMEQBLKI-AIRLBKTGSA-O	C[S+](CCC(N)C(-O)O)CC1OC(n2cnc3c(N)ncnc32)C(O)C1O	-66.63	C00019	cpd00017
cpd00202_c0	DMAPP_c0	C5H10O7P2	1	CBIDRCWHNCKSTO-UHFFFAOYSA-L	CC(C)-CCOP(-O)(O)OP(-O)([O-])[O-]	-439.18	C00235	cpd00202
cpd03480_c0	2-Hydroxyphenylacetate_c0	C8H7O3	1	CCVYRRGZDBSHFU-UHFFFAOYSA-M	O-C(O)Cc1ccccc1[O-]	-89.36	C05852	cpd03480
cpd03646_c0	gamma-Glutamyl-3-aminopropiononitrile_c0	C8H13N3O3	1	VQPVVWAFTIFKDD-LURJTMIESA-N	N#CCCN-C(O)CCC(N)C(-O)O	-100.49	C06114	cpd03646
cpd15302_c0	glycogen(n-1)_c0	C24H42O21	1			-693.72		cpd15302
cpd11582_c0	ala-L-Thr-L_c0	C7H14N2O4	1			-155.11		cpd11582
cpd11547_c0	4-methyl-3-hydroxy-pentanoyl-ACP_c0	C17H31N2O9PRS	1					cpd11547
cpd15572_c0	trans-octadec-2-enoyl-[acyl-carrier protein]_c0	C29H53N2O8PRS	1					cpd15572
cpd08372_c0	Cobalt-precorrin 6_c0	C44H46CoN4O16	1	IQYFUBWUDURPDJ-IICGDJHVSA-E	CC12CC3-C(CCC(-O)[O-])C(C)(CC(-O)[O-])C(-N3)C-C3[N-]C(C)(C4-C(CC(-O)[O-])C(C)(CCC(-O)[O-])C(-N4)CC(-N1)C(CCC(-O)[O-])-C2CC(-O)[O-])C(C)(CC(-O)[O-])C3CCC(-O)[O-].[Co+4]		C11542	cpd08372
cpd03445_c0	2-Octaprenyl-6-hydroxyphenol_c0	C46H70O2	1	YNPGYMZVNLIZLD-BQFKTQOQSA-N	CC(C)-CCCC(C)-CCCC(C)-CCCC(C)-CCCC(C)-CCCC(C)-CCCC(C)-CCCC(C)-CCc1cccc(O)c1O	172.09	C05811	cpd03445
M-Yzoxd-c0_c0	Yzoxd_c0	*	1					cpd00000
cpd15326_c0	1-hexadec-9-enoyl-sn-glycerol 3-phosphate_c0	C19H36O7P	1			-321.09		cpd15326
cpd00322_c0	L-Isoleucine_c0	C6H13NO2	1	AGPKZVBTJJNPAG-WHFBIAKZSA-N	CCC(C)C(N)C(-O)O	-84.87	C00407	cpd00322
cpd00180_c0	Oxalate_c0	C2O4	1	MUBZPKHOEPUJKR-UHFFFAOYSA-L	O-C([O-])C(-O)[O-]	-161	C00209	cpd00180
cpd02039_c0	1-Aminopropan-2-ol_c0	C3H10NO	1	HXKKHQJGJAFBHI-UHFFFAOYSA-O	CC(O)C[NH3+]	-44.7	C03194	cpd02039
cpd00179_e0	Maltose_e0	C12H22O11	1	VQHSOMBJVWLPSR-WUJBLJFYSA-N	OCC(O)C(O)C(OC1OC(CO)C(O)C(O)C1O)C(O)CO	-383.92	C00208	cpd00179
cpd00121_c0	L-Inositol_c0	C6H12O6	1	CDAISMWEOUEBRE-GPIVLXJGSA-N	OC1C(O)C(O)C(O)C(O)C1O	-219.96	C00137	cpd00121
cpd01017_c0	Cys-Gly_c0	C5H10N2O3S	1	ZUKPVRWZDMRIEO-VKHMYHEASA-N	NC(CS)C(O)-NCC(-O)O	-113.974	C01419	cpd01017
cpd01831_c0	4-Imidazoleacetate_c0	C5H5N2O2	1	PRJKNHOMHKJCEJ-UHFFFAOYSA-M	O-C([O-])Cc1cnc[nH]1	-44.46	C02835	cpd01831
cpd15400_c0	1,6-anhydrous-N-Acetylmuramyl-tripeptide_c0	C26H39N5O14	1	KGVLFEPQSVUIRC-FYQNUYSYSA-L	CC([O-])-NC1COC(CO)C(O)C1OC(C)C(O)-NC(C)C(O)-NC(CCC(-O)[O-])C(O)-NC(CCCC(N)C(-O)O)C(-O)O	-480.44		cpd15400
cpd11525_c0	7-methyl-3-oxo-octanoyl-ACP_c0	C20H35N2O9PRS	1					cpd11525
cpd15807_c0	2,5-diamino-6-ribitylamino-4(3H)-pyrimidinone 5'-phosphate_c0	C9H16N5O8P	1	ACIVVGBVOVHFPQ-IWGUZYHVSA-L	N-c1nc([O-])c(N)c(NCC(O)C(O)C(O)COP(-O)([O-])O)[nH]1	-345.94	C18910	cpd15807
M-FeSoxd-c0_c0	FeSoxd_c0	*	1					cpd00000
cpd11468_c0	Dodecanoyl-ACP_c0	C23H44N2O8PRS	1				C05223	cpd11468
cpd12547_c0	L-2-Lysophosphatidylethanolamine_c0	C23H46NO7P	1				C04438	cpd12547
cpd02216_c0	Mg-protoporphyrin IX_c0	C34H30MgN4O4	1	REJJDEGSUOCEEW-RGGAHWMASA-J	C-Cc1c(C)c2cc3[n-]c(cc4nc(cc5nc(cc1[n-]2)c(C)c5CCC(-O)[O-])c(CCC(-O)[O-])c4C)c(C)c3C-C.[Mg+2]		C03516	cpd02216
cpd00029_c0	Acetate_c0	C2H3O2	1	QTBSBXVTEAMEQO-UHFFFAOYSA-M	CC(-O)[O-]	-88.29	C00033	cpd00029
cpd03914_c0	Cob(II)yrinate diamide_c0	C45H59CoN6O12	1	JQARVYOVXRGEQC-OKJGWHJPSA-H	CC1-C2N-C(C-C3N-C(C(C)-C4NC(C)(C5N-C1C(C)(CCC(-O)[O-])C5CC(-O)O)C(C)(CC(-N)[O-])C4CCC(-O)[O-])C(C)(CC([NH-])-O)C3CCC(-O)[O-])C(C)(C)C2CCC(-O)[O-].[Co+5]		C06504	cpd03914
cpd00516_c0	meso-2,6-Diaminopimelate_c0	C7H14N2O4	1	GMKMEZVLHJARHF-SYDPRGILSA-N	NC(CCCC(N)C(-O)O)C(-O)O	-163.68	C00680	cpd00516
cpd03725_c0	Fe(III)dicitrate_c0	C12H10FeO14	1	ISOHCBXAFHMIHK-UHFFFAOYSA-N	[Fe+6].[O-]C(O)CC(O)(CC([O-])O)C([O-])O.[O-]C(O)CC(O)(CC([O-])O)C([O-])O		C06229	cpd03725
cpd00157_c0	Glycerone_c0	C3H6O3	1	RXKJFZQQPQGTFL-UHFFFAOYSA-N	O-C(CO)CO	-108.16	C00184	cpd00157
cpd00946_c0	Undecaprenyl diphospho N-acetyl-glucosamine_c0	C63H103NO12P2	1	NEVJGTXBHJNFAZ-JXCMATCVSA-L	CC(C)-CCCC(C)-CCCC(C)-CCCC(C)-CCCC(C)-CCCC(C)-CCCC(C)-CCCC(C)-CCCC(C)-CCCC(C)-CCCC(C)-CCOP(-O)([O-])OP(-O)(O)OC1OC(CO)C(O)C(O)C1N-C(C)[O-]	-309.41	C01289	cpd00946
cpd00214_c0	Palmitate_c0	C16H31O2	1	IPCSVZSSVZVIGE-UHFFFAOYSA-M	CCCCCCCCCCCCCCCC(-O)[O-]	-64.07	C00249	cpd00214
cpd00644_c0	PAN_c0	C9H16NO5	1	GHOKWGTUZJEAQD-ZETCQYMHSA-M	CC(C)(CO)C(O)C(O)-NCCC(-O)[O-]	-188.54	C00864	cpd00644
cpd15422_c0	CDP-1,2-ditetradec-7-enoylglycerol_c0	C40H67N3O15P2	1			-599.36		cpd15422
cpd15348_c0	2-Acyl-sn-glycero-3-phosphoglycerol octadecanoyl_c0	C24H48O9P	1			-394.89		cpd15348
cpd08210_c0	ADC_c0	C10H10NO5	1	OIUJHGOLFKDBSU-HTQZYQBOSA-M	C-C(OC1C-C(C(-O)O)C-CC1N)C(-O)[O-]	-134.24	C11355	cpd08210
cpd12225_c0	Dihydrolipolprotein_c0	CH3RS2	1				C02972	cpd12225
cpd11570_c0	3-Oxooctodecanoyl-ACP_c0	C29H53N2O9PRS	1					cpd11570
cpd02762_c0	Mg-Protoporphyrin IX 13-monomethyl ester_c0	C35H33MgN4O4	1	JHTBRMHXRULRGV-NCCDZXNNSA-L	C-Cc1c(C)c2cc3nc(cc4nc(cc5[nH]c(cc1[n-]2)c(C)c5C-C)c(C)c4CCC(-O)OC)c(CCC(-O)[O-])c3C.[Mg+2]		C04536	cpd02762
cpd08629_c0	13(1)-Hydroxy-Mg-protoporphyrin IX 13-monomethyl ester_c0	C35H33MgN4O5	1	MVCDIAGKFJFPBB-JXBSUKTBSA-L	C-Cc1c(C)c2cc3nc(cc4nc(cc5[nH]c(cc1[n-]2)c(C)c5C-C)c(C)c4C(O)CC(-O)OC)c(CCC(-O)[O-])c3C.[Mg+2]		C11829	cpd08629
cpd01029_c0	Base Q_c0	C12H16N5O3	1	LAIOPTKSQBPSHG-ACLDMZEESA-O	[NH2+]-C1N-C(O)C2-C(CNC3C-CC(O)C3O)C-NC2-N1	-6.41	C01449	cpd01029
cpd00094_c0	2-Oxobutyrate_c0	C4H5O3	1	TYEYBOSBBBHJIV-UHFFFAOYSA-M	CCC(-O)C(-O)[O-]	-111.07	C00109	cpd00094
cpd15560_c0	Ubiquinone-8_c0	C49H74O4	1	ICFIZJQGJAJRSU-SGHXUWJISA-N	COC1-C(OC)C(-O)C(CC-C(C)CCC-C(C)CCC-C(C)CCC-C(C)CCC-C(C)CCC-C(C)CCC-C(C)CCC-C(C)C)-C(C)C1-O	142.5	C17569	cpd15560
cpd00782_c0	Pimeloyl-CoA_c0	C28H41N7O19P3S	1	LYCRXMTYUZDUGA-AMIBDLERSA-I	CC(C)(COP(-O)(O)OP(-O)(O)OCC1OC(n2cnc3c(N)ncnc32)C(O)C1OP(-O)([O-])[O-])C(O)C([O-])-NCCC([O-])-NCCSC(-O)CCCCCC(-O)[O-]	-857.18	C01063	cpd00782
cpd03518_c0	Formamidopyrimidine nucleoside triphosphate_c0	C10H15N5O15P3	1	NDXMRXXKCCKQQV-UUOKFMHZSA-K	N-c1nc([O-])c(N-C[O-])c(NC2OC(COP(-O)(O)OP(-O)(O)OP(-O)([O-])O)C(O)C2O)[nH]1	-790.78	C05922	cpd03518
cpd11432_c0	fa11coa_c0	C38H65N7O17P3S	1			-763.34		cpd11432
cpd00867_c0	Inositol 1-phosphate_c0	C6H11O9P	1	INAPMGSXUVUWAF-UOTPTPDRSA-L	O-P([O-])([O-])OC1C(O)C(O)C(O)C(O)C1O	-432.46	C01177	cpd00867
cpd00482_c0	2-Phospho-D-glycerate_c0	C3H4O7P	1	GXIURPTVHJPJLF-UWTATZPHSA-K	O-C([O-])C(CO)OP(-O)([O-])[O-]	-371.9	C00631	cpd00482
cpd02968_c0	UDP-N-acetylmuramoyl-L-alanyl-D-glutamyl-6-carboxy-L-lysyl-D-alanyl- D-alanine_c0	C41H61N9O28P2	1	IMWOXEZVYQDRDF-MCZXNMLPSA-J	CC([O-])-NC1C(OP(-O)(O)OP(-O)(O)OCC2OC(n3ccc([O-])nc3-O)C(O)C2O)OC(CO)C(O)C1OC(C)C(O)-NC(C)C(O)-NC(CCC([O-])-NC(CCCC(N)C(-O)O)C(O)-NC(C)C([O-])-NC(C)C(-O)O)C(-O)O	-1126.09	C04882	cpd02968
cpd00007_c0	O2_c0	O2	1	MYMOFIZGZYHOMD-UHFFFAOYSA-N	O-O	3.9197	C00007	cpd00007
cpd00052_c0	CTP_c0	C9H13N3O14P3	1	PCDQPRRSZKQHHS-XVFCMESISA-K	N-c1ccn(C2OC(COP(-O)(O)OP(-O)(O)OP(-O)([O-])[O-])C(O)C2O)c([O-])n1	-761.38	C00063	cpd00052
cpd00295_c0	dGDP_c0	C10H13N5O10P2	1	CIKGWCTVFSRMJU-KVQBGUIXSA-L	N-c1nc([O-])c2ncn(C3CC(O)C(COP(-O)(O)OP(-O)([O-])O)O3)c2[nH]1	-476.46	C00361	cpd00295
cpd03492_c0	Undecaprenyl-diphospho-N-acetylmuramoyl-(N-acetylglucosamine)-L-alanyl-D-isoglutaminyl-L-lysyl-D-alanyl-D-alanine_c0	C94H155N9O25P2	1	CALJPWOWZPDIQK-PRHZHQPTSA-L	CC(C)-CCCC(C)-CCCC(C)-CCCC(C)-CCCC(C)-CCCC(C)-CCCC(C)-CCCC(C)-CCCC(C)-CCCC(C)-CCCC(C)-CCOP(-O)(O)OP(-O)(O)OC1OC(CO)C(OC2OC(CO)C(O)C(O)C2N-C(C)[O-])C(OC(C)C(O)-NC(C)C(O)-NC(CCC(O)-NC(CCCCN)C(O)-NC(C)C(O)-NC(C)C(-O)O)C(-N)O)C1N-C(C)[O-]	-709.35	C05894	cpd03492
cpd00179_c0	Maltose_c0	C12H22O11	1	VQHSOMBJVWLPSR-WUJBLJFYSA-N	OCC(O)C(O)C(OC1OC(CO)C(O)C(O)C1O)C(O)CO	-383.92	C00208	cpd00179
cpd01017_e0	Cys-Gly_e0	C5H10N2O3S	1	ZUKPVRWZDMRIEO-VKHMYHEASA-N	NC(CS)C(O)-NCC(-O)O	-113.974	C01419	cpd01017
cpd11592_e0	gly-glu-L_e0	C7H11N2O5	1			-194.71		cpd11592
cpd15687_c0	CDP-1,2-dianteisopentadecanoylglycerol_c0	C42H75N3O15P2	1			-644.46		cpd15687
cpd00236_c0	D-Erythrose4-phosphate_c0	C4H7O7P	1	NGHMDNPXVRFFGS-IUYQGCFVSA-L	O-CC(O)C(O)COP(-O)([O-])[O-]	-355.62	C00279	cpd00236
cpd00309_e0	XAN_e0	C5H4N4O2	1	LRFVTYWOQMYALW-UHFFFAOYSA-N	Oc1nc(O)c2nc[nH]c2n1	-27.73	C00385	cpd00309
cpd02612_c0	N-Acetylmannosamine 6-phosphate_c0	C8H14NO9P	1	BRGMHAYQAZFZDJ-ZTVVOAFPSA-L	CC([O-])-NC1C(O)OC(COP(-O)([O-])O)C(O)C1O	-425.13	C04257	cpd02612
cpd11466_c0	Myristoyl-ACP_c0	C25H48N2O8PRS	1				C05761	cpd11466
cpd00039_e0	L-Lysine_e0	C6H15N2O2	1	KDXKERNSBIXSRK-YFKPBYRVSA-O	NC(CCCC[NH3+])C(-O)O	-84.04	C00047	cpd00039
cpd00123_c0	3-Methyl-2-oxobutanoate_c0	C5H7O3	1	QHKABHOOEWYVLI-UHFFFAOYSA-M	CC(C)C(-O)C(-O)[O-]	-111.26	C00141	cpd00123
cpd15702_c0	1,2-Dianteisoheptadecanoyl-sn-glycerol_c0	C37H72O5	1			-146.1		cpd15702
cpd00794_c0	TRHL_c0	C12H22O11	1	HDTRYLNUVZCQOY-LIZSDCNHSA-N	OCC1OC(OC2OC(CO)C(O)C(O)C2O)C(O)C(O)C1O	-376.76	C01083	cpd00794
cpd02843_c0	D-erythro-imidazol-glycerol-phosphate_c0	C6H9N2O6P	1	HFYBTHCYPKEDQQ-RITPCOANSA-L	O-P([O-])([O-])OCC(O)C(O)c1cnc[nH]1	-288.2	C04666	cpd02843
cpd11225_c0	3-4-dihydroxy-2-butanone4-phosphate_c0	C4H7O6P	1	OKYHYXLCTGGOLM-SCSAIBSYSA-L	CC(-O)C(O)COP(-O)([O-])[O-]	-320.85	C15556	cpd11225
cpd00072_c0	D-fructose-6-phosphate_c0	C6H11O9P	1	BGWGXPAPYGQALX-ARQDHWQXSA-L	O-P([O-])([O-])OCC1OC(O)(CO)C(O)C1O	-431.67	C00085	cpd00072
cpd00226_c0	HYXN_c0	C5H4N4O	1	FDGQSTZJBFJUBT-UHFFFAOYSA-N	Oc1ncnc2[nH]cnc12	23.12	C00262	cpd00226
cpd00727_c0	2-Phosphoglycolate_c0	C2H2O6P	1	ASCFNMCAHFUBCO-UHFFFAOYSA-K	O-C([O-])COP(-O)([O-])[O-]	-335.48	C00988	cpd00727
cpd00971_e0	Na+_e0	Na	1	FKNQFGJONOIPTF-UHFFFAOYSA-N	[Na+]		C01330	cpd00971
cpd00143_c0	Phenylpyruvate_c0	C9H7O3	1	BTNMPGBKDVTSJY-UHFFFAOYSA-M	O-C([O-])C(-O)Cc1ccccc1	-75.82	C00166	cpd00143
cpd03897_c0	4a-Hydroxytetrahydrobiopterin_c0	C9H15N5O4	1	KJKIEFUPAPPGBC-XXKOCQOQSA-N	CC(O)C(O)C1CN-C2NC(-N)N-C(O)C2(O)N1	-92.82	C15522	cpd03897
cpd00585_c0	Creatinine_c0	C4H7N3O	1	DDRJAANPRJIHGJ-UHFFFAOYSA-N	CN1CC(O)-NC1-N	-6.19	C00791	cpd00585
cpd00644_e0	PAN_e0	C9H16NO5	1	GHOKWGTUZJEAQD-ZETCQYMHSA-M	CC(C)(CO)C(O)C(O)-NCCC(-O)[O-]	-188.54	C00864	cpd00644
cpd11830_c0	S-Aminomethyldihydrolipoylprotein_c0	C2H7NRS2	1				C01242	cpd11830
cpd11572_c0	trans-Octodec-2-enoyl-ACP_c0	C29H53N2O8PRS	1					cpd11572
cpd00506_c0	gamma-Glutamylcysteine_c0	C8H13N2O5S	1	RITKHVBHSGLULN-WHFBIAKZSA-M	NC(CCC([O-])-NC(CS)C(-O)O)C(-O)O	-190.374	C00669	cpd00506
cpd12164_c0	L-Prolyl-tRNA(Pro)_c0	C15H19N6O4R	1				C02702	cpd12164
cpd15371_c0	R-3-Hydroxyoctadecanoyl-acyl-carrierprotein-_c0	C29H55N2O9PRS	1					cpd15371
cpd00040_c0	Glyoxalate_c0	C2HO3	1	HHLFWLYXYJOTON-UHFFFAOYSA-M	O-CC(-O)[O-]	-111.04	C00048	cpd00040
cpd11505_c0	8-methyl-3-hydroxy-decanoyl-ACP_c0	C22H41N2O9PRS	1					cpd11505
cpd01027_c0	Oxamate_c0	C2H2NO3	1	SOWBFZRMHSNYGE-UHFFFAOYSA-M	NC(-O)C(-O)[O-]	-121.3	C01444	cpd01027
cpd11434_c0	fa12coa_c0	C38H65N7O17P3S	1			-763.34		cpd11434
cpd00111_c0	Oxidized glutathione_c0	C20H30N6O12S2	1	YPZRWBKMTBYPTK-BJDJZHNGSA-L	NC(CCC([O-])-NC(CSSCC(N-C([O-])CCC(N)C(-O)O)C(O)-NCC(-O)O)C(O)-NCC(-O)O)C(-O)O	-434.73	C00127	cpd00111
cpd11537_c0	13-methyl-3-oxo-tetra-decanoyl-ACP_c0	C26H47N2O9PRS	1					cpd11537
cpd11621_c0	Oxidizedferredoxin_c0	Fe2R4S6	1				C00139	cpd11621
cpd00005_c0	NADPH_c0	C21H26N7O17P3	1	ACFIXJIJDZMPPO-NNYOXOHSSA-J	N-C([O-])C1-CN(C2OC(COP(-O)([O-])OP(-O)(O)OCC3OC(n4cnc5c(N)ncnc54)C(OP(-O)([O-])[O-])C3O)C(O)C2O)C-CC1	-736.82	C00005	cpd00005
cpd00293_c0	N-Acetyl-D-glucosamine 6-phosphate_c0	C8H14NO9P	1	BRGMHAYQAZFZDJ-RTRLPJTCSA-L	CC([O-])-NC1C(O)OC(COP(-O)([O-])O)C(O)C1O	-425.13	C00357	cpd00293
cpd15488_c0	heptosyl-phospho-heptosyl-heptosyl-kdo2-lipidA_c0	C131H231N2O60P3	1	OCKKDDJUVZAABC-XSAOWLIJSA-F	CCCCCCCCCCCCCC(-O)OC(CCCCCCCCCCC)CC(-O)OC1C(N-C([O-])CC(CCCCCCCCCCC)OC(-O)CCCCCCCCCCC)C(OCC2OC(OP(-O)(O)O)C(N-C([O-])CC(O)CCCCCCCCCCC)C(OC(-O)CC(O)CCCCCCCCCCC)C2O)OC(COC2(C(-O)[O-])CC(OC3(C(-O)[O-])CC(O)C(O)C(C(O)CO)O3)C(OC3OC(C(O)CO)C(O)C(OC4OC(C(O)COC5OC(C(O)CO)C(O)C(O)C5O)C(OP(-O)([O-])[O-])C(O)C4O)C3O)C(C(O)CO)O2)C1OP(-O)([O-])[O-]	-2247.88		cpd15488
cpd02666_c0	(R)-4'-Phosphopantothenoyl-L-cysteine_c0	C12H20N2O9PS	1	XQYALQVLCNHCFT-CBAPKCEASA-K	CC(C)(COP(-O)(O)O)C(O)C([O-])-NCCC([O-])-NC(CS)C(-O)[O-]	-427.284	C04352	cpd02666
cpd00190_c0	beta-D-Glucose_c0	C6H12O6	1	WQZGKKKJIJFFOK-VFUOTHLCSA-N	OCC1OC(O)C(O)C(O)C1O	-218.28	C00221	cpd00190
cpd00309_c0	XAN_c0	C5H4N4O2	1	LRFVTYWOQMYALW-UHFFFAOYSA-N	Oc1nc(O)c2nc[nH]c2n1	-27.73	C00385	cpd00309
cpd00238_c0	Sedoheptulose7-phosphate_c0	C7H13O10P	1	JDTUMPKOJBQPKX-GBNDHIKLSA-L	O-C(CO)C(O)C(O)C(O)C(O)COP(-O)([O-])[O-]	-466.34	C05382	cpd00238
cpd15685_c0	CDP-1,2-diisotetradecanoylglycerol_c0	C40H71N3O15P2	1			-647.7		cpd15685
cpd03490_c0	UDP-N-acetylmuramoyl-L-alanyl-gamma-D-glutamyl-L-lysine_c0	C34H52N7O24P2	1	WXBLSQNZKMJACT-BYEZXYKXSA-K	CC([O-])-NC1C(OP(-O)(O)OP(-O)(O)OCC2OC(n3ccc([O-])nc3-O)C(O)C2O)OC(CO)C(O)C1OC(C)C(O)-NC(C)C(O)-NC(CCC([O-])-NC(CCCCN)C(-O)O)C(-O)O	-984.91	C05892	cpd03490
cpd00668_c0	ALCTT_c0	C5H7O4	1	NMDWGEGFJUBKLB-YFKPBYRVSA-M	CC(-O)C(C)(O)C(-O)[O-]	-153.18	C00900	cpd00668
M-cpd36025-45-c0-c0_c0	(8S)-3',8-cyclo-7,8-dihydroguanosine 5'-triphosphate_c0	*	1					cpd36025
M-Cytfred-c0_c0	Cytfred_c0	*	1					cpd00000
cpd02656_c0	6-7-Dimethyl-8--1-D-ribityllumazine_c0	C13H17N4O6	1	SXDXRJZUAJBNFL-XKSSXDPKSA-M	Cc1nc2c([O-])nc(-O)nc-2n(CC(O)C(O)C(O)CO)c1C	-124.62	C04332	cpd02656
cpd00039_c0	L-Lysine_c0	C6H15N2O2	1	KDXKERNSBIXSRK-YFKPBYRVSA-O	NC(CCCC[NH3+])C(-O)O	-84.04	C00047	cpd00039
cpd03187_c0	Oxalosuccinate_c0	C6H3O7	1	UFSCUAXLTRFIDC-UHFFFAOYSA-K	O-C([O-])CC(C(-O)[O-])C(-O)C(-O)[O-]	-268.54	C05379	cpd03187
cpd08630_c0	13(1)-Oxo-Mg-protoporphyrin IX 13-monomethyl ester_c0	C35H31MgN4O5	1	IOQIILLGNAOXJE-JXBSUKTBSA-K	C-Cc1c(C)c2cc3[n-]c(cc4nc(cc5nc(cc1[n-]2)c(C)c5C(-O)CC(-O)OC)c(CCC(-O)[O-])c4C)c(C)c3C-C.[Mg+2]		C11830	cpd08630
cpd15746_c0	Palmitoyllipoteichoic acid (n-24), linked, unsubstituted_c0	C119H232O135P24	1			-6875		cpd15746
cpd03049_c0	2-Hydroxyethyl-ThPP_c0	C14H21N4O8P2S	1	RRUVJGASJONMDY-UHFFFAOYSA-M	Cc1ncc(C[n+]2c(C(C)O)sc(CCOP(-O)([O-])OP(-O)([O-])O)c2C)c(-N)[nH]1	-405.15	C05125	cpd03049
cpd00177_c0	dADP_c0	C10H13N5O9P2	1	DAEAPNUQQAICNR-RRKCRQDMSA-L	Nc1ncnc2c1ncn2C1CC(O)C(COP(-O)(O)OP(-O)([O-])[O-])O1	-426.01	C00206	cpd00177
cpd01772_c0	Succinylbenzoate_c0	C11H8O5	1	YIVWQNVQRXFZJB-UHFFFAOYSA-L	O-C([O-])CCC(-O)c1ccccc1C(-O)[O-]	-160.84	C02730	cpd01772
cpd15316_c0	1-Acyl-sn-glycero-3-phosphoethanolamine hexadecanoyl_c0	C21H44NO7P	1			-326.46		cpd15316
cpd11560_c0	10-methyl-trans-undec-2-enoyl-ACP_c0	C23H41N2O8PRS	1					cpd11560
cpd00027_e0	D-Glucose_e0	C6H12O6	1	WQZGKKKJIJFFOK-DVKNGEFBSA-N	OCC1OC(O)C(O)C(O)C1O	-218.28	C00031	cpd00027
cpd00843_c0	Tartronate semialdehyde_c0	C3H3O4	1	QWBAFPFNGRFSFB-UHFFFAOYSA-M	O-CC(O)C(-O)[O-]	-149.92	C01146	cpd00843
cpd03423_c0	alpha-Ribazole_c0	C14H18N2O4	1	HLRUKOJSWOKCPP-SYQHCUMBSA-N	Cc1cc2ncn(C3OC(CO)C(O)C3O)c2cc1C	-77.34	C05775	cpd03423
cpd14955_c0	Lipoyl-AMP_c0	C18H25N5O8PS2	1	QWEGOCJRZOKSOE-ADUAKINBSA-M	Nc1ncnc2c1ncn2C1OC(COP(-O)([O-])OC(-O)CCCCC2CCSS2)C(O)C1O	-244.33	C16238	cpd14955
cpd15547_c0	Phosphatidylglycerophosphate dioctadecanoyl_c0	C42H82O13P2	1			-618.92		cpd15547
cpd11515_c0	12-methyl-tetra-decanoyl-ACP_c0	C26H49N2O8PRS	1					cpd11515
cpd00541_c0	Lipoate_c0	C8H13O2S2	1	AGBQKNBQESQNJD-UHFFFAOYSA-M	O-C([O-])CCCCC1CCSS1	-63.98	C00725	cpd00541
cpd00413_c0	Glutaryl-CoA_c0	C26H38N7O19P3S	1	SYKWLIJQEHRDNH-CKRMAKSASA-I	CC(C)(COP(-O)(O)OP(-O)(O)OCC1OC(n2cnc3c(N)ncnc32)C(O)C1OP(-O)([O-])[O-])C(O)C([O-])-NCCC([O-])-NCCSC(-O)CCCC(-O)[O-]	-860.42	C00527	cpd00413
cpd00155_e0	Glycogen_e0	C30H52O26	1	BYSGBSNPRWKUQH-UJDJLXLFSA-N	OCC1OC(OCC2OC(OC3C(CO)OC(O)C(O)C3O)C(O)C(O)C2OC2OC(CO)C(O)C(O)C2O)C(O)C(O)C1O	-693.72	C00182	cpd00155
cpd00971_c0	Na+_c0	Na	1	FKNQFGJONOIPTF-UHFFFAOYSA-N	[Na+]		C01330	cpd00971
cpd00084_c0	L-Cysteine_c0	C3H7NO2S	1	XUJNEKJLAYXESH-REOHCLBHSA-N	NC(CS)C(-O)O	-83.394	C00097	cpd00084
cpd15606_e0	Gly-Tyr_e0	C11H14N2O4	1					cpd15606
cpd15663_c0	Prenol-45n teichoic acid-alanine substituted_c0	C341H611N47O287P47	1			-13850.2		cpd15663
cpd11549_c0	4-methyl-pentanoyl-ACP_c0	C17H31N2O8PRS	1					cpd11549
cpd00447_c0	Betaine aldehyde_c0	C5H12NO	1	SXKNCCSPZDCRFD-UHFFFAOYSA-N	C[N+](C)(C)CC-O	21.67	C00576	cpd00447
cpd00342_c0	N-Acetylornithine_c0	C7H14N2O3	1	JRLGPAXAGHMNOL-LURJTMIESA-N	CC(O)-NC(CCCN)C(-O)O	-115.26	C00437	cpd00342
cpd02678_c0	N-Formyl-GAR_c0	C8H13N2O9P	1	VDXLUNDMVKSKHO-XVFCMESISA-L	O-P(O)(O)OCC1OC(N-C([O-])CN-C[O-])C(O)C1O	-417.4	C04376	cpd02678
M-FXred-c0_c0	FXred_c0	*	1					cpd00000
cpd00017_c0	S-Adenosyl-L-methionine_c0	C15H23N6O5S	1	MEFKEPWMEQBLKI-AIRLBKTGSA-O	C[S+](CCC(N)C(-O)O)CC1OC(n2cnc3c(N)ncnc32)C(O)C1O	-66.63	C00019	cpd00017
cpd03214_c0	Phytyl diphosphate_c0	C20H40O7P2	1	ITPLBNCCPZSWEU-PYDDKJGSSA-L	CC(-CCOP(-O)(O)OP(-O)([O-])[O-])CCCC(C)CCCC(C)CCCC(C)C	-420.31	C05427	cpd03214
cpd00155_c0	Glycogen_c0	C30H52O26	1	BYSGBSNPRWKUQH-UJDJLXLFSA-N	OCC1OC(OCC2OC(OC3C(CO)OC(O)C(O)C3O)C(O)C(O)C2OC2OC(CO)C(O)C(O)C2O)C(O)C(O)C1O	-693.72	C00182	cpd00155
cpd01914_c0	L-Methionine S-oxide_c0	C5H11NO3S	1	QEFRNWWLZKMPFJ-UHFFFAOYSA-N	CS(-O)CCC(N)C(-O)O		C02989	cpd01914
cpd15338_c0	2-Acyl-sn-glycero-3-phosphoethanolamine tetradec-7-enoyl_c0	C19H38NO7P	1			-307.34		cpd15338
cpd11582_e0	ala-L-Thr-L_e0	C7H14N2O4	1			-155.11		cpd11582
cpd17535_c0	Cobalt-factor III_c0	C43H46CoN4O16	1	SYPADIJAMFFFME-CYGMIEPJSA-D	Cc1c2nc(cc3nc(cc4[n-]c(cc5[n-]c1c(CC(-O)[O-])c5CCC(-O)[O-])c(CCC(-O)[O-])c4CC(-O)[O-])C(CCC(-O)[O-])C3(C)CC(-O)[O-])C(CCC(-O)[O-])C2(C)CC(-O)[O-].[Co+4]		C17401	cpd17535
cpd00204_c0	CO_c0	CHO	1	UGFAIRIUMAVXCW-UHFFFAOYSA-N	[C-]#[O+]	-28.6568	C00237	cpd00204
cpd15525_c0	1,2-dihexadec-9-enoyl-sn-glycerol 3-phosphate_c0	C35H64O8P	1			-313.5		cpd15525
cpd11478_c0	(R)-3-Hydroxybutanoyl-[acyl-carrier protein]_c0	C15H27N2O9PRS	1				C04618	cpd11478
cpd03831_c0	ADP-L-glycero-D-manno-heptose_c0	C17H25N5O16P2	1	KMSFWBYFWSKGGR-DTBZDYEHSA-L	Nc1ncnc2c1ncn2C1OC(COP(-O)([O-])OP(-O)([O-])OC2OC(C(O)CO)C(O)C(O)C2O)C(O)C1O	-659.05	C06398	cpd03831
cpd15570_c0	trans-3-cis-7-myristoleoyl-[acyl-carrier protein]_c0	C25H43N2O8PRS	1					cpd15570
cpd27021_c0	Enoylpimeloyl-ACP-methyl-esters_c0	*	1					cpd27021
cpd26672_c0	Carboxyadenylated-MPT-synthases_c0	*	1					cpd26672
cpd00492_c0	N-Acetyl-D-mannosamine_c0	C8H15NO6	1	OVRNDRQMDRJTHS-ZTVVOAFPSA-N	CC(O)-NC1C(O)OC(CO)C(O)C1O	-212.63	C00645	cpd00492
cpd02140_c0	AIR_c0	C8H13N3O7P	1	PDACUKOKVHBVHJ-XVFCMESISA-M	Nc1cncn1C1OC(COP(-O)([O-])O)C(O)C1O	-297.44	C03373	cpd02140
cpd02060_c0	(2E)-Dodecenoyl-CoA_c0	C33H52N7O17P3S	1	IRFYVBULXZMEDE-XCFIPPSPSA-J	CCCCCCCCCC-CC(-O)SCCN-C([O-])CCN-C([O-])C(O)C(C)(C)COP(-O)(O)OP(-O)(O)OCC1OC(n2cnc3c(N)ncnc32)C(O)C1OP(-O)([O-])[O-]	-748.82	C03221	cpd02060
M-Plcred-c0_c0	Plcred_c0	*	1					cpd00000
cpd02862_c0	UDPMurAc(oyl-L-Ala-D-gamma-Glu-L-Lys-D-Ala-D-Ala)_c0	C40H62N9O26P2	1	PFMVORMCVGOQKR-XNCOKRRHSA-K	CC([O-])-NC1C(OP(-O)(O)OP(-O)(O)OCC2OC(n3ccc([O-])nc3-O)C(O)C2O)OC(CO)C(O)C1OC(C)C(O)-NC(C)C(O)-NC(CCC([O-])-NC(CCCCN)C(O)-NC(C)C(O)-NC(C)C(-O)O)C(-O)O	-1046.45	C04702	cpd02862
cpd00004_c0	NADH_c0	C21H27N7O14P2	1	BOPGDPNILDQYTO-NNYOXOHSSA-L	N-C([O-])C1-CN(C2OC(COP(-O)([O-])OP(-O)(O)OCC3OC(n4cnc5c(N)ncnc54)C(O)C3O)C(O)C2O)C-CC1	-524.32	C00004	cpd00004
cpd10516_e0	fe3_e0	Fe	1	VTLYFUHAOXGGBS-UHFFFAOYSA-N	[Fe+3]	-1.1	C14819	cpd10516
cpd01777_c0	Phosphoribosyl-AMP_c0	C15H19N5O14P2	1	RTQMRTSPTLIIHM-KEOHHSTQSA-J	N-c1c2ncn(C3OC(COP(-O)([O-])[O-])C(O)C3O)c2ncn1C1OC(COP(-O)([O-])[O-])C(O)C1O	-599.22	C02741	cpd01777
cpd02701_c0	S-Adenosyl-4-methylthio-2-oxobutanoate_c0	C15H19N5O6S	1	UOKVQQMBGVMXPU-CJPDYEHRSA-N	C[S+](CCC(-O)C(-O)[O-])CC1OC(n2cnc3c(N)ncnc32)C(O)C1O	-91.4	C04425	cpd02701
cpd14960_c0	Cobalt-precorrin 5B_c0	C43H44CoN4O16	1	QZAZCMKGYOLNJS-FXQXZVRQSA-D	CC12CC3-C(CCC(-O)[O-])C(C)(CC(-O)[O-])C(-N3)C-C3[N-]C(C4-C(CC(-O)[O-])C(C)(CCC(-O)[O-])C(-N4)C-C([N-]1)C(CCC(-O)[O-])-C2CC(-O)[O-])C(C)(CC(-O)[O-])C3CCC(-O)[O-].[Co+4]		C16243	cpd14960
cpd10162_c0	(R)-3-Hydroxy-3-methyl-2-oxopentanoate_c0	C6H9O4	1	YJVOWRAWFXRESP-ZCFIWIBFSA-M	CCC(C)(O)C(-O)C(-O)[O-]	-149.1	C14463	cpd10162
cpd03453_e0	Enterobactin_e0	C30H27N3O15	1	SERBHKJMVBATSJ-BZSNNMDCSA-N	O-C1OCC(N-C(O)c2cccc(O)c2O)C(-O)OCC(N-C(O)c2cccc(O)c2O)C(-O)OCC1N-C(O)c1cccc(O)c1O		C05821	cpd03453
cpd02506_c0	5-Amino-4-imidazolecarboxyamide_c0	C4H6N4O	1	PYNDTGFTPOZGRW-UHFFFAOYSA-N	N-C(O)C1N-CNC1-N	-5.28	C04051	cpd02506
cpd15495_c0	Maltopentaose_c0	C30H52O26	1	FTNIPWXXIGNQQF-HZWIHCTQSA-N	OCC1OC(OC2C(CO)OC(OC3C(CO)OC(OC4C(CO)OC(OC5C(CO)OC(O)C(O)C5O)C(O)C4O)C(O)C3O)C(O)C2O)C(O)C(O)C1O	-852.2		cpd15495
cpd00646_c0	PNP_c0	C6H5NO3	1	BTJIUGUIPKRLHP-UHFFFAOYSA-N	O-[N+]([O-])c1ccc(O)cc1		C00870	cpd00646
cpd15667_c0	glycerol teichoic acid (n-45), linked, unsubstituted_c0	C191H359N10O259P46R	1					cpd15667
cpd02930_c0	Lipid X_c0	C34H64NO12P	1	HEHQDWUWJVPREQ-XQJZMFRCSA-L	CCCCCCCCCCCC(O)CC(-O)OC1C(O)C(CO)OC(OP(-O)([O-])O)C1N-C([O-])CC(O)CCCCCCCCCCC	-499.78	C04824	cpd02930
cpd11465_c0	But-2-enoyl-[acyl-carrier protein]_c0	C15H25N2O8PRS	1				C04246	cpd11465
cpd00199_c0	4-Oxobutanoate_c0	C4H5O3	1	UIUJIQZEACWQSV-UHFFFAOYSA-M	O-CCCC(-O)[O-]	-110.26	C00232	cpd00199
M-FBoxd-c0_c0	FBoxd_c0	*	1					cpd00000
cpd15770_c0	Isopentadecanoyllipoteichoic acid (n-24), linked, N-acetyl-D-glucosamine_c0	C309H540N24O255P24	1			-10549.8		cpd15770
cpd00279_c0	Acetoacetyl-CoA_c0	C25H36N7O18P3S	1	OJFDKHTZOUZBOS-CITAKDKDSA-J	CC(-O)CC(-O)SCCN-C([O-])CCN-C([O-])C(O)C(C)(C)COP(-O)(O)OP(-O)(O)OCC1OC(n2cnc3c(N)ncnc32)C(O)C1OP(-O)([O-])[O-]	-812.61	C00332	cpd00279
cpd01329_e0	Maltohexaose_e0	C36H62O31	1	OCIBBXPLUVYKCH-LIGGPISVSA-N	OCC1OC(OC2C(CO)OC(OC3C(CO)OC(OC4C(CO)OC(OC5C(CO)OC(OC6C(CO)OC(O)C(O)C6O)C(O)C5O)C(O)C4O)C(O)C3O)C(O)C2O)C(O)C(O)C1O	-1010.68	C01936	cpd01329
cpd00118_c0	Putrescine_c0	C4H14N2	1	KIDHWZJUCRJVML-UHFFFAOYSA-P	[NH3+]CCCC[NH3+]	-6.02	C00134	cpd00118
M-QAred-c0_c0	QAred_c0	*	1					cpd00000
cpd01845_c0	Protochlorophyllide_c0	C35H30MgN4O5	1	SSIKFLKOTZKJAG-UAVVDGTISA-K	C-Cc1c(C)c2cc3nc(c(CCC(-O)[O-])c3C)c3c4c(c(C)c(cc5[n-]c(cc1n2)c(C)c5CC)-n-4)c([O-])[c-]3C(-O)OC.[Mg+2]		C02880	cpd01845
cpd15506_c0	two disacharide linked murein units, tetrapeptide corsslinked tetrapeptide (A2pm->D-ala) (middle of chain)_c0	C74H112N14O39	1			-1238.83		cpd15506
cpd00073_e0	Urea_e0	CH4N2O	1	XSQUKJJJFZCRTK-UHFFFAOYSA-N	N-C(N)O	-48.7	C00086	cpd00073
cpd00875_c0	KDO_c0	C8H13O8	1	KYQCXUMVJGMDNG-SHUUEZRQSA-M	O-C([O-])C(-O)CC(O)C(O)C(O)C(O)CO	-292.98	C01187	cpd00875
M-P680oxd-c0_c0	P680oxd_c0	*	1					cpd00000
cpd01651_c0	L-3-Cyanoalanine_c0	C4H6N2O2	1	BXRLWGXPSRYJDZ-VKHMYHEASA-N	N#CCC(N)C(-O)O	-73.15	C02512	cpd01651
cpd06227_c0	THF-L-glutamate_c0	C24H27N8O9	1	ZAOGJXDWOQXFBW-KKUMJFAQSA-K	N-c1nc([O-])c2c([nH]1)NCC(CNc1ccc(C(-O)NC(CCC([O-])-NC(CCC(-O)[O-])C(-O)O)C(-O)O)cc1)N2	-220.95	C03541	cpd06227
cpd11533_c0	11-methyl-3-oxo-dodecanoyl-ACP_c0	C24H43N2O9PRS	1					cpd11533
cpd00085_c0	beta-Alanine_c0	C3H7NO2	1	UCMIRNVEIXFBKS-UHFFFAOYSA-N	NCCC(-O)O	-86.11	C00099	cpd00085
cpd11590_e0	met-L-ala-L_e0	C8H15N2O3S	1			-98.39		cpd11590
cpd11441_c0	fa6coa_c0	C37H63N7O17P3S	1			-764.96		cpd11441
cpd00498_c0	2-Aceto-2-hydroxybutanoate_c0	C6H9O4	1	VUQLHQFKACOHNZ-LURJTMIESA-M	CCC(O)(C(C)-O)C(-O)[O-]	-151.56	C00659	cpd00498
cpd00773_c0	UDP-MurNAc_c0	C20H28N3O19P2	1	NQBRVZNDBBMBLJ-MQTLHLSBSA-K	CC([O-])-NC1C(OP(-O)(O)OP(-O)(O)OCC2OC(n3ccc([O-])nc3-O)C(O)C2O)OC(CO)C(O)C1OC(C)C(-O)[O-]	-820.27	C01050	cpd00773
cpd15322_c0	1-Acyl-sn-glycero-3-phosphoglycerol hexadec-9-enoyl_c0	C22H42O9P	1			-375.77		cpd15322
cpd00016_c0	Pyridoxal phosphate_c0	C8H8NO6P	1	NGVDGCNFYWLIFO-UHFFFAOYSA-L	Cc1ncc(COP(-O)([O-])O)c(C-O)c1[O-]	-272	C00018	cpd00016
cpd11567_c0	14-methyl-3-hydroxy-pentadecanoyl-ACP_c0	C27H51N2O9PRS	1					cpd11567
cpd00658_c0	Isochorismate_c0	C10H8O6	1	NTGWPRCCOQCMGE-YUMQZZPRSA-L	C-C(OC1C-CC-C(C(-O)[O-])C1O)C(-O)[O-]	-169.49	C00885	cpd00658
cpd03122_c0	(S)-Hydroxyhexanoyl-CoA_c0	C27H42N7O18P3S	1	VAAHKRMGOFIORX-DWUFXMDISA-J	CCCC(O)CC(-O)SCCN-C([O-])CCN-C([O-])C(O)C(C)(C)COP(-O)(O)OP(-O)(O)OCC1OC(n2cnc3c(N)ncnc32)C(O)C1OP(-O)([O-])[O-]	-817.39	C05268	cpd03122
cpd15769_c0	Isotetradecanoyllipoteichoic acid (n-24), linked, N-acetyl-D-glucosamine_c0	C307H536N24O255P24	1			-10553		cpd15769
cpd15679_c0	1,2-diisotetradecanoyl-sn-glycerol 3-phosphate_c0	C31H60O8P	1			-368.32		cpd15679
cpd11511_c0	10-methyl-dodecanoyl-ACP_c0	C24H45N2O8PRS	1					cpd11511
cpd11477_c0	(2E)-Hexadecenoyl-[acp]_c0	C27H49N2O8PRS	1				C05763	cpd11477
cpd26761_c0	Cyanophycin-aspartate_c0	*	1					cpd26761
cpd00233_c0	Tetrahydrobiopterin_c0	C9H15N5O3	1	FNKQXYHWGSIFBK-RPDRRWSUSA-N	CC(O)C(O)C1CNc2[nH]c(-N)nc(O)c2N1	-44.57	C00272	cpd00233
cpd15747_c0	Myristoyllipoteichoic acid (n-24), linked, unsubstituted_c0	C115H224O135P24	1			-6881.48		cpd15747
cpd00038_c0	GTP_c0	C10H13N5O14P3	1	XKMLYUALXHKNFT-UUOKFMHZSA-K	N-c1nc([O-])c2ncn(C3OC(COP(-O)(O)OP(-O)(O)OP(-O)([O-])[O-])C(O)C3O)c2[nH]1	-724.3	C00044	cpd00038
cpd00063_c0	Ca2+_c0	Ca	1	BHPQYMZQTOCNFJ-UHFFFAOYSA-N	[Ca+2]		C00076	cpd00063
cpd02414_c0	L-2-Amino-6-oxopimelate_c0	C7H10NO5	1	UKCSFKLWNHUBDY-BYPYZUCNSA-M	NC(CCCC(-O)C(-O)O)C(-O)[O-]	-188.45	C03871	cpd02414
cpd01329_c0	Maltohexaose_c0	C36H62O31	1	OCIBBXPLUVYKCH-LIGGPISVSA-N	OCC1OC(OC2C(CO)OC(OC3C(CO)OC(OC4C(CO)OC(OC5C(CO)OC(OC6C(CO)OC(O)C(O)C6O)C(O)C5O)C(O)C4O)C(O)C3O)C(O)C2O)C(O)C(O)C1O	-1010.68	C01936	cpd01329
cpd02886_c0	UDP-3-O-(beta-hydroxymyristoyl)-N-acetylglucosamine_c0	C31H51N3O19P2	1	TZSJGZGYQDNRRX-MPLCHSTDSA-L	CCCCCCCCCCCC(O)CC(-O)OC1C(O)C(CO)OC(OP(-O)(O)OP(-O)(O)OCC2OC(n3ccc([O-])nc3-O)C(O)C2O)C1N-C(C)[O-]	-812.95	C04738	cpd02886
cpd08615_c0	1-Hydroxy-2-methyl-2-butenyl 4-diphosphate_c0	C5H10O8P2	1	MDSIZRKJVDMQOQ-GORDUTHDSA-L	CC(-CCOP(-O)(O)OP(-O)([O-])[O-])CO	-475.41	C11811	cpd08615
cpd11499_c0	4-methyl-hexanoyl-ACP_c0	C18H33N2O8PRS	1					cpd11499
cpd11589_e0	gly-asp-L_e0	C6H9N2O5	1	SCCPDJAQCXWPTF-VKHMYHEASA-M	NCC([O-])-NC(CC(-O)O)C(-O)O	-196.33		cpd11589
cpd00106_c0	Fumarate_c0	C4H2O4	1	VZCYOOQTPOCHFL-OWOJBTEDSA-L	O-C([O-])C-CC(-O)[O-]	-143.7	C00122	cpd00106
cpd11590_c0	met-L-ala-L_c0	C8H15N2O3S	1			-98.39		cpd11590
cpd00349_c0	Sedoheptulose 1,7-bisphosphate_c0	C7H12O13P2	1	OKHXOUGRECCASI-SHUUEZRQSA-J	O-C(COP(-O)([O-])[O-])C(O)C(O)C(O)C(O)COP(-O)([O-])[O-]	-678.84	C00447	cpd00349
cpd02631_c0	DKDI_c0	C6H8O5	1	SHFQRUVRUBHHRE-CJPQEGFPSA-N	O-C1CC(O)C(O)C(O)C1-O	-164.54	C04287	cpd02631
cpd01420_c0	beta-Carotene_c0	C40H56	1	OENHQHLEOONYIE-JLTXGRSLSA-N	CC(C-CC-C(C)C-CC1-C(C)CCCC1(C)C)-CC-CC-C(C)C-CC-C(C)C-CC1-C(C)CCCC1(C)C	241.2	C02094	cpd01420
cpd01741_c0	ddca_c0	C12H23O2	1	POULHZVOKOAJMA-UHFFFAOYSA-M	CCCCCCCCCCCC(-O)[O-]	-70.55	C02679	cpd01741
cpd11523_c0	5-methyl-trans-hex-2-enoyl-ACP_c0	C18H31N2O8PRS	1					cpd11523
cpd15391_c0	MurNAc 6-phosphate_c0	C11H18NO11P	1	NMEMTQKUEVNSPV-MKFCKLDKSA-K	CC([O-])-NC1C(O)OC(COP(-O)([O-])O)C(O)C1OC(C)C(-O)[O-]	-488.5	C16698	cpd15391
cpd03487_c0	Undecaprenyl-diphospho-N-acetylmuramoyl-(N-acetylglucosamine)-L-alanyl-D-glutamyl-L-lysyl-D-alanyl-D-alanine_c0	C94H153N8O26P2	1			-751.79		cpd03487
cpd00014_c0	UDP_c0	C9H12N2O12P2	1	XCCTYIAWTASOJW-XVFCMESISA-L	O-c1nc([O-])ccn1C1OC(COP(-O)(O)OP(-O)([O-])O)C(O)C1O	-605.77	C00015	cpd00014
cpd00175_c0	UDP-N-acetyl-D-galactosamine_c0	C17H25N3O17P2	1	LFTYTUAZOPRMMI-LDDHHVEYSA-L	CC([O-])-NC1C(OP(-O)(O)OP(-O)(O)OCC2OC(n3ccc([O-])nc3-O)C(O)C2O)OC(CO)C(O)C1O	-756.9	C00203	cpd00175
cpd15324_c0	1-Acyl-sn-glycero-3-phosphoglycerol octadec-11-enoyl_c0	C24H46O9P	1			-372.53		cpd15324
cpd01080_c0	ocdca_c0	C18H35O2	1	QIQXTHQIDYTFRH-UHFFFAOYSA-M	CCCCCCCCCCCCCCCCCC(-O)[O-]	-60.83	C01530	cpd01080
cpd11569_c0	14-methyl-pentadecanoyl-ACP_c0	C27H51N2O8PRS	1					cpd11569
cpd11508_c0	10-methyl-3-oxo-dodecanoyl-ACP_c0	C24H43N2O9PRS	1					cpd11508
cpd15677_c0	1,2-diisoheptadecanoyl-sn-glycerol 3-phosphate_c0	C37H72O8P	1			-358.6		cpd15677
cpd01262_e0	Amylotriose_e0	C18H32O16	1	FYGDTMLNYKFZSV-DZOUCCHMSA-N	OCC1OC(OC2C(CO)OC(OC3C(CO)OC(O)C(O)C3O)C(O)C2O)C(O)C(O)C1O	-535.24	C01835	cpd01262
M-cpd35556-45-c0-c0_c0	[L-4-(L-arginin-2-N-yl)aspartate]3_c0	*	1					cpd35556
cpd11475_c0	(2E)-Decenoyl-[acp]_c0	C21H37N2O8PRS	1				C05754	cpd11475
cpd15485_c0	heptosyl-kdo2-lipidA_c0	C117H211N2O45P2	1	HPDZKCJEWNZSML-YPJVYCBMSA-H	CCCCCCCCCCCCCC(-O)OC(CCCCCCCCCCC)CC(-O)OC1C(N-C([O-])CC(CCCCCCCCCCC)OC(-O)CCCCCCCCCCC)C(OCC2OC(OP(-O)(O)O)C(N-C([O-])CC(O)CCCCCCCCCCC)C(OC(-O)CC(O)CCCCCCCCCCC)C2O)OC(COC2(C(-O)[O-])CC(OC3(C(-O)[O-])CC(O)C(O)C(C(O)CO)O3)C(OC3OC(C(O)CO)C(O)C(O)C3O)C(C(O)CO)O2)C1OP(-O)([O-])[O-]	-1645.58		cpd15485
cpd00290_c0	D-fructose-1,6-bisphosphate_c0	C6H10O12P2	1	RNBGYGVWRKECFJ-ARQDHWQXSA-J	O-P([O-])([O-])OCC1OC(O)(COP(-O)([O-])[O-])C(O)C1O	-644.17	C00354	cpd00290
cpd00510_c0	deoxyribose-5-phosphate_c0	C5H9O7P	1	KKZFLSZAWCYPOC-PYHARJCCSA-L	O-P([O-])([O-])OCC1OC(O)CC1O	-354.28	C00673	cpd00510
cpd00235_c0	D-mannose-6-phosphate_c0	C6H11O9P	1	NBSCHQHZLSJFNQ-PQMKYFCFSA-L	O-P([O-])([O-])OCC1OC(O)C(O)C(O)C1O	-430.78	C00275	cpd00235
cpd00048_e0	Sulfate_e0	O4S	1	QAOWNCQODCNURD-UHFFFAOYSA-L	O-S(-O)([O-])[O-]	-177.97	C00059	cpd00048
cpd15665_c0	Peptidoglycan polymer (n subunits)_c0	C80H125N16O42R	1					cpd15665
cpd21083_c0	4,4'-Diapo-zeta-carotene_c0	C30H44	1	JJMKRPXUHIPSAW-ZOKJSSERSA-N	CC(C)-CCCC(C)-CC-CC(C)-CC-CC-C(C)C-CC-C(C)CCC-C(C)C	199.84	C19841	cpd21083
cpd00449_c0	Dihydrolipoamide_c0	C8H17NOS2	1	VLYUGYAKYZETRF-SSDOTTSWSA-N	N-C(O)CCCCC(S)CCS	-27.348	C00579	cpd00449
M-CytQired-c0_c0	CytQired_c0	*	1					cpd00000
cpd00063_e0	Ca2+_e0	Ca	1	BHPQYMZQTOCNFJ-UHFFFAOYSA-N	[Ca+2]		C00076	cpd00063
cpd00957_c0	2,5-Diamino-6-(5'-phosphoribosylamino)-4-pyrimidineone_c0	C9H14N5O8P	1	OCLCLRXKNJCOJD-UMMCILCDSA-L	N-c1nc([O-])c(N)c(NC2OC(COP(-O)([O-])O)C(O)C2O)[nH]1	-338.54	C01304	cpd00957
cpd15336_c0	2-Acyl-sn-glycero-3-phosphoethanolamine dodecanoyl_c0	C17H36NO7P	1			-332.94		cpd15336
cpd11580_e0	Gly-Gln_e0	C7H13N3O4	1	PNMUAGGSDZXTHX-BYPYZUCNSA-N	N-C(O)CCC(N-C(O)CN)C(-O)O	-152.27		cpd11580
cpd00223_c0	Glycerate_c0	C3H5O4	1	RBNPOMFGQQGHHO-UWTATZPHSA-M	O-C([O-])C(O)CO	-159.4	C00258	cpd00223
cpd03421_c0	Cobyrinate_c0	C45H55CoN4O14	1	LJIADSVNZPDEQI-OKJGWHJPSA-F	CC1-C2N-C(C-C3N-C(C(C)-C4[N-]C(C)(C5N-C1C(C)(CCC(-O)[O-])C5CC(-O)[O-])C(C)(CC(-O)[O-])C4CCC(-O)[O-])C(C)(CC(-O)[O-])C3CCC(-O)[O-])C(C)(C)C2CCC(-O)[O-].[Co+6]		C05773	cpd03421
cpd12848_c0	Holo-[carboxylase]_c0	C17H27N5O4R2S	1				C06250	cpd12848
cpd00911_c0	6-phospho-D-glucono-1-5-lactone_c0	C6H9O9P	1	IJOJIVNDFQSGAB-SQOUGZDYSA-L	O-C1OC(COP(-O)([O-])[O-])C(O)C(O)C1O	-428.52	C01236	cpd00911
cpd02884_c0	FAICAR_c0	C10H13N4O9P	1	ABCOOORLYAOBOZ-KQYNXXCUSA-L	NC(-O)c1ncn(C2OC(COP(-O)([O-])O)C(O)C2O)c1N-C[O-]	-372.85	C04734	cpd02884
cpd01157_c0	Chitobiose_c0	C16H28N2O11	1	CDOJPCSDOXYJJF-CBTAGEKQSA-N	CC(O)-NC1C(O)OC(CO)C(OC2OC(CO)C(O)C(O)C2N-C(C)O)C1O	-365.46	C01674	cpd01157
cpd00484_c0	p-Hydroxybenzaldehyde_c0	C7H6O2	1	RGHHSNMVTDWUBI-UHFFFAOYSA-N	O-Cc1ccc(O)cc1	-39.83	C00633	cpd00484
cpd00075_c0	Nitrite_c0	NO2	1	IOVCWXUNBOPUCH-UHFFFAOYSA-M	O-N[O-]	-8.9	C00088	cpd00075
cpd00350_c0	Farnesyldiphosphate_c0	C15H26O7P2	1	VWFJDQUYCIWHTN-YFVJMOTDSA-L	CC(C)-CCCC(C)-CCCC(C)-CCOP(-O)(O)OP(-O)([O-])[O-]	-383	C00448	cpd00350
cpd27180_c0	Glutaryl-ACP-methyl-esters_c0	*	1					cpd27180
M-Phered-c0_c0	Phered_c0	*	1					cpd00000
cpd00026_c0	UDP-glucose_c0	C15H22N2O17P2	1	HSCJRCZFDFQWRP-JZMIEXBBSA-L	O-c1nc([O-])ccn1C1OC(COP(-O)([O-])OP(-O)(O)OC2OC(CO)C(O)C(O)C2O)C(O)C1O	-762.55	C00029	cpd00026
cpd15312_c0	1,2-Diacyl-sn-glycerol dioctadec-11-enoyl_c0	C39H72O5	1			-94.52		cpd15312
cpd11592_c0	gly-glu-L_c0	C7H11N2O5	1			-194.71		cpd11592
M-FBred-c0_c0	FBred_c0	*	1					cpd00000
cpd00108_c0	Galactose_c0	C6H12O6	1	WQZGKKKJIJFFOK-SVZMEOIVSA-N	OCC1OC(O)C(O)C(O)C1O	-218.28	C00124	cpd00108
cpd15368_c0	(R)-3-hydroxy-cis-myristol-7-eoyl-[acyl-carrier protein]_c0	C25H45N2O9PRS	1					cpd15368
cpd00532_c0	O2-_c0	O2	1	OUUQCZGPVNCOIJ-UHFFFAOYSA-M	[O][O-]	6.9	C00704	cpd00532
cpd01101_c0	Carbamate_c0	CH2NO2	1	KXDHJXZQYSOELW-UHFFFAOYSA-M	NC(-O)[O-]	-95.7	C01563	cpd01101
cpd11487_c0	3-oxodecanoyl-acp_c0	C21H38N2O9PRS	1				C05753	cpd11487
cpd00201_c0	10-Formyltetrahydrofolate_c0	C20H21N7O7	1	AUFGTPPARQZWDO-YUZLPWPTSA-L	N-c1nc([O-])c2c([nH]1)NCC(CN(C-O)c1ccc(C(-O)NC(CCC(-O)[O-])C(-O)O)cc1)N2	-144.77	C00234	cpd00201
cpd15358_c0	2-octadecanoyl-sn-glycerol 3-phosphate_c0	C21H42O7P	1			-340.21		cpd15358
cpd03443_c0	3-Octaprenyl-4-hydroxybenzoate_c0	C47H69O3	1	UTIBHEBNILDQKX-LQOKPSQISA-M	CC(C)-CCCC(C)-CCCC(C)-CCCC(C)-CCCC(C)-CCCC(C)-CCCC(C)-CCCC(C)-CCc1cc(C(-O)O)ccc1[O-]	128.94	C05809	cpd03443
cpd03559_c0	Optal_c0	C3H8O	1	BDERNNFJNOPAEC-UHFFFAOYSA-N	CCCO	-41.91	C05979	cpd03559
cpd02608_c0	6-Lactoyl-5,6,7,8-tetrahydropterin_c0	C9H13N5O3	1	HKCYZTKHPLJZDR-SRBOSORUSA-N	CC(O)C(-O)C1CNc2[nH]c(-N)nc(O)c2N1	-36.55	C04244	cpd02608
cpd11431_c0	fa11_c0	C17H33O2	1			-62.45		cpd11431
cpd15298_c0	tetradecenoate_c0	C14H25O2	1			-45.61		cpd15298
cpd01262_c0	Amylotriose_c0	C18H32O16	1	FYGDTMLNYKFZSV-DZOUCCHMSA-N	OCC1OC(OC2C(CO)OC(OC3C(CO)OC(O)C(O)C3O)C(O)C2O)C(O)C(O)C1O	-535.24	C01835	cpd01262
cpd01775_c0	Phosphoribosyl-ATP_c0	C15H20N5O20P4	1	RKNHJBVBFHDXGR-KEOHHSTQSA-I	N-c1c2ncn(C3OC(COP(-O)([O-])OP(-O)(O)OP(-O)([O-])[O-])C(O)C3O)c2ncn1C1OC(COP(-O)([O-])[O-])C(O)C1O	-1015.22	C02739	cpd01775
cpd02152_c0	L-Argininosuccinate_c0	C10H17N4O6	1	KDZOASGQNOPSCU-ZBHICJROSA-M	N-C(NCCCC(N)C(-O)O)NC(CC(-O)[O-])C(-O)O	-224.81	C03406	cpd02152
cpd01217_c0	Xanthosine_c0	C10H12N4O6	1	UBORTCNDUKBEOP-UUOKFMHZSA-N	OCC1OC(n2cnc3c(O)nc(O)nc32)C(O)C1O	-151.93	C01762	cpd01217
M-cpd32452-45-c0-c0_c0	3,3,4,5-tetramethyl-7-[(2S,3S,4R)-2,3,4-trihydroxy-5-(phosphonatooxy)pentyl]-2,3-dihydro-1H,7H-naphtho[1,8-fg]pteridine-9,11(8H,10H)-dione_c0	*	1					cpd32452
cpd01092_c0	Allantoin_c0	C4H5N4O3	1	POJWUDADGALRAB-UHFFFAOYSA-N	N-C(O)NC1N-C(O)N-C1O	-116.06	C01551	cpd01092
cpd00048_c0	Sulfate_c0	O4S	1	QAOWNCQODCNURD-UHFFFAOYSA-L	O-S(-O)([O-])[O-]	-177.97	C00059	cpd00048
cpd11557_c0	8-methyl-nonanoyl-ACP_c0	C21H39N2O8PRS	1					cpd11557
cpd02978_c0	7,8-Dihydroneopterin 3'-triphosphate_c0	C9H13N5O13P3	1	DGGUVLXVLHAAGT-XINAWCOVSA-K	N-c1nc([O-])c2c([nH]1)NCC(C(O)C(O)COP(-O)(O)OP(-O)(O)OP(-O)([O-])[O-])-N2	-704.45	C04895	cpd02978
cpd03052_c0	Imidazole acetaldehyde_c0	C5H6N2O	1	MQSRGWNVEZRLDK-UHFFFAOYSA-N	O-CCc1cnc[nH]1	8.24	C05130	cpd03052
cpd15346_c0	2-Acyl-sn-glycero-3-phosphoglycerol hexadecanoyl_c0	C22H44O9P	1			-398.13		cpd15346
cpd00118_e0	Putrescine_e0	C4H14N2	1	KIDHWZJUCRJVML-UHFFFAOYSA-P	[NH3+]CCCC[NH3+]	-6.02	C00134	cpd00118
cpd08375_c0	Cobalt-precorrin 8_c0	C45H53CoN4O14	1	DPVDDBUQBNNVPO-WTEINHRPSA-G	CC1-C2[N-]C(C)(C3N-C(C(C)C4-NC(C)(CC5-C(CCC(-O)[O-])C(C)(CC(-O)[O-])C1-N5)C(C)-C4CCC(-O)[O-])C(C)(CCC(-O)[O-])C3CC(-O)[O-])C(C)(CC(-O)O)C2CCC(-O)[O-].[Co+2]		C11545	cpd08375
cpd11580_c0	Gly-Gln_c0	C7H13N3O4	1	PNMUAGGSDZXTHX-BYPYZUCNSA-N	N-C(O)CCC(N-C(O)CN)C(-O)O	-152.27		cpd11580
cpd02692_c0	2-Amino-3-carboxymuconate semialdehyde_c0	C7H5NO5	1	KACPVQQHDVBVFC-OIFXTYEKSA-L	NC(C(-O)[O-])-C(C-CC-O)C(-O)[O-]	-147.03	C04409	cpd02692
cpd02069_c0	3-Phosphonooxypyruvate_c0	C3H2O7P	1	LFLUCDOSQPJJBE-UHFFFAOYSA-K	O-C([O-])C(-O)COP(-O)([O-])[O-]	-361.42	C03232	cpd02069
cpd22065_c0	3-hydroxypimeloyl-ACP-methyl-esters_c0	*	1					cpd22065
cpd00863_c0	beta-D-Glucose 6-phosphate_c0	C6H11O9P	1	NBSCHQHZLSJFNQ-VFUOTHLCSA-L	O-P([O-])([O-])OCC1OC(O)C(O)C(O)C1O	-430.78	C01172	cpd00863
cpd00588_c0	Sorbitol_c0	C6H14O6	1	FBPFZTCFMRRESA-JGWLITMVSA-N	OCC(O)C(O)C(O)C(O)CO	-225.44	C00794	cpd00588
cpd00087_c0	Tetrahydrofolate_c0	C19H21N7O6	1	MSTNYGQPCMXVAQ-KIYNQFGBSA-L	N-c1nc([O-])c2c([nH]1)NCC(CNc1ccc(C(-O)NC(CCC(-O)[O-])C(-O)O)cc1)N2	-113.97	C00101	cpd00087
cpd11535_c0	11-methyl-trans-dodec-2-enoyl-ACP_c0	C24H43N2O8PRS	1					cpd11535
cpd00339_c0	5-Aminopentanoate_c0	C5H11NO2	1	JJMDCOVWQOJGCB-UHFFFAOYSA-N	NCCCCC(-O)O	-82.87	C00431	cpd00339
cpd15320_c0	1-Acyl-sn-glycero-3-phosphoglycerol tetradec-7-enoyl_c0	C20H38O9P	1			-379.67		cpd15320
cpd15366_c0	(R)-3-hydroxy-cis-dodec-5-enoyl-[acyl-carrier protein]_c0	C23H41N2O9PRS	1					cpd15366
cpd00012_e0	PPi_e0	HO7P2	1	XPPKVPWEQAFLFU-UHFFFAOYSA-L	O-P([O-])([O-])OP(-O)(O)O	-480.93	C00013	cpd00012
cpd00058_e0	Cu2+_e0	Cu	1	JPVYNHNXODAKFH-UHFFFAOYSA-N	[Cu+2]		C00070	cpd00058
cpd11565_c0	12-methyl-tridecanoyl-ACP_c0	C25H47N2O8PRS	1					cpd11565
cpd02882_c0	4--1-D-Ribitylamino-5-aminouracil_c0	C9H16N4O6	1	XKQZIXVJVUPORE-RPDRRWSUSA-N	Nc1c(O)nc(O)nc1NCC(O)C(O)C(O)CO	-189.57	C04732	cpd02882
cpd00099_c0	Cl-_c0	Cl	1	VEXZGXHMUGYJMC-UHFFFAOYSA-M	[Cl-]		C00698	cpd00099
cpd11920_c0	tRNA(Pro)_c0	C10H12N5O3R	1				C01649	cpd11920
cpd00218_e0	Niacin_e0	C6H4NO2	1	PVNIIMVLHYAWGP-UHFFFAOYSA-M	O-C([O-])c1cccnc1	-36.89	C00253	cpd00218
cpd03124_c0	Hexanoyl-CoA_c0	C27H42N7O17P3S	1	OEXFMSFODMQEPE-UHFFFAOYSA-J	CCCCCC(-O)SCCN-C([O-])CCN-C([O-])C(O)C(C)(C)COP(-O)(O)OP(-O)(O)OCC1OC(n2cnc3c(N)ncnc32)C(O)C1OP(-O)([O-])[O-]	-779.35	C05270	cpd03124
cpd02590_c0	all-trans-Heptaprenyl diphosphate_c0	C35H58O7P2	1	LSJLEXWXRKTZAJ-YUIIPXGZSA-L	CC(C)-CCCC(C)-CCCC(C)-CCCC(C)-CCCC(C)-CCCC(C)-CCCC(C)-CCOP(-O)(O)OP(-O)([O-])[O-]	-270.64	C04216	cpd02590
cpd03451_c0	SHCHC_c0	C11H10O6	1	QJYRAJSESKVEAE-PSASIEDQSA-L	O-C([O-])CCC(-O)C1-CC-CC(O)C1C(-O)[O-]	-192.47	C05817	cpd03451
cpd21167_c0	Molybdopterin guanine dinucleotide_c0	C20H21N10O13P2S2	1	RQPREYSMTBNTJA-JNXJJIQFSA-J	N-c1nc([O-])c2c([nH]1)NC1OC(COP(-O)([O-])OP(-O)([O-])OCC3OC(n4cnc5c([O-])nc(-N)[nH]c54)C(O)C3O)C(S)-C(S)C1N2.[Mo+2].[O].[O]		C19928	cpd21167
M-QBoxd-c0_c0	QBoxd_c0	*	1					cpd00000
cpd11501_c0	6-methyl-3-hydroxy-octanoyl-ACP_c0	C20H37N2O9PRS	1					cpd11501
cpd22028_c0	3-Ketopimeloyl-ACP-methyl-esters_c0	*	1					cpd22028
cpd00065_c0	L-Tryptophan_c0	C11H12N2O2	1	QIVBCDIJIAJPQS-VIFPVBQESA-N	NC(Cc1c[nH]c2ccccc12)C(-O)O	-25	C00078	cpd00065
cpd00036_c0	Succinate_c0	C4H4O4	1	KDYFGRWQOYBRFD-UHFFFAOYSA-L	O-C([O-])CCC(-O)[O-]	-162.96	C00042	cpd00036
cpd15319_c0	1-Acyl-sn-glycero-3-phosphoglycerol tetradecanoyl_c0	C20H40O9P	1			-401.37		cpd15319
cpd21087_c0	Pimelyl-[acyl-carrier protein]_c0	C7H11O3RS	1				C19845	cpd21087
cpd02172_c0	Solanesyl diphosphate_c0	C45H74O7P2	1	IVLBHBFTRNVIAP-MEGGAXOGSA-L	CC(C)-CCCC(C)-CCCC(C)-CCCC(C)-CCCC(C)-CCCC(C)-CCCC(C)-CCCC(C)-CCCC(C)-CCOP(-O)(O)OP(-O)([O-])[O-]	-214.46	C04145	cpd02172
cpd11473_c0	(2E)-Hexenoyl-[acp]_c0	C17H29N2O8PRS	1				C05748	cpd11473
cpd03812_c0	N-Acetyl-D-galactosamine 6-phosphate_c0	C8H15NO9P	1	BRGMHAYQAZFZDJ-KEWYIRBNSA-L	CC([O-])-NC1C(O)OC(COP(-O)([O-])O)C(O)C1O	-425.13	C06376	cpd03812
cpd11438_c0	fa4_c0	C15H29O2	1			-67.5		cpd11438
cpd00357_c0	TTP_c0	C10H14N2O14P3	1	NHVNXKFIZYSCEB-XLPZGREQSA-K	Cc1cn(C2CC(O)C(COP(-O)(O)OP(-O)(O)OP(-O)([O-])[O-])O2)c(-O)nc1[O-]	-774.34	C00459	cpd00357
cpd21041_c0	4,4'-Diapolycopene_c0	C30H40	1	HGWBSMBLLOMJGT-DADBORHESA-N	CC(C)-CC-CC(C)-CC-CC(C)-CC-CC-C(C)C-CC-C(C)C-CC-C(C)C	225.28	C19797	cpd21041
cpd00626_c0	dTDPglucose_c0	C16H24N2O16P2	1	YSYKRGRSMLTJNL-URARBOGNSA-L	Cc1cn(C2CC(O)C(COP(-O)([O-])OP(-O)(O)OC3OC(CO)C(O)C(O)C3O)O2)c(-O)nc1[O-]	-723.12	C00842	cpd00626
cpd15354_c0	2-hexadec-9-enoyl-sn-glycerol 3-phosphate_c0	C19H36O7P	1			-321.09		cpd15354
cpd03091_c0	5'-Deoxyadenosine_c0	C10H13N5O3	1	XGYIMTFOTBMPFP-KQYNXXCUSA-N	CC1OC(n2cnc3c(N)ncnc32)C(O)C1O	-9.12	C05198	cpd03091
cpd00305_c0	Thiamin_c0	C12H17N4OS	1	JZRWCGZRTZMZEH-UHFFFAOYSA-N	Cc1ncc(C[n+]2csc(CCO)c2C)c(-N)[nH]1	52.18	C00378	cpd00305
cpd11587_e0	Ala-Gln_e0	C8H15N3O4	1	HJCMDXDYPOUFDY-WHFBIAKZSA-N	CC(N)C(O)-NC(CCC(-N)O)C(-O)O	-152.46		cpd11587
cpd00161_e0	L-Threonine_e0	C4H9NO3	1	AYFVYJQAPQTCCC-GBXIJSLDSA-N	CC(O)C(N)C(-O)O	-124.34	C00188	cpd00161
cpd00861_c0	UDP-N-acetyl-D-mannosamine_c0	C17H25N3O17P2	1	LFTYTUAZOPRMMI-ZYQOOJPVSA-L	CC([O-])-NC1C(OP(-O)(O)OP(-O)(O)OCC2OC(n3ccc([O-])nc3-O)C(O)C2O)OC(CO)C(O)C1O	-756.9	C01170	cpd00861
cpd11497_c0	4-methyl-3-hydroxy-hexanoyl-ACP_c0	C18H33N2O9PRS	1					cpd11497
cpd00012_c0	PPi_c0	HO7P2	1	XPPKVPWEQAFLFU-UHFFFAOYSA-L	O-P([O-])([O-])OP(-O)(O)O	-480.93	C00013	cpd00012
cpd02113_c0	dTDP-rhamnose_c0	C16H24N2O15P2	1	ZOSQFDVXNQFKBY-CGAXJHMRSA-L	Cc1cn(C2CC(O)C(COP(-O)([O-])OP(-O)(O)OC3OC(C)C(O)C(O)C3O)O2)c(-O)nc1[O-]	-686.89	C03319	cpd02113
cpd01298_c0	Aminoacetone_c0	C3H8NO	1	BCDGQXUMWHRQCB-UHFFFAOYSA-O	CC(-O)C[NH3+]	-36.68	C01888	cpd01298
cpd00104_c0	BIOT_c0	C10H15N2O3S	1	YBJHBAHKTGYVGT-ZKWXMUAHSA-M	O-C([O-])CCCCC1SCC2N-C(O)NC21	-109.02	C00120	cpd00104
cpd03078_c0	Selenophosphate_c0	H2O3PSe	1	JRPHGDYSKGJTKZ-UHFFFAOYSA-K	[O-]P([O-])([O-])-[Se]		C05172	cpd03078
cpd03920_c0	Adenosylcobinamide-GDP_c0	C68H97CoN21O21P2	1	OQFXEDFRAHLOFK-RRMAJTJESA-K	CC1-C2N-C(C-C3N-C(C(C)-C4NC(C)(C5N-C1C(C)(CCC(O)-NCC(C)OP(-O)(O)OP(-O)(O)OCC1OC([n+]6c[nH]c7c(O)nc(-N)[nH]c76)C(O)C1O)C5CC(-N)[O-])C(C)(CC(-N)O)C4CCC(-N)[O-])C(C)(CC(-N)O)C3CCC(-N)[O-])C(C)(C)C2CCC(-N)[O-].[CH2]C1OC(n2cnc3c(N)ncnc32)C(O)C1O.[Co+5]		C06510	cpd03920
cpd00918_c0	2-Acetamido-5-oxopentanoate_c0	C7H10NO4	1	BCPSFKBPHHBDAI-LURJTMIESA-M	CC([O-])-NC(CCC-O)C(-O)O	-141.03	C01250	cpd00918
cpd00058_c0	Cu2+_c0	Cu	1	JPVYNHNXODAKFH-UHFFFAOYSA-N	[Cu+2]		C00070	cpd00058
cpd00522_c0	dTDP-4-oxo-L-rhamnose_c0	C16H22N2O15P2	1	PSXWNITXWWECNY-LPVGZGSHSA-L	Cc1cn(C2CC(O)C(COP(-O)([O-])OP(-O)(O)OC3OC(C)C(-O)C(O)C3O)O2)c(-O)nc1[O-]	-680.33	C00688	cpd00522
cpd00327_c0	strcoa_c0	C39H66N7O17P3S	1	SIARJEKBADXQJG-LFZQUHGESA-J	CCCCCCCCCCCCCCCCCC(-O)SCCN-C([O-])CCN-C([O-])C(O)C(C)(C)COP(-O)(O)OP(-O)(O)OCC1OC(n2cnc3c(N)ncnc32)C(O)C1OP(-O)([O-])[O-]	-759.91	C00412	cpd00327
cpd15521_c0	1,2-didodecanoyl-sn-glycerol 3-phosphate_c0	C27H52O8P	1			-371.18		cpd15521
cpd15378_c0	4-Hydroxy-benzylalcohol_c0	C7H8O2	1	BVJSUAQZOZWCKN-UHFFFAOYSA-N	OCc1ccc(O)cc1	-47.76		cpd15378
cpd00002_c0	ATP_c0	C10H13N5O13P3	1	ZKHQWZAMYRWXGA-KQYNXXCUSA-K	Nc1ncnc2c1ncn2C1OC(COP(-O)([O-])OP(-O)(O)OP(-O)([O-])[O-])C(O)C1O	-673.85	C00002	cpd00002
cpd02835_c0	UDP-2,3-bis(3-hydroxytetradecanoyl)glucosamine_c0	C43H75N3O20P2	1	KOJCFMYSTWNMQW-RUAJDYCTSA-L	CCCCCCCCCCCC(O)CC(-O)OC1C(O)C(CO)OC(OP(-O)(O)OP(-O)(O)OCC2OC(n3ccc([O-])nc3-O)C(O)C2O)C1N-C([O-])CC(O)CCCCCCCCCCC	-831.55	C04652	cpd02835
cpd00289_c0	Geranylgeranyl diphosphate_c0	C20H34O7P2	1	OINNEUNVOZHBOX-QIRCYJPOSA-L	CC(C)-CCCC(C)-CCCC(C)-CCCC(C)-CCOP(-O)(O)OP(-O)([O-])[O-]	-354.91	C00353	cpd00289
cpd02229_c0	Bactoprenyl diphosphate_c0	C55H90O7P2	1	NTXGVHCCXVHYCL-NTDVEAECSA-L	CC(C)-CCCC(C)-CCCC(C)-CCCC(C)-CCCC(C)-CCCC(C)-CCCC(C)-CCCC(C)-CCCC(C)-CCCC(C)-CCCC(C)-CCOP(-O)(O)OP(-O)([O-])[O-]	-158.28	C04574	cpd02229
cpd11553_c0	6-methyl-heptanoyl-ACP_c0	C19H35N2O8PRS	1					cpd11553
cpd02894_c0	4-Amino-2-methyl-5-diphosphomethylpyrimidine_c0	C6H9N3O7P2	1	AGQJQCFEPUVXNK-UHFFFAOYSA-L	Cc1ncc(COP(-O)(O)OP(-O)([O-])[O-])c(-N)[nH]1	-412.04	C04752	cpd02894
cpd00231_c0	Dihydrobiopterin_c0	C9H13N5O3	1	ZHQJVZLJDXWFFX-RPDRRWSUSA-N	CC(O)C(O)C1CN-c2[nH]c(-N)nc(O)c2-N1	-35.76	C00268	cpd00231
cpd15682_c0	1,2-diisohexadecanoyl-sn-glycerol 3-phosphate_c0	C35H68O8P	1			-361.84		cpd15682
cpd00638_c0	Deamido-NAD_c0	C21H24N6O15P2	1	SENPVEZBRZQVST-HISDBWNOSA-L	Nc1ncnc2c1ncn2C1OC(COP(-O)([O-])OP(-O)([O-])OCC2OC([n+]3cccc(C(-O)[O-])c3)C(O)C2O)C(O)C1O	-572.03	C00857	cpd00638
cpd00065_e0	L-Tryptophan_e0	C11H12N2O2	1	QIVBCDIJIAJPQS-VIFPVBQESA-N	NC(Cc1c[nH]c2ccccc12)C(-O)O	-25	C00078	cpd00065
cpd00126_c0	GMP_c0	C10H12N5O8P	1	RQFCJASXJCIDSX-UUOKFMHZSA-L	N-c1nc([O-])c2ncn(C3OC(COP(-O)([O-])O)C(O)C3O)c2[nH]1	-308.3	C00144	cpd00126
cpd00151_c0	Thymine_c0	C5H6N2O2	1	RWQNBRDOKXIBIV-UHFFFAOYSA-N	Cc1cnc(O)nc1O	-61.48	C00178	cpd00151
cpd15772_c0	Isohexadecanoyllipoteichoic acid (n-24), linked, N-acetyl-D-glucosamine_c0	C311H544N24O255P24	1			-10546.5		cpd15772
cpd15342_c0	2-Acyl-sn-glycero-3-phosphoethanolamine octadec-11-enoyl_c0	C23H46NO7P	1			-300.86		cpd15342
cpd00873_c0	Nicotinate ribonucleotide_c0	C11H12NO9P	1	JOUIQRNQJGXQDC-ZYUZMQFOSA-L	O-C([O-])c1ccc[n+](C2OC(COP(-O)([O-])[O-])C(O)C2O)c1	-380.18	C01185	cpd00873
cpd02210_c0	Indoleglycerol phosphate_c0	C11H12NO6P	1	NQEQTYPJSIEPHW-MNOVXSKESA-L	O-P([O-])([O-])OCC(O)C(O)c1c[nH]c2ccccc12	-267.57	C03506	cpd02210
cpd00208_c0	LACT_c0	C12H22O11	1	GUBGYTABKSRVRQ-QKKXKWKRSA-N	OCC1OC(OC2C(CO)OC(O)C(O)C2O)C(O)C(O)C1O	-376.76	C00243	cpd00208
cpd00099_e0	Cl-_e0	Cl	1	VEXZGXHMUGYJMC-UHFFFAOYSA-M	[Cl-]		C00698	cpd00099
cpd11587_c0	Ala-Gln_c0	C8H15N3O4	1	HJCMDXDYPOUFDY-WHFBIAKZSA-N	CC(N)C(O)-NC(CCC(-N)O)C(-O)O	-152.46		cpd11587
cpd01476_c0	Protoporphyrin_c0	C34H32N4O4	1	KSFOVUSSGSKXFI-UJJXFSCMSA-L	C-Cc1c(C)c2cc3[nH]c(cc4nc(cc5[nH]c(cc1n2)c(C)c5CCC(-O)[O-])c(CCC(-O)[O-])c4C)c(C)c3C-C		C02191	cpd01476
cpd00712_c0	2-Dehydropantoate_c0	C6H9O4	1	PKVVTUWHANFMQC-UHFFFAOYSA-M	CC(C)(CO)C(-O)C(-O)[O-]	-149.1	C00966	cpd00712
cpd00024_c0	2-Oxoglutarate_c0	C5H4O5	1	KPGXRSRHYNQIFN-UHFFFAOYSA-L	O-C([O-])CCC(-O)C(-O)[O-]	-188.9	C00026	cpd00024
M-QAoxd-c0_c0	QAoxd_c0	*	1					cpd00000
cpd11485_c0	3-oxohexadecanoyl-acp_c0	C27H50N2O9PRS	1				C05762	cpd11485
cpd03416_c0	CoproporphyrinogenI_c0	C36H40N4O8	1	WIUGGJKHYQIGNH-UHFFFAOYSA-J	Cc1c2[nH]c(c1CCC(-O)[O-])Cc1[nH]c(c(CCC(-O)[O-])c1C)Cc1[nH]c(c(CCC(-O)[O-])c1C)Cc1[nH]c(c(CCC(-O)[O-])c1C)C2		C05768	cpd03416
cpd00683_c0	Dihydropteroate_c0	C14H13N6O3	1	WBFYVDCHGVNRBH-UHFFFAOYSA-M	N-c1nc([O-])c2c([nH]1)NCC(CNc1ccc(C(-O)O)cc1)-N2	12.16	C00921	cpd00683
cpd11531_c0	9-methyl-trans-dec-2-enoyl-ACP_c0	C22H39N2O8PRS	1					cpd11531
cpd02371_c0	D-Tagatose 1,6-biphosphate_c0	C6H10O12P2	1	RNBGYGVWRKECFJ-OEXCPVAWSA-J	O-P([O-])([O-])OCC1OC(O)(COP(-O)([O-])[O-])C(O)C1O	-644.17	C03785	cpd02371
cpd15274_c0	Octadecenoyl-CoA_c0	C39H65N7O17P3S	1			-739.1		cpd15274
cpd08928_c0	L-Threonine phosphate_c0	C4H8NO6P	1	USRGIUJOYOXOQJ-GBXIJSLDSA-L	CC(OP(-O)([O-])O)C(N)C(-O)[O-]	-336.84	C12147	cpd08928
cpd02711_c0	2-Keto-3-deoxy-6-phosphogluconate_c0	C6H8O9P	1	OVPRPPOVAXRCED-WVZVXSGGSA-K	O-C([O-])C(-O)CC(O)C(O)COP(-O)([O-])[O-]	-432.64	C04442	cpd02711
cpd00931_c0	5-Amino-6--5-phosphoribosylaminouracil_c0	C9H13N4O9P	1	LZEXYCAGPMYXLX-UMMCILCDSA-L	Nc1c([O-])nc([O-])nc1NC1OC(COP(-O)(O)O)C(O)C1O	-394.67	C01268	cpd00931
cpd00524_c0	2-Inosose_c0	C6H10O6	1	VYEGBDHSGHXOGT-HYFGLKJPSA-N	O-C1C(O)C(O)C(O)C(O)C1O	-213.4	C00691	cpd00524
cpd02230_c0	Inositol 4-phosphate_c0	C6H11O9P	1	INAPMGSXUVUWAF-CNWJWELYSA-L	O-P([O-])([O-])OC1C(O)C(O)C(O)C(O)C1O	-432.46	C03546	cpd02230
cpd28070_c0	Reduced-Flavoproteins_c0	*	1					cpd28070
cpd00977_c0	dITP_c0	C10H12N4O13P3	1	UFJPAQSLHAGEBL-RRKCRQDMSA-K	O-P([O-])([O-])OP(-O)(O)OP(-O)(O)OCC1OC(n2cnc3c([O-])ncnc32)CC1O	-689.74	C01345	cpd00977
cpd00034_c0	Zn2+_c0	Zn	1	PTFCDOFLOPIGGS-UHFFFAOYSA-N	[Zn+2]		C00038	cpd00034
cpd00046_c0	CMP_c0	C9H12N3O8P	1	IERHLVCPSMICTF-XVFCMESISA-L	N-c1ccn(C2OC(COP(-O)([O-])O)C(O)C2O)c([O-])n1	-345.38	C00055	cpd00046
cpd15680_c0	1,2-diisopentadecanoyl-sn-glycerol 3-phosphate_c0	C33H64O8P	1			-365.08		cpd15680
cpd11555_c0	8-methyl-3-hydroxy-nonanoyl-ACP_c0	C21H39N2O9PRS	1					cpd11555
cpd00128_c0	Adenine_c0	C5H5N5	1	GFFGJBXGBJISGV-UHFFFAOYSA-N	Nc1nc[nH]c2ncnc1-2	78.85	C00147	cpd00128
cpd15344_c0	2-Acyl-sn-glycero-3-phosphoglycerol tetradecanoyl_c0	C20H40O9P	1			-401.37		cpd15344
cpd09844_c0	(3S)-3-Hydroxyadipyl-CoA_c0	C27H39N7O20P3S	1	OTEACGAEDCIMBS-UHFFFAOYSA-I	CC(C)(COP(-O)(O)OP(-O)(O)OCC1OC(n2cnc3c(N)ncnc32)C(O)C1OP(-O)([O-])[O-])C(O)C([O-])-NCCC([O-])-NCCSC(-O)CC(O)CCC(-O)[O-]	-896.84	C14145	cpd09844
cpd03220_c0	gamma-Carotene_c0	C40H56	1	HRQKOYFGHJYEFS-BXOLYSJBSA-N	CC(C)-CCCC(C)-CC-CC(C)-CC-CC(C)-CC-CC-C(C)C-CC-C(C)C-CC1-C(C)CCCC1(C)C	261.33	C05435	cpd03220
cpd00287_c0	3-Oxo-2-methylpropanoate_c0	C4H5O3	1	VOKUMXABRRXHAR-VKHMYHEASA-M	CC(C-O)C(-O)[O-]	-112.07	C00349	cpd00287
cpd11543_c0	15-methyl-trans-hexa-dec-2-enoyl-ACP_c0	C28H51N2O8PRS	1					cpd11543
cpd00034_e0	Zn2+_e0	Zn	1	PTFCDOFLOPIGGS-UHFFFAOYSA-N	[Zn+2]		C00038	cpd00034
cpd00116_e0	Methanol_e0	CH4O	1	OKKJLVBELUTLKV-UHFFFAOYSA-N	CO	-41.9	C00132	cpd00116
cpd00871_c0	D-Ribulose 1,5-bisphosphate_c0	C5H8O11P2	1	YAHZABJORDUQGO-NQXXGFSBSA-J	O-C(COP(-O)([O-])[O-])C(O)C(O)COP(-O)([O-])[O-]	-606	C01182	cpd00871
cpd02021_c0	Succinylbenzoyl-CoA_c0	C32H39N7O20P3S	1	KVAQAPQXOXTRAE-UHFFFAOYSA-I	CC(C)(COP(-O)(O)OP(-O)(O)OCC1OC(n2cnc3c(N)ncnc32)C(O)C1OP(-O)([O-])[O-])C(O)C([O-])-NCCC([O-])-NCCSC(-O)CCC(-O)c1ccccc1C(-O)[O-]	-859.92	C03160	cpd02021
cpd02920_c0	2-Amino-4-hydroxy-6-hydroxymethyl-7-8-dihydropteridinediphosphate_c0	C7H9N5O8P2	1	FCQGJGLSOWZZON-UHFFFAOYSA-L	N-c1nc([O-])c2c([nH]1)NCC(COP(-O)(O)OP(-O)([O-])O)-N2	-423.61	C04807	cpd02920
cpd11589_c0	gly-asp-L_c0	C6H9N2O5	1	SCCPDJAQCXWPTF-VKHMYHEASA-M	NCC([O-])-NC(CC(-O)O)C(-O)O	-196.33		cpd11589
cpd02557_c0	Farnesylfarnesylgeraniol_c0	C40H66O7P2	1	BZORESSIXXHLNB-DJMILUHSSA-N	CC(C)-CCCC(C)-CCCC(C)-CCCC(C)-CCCC(C)-CCCC(C)-CCCC(C)-CCCC(C)-CCO	177.95	C04146	cpd02557
cpd01242_c0	Thyminose_c0	C5H10O4	1	ASJSAQIRZKANQN-UHFFFAOYSA-N	O-CCC(O)C(O)CO	-141.5	C01801	cpd01242
cpd02182_c0	(R)-S-Lactoylglutathione_c0	C13H20N3O8S	1	VDYDCVUWILIYQF-UHFFFAOYSA-M	CC(O)C(-O)SCC(N-C([O-])CCC(N)C(-O)O)C(O)-NCC(-O)O	-291.21	C03451	cpd02182
cpd15309_c0	1,2-Diacyl-sn-glycerol dihexadecanoyl_c0	C35H68O5	1			-145.72		cpd15309
cpd03919_c0	Adenosyl cobinamide phosphate_c0	C58H86CoN16O14P	1	MQCMBMUJJHSGIF-QMUWONGRSA-K	CC1-C2N-C(C-C3N-C(C(C)-C4NC(C)(C5N-C1C(C)(CCC(O)-NCC(C)OP(-O)(O)O)C5CC(-N)O)C(C)(CC(-N)O)C4CCC(-N)[O-])C(C)(CC(-N)O)C3CCC([NH-])-O)C(C)(C)C2CCC(-N)[O-].[CH2]C1OC(n2cnc3c(N)ncnc32)C(O)C1O.[Co+2]		C06509	cpd03919
cpd11483_c0	(R)-3-Hydroxyoctanoyl-[acyl-carrier protein]_c0	C19H36N2O9PRS	1				C04620	cpd11483
cpd02090_c0	Glycerophosphoglycerol_c0	C6H14O8P	1	LLCSXHMJULHSJN-UHFFFAOYSA-M	O-P([O-])(OCC(O)CO)OCC(O)CO	-383.36	C03274	cpd02090
cpd00347_c0	5-10-Methenyltetrahydrofolate_c0	C20H20N7O6	1	MEANFMOQMXYMCT-OLZOCXBDSA-M	N-c1nc(O)c2c([nH]1)NCC1C[N+](c3ccc(C(O)-NC(CCC(-O)[O-])C(-O)[O-])cc3)-CN21	-97	C00445	cpd00347
cpd00089_c0	Glucose-1-phosphate_c0	C6H11O9P	1	HXXFSFRBOHSIMQ-VFUOTHLCSA-L	O-P([O-])([O-])OC1OC(CO)C(O)C(O)C1O	-430.78	C00103	cpd00089
cpd00299_c0	dUMP_c0	C9H11N2O8P	1	JSRLJPSBLDHEIO-SHYZEUOFSA-L	O-c1nc([O-])ccn1C1CC(O)C(COP(-O)([O-])O)O1	-357.93	C00365	cpd00299
M-P680red-c0_c0	P680red_c0	*	1					cpd00000
cpd00022_c0	Acetyl-CoA_c0	C23H34N7O17P3S	1	ZSLZBFCDCINBPY-ZSJPKINUSA-J	CC(-O)SCCN-C([O-])CCN-C([O-])C(O)C(C)(C)COP(-O)(O)OP(-O)(O)OCC1OC(n2cnc3c(N)ncnc32)C(O)C1OP(-O)([O-])[O-]	-785.83	C00024	cpd00022
cpd11521_c0	5-methyl-3-oxo-hexanoyl-ACP_c0	C18H31N2O9PRS	1					cpd11521
cpd11416_c0	Biomass_c0	*	1					cpd11416
cpd03148_c0	Chlorophyll a_c0	C55H72MgN4O5	1	VSRAJQZEEBBURZ-ONWAGYJKSA-M	C-Cc1c(C)c2cc3nc(c4c5c(c(C)c(cc6[n-]c(cc1n2)c(C)c6CC)-n-5)c([O-])[c-]4C(-O)OC)C(CCC(-O)OCC-C(C)CCCC(C)CCCC(C)CCCC(C)C)C3C.[Mg+2]		C05306	cpd03148
cpd00221_c0	D-Lactate_c0	C3H5O3	1	JVTAAEKCZFNVCJ-UWTATZPHSA-M	CC(O)C(-O)[O-]	-123.17	C00256	cpd00221
cpd00183_c0	Sarcosine_c0	C3H7NO2	1	FSYKKLYZXJSNPZ-UHFFFAOYSA-N	CNCC(-O)O	-79.18	C00213	cpd00183
cpd08625_c0	5-Hydroxyisourate_c0	C5H4N4O4	1	LTQYPAVLAYVKTK-UHFFFAOYSA-N	O-C1N-C(O)C2(O)NC(O)-NC2-N1	-139.18	C11821	cpd08625
cpd00908_c0	Glycerophosphoethanolamine_c0	C5H14NO6P	1	JZNWSCPGTDBMEW-UHFFFAOYSA-N	NCCOP(-O)(O)OCC(O)CO	-311.69	C01233	cpd00908
cpd15669_c0	glycerol teichoic acid (n-45), linked, glucose substituted_c0	C461H809N10O484P46R	1					cpd15669
cpd28082_c0	Reduced-ferredoxins_c0	R	1					cpd28082
cpd15239_c0	Hexadecenoyl-ACP_c0	C27H49N2O8PRS	1					cpd15239
cpd14718_c0	7-Cyano-7-deazaguanine_c0	C7H5N5O	1	FMKSMYDYKXQYRV-UHFFFAOYSA-N	N#Cc1c[nH]c2[nH]c(-N)nc(O)c12	45.43	C15996	cpd14718
cpd00722_c0	O-Acetyl-L-serine_c0	C5H9NO4	1	VZXPDPZARILFQX-BYPYZUCNSA-N	CC(-O)OCC(N)C(-O)O	-161.6	C00979	cpd00722
cpd00067_c0	H+_c0	H	1	GPRLSGONYQIRFK-UHFFFAOYSA-N	[H+]	-9.53	C00080	cpd00067
cpd00090_c0	IDP_c0	C10H12N4O11P2	1	JPXZQMKKFWMMGK-KQYNXXCUSA-L	O-P([O-])(O)OP(-O)(O)OCC1OC(n2cnc3c([O-])ncnc32)C(O)C1O	-521.58	C00104	cpd00090
cpd00965_c0	Hg_c0	H2Hg	1	QSHDDOUJBYECFT-UHFFFAOYSA-N	[Hg]		C01319	cpd00965
cpd04918_c0	D-Glycero-D-manno-heptose7-phosphate_c0	C7H13O10P	1	SDADNVAZGVDAIM-KLJZZCKASA-L	O-P([O-])([O-])OCC(O)C1OC(O)C(O)C(O)C1O	-467.2	C07836	cpd04918
cpd00277_c0	Deoxyguanosine_c0	C10H13N5O4	1	YKBGVTZYEHREMT-KVQBGUIXSA-N	N-c1nc(O)c2ncn(C3CC(O)C(CO)O3)c2[nH]1	-55.96	C00330	cpd00277
cpd21085_c0	L-Asp(4-L-Arg)_c0	C10H19N5O5	1	QCGCETFHYOEVAI-WDSKDSINSA-N	N-C(N)NCCCC(N-C(O)CC(N)C(-O)O)C(-O)O	-182.37	C19843	cpd21085
cpd00116_c0	Methanol_c0	CH4O	1	OKKJLVBELUTLKV-UHFFFAOYSA-N	CO	-41.9	C00132	cpd00116
cpd00359_c0	indol_c0	C8H7N	1	SIKJAQJRHWYJAI-UHFFFAOYSA-N	c1ccc2[nH]ccc2c1	54.41	C00463	cpd00359
cpd03126_c0	(2E)-Hexadecenoyl-CoA_c0	C37H60N7O17P3S	1	JUPAQFRKPHPXLD-MSHHSVQMSA-J	CCCCCCCCCCCCCC-CC(-O)SCCN-C([O-])CCN-C([O-])C(O)C(C)(C)COP(-O)(O)OP(-O)(O)OCC1OC(n2cnc3c(N)ncnc32)C(O)C1OP(-O)([O-])[O-]	-742.34	C05272	cpd03126
cpd01695_c0	Myristoyl-CoA_c0	C35H58N7O17P3S	1	DUAFKXOFBZQTQE-QSGBVPJFSA-J	CCCCCCCCCCCCCC(-O)SCCN-C([O-])CCN-C([O-])C(O)C(C)(C)COP(-O)(O)OP(-O)(O)OCC1OC(n2cnc3c(N)ncnc32)C(O)C1OP(-O)([O-])[O-]	-766.39	C02593	cpd01695
cpd15508_c0	three disacharide linked murein units (tetrapeptide crosslinked tetrapeptide (A2pm->D-ala) & tetrapeptide corsslinked tetrapeptide (A2pm->D-ala)) (middle of chain)_c0	C111H167N21O58	1			-1825.76		cpd15508
cpd00161_c0	L-Threonine_c0	C4H9NO3	1	AYFVYJQAPQTCCC-GBXIJSLDSA-N	CC(O)C(N)C(-O)O	-124.34	C00188	cpd00161
cpd00056_c0	TPP_c0	C12H17N4O7P2S	1	AYEKOFBPNLCAJY-UHFFFAOYSA-M	Cc1ncc(C[n+]2csc(CCOP(-O)([O-])OP(-O)([O-])O)c2C)c(-N)[nH]1	-368.32	C00068	cpd00056
cpd02964_c0	UDP-N-acetylmuramoyl-L-alanyl-D-gamma-glutamyl-meso-2-6-diaminopimelate_c0	C35H51N7O26P2	1	QUHLBZKCGUXHGP-BHBBPGSKSA-J	CC([O-])-NC1C(OP(-O)(O)OP(-O)(O)OCC2OC(n3ccc([O-])nc3-O)C(O)C2O)OC(CO)C(O)C1OC(C)C(O)-NC(C)C([O-])-NC(CCC([O-])-NC(CCCC(N)C(-O)O)C(-O)O)C(-O)O	-1064.55	C04877	cpd02964
cpd00104_e0	BIOT_e0	C10H15N2O3S	1	YBJHBAHKTGYVGT-ZKWXMUAHSA-M	O-C([O-])CCCCC1SCC2N-C(O)NC21	-109.02	C00120	cpd00104
cpd15310_c0	1,2-Diacyl-sn-glycerol dihexadec-9-enoyl_c0	C35H64O5	1			-101		cpd15310
cpd03171_c0	GDP-4-oxo-L-rhamnose_c0	C16H21N5O15P2	1	PNHLMHWWFOPQLK-CCAKUQLUSA-L	CC1OC(OP(-O)(O)OP(-O)([O-])OCC2OC(n3cnc4c([O-])nc(-N)[nH]c43)C(O)C2O)C(O)C(O)C1-O	-630.29	C05344	cpd03171
M-CytQioxd-c0_c0	CytQioxd_c0	*	1					cpd00000
cpd00091_c0	UMP_c0	C9H11N2O9P	1	DJJCXFVJDGTHFX-XVFCMESISA-L	O-c1nc([O-])ccn1C1OC(COP(-O)([O-])O)C(O)C1O	-397.77	C00105	cpd00091
cpd11504_c0	8-methyl-3-oxo-decanoyl-ACP_c0	C22H39N2O9PRS	1					cpd11504
cpd00171_c0	D-Ribulose5-phosphate_c0	C5H9O8P	1	FNZLKVNUWIIPSJ-UHNVWZDZSA-L	O-C(CO)C(O)C(O)COP(-O)([O-])[O-]	-393.5	C00199	cpd00171
cpd11206_c0	Precorrin 1_c0	C41H38N4O16	1	CJLVUWULFKHGFB-NZCAJUPMSA-F	CC1(CC(-O)[O-])C2-Cc3[nH]c(c(CCC(-O)[O-])c3CC(-O)[O-])Cc3[nH]c(c(CC(-O)[O-])c3CCC(-O)[O-])Cc3[nH]c(c(CC(-O)[O-])c3CCC(-O)[O-])CC(-N2)C1CCC(-O)[O-]		C15527	cpd11206
cpd03127_c0	(2E)-Tetradecenoyl-CoA_c0	C35H56N7O17P3S	1	MBCVYCOKMMMWLX-YYMFEJJQSA-J	CCCCCCCCCCCC-CC(-O)SCCN-C([O-])CCN-C([O-])C(O)C(C)(C)COP(-O)(O)OP(-O)(O)OCC1OC(n2cnc3c(N)ncnc32)C(O)C1OP(-O)([O-])[O-]	-745.58	C05273	cpd03127
cpd02535_c0	2,3-Dihydroxy-3-methylvalerate_c0	C6H11O4	1	PDGXJDXVGMHUIR-UJURSFKZSA-M	CCC(C)(O)C(O)C(-O)[O-]	-159.58	C04104	cpd02535
cpd00136_c0	4-Hydroxybenzoate_c0	C7H5O3	1	FJKROLUGYXJWQN-UHFFFAOYSA-M	O-C(O)c1ccc([O-])cc1	-92.53	C00156	cpd00136
cpd03448_c0	2-Octaprenyl-3-methyl-6-methoxy-1,4-benzoquinone_c0	C48H72O3	1	FLYBTLROCQBHMR-KFSSTAEESA-N	COC1-CC(-O)C(C)-C(CC-C(C)CCC-C(C)CCC-C(C)CCC-C(C)CCC-C(C)CCC-C(C)CCC-C(C)CCC-C(C)C)C1-O	166.11	C05814	cpd03448
cpd15500_c0	Menaquinone 8_c0	C51H72O2	1	PTWSIIUEOFZCHW-NTCAYCPXSA-N	CC(C)-CCCC(C)-CCC1-C(C)C(-O)c2ccccc2C1-O	206.06		cpd15500
cpd15489_c0	inner core oligosaccharide lipid A_c0	C145H255N2O74P4	1			-2818.46		cpd15489
cpd11482_c0	(R)-3-Hydroxydecanoyl-[acyl-carrier protein]_c0	C21H40N2O9PRS	1				C04619	cpd11482
cpd00434_c0	4-Aminobutanal_c0	C4H10NO	1	DZQLQEYLEYWJIB-UHFFFAOYSA-O	[NH3+]CCCC-O	-31.79	C00555	cpd00434
cpd15684_c0	CDP-1,2-dianteisoheptadecanoylglycerol_c0	C46H83N3O15P2	1			-637.98		cpd15684
cpd15386_c0	L-alanine-D-glutamate-meso-2,6-diaminoheptanedioate_c0	C15H25N4O8	1			-301.43		cpd15386
M-pqh2-u0_z0	pqh2_u0	*	1					cpd00000
cpd00239_c0	H2S_c0	HS	1	RWSOTUBLDIXVET-UHFFFAOYSA-M	[SH-]	-6.66	C00283	cpd00239
cpd14588_c0	9,9'-Di-cis-zeta-carotene_c0	C40H60	1	BIWLELKAFXRPDE-ZURBLSRNSA-N	CC(C)-CCCC(C)-CCCC(C)-CC-CC(C)-CC-CC-C(C)C-CC-C(C)CCC-C(C)CCC-C(C)C	256.02	C15857	cpd14588
cpd00755_c0	Hydroxymethylbilane_c0	C40H38N4O17	1	WDFJYRZCZIUBPR-UHFFFAOYSA-F	O-C([O-])CCc1c[nH]c(Cc2[nH]c(Cc3[nH]c(Cc4[nH]c(CO)c(CC(-O)[O-])c4CCC(-O)[O-])c(CC(-O)[O-])c3CCC(-O)[O-])c(CC(-O)[O-])c2CCC(-O)[O-])c1CC(-O)[O-]	-479.5	C01024	cpd00755
cpd11310_c0	5-phosphoribosyl-5-carboxyaminoimidazole_c0	C9H12N3O9P	1	JHLXDWGVSYMXPL-XVFCMESISA-K	O-C([O-])Nc1cncn1C1OC(COP(-O)([O-])[O-])C(O)C1O	-386.58	C15667	cpd11310
cpd11551_c0	6-methyl-3-hydroxy-heptanoyl-ACP_c0	C19H35N2O9PRS	1					cpd11551
cpd11494_c0	Acetyl-ACP_c0	C13H24N2O8PRS	1				C03939	cpd11494
cpd15340_c0	2-Acyl-sn-glycero-3-phosphoethanolamine hexadec-9-enoyl_c0	C21H42NO7P	1			-304.1		cpd15340
M-Mnred-c0_c0	Mnred_c0	*	1					cpd00000
cpd15753_c0	Anteisopentadecanoyllipoteichoic acid (n-24), linked, unsubstituted_c0	C117H228O135P24	1			-6881.86		cpd15753
cpd12005_c0	Lipoylprotein_c0	CHRS2	1				C02051	cpd12005
cpd03608_c0	4-Hydroxy-L-threonine_c0	C4H9NO4	1	JBNUARFQOCGDRK-GBXIJSLDSA-N	NC(C(-O)O)C(O)CO	-160.57	C06056	cpd03608
cpd01507_c0	3-Oxoadipyl-CoA_c0	C27H42N7O20P3S	1	VKKKAAPGXHWXOO-BIEWRJSYSA-I	CC(C)(COP(-O)(O)OP(-O)(O)OCC1OC(n2cnc3c(N)ncnc32)C(O)C1OP(-O)([O-])[O-])C(O)C([O-])-NCCC([O-])-NCCSC(-O)CC(-O)CCC(-O)[O-]	-888.82	C02232	cpd01507
M-P700red-c0_c0	P700red_c0	*	1					cpd00000
cpd00858_c0	L-Glutamate5-semialdehyde_c0	C5H9NO3	1	KABXUUFDPUOJMW-BYPYZUCNSA-N	NC(CCC-O)C(-O)O	-111.43	C01165	cpd00858
cpd00227_c0	L-Homoserine_c0	C4H9NO3	1	UKAUYVFTDYCKQA-VKHMYHEASA-N	NC(CCO)C(-O)O	-122.53	C00263	cpd00227
cpd01679_c0	N-Methylhydantoin_c0	C4H6N2O2	1	RHYBFKMFHLPQPH-UHFFFAOYSA-N	CN1CC(O)-NC1-O	-60.99	C02565	cpd01679
cpd11585_c0	L-alanylglycine_c0	C5H10N2O3	1	CXISPYVYMQWFLE-VKHMYHEASA-N	CC(N)C(O)-NCC(-O)O	-118.5		cpd11585
cpd15603_e0	Gly-Cys_e0	C5H10N2O3S	1					cpd15603
cpd00033_c0	Glycine_c0	C2H5NO2	1	DHMQDGOQFOQNFH-UHFFFAOYSA-N	NCC(-O)O	-87.73	C00037	cpd00033
cpd03586_c0	kdo2-lipid iva_c0	C84H148N2O37P2	1	XAOLJGCZESYRFT-VHSKNIDJSA-H	CCCCCCCCCCCC(O)CC(-O)OC1C(O)C(COC2OC(COC3(C(-O)[O-])CC(OC4(C(-O)[O-])CC(O)C(O)C(C(O)CO)O4)C(O)C(C(O)CO)O3)C(OP(-O)([O-])[O-])C(OC(-O)CC(O)CCCCCCCCCCC)C2N-C([O-])CC(O)CCCCCCCCCCC)OC(OP(-O)(O)O)C1N-C([O-])CC(O)CCCCCCCCCCC	-1411.42	C06025	cpd03586
cpd27484_c0	MPT-Synthases_c0	*	1					cpd27484
cpd03414_c0	UroporphyrinogenI_c0	C40H36N4O16	1	QTTNOSKSLATGQB-UHFFFAOYSA-F	O-C([O-])CCc1c2[nH]c(c1CC(-O)[O-])Cc1[nH]c(c(CC(-O)[O-])c1CCC(-O)[O-])Cc1[nH]c(c(CC(-O)[O-])c1CCC(-O)[O-])Cc1[nH]c(c(CC(-O)[O-])c1CCC(-O)[O-])C2		C05766	cpd03414
cpd00068_c0	ITP_c0	C10H12N4O14P3	1	HAEJPQIATWHALX-KQYNXXCUSA-K	O-P([O-])([O-])OP(-O)(O)OP(-O)(O)OCC1OC(n2cnc3c([O-])ncnc32)C(O)C1O	-729.58	C00081	cpd00068
cpd00343_c0	N-Carbamoyl-L-aspartate_c0	C5H6N2O5	1	HLKXYZVTANABHZ-REOHCLBHSA-L	N-C(O)NC(CC(-O)[O-])C(-O)[O-]	-203.96	C00438	cpd00343
cpd11516_c0	14-methyl-3-oxo-hexa-decanoyl-ACP_c0	C28H51N2O9PRS	1					cpd11516
cpd00215_e0	Pyridoxal_e0	C8H9NO3	1	RADKZDMFGJYCBB-UHFFFAOYSA-N	Cc1ncc(CO)c(C-O)c1O	-59.5	C00250	cpd00215
cpd02547_c0	(R)-1-Aminopropan-2-yl phosphate_c0	C3H9NO4P	1	YBOLZUJJGUZUDC-GSVOUGTGSA-M	CC(CN)OP(-O)([O-])O	-257.2	C04122	cpd02547
cpd00446_c0	cAMP_c0	C10H11N5O6P	1	IVOMOUWHDPKRLL-KQYNXXCUSA-M	Nc1ncnc2c1ncn2C1OC2COP(-O)([O-])OC2C1O	-191.87	C00575	cpd00446
cpd15339_c0	2-Acyl-sn-glycero-3-phosphoethanolamine (n-C16:0)_c0	C21H44NO7P	1			-326.46		cpd15339
cpd00834_c0	Phosphopantetheine_c0	C11H21N2O7PS	1	JDMUPRLRUUMCTL-VIFPVBQESA-L	CC(C)(COP(-O)(O)O)C(O)C([O-])-NCCC([O-])-NCCS	-347.644	C01134	cpd00834
cpd15477_c0	glucosyl-glucosyl-galactosyl-glucosyl-inner core oligosaccharide lipid A_c0	C169H291N2O94P4	1	DJHBKVISRABJNG-HEIPHTFDSA-C	CCCCCCCCCCCCCC(-O)OC(CCCCCCCCCCC)CC(-O)OC1C(N-C([O-])CC(CCCCCCCCCCC)OC(-O)CCCCCCCCCCC)C(OCC2OC(OP(-O)(O)O)C(N-C([O-])CC(O)CCCCCCCCCCC)C(OC(-O)CC(O)CCCCCCCCCCC)C2O)OC(COC2(C(-O)[O-])CC(OC3(C(-O)[O-])CC(OC4(C(-O)[O-])CC(O)C(O)C(C(O)CO)O4)C(OC4OC(C)C(O)C(O)C4O)C(C(O)CO)O3)C(OC3OC(C(O)CO)C(OP(-O)([O-])[O-])C(OC4OC(C(O)COC5OC(C(O)CO)C(O)C(O)C5O)C(OP(-O)([O-])[O-])C(OC5OC(COC6OC(CO)C(O)C(O)C6O)C(O)C(OC…	-3452.38		cpd15477
cpd00286_c0	Undecaprenylphosphate_c0	C55H89O4P	1	UFPHFKCTOZIAFY-RDQGWRCRSA-L	CC(C)-CCCC(C)-CCCC(C)-CCCC(C)-CCCC(C)-CCCC(C)-CCCC(C)-CCCC(C)-CCCC(C)-CCCC(C)-CCCC(C)-CCOP(-O)([O-])[O-]	49.72	C00348	cpd00286
cpd11435_c0	fa1coa_c0	C35H59N7O17P3S	1			-768.2		cpd11435
cpd02419_c0	Nonaprenyl-4-hydroxybenzoate_c0	C52H77O3	1	YKKKMRBEPIZPBH-XWEAJCOCSA-M	CC(C)-CCCC(C)-CCCC(C)-CCCC(C)-CCCC(C)-CCCC(C)-CCCC(C)-CCCC(C)-CCCC(C)-CCc1cc(C(-O)O)ccc1[O-]	157.03	C03885	cpd02419
cpd00205_c0	K+_c0	K	1	NPYPAHLBTDXSSS-UHFFFAOYSA-N	[K+]		C00238	cpd00205
cpd15524_c0	1,2-dihexadecanoyl-sn-glycerol 3-phosphate_c0	C35H68O8P	1			-358.22		cpd15524
cpd00055_c0	Formaldehyde_c0	CH2O	1	WSFSSNUMVMOOMR-UHFFFAOYSA-N	C-O	-31.2	C00067	cpd00055
cpd03495_c0	Undecaprenyl-diphospho-N-acetylmuramoyl--N-acetylglucosamine-L-ala-D-glu-meso-2-6-diaminopimeloyl-D-ala-D-ala_c0	C95H152N8O28P2	1	OXJNZXDFVLDLEI-MBCYCBSHSA-J	CC(C)-CCCC(C)-CCCC(C)-CCCC(C)-CCCC(C)-CCCC(C)-CCCC(C)-CCCC(C)-CCCC(C)-CCCC(C)-CCCC(C)-CCOP(-O)(O)OP(-O)(O)OC1OC(CO)C(OC2OC(CO)C(O)C(O)C2N-C(C)[O-])C(OC(C)C(O)-NC(C)C(O)-NC(CCC([O-])-NC(CCCC(N)C(-O)O)C(O)-NC(C)C([O-])-NC(C)C(-O)O)C(-O)O)C1N-C(C)[O-]	-831.43	C05898	cpd03495
cpd17041_c0	Protein biosynthesis_c0	*	1					cpd17041
cpd08289_c0	1-deoxy-D-xylulose5-phosphate_c0	C5H9O7P	1	AJPADPZSRRUGHI-RFZPGFLSSA-L	CC(-O)C(O)C(O)COP(-O)([O-])[O-]	-357.27	C11437	cpd08289
M-A1red-c0_c0	A1red_c0	*	1					cpd00000
cpd01335_c0	Octanoyl-CoA_c0	C29H46N7O17P3S	1	KQMZYOXOBSXMII-CECATXLMSA-J	CCCCCCCC(-O)SCCN-C([O-])CCN-C([O-])C(O)C(C)(C)COP(-O)(O)OP(-O)(O)OCC1OC(n2cnc3c(N)ncnc32)C(O)C1OP(-O)([O-])[O-]	-776.11	C01944	cpd01335
cpd04097_e0	Pb_e0	Pb	1	RVPVRDXYQKGNMQ-UHFFFAOYSA-N	[Pb+2]		C06696	cpd04097
cpd02569_c0	2-Oxo-3-hydroxyisovalerate_c0	C5H7O4	1	DNOPJXBPONYBLB-UHFFFAOYSA-M	CC(C)(O)C(-O)C(-O)[O-]	-150.72	C04181	cpd02569
cpd00021_c0	Fe2+_c0	Fe	1	XEEYBQQBJWHFJM-UHFFFAOYSA-N	[Fe]	0	C00023	cpd00021
cpd00193_c0	APS_c0	C10H12N5O10PS	1	IRLPACMLTUPBCL-KQYNXXCUSA-L	Nc1ncnc2c1ncn2C1OC(COP(-O)([O-])OS(-O)(-O)[O-])C(O)C1O	-367.85	C00224	cpd00193
cpd15705_c0	1,2-Dianteisopentadecanoyl-sn-glycerol_c0	C33H64O5	1			-152.58		cpd15705
cpd15317_c0	1-Acyl-sn-glycero-3-phosphoethanolamine hexadec-9-enoyl_c0	C21H42NO7P	1			-304.1		cpd15317
cpd00525_c0	UDP-N-acetylmuramoyl-L-alanyl-D-glutamate_c0	C28H39N5O23P2	1	OJZCATPXPWFLHF-HPUCEMLMSA-J	CC([O-])-NC1C(OP(-O)(O)OP(-O)(O)OCC2OC(n3ccc([O-])nc3-O)C(O)C2O)OC(CO)C(O)C1OC(C)C(O)-NC(C)C([O-])-NC(CCC(-O)[O-])C(-O)O	-958.02	C00692	cpd00525
cpd00800_c0	8-Amino-7-oxononanoate_c0	C9H17NO3	1	GUAHPAJOXVYFON-UHFFFAOYSA-N	CC(N)C(-O)CCCCCC(-O)O	-108.22	C01092	cpd00800
cpd22290_c0	Acceptor_c0	*	1					cpd22290
cpd01977_c0	4-Phospho-L-aspartate_c0	C4H6NO7P	1	IXZNKTPIYKDIGG-REOHCLBHSA-L	NC(CC(-O)OP(-O)([O-])O)C(-O)[O-]	-380.65	C03082	cpd01977
cpd11528_c0	7-methyl-octanoyl-ACP_c0	C20H37N2O8PRS	1					cpd11528
cpd00355_c0	Nicotinamide ribonucleotide_c0	C11H14N2O8P	1	DAYLJWODMCOQEW-TURQNECASA-M	N-C([O-])c1ccc[n+](C2OC(COP(-O)([O-])O)C(O)C2O)c1	-337.74	C00455	cpd00355
cpd15398_c0	N-Acetyl-D-glucosamine(anhydrous)N-Acetylmuramyl-tetrapeptide_c0	C37H57N7O20	1	ZTOWCORYLXDAAW-JOUWMGDHSA-L	CC([O-])-NC1C(OC2C3COC(O3)C(N-C(C)[O-])C2OC(C)C(O)-NC(C)C(O)-NC(CCC(-O)O)C(O)-NC(CCCC(N)C(-O)O)C(O)-NC(C)C(-O)O)OC(CO)C(O)C1O			cpd15398
cpd00412_c0	Deoxyuridine_c0	C9H12N2O5	1	MXHRCPNRJAMMIM-SHYZEUOFSA-N	O-c1nc(O)ccn1C1CC(O)C(CO)O1	-145.43	C00526	cpd00412
cpd15603_c0	Gly-Cys_c0	C5H10N2O3S	1					cpd15603
cpd08368_c0	Cobalt-precorrin 2_c0	C42H36CoN4O16	1	RDAZHPPNZOKNBE-QIISWYHFSA-D	CC1(CC(-O)[O-])c2cc3nc(cc4[n-]c(cc5[n-]c(cc(n2)C1CCC(-O)[O-])c(CC(-O)[O-])c5CCC(-O)[O-])c(CCC(-O)[O-])c4CC(-O)[O-])C(C)(CC(-O)[O-])C3CCC(-O)[O-].[Co+4]		C11538	cpd08368
cpd15362_c0	2-tetradec-7-enoyl-sn-glycerol 3-phosphate_c0	C17H32O7P	1			-324.33		cpd15362
cpd00731_e0	Ala-Ala_e0	C6H12N2O3	1	DEFJQIDDEAULHB-QWWZWVQMSA-N	CC(N)C(O)-NC(C)C(-O)O	-118.69	C00993	cpd00731
cpd11573_c0	Octodecanoyl-ACP_c0	C29H55N2O8PRS	1					cpd11573
cpd15662_c0	Prenol-45n teichoic acid-glucose substituted_c0	C476H836N2O467P47	1			-19616.9		cpd15662
cpd03917_c0	Adenosylcobyric acid_c0	C55H79CoN15O11	1	GOELZEWZSUSKBO-AVFCAEGCSA-M	CC1-C2N-C(C-C3N-C(C(C)-C4NC(C(CC(-N)O)C4(C)CCC(-O)O)C4(C)N-C1C(CCC(-N)O)C4(C)CC(-N)O)C(CCC(-N)O)C3(C)C)C(CCC(-N)[O-])C2(C)CC(-N)O.[CH2]C1OC(n2cnc3c(N)ncnc32)C(O)C1O.[Co+2]		C06507	cpd03917
cpd00641_c0	L-Histidinol_c0	C6H12N3O	1	ZQISRDCJNBUVMM-YFKPBYRVSA-O	[NH3+]C(CO)Cc1cnc[nH]1	-2.41	C00860	cpd00641
cpd02201_c0	4-phosphopantothenate_c0	C9H15NO8P	1	XHFVGHPGDLDEQO-ZETCQYMHSA-K	CC(C)(COP(-O)([O-])O)C(O)C([O-])-NCCC(-O)[O-]	-401.04	C03492	cpd02201
cpd01311_c0	Dethiobiotin_c0	C10H17N2O3	1	AUTOLBMXDDTRRT-UHFFFAOYSA-M	CC1N-C(O)NC1CCCCCC(-O)[O-]	-115.31	C01909	cpd01311
cpd03217_c0	Lycopene_c0	C40H56	1	OAIJSZIZWZSQBC-GYZMGTAESA-N	CC(C)-CCCC(C)-CC-CC(C)-CC-CC(C)-CC-CC-C(C)C-CC-C(C)C-CC-C(C)CCC-C(C)C	281.46	C05432	cpd03217
cpd00284_c0	6-Phospho-D-gluconate_c0	C6H10O10P	1	BIRSGZKFKXLSJQ-SQOUGZDYSA-K	O-C([O-])C(O)C(O)C(O)C(O)COP(-O)([O-])[O-]	-481.16	C00345	cpd00284
cpd00146_c0	Carbamoylphosphate_c0	CH2NO5P	1	FFQKYPRQEYGKAF-UHFFFAOYSA-L	N-C([O-])OP(-O)([O-])O	-310.26	C00169	cpd00146
cpd00043_c0	UDP-galactose_c0	C15H22N2O17P2	1	HSCJRCZFDFQWRP-LNYDKVEPSA-L	O-c1nc([O-])ccn1C1OC(COP(-O)([O-])OP(-O)(O)OC2OC(CO)C(O)C(O)C2O)C(O)C1O	-762.55	C00052	cpd00043
cpd00939_c0	Toxopyrimidine_c0	C6H9N3O	1	VUTBELPREDJDDH-UHFFFAOYSA-N	Cc1ncc(CO)c(-N)[nH]1	8.46	C01279	cpd00939
cpd00836_c0	S-Acetyldihydrolipoamide_c0	C10H19NO2S2	1	ARGXEXVCHMNAQU-UHFFFAOYSA-N	CC(-O)SC(CCS)CCCCC(-N)O	-61.184	C01136	cpd00836
cpd21088_c0	Pimelyl-[acyl-carrier protein] methyl ester_c0	C8H13O3RS	1				C19846	cpd21088
cpd11437_c0	fa3coa_c0	C36H61N7O17P3S	1			-766.58		cpd11437
M-ApcDEFe-c0_c0	ApcDEFe_c0	*	1					cpd00000
cpd00205_e0	K+_e0	K	1	NPYPAHLBTDXSSS-UHFFFAOYSA-N	[K+]		C00238	cpd00205
cpd15330_c0	1-tetradec-7-enoyl-sn-glycerol 3-phosphate_c0	C17H32O7P	1			-324.33		cpd15330
cpd08287_c0	4--cytidine5-diphospho-2-C-methyl-D-erythritol_c0	C14H23N3O14P2	1	YFAUKWZNPVBCFF-XHIBXCGHSA-L	CC(O)(CO)C(O)COP(-O)(O)OP(-O)([O-])OCC1OC(n2ccc(-N)nc2[O-])C(O)C1O	-646.09	C11435	cpd08287
cpd00008_c0	ADP_c0	C10H13N5O10P2	1	XTWYTFMLZFPYCI-KQYNXXCUSA-L	Nc1ncnc2c1ncn2C1OC(COP(-O)(O)OP(-O)([O-])[O-])C(O)C1O	-465.85	C00008	cpd00008
cpd00367_c0	Cytidine_c0	C9H13N3O5	1	UHDGCWIWMRVCDJ-XVFCMESISA-N	N-c1ccn(C2OC(CO)C(O)C2O)c(O)n1	-132.88	C00475	cpd00367
cpd03002_c0	Lipid A disaccharide_c0	C68H127N2O20P	1	HLDJGHAAKRKPAV-QDORLFPLSA-L	CCCCCCCCCCCC(O)CC(-O)OC1C(O)C(CO)OC(OCC2OC(OP(-O)(O)O)C(N-C([O-])CC(O)CCCCCCCCCCC)C(OC(-O)CC(O)CCCCCCCCCCC)C2O)C1N-C([O-])CC(O)CCCCCCCCCCC	-727.26	C04932	cpd03002
cpd00868_c0	p-hydroxyphenylpyruvate_c0	C9H7O4	1	KKADPXVIOXHVKN-UHFFFAOYSA-M	O-C(O)C(-O)Cc1ccc([O-])cc1	-115.3	C01179	cpd00868
cpd00791_c0	ProtoporphyrinogenIX_c0	C34H38N4O4	1	UHSGPDMIQQYNAX-UHFFFAOYSA-L	C-Cc1c2[nH]c(c1C)Cc1[nH]c(c(CCC(-O)[O-])c1C)Cc1[nH]c(c(C)c1CCC(-O)[O-])Cc1[nH]c(c(C)c1C-C)C2		C01079	cpd00791
cpd15510_c0	two linked disacharide pentapeptide and tetrapeptide murein units (uncrosslinked, middle of chain)_c0	C77H119N15O41	1	YJNGRCZHKAYCMA-VZNOAHCOSA-K	CC([O-])-NC1-COC(CO)C(OC2OC(CO)C(OC3OC(CO)C(OC4OC(CO)C(O)C(O)C4N-C(C)[O-])C(OC(C)C(O)-NC(C)C(O)-NC(CCC(-O)O)C(O)-NC(CCCC(N)C(-O)O)C(O)-NC(C)C(-O)O)C3N-C(C)O)C(O)C2N-C(C)[O-])C1OC(C)C(O)-NC(C)C(O)-NC(CCC(-O)O)C(O)-NC(CCCC(N)C(-O)O)C(O)-NC(C)C(O)-NC(C)C(-O)O			cpd15510
cpd04097_c0	Pb_c0	Pb	1	RVPVRDXYQKGNMQ-UHFFFAOYSA-N	[Pb+2]		C06696	cpd04097
cpd11469_c0	(2E)-Dodecenoyl-[acp]_c0	C23H41N2O8PRS	1				C05758	cpd11469
cpd00802_c0	D-fructose-1-phosphate_c0	C6H11O9P	1	RHKKZBWRNHGJEZ-ARQDHWQXSA-L	O-P([O-])([O-])OCC1(O)OC(CO)C(O)C1O	-431.67	C01094	cpd00802
cpd01211_c0	Thiocyanate_c0	CNS	1	ZMZDMBWJUHKJPS-UHFFFAOYSA-M	N#C[S-]	22.2	C01755	cpd01211
cpd02124_c0	2-Methylacetoacetyl-CoA_c0	C26H38N7O18P3S	1	NHNODHRSCRALBF-UHFFFAOYSA-J	CC(-O)C(C)C(-O)SCCN-C([O-])CCN-C([O-])C(O)C(C)(C)COP(-O)(O)OP(-O)(O)OCC1OC(n2cnc3c(N)ncnc32)C(O)C1OP(-O)([O-])[O-]	-812.8	C03344	cpd02124
cpd15418_c0	CDP-1,2-dihexadec-9-enoylglycerol_c0	C44H75N3O15P2	1			-592.88		cpd15418
cpd15396_c0	N-Acetyl-D-glucosamine(anhydrous)N-Acetylmuramic acid_c0	C19H29N2O12	1			-376.85		cpd15396
cpd15605_c0	Gly-Phe_c0	C11H14N2O3	1					cpd15605
cpd00699_c0	5-Dehydroquinate_c0	C7H9O6	1	WVMWZWGZRAXUBK-SYTVJDICSA-M	O-C1CC(O)(C(-O)[O-])CC(O)C1O	-214.49	C00944	cpd00699
cpd02775_c0	4-Amino-5-phosphomethyl-2-methylpyrimidine_c0	C6H8N3O4P	1	PKYFHKIYHBRTPI-UHFFFAOYSA-L	Cc1ncc(COP(-O)([O-])[O-])c(-N)[nH]1	-204.04	C04556	cpd02775
cpd04122_c0	Aminoacetaldehyde_c0	C2H6NO	1	LYIIBVSRGJSHAV-UHFFFAOYSA-O	[NH3+]CC-O	-35.03	C06735	cpd04122
cpd00114_c0	IMP_c0	C10H11N4O8P	1	GRSZFWQUAKGDAV-KQYNXXCUSA-L	O-P([O-])(O)OCC1OC(n2cnc3c([O-])ncnc32)C(O)C1O	-313.58	C00130	cpd00114
cpd00081_c0	Sulfite_c0	HO3S	1	LSNNMFCWUKXFEE-UHFFFAOYSA-M	O-S([O-])O	-126.15	C00094	cpd00081
cpd03724_c0	Ferrichrome_c0	C27H42FeN9O12	1	GGUNGDGGXMHBMJ-OCIDDWSYSA-N	CC(-O)N([O-])CCCC1N-C(O)CN-C(O)CN-C(O)CN-C(O)C(CCCN([O-])C(C)-O)N-C(O)C(CCCN([O-])C(C)-O)N-C1O.[Fe+3]		C06228	cpd03724
cpd00905_c0	Guanosine 3',5'-bis(diphosphate)_c0	C10H12N5O17P4	1	BUFLLCUFNHESEH-UUOKFMHZSA-I	N-c1nc([O-])c2ncn(C3OC(COP(-O)(O)OP(-O)([O-])[O-])C(OP(-O)(O)OP(-O)([O-])[O-])C3O)c2[nH]1	-936.8	C01228	cpd00905
cpd00731_c0	Ala-Ala_c0	C6H12N2O3	1	DEFJQIDDEAULHB-QWWZWVQMSA-N	CC(N)C(O)-NC(C)C(-O)O	-118.69	C00993	cpd00731
M-hv680-e0_e0	hv680_e0	*	1					cpd00000
cpd11502_c0	6-methyl-trans-oct-2-enoyl-ACP_c0	C20H35N2O8PRS	1					cpd11502
M-FAoxd-c0_c0	FAoxd_c0	*	1					cpd00000
cpd15765_c0	Myristoyllipoteichoic acid (n-24), linked, N-acetyl-D-glucosamine_c0	C307H536N24O255P24	1			-10549.4		cpd15765
cpd00093_c0	Anthranilate_c0	C7H6NO2	1	RWZYAGGXGHYGMB-UHFFFAOYSA-M	Nc1ccccc1C(-O)[O-]	-48.99	C00108	cpd00093
cpd11470_c0	Octanoyl-ACP_c0	C19H36N2O8PRS	1				C05752	cpd11470
cpd03129_c0	(2E)-Decenoyl-CoA_c0	C31H48N7O17P3S	1	MGNBGCRQQFMNBM-YJHHLLFWSA-J	CCCCCCCC-CC(-O)SCCN-C([O-])CCN-C([O-])C(O)C(C)(C)COP(-O)(O)OP(-O)(O)OCC1OC(n2cnc3c(N)ncnc32)C(O)C1OP(-O)([O-])[O-]	-752.06	C05275	cpd03129
cpd11563_c0	12-methyl-3-hydroxy-tridecanoyl-ACP_c0	C25H47N2O9PRS	1					cpd11563
cpd15329_c0	1-octadecanoyl-sn-glycerol 3-phosphate_c0	C21H41O7P	1	LAYXSTYJRSVXIH-HXUWFJFHSA-L	CCCCCCCCCCCCCCCCCC(-O)OCC(O)COP(-O)([O-])[O-]	-340.21		cpd15329
cpd00053_e0	L-Glutamine_e0	C5H10N2O3	1	ZDXPYRJPNDTMRX-VKHMYHEASA-N	N-C(O)CCC(N)C(-O)O	-121.69	C00064	cpd00053
cpd00296_c0	dGMP_c0	C10H12N5O7P	1	LTFMZDNNPPEQNG-KVQBGUIXSA-L	N-c1nc([O-])c2ncn(C3CC(O)C(COP(-O)([O-])O)O3)c2[nH]1	-268.46	C00362	cpd00296
cpd00478_c0	Pyridoxine phosphate_c0	C8H10NO6P	1	WHOMFKWHIQZTHY-UHFFFAOYSA-L	Cc1ncc(COP(-O)([O-])O)c(CO)c1[O-]	-279.93	C00627	cpd00478
cpd16335_c0	2-Succinyl-5-enolpyruvyl-6-hydroxy-3-cyclohexene-1-carboxylate_c0	C14H13O9	1	JKJGLRGLOMRXFN-MVWJERBFSA-K	C-C(OC1CC-C(C(-O)CCC(-O)[O-])C(C(-O)[O-])C1O)C(-O)[O-]	-281.83	C16519	cpd16335
cpd12370_c0	apo-ACP_c0	HOR	1				C03688	cpd12370
cpd02338_c0	UDP-D-galacto-1,4-furanose_c0	C15H22N2O17P2	1	ZQLQOXLUCGXKHS-SIAUPFDVSA-L	O-c1nc([O-])ccn1C1OC(COP(-O)([O-])OP(-O)(O)OC2OC(C(O)CO)C(O)C2O)C(O)C1O	-762.31	C03733	cpd02338
cpd14865_c0	Dehydrosqualene_c0	C30H48	1	NXJJBCPAGHGVJC-LIKFLUFESA-N	CC(C)-CCCC(C)-CCCC(C)-CC-CC-C(C)CCC-C(C)CCC-C(C)C	174.4	C16144	cpd14865
cpd11492_c0	Malonyl-acyl-carrierprotein-_c0	C14H24N2O10PRS	1				C01209	cpd11492
cpd02168_c0	Prephytoene diphosphate_c0	C40H66O7P2	1	RVCNKTPCHZNAAO-XGYYIUAYSA-L	CC(C)-CCCC(C)-CCCC(C)-CCCC(C)-CC1C(COP(-O)(O)OP(-O)([O-])[O-])C1(C)CCC-C(C)CCC-C(C)CCC-C(C)C	-246.69	C03427	cpd02168
cpd11541_c0	15-methyl-3-oxo-hexa-decanoyl-ACP_c0	C28H51N2O9PRS	1					cpd11541
cpd03426_c0	Sirohydrochlorin_c0	C42H38N4O16	1	KWIZRXMMFRBUML-AHGFGAHVSA-F	CC1(CC(-O)[O-])c2cc3[nH]c(cc4nc(cc5[nH]c(cc(n2)C1CCC(-O)[O-])C(C)(CC(-O)[O-])C5CCC(-O)[O-])c(CC(-O)[O-])c4CCC(-O)[O-])c(CCC(-O)[O-])c3CC(-O)[O-]		C05778	cpd03426
cpd00229_c0	Glycolaldehyde_c0	C2H4O2	1	WGCNASOHLSPBMP-UHFFFAOYSA-N	O-CCO	-70.28	C00266	cpd00229
cpd02361_c0	4-Hydroxyphenylacetaldehyde_c0	C8H8O2	1	IPRPPFIAVHPVJH-UHFFFAOYSA-N	O-CCc1ccc(O)cc1	-36.66	C03765	cpd02361
cpd00390_c0	CDP-glucose_c0	C15H23N3O16P2	1	CGPHZDRCVSLMCF-JZMIEXBBSA-L	N-c1ccn(C2OC(COP(-O)([O-])OP(-O)(O)OC3OC(CO)C(O)C(O)C3O)C(O)C2O)c([O-])n1	-710.16	C00501	cpd00390
cpd15522_c0	1,2-ditetradecanoyl-sn-glycerol 3-phosphate_c0	C31H60O8P	1			-364.7		cpd15522
cpd11585_e0	L-alanylglycine_e0	C5H10N2O3	1	CXISPYVYMQWFLE-VKHMYHEASA-N	CC(N)C(O)-NCC(-O)O	-118.5		cpd11585
cpd03471_c0	Nicotinate D-ribonucleoside_c0	C11H13NO6	1	PUEDDPCUCPRQNY-ZYUZMQFOSA-N	O-C([O-])c1ccc[n+](C2OC(CO)C(O)C2O)c1	-167.68	C05841	cpd03471
cpd03641_c0	6-Hydroxyhexanoate_c0	C6H11O3	1	IWHLYPDWHHPVAA-UHFFFAOYSA-M	O-C([O-])CCCCCO	-116.5	C06103	cpd03641
cpd01107_c0	Decanoate_c0	C10H19O2	1	GHVNFZFCNZKVNT-UHFFFAOYSA-M	CCCCCCCCCC(-O)[O-]	-73.79	C01571	cpd01107
cpd15352_c0	2-Demethylmenaquinone 8_c0	C50H70O2	1	GDUBPWSFXUAETN-AENDIINCSA-N	CC(C)-CCCC(C)-CCCC(C)-CCCC(C)-CCCC(C)-CCCC(C)-CCCC(C)-CCCC(C)-CCC1-CC(-O)c2ccccc2C1-O	206.47		cpd15352
cpd00031_c0	GDP_c0	C10H13N5O11P2	1	QGWNDRXFNXRZMB-UUOKFMHZSA-L	N-c1nc([O-])c2ncn(C3OC(COP(-O)(O)OP(-O)([O-])O)C(O)C3O)c2[nH]1	-516.3	C00035	cpd00031
cpd15307_c0	1,2-Diacyl-sn-glycerol ditetradecanoyl_c0	C31H60O5	1			-152.2		cpd15307
cpd00158_c0	CELB_c0	C12H22O11	1	GUBGYTABKSRVRQ-CUHNMECISA-N	OCC1OC(OC2C(CO)OC(O)C(O)C2O)C(O)C(O)C1O	-376.76	C00185	cpd00158
cpd11640_c0	H2_c0	H2	1	UFHFLCQGNIYNRP-UHFFFAOYSA-N	[HH]	4.2065	C00282	cpd11640
cpd00345_c0	5-Methyltetrahydrofolate_c0	C20H23N7O6	1	ZNOVTXRBGFNYRX-UHFFFAOYSA-L	CN1c2c([O-])nc(-N)[nH]c2NCC1CNc1ccc(C(-O)NC(CCC(-O)[O-])C(-O)O)cc1	-101.7	C00440	cpd00345
cpd11518_c0	14-methyl-trans-hexa-dec-2-enoyl-ACP_c0	C28H51N2O8PRS	1					cpd11518
M-hv680-c0_c0	hv680_c0	*	1					cpd00000
M-APCg-c0_c0	APCg_c0	*	1					cpd00000
cpd15479_c0	glucosyl-inner core oligosaccharide lipid A_c0	C151H261N2O79P4	1	JIYBFSMTJJSDHN-XHEUBBKESA-C	CCCCCCCCCCCCCC(-O)OC(CCCCCCCCCCC)CC(-O)OC1C(N-C([O-])CC(CCCCCCCCCCC)OC(-O)CCCCCCCCCCC)C(OCC2OC(OP(-O)(O)O)C(N-C([O-])CC(O)CCCCCCCCCCC)C(OC(-O)CC(O)CCCCCCCCCCC)C2O)OC(COC2(C(-O)[O-])CC(OC3(C(-O)[O-])CC(OC4(C(-O)[O-])CC(O)C(O)C(C(O)CO)O4)C(OC4OC(C)C(O)C(O)C4O)C(C(O)CO)O3)C(OC3OC(C(O)CO)C(OP(-O)([O-])[O-])C(OC4OC(C(O)COC5OC(C(O)CO)C(O)C(O)C5O)C(OP(-O)([O-])[O-])C(OC5OC(CO)C(O)C(O)C5O)C4O)C3O)C(C(O)C…	-2976.94		cpd15479
cpd00274_c0	Citrulline_c0	C6H13N3O3	1	RHGKLRLOHDJJDR-BYPYZUCNSA-N	N-C(O)NCCCC(N)C(-O)O	-123.87	C00327	cpd00274
cpd00102_c0	Glyceraldehyde3-phosphate_c0	C3H5O6P	1	LXJXRIRHZLFYRP-VKHMYHEASA-L	O-CC(O)COP(-O)([O-])[O-]	-319.2	C00118	cpd00102
cpd21032_c0	5'-S-Methyl-5'-thioinosine_c0	C11H14N4O4S	1	GXYLOXCSJFJFKA-IOSLPCCCSA-N	CSCC1OC(n2cnc3c(O)ncnc32)C(O)C1O	-54.46	C19787	cpd21032
cpd15475_c0	glucosyl-galactosyl-glucosyl-inner core oligosaccharide lipid A_c0	C163H281N2O89P4	1	WLEFLXRCTUWFSD-CCRRCLIHSA-C	CCCCCCCCCCCCCC(-O)OC(CCCCCCCCCCC)CC(-O)OC1C(N-C([O-])CC(CCCCCCCCCCC)OC(-O)CCCCCCCCCCC)C(OCC2OC(OP(-O)(O)O)C(N-C([O-])CC(O)CCCCCCCCCCC)C(OC(-O)CC(O)CCCCCCCCCCC)C2O)OC(COC2(C(-O)[O-])CC(OC3(C(-O)[O-])CC(OC4(C(-O)[O-])CC(O)C(O)C(C(O)CO)O4)C(OC4OC(C)C(O)C(O)C4O)C(C(O)CO)O3)C(OC3OC(C(O)CO)C(OP(-O)([O-])[O-])C(OC4OC(C(O)COC5OC(C(O)CO)C(O)C(O)C5O)C(OP(-O)([O-])[O-])C(OC5OC(COC6OC(CO)C(O)C(O)C6O)C(O)C(OC…	-3293.9		cpd15475
cpd02979_c0	phosphoribosylformiminoaicar-phosphate_c0	C15H21N5O15P2	1	QOUSHGMTBIIAHR-KEOHHSTQSA-J	NC(-O)c1ncn(C2OC(COP(-O)([O-])[O-])C(O)C2O)c1N-CNC1OC(COP(-O)([O-])[O-])C(O)C1O	-651.87	C04896	cpd02979
cpd00041_e0	L-Aspartate_e0	C4H6NO4	1	CKLJMWTZIZZHCS-REOHCLBHSA-M	NC(CC(-O)[O-])C(-O)O	-165.75	C00049	cpd00041
cpd01716_c0	3-Dehydroshikimate_c0	C7H7O5	1	SLWWJZMPHJJOPH-PHDIDXHHSA-M	O-C([O-])C1-CC(-O)C(O)C(O)C1	-166.28	C02637	cpd01716
M-FAred-c0_c0	FAred_c0	*	1					cpd00000
cpd00448_c0	D-Glyceraldehyde_c0	C3H6O3	1	MNQZXJOMYWMBOU-VKHMYHEASA-N	O-CC(O)CO	-106.7	C00577	cpd00448
cpd00018_c0	AMP_c0	C10H12N5O7P	1	UDMBCSSLTHHNCD-KQYNXXCUSA-L	Nc1ncnc2c1ncn2C1OC(COP(-O)([O-])[O-])C(O)C1O	-257.85	C00020	cpd00018
cpd00689_c0	Porphobilinogen_c0	C10H13N2O4	1	QSHWIQZFGQKFMA-UHFFFAOYSA-M	NCc1[nH]cc(CCC(-O)[O-])c1CC(-O)O	-118.18	C00931	cpd00689
cpd15337_c0	2-Acyl-sn-glycero-3-phosphoethanolamine tetradecanoyl_c0	C19H40NO7P	1			-329.7		cpd15337
cpd11433_c0	fa12_c0	C17H33O2	1			-64.26		cpd11433
cpd15561_c0	Ubiquinol-8_c0	C49H76O4	1	LOJUQFSPYHMHEO-SGHXUWJISA-N	COc1c(O)c(C)c(CC-C(C)CCC-C(C)CCC-C(C)CCC-C(C)CCC-C(C)CCC-C(C)CCC-C(C)CCC-C(C)C)c(O)c1OC	120.8		cpd15561
cpd15526_c0	1,2-dioctadecanoyl-sn-glycerol 3-phosphate_c0	C39H76O8P	1			-351.74		cpd15526
cpd03422_c0	Cobinamide_c0	C48H75CoN11O8	1	VIUBHLZJYZPAMU-JFYQDRLCSA-M	CC1-C2N-C(C-C3N-C(C(C)-C4NC(C)(C5N-C1C(C)(CCC(O)-NCC(C)O)C5CC(-N)O)C(C)(CC(-N)O)C4CCC(-N)O)C(C)(CC(-N)O)C3CCC([NH-])-O)C(C)(C)C2CCC(-N)O.[Co+6]		C05774	cpd03422
cpd03279_c0	Deoxyinosine_c0	C10H12N4O4	1	VGONTNSXDCQUGY-RRKCRQDMSA-N	OCC1OC(n2cnc3c(O)ncnc32)CC1O	-49.05	C05512	cpd03279
cpd03519_c0	2,5-Diaminopyrimidine nucleoside triphosphate_c0	C9H15N5O14P3	1	CRXOALRUOMUPMC-UMMCILCDSA-K	N-c1nc([O-])c(N)c(NC2OC(COP(-O)(O)OP(-O)(O)OP(-O)([O-])[O-])C(O)C2O)[nH]1	-754.54	C05923	cpd03519
cpd00110_c0	Cytochrome c2+_c0	C42H54FeN8O6S2	1				C00126	cpd00110
cpd00053_c0	L-Glutamine_c0	C5H10N2O3	1	ZDXPYRJPNDTMRX-VKHMYHEASA-N	N-C(O)CCC(N)C(-O)O	-121.69	C00064	cpd00053
cpd00294_c0	dAMP_c0	C10H12N5O6P	1	KHWCHTKSEGGWEX-RRKCRQDMSA-L	Nc1ncnc2c1ncn2C1CC(O)C(COP(-O)([O-])[O-])O1	-218.01	C00360	cpd00294
cpd22022_c0	3-Hydroxyglutaryl-ACP-methyl-ester_c0	*	1					cpd22022
cpd11479_c0	D-3-Hydroxyhexanoyl-[acp]_c0	C17H31N2O9PRS	1				C05747	cpd11479
cpd17043_c0	RNA transcription_c0	*	1					cpd17043
cpd03130_c0	(2E)-Octenoyl-CoA_c0	C29H44N7O17P3S	1	CPSDNAXXKWVYIY-NTLMCJQISA-J	CCCCCC-CC(-O)SCCN-C([O-])CCN-C([O-])C(O)C(C)(C)COP(-O)(O)OP(-O)(O)OCC1OC(n2cnc3c(N)ncnc32)C(O)C1OP(-O)([O-])[O-]	-755.3	C05276	cpd03130
cpd11593_e0	ala-L-asp-L_e0	C7H11N2O5	1	XAEWTDMGFGHWFK-IMJSIDKUSA-M	CC(N)C(O)-NC(CC(-O)[O-])C(-O)O	-196.52		cpd11593
cpd01270_c0	FMNH2_c0	C17H21N4O9P	1	YTNIXZGTHTVJBW-SCRDCRAPSA-L	Cc1cc2c(cc1C)N(CC(O)C(O)C(O)COP(-O)(O)O)c1nc([O-])nc([O-])c1N2	-346.33	C01847	cpd01270
cpd02097_c0	L-Glutamyl 5-phosphate_c0	C5H8NO7P	1	PJRXVIJAERNUIP-VKHMYHEASA-L	NC(CCC(-O)OP(-O)([O-])O)C(-O)[O-]	-379.03	C03287	cpd02097
cpd11536_c0	11-methyl-dodecanoyl-ACP_c0	C24H45N2O8PRS	1					cpd11536
cpd03560_c0	Propionyladenylate_c0	C13H17N5O8P	1	ZGNGGJLVZZHLQM-ZRFIDHNTSA-M	CCC(-O)OP(-O)([O-])OCC1OC(n2cnc3c(N)ncnc32)C(O)C1O	-265.48	C05983	cpd03560
cpd15703_c0	1,2-Diisotetradecanoyl-sn-glycerol_c0	C31H60O5	1			-155.82		cpd15703
cpd00311_c0	Guanosine_c0	C10H13N5O5	1	NYHBQMYGNKIUIF-UUOKFMHZSA-N	N-c1nc(O)c2ncn(C3OC(CO)C(O)C3O)c2[nH]1	-95.8	C00387	cpd00311
cpd21488_c0	(2S,4S)-4-Hydroxy-2,3,4,5-tetrahydrodipicolinate_c0	C7H7NO5	1	DVTPRYHENFBCII-IMJSIDKUSA-L	O-C([O-])C1-NC(C(-O)[O-])CC(O)C1	-178.81	C20258	cpd21488
cpd00071_c0	Acetaldehyde_c0	C2H4O	1	IKHGUXGNUITLKF-UHFFFAOYSA-N	CC-O	-33.4	C00084	cpd00071
cpd02120_c0	Dihydrodipicolinate_c0	C7H5NO4	1	UWOCFOFVIBZJGH-YFKPBYRVSA-L	O-C([O-])C1-NC(C(-O)[O-])CC-C1	-133.7	C03340	cpd02120
cpd08211_c0	trans,trans,cis-Geranylgeranyl diphosphate_c0	C20H34O7P2	1	OINNEUNVOZHBOX-KWBDAJKESA-L	CC(C)-CCCC(C)-CCCC(C)-CCCC(C)-CCOP(-O)(O)OP(-O)([O-])[O-]	-354.91	C11356	cpd08211
cpd00156_c0	L-Valine_c0	C5H11NO2	1	KZSNJWFQEVHDMF-BYPYZUCNSA-N	CC(C)C(N)C(-O)O	-86.49	C00183	cpd00156
cpd00213_c0	Lipoamide_c0	C8H15NOS2	1	FCCDDURTIIUXBY-SSDOTTSWSA-N	N-C(O)CCCCC1CCSS1	-21.54	C00248	cpd00213
cpd03915_c0	Cob(I)yrinate diamide_c0	C45H59CoN6O12	1	NKLHEMWEQJCPPF-OKJGWHJPSA-K	CC1-C2N-C(C-C3N-C(C(C)-C4NC(C)(C5N-C1C(C)(CCC(-O)O)C5CC(-O)O)C(C)(CC(-N)[O-])C4CCC(-O)O)C(C)(CC([NH-])-O)C3CCC(-O)[O-])C(C)(C)C2CCC(-O)O.[Co+]		C06505	cpd03915
cpd11571_c0	3-Hydroxyoctodecanoyl-ACP_c0	C29H55N2O9PRS	1					cpd11571
M-hv670-c0_c0	hv670_c0	*	1					cpd00000
cpd00041_c0	L-Aspartate_c0	C4H6NO4	1	CKLJMWTZIZZHCS-REOHCLBHSA-M	NC(CC(-O)[O-])C(-O)O	-165.75	C00049	cpd00041
cpd11581_e0	gly-asn-L_e0	C6H11N3O4	1			-153.89		cpd11581
cpd11506_c0	8-methyl-trans-dec-2-enoyl-ACP_c0	C22H39N2O8PRS	1					cpd11506
cpd00706_c0	Mercaptopyruvate_c0	C3H3O3S	1	OJOLFAIGOXZBCI-UHFFFAOYSA-M	O-C([O-])C(-O)CS	-108.164	C00957	cpd00706
cpd00247_c0	Orotate_c0	C5H3N2O4	1	PXQPEWDEAKTCGB-UHFFFAOYSA-M	O-C(O)c1cc([O-])nc(O)n1	-142.48	C00295	cpd00247
cpd11548_c0	4-methyl-trans-pent-2-enoyl-ACP_c0	C17H29N2O8PRS	1					cpd11548
cpd03830_c0	ADP-D-glycero-D-manno-heptose_c0	C17H25N5O16P2	1	KMSFWBYFWSKGGR-FQBROAFUSA-L	Nc1ncnc2c1ncn2C1OC(COP(-O)([O-])OP(-O)([O-])OC2OC(C(O)CO)C(O)C(O)C2O)C(O)C1O	-659.05	C06397	cpd03830
cpd08371_c0	Cobalt-precorrin 5_c0	C45H46CoN4O16	1	FMPRUTAGAUSVOA-IBAGIMPYSA-F	CC1OC(-O)CC2(C)C(CCC(-O)[O-])C3-CC4-NC(-C(CCC(-O)[O-])C4(C)CC(-O)[O-])CC4(C)[N-]C(-CC5-NC(-C(CC(-O)[O-])C5(C)CCC(-O)[O-])C12N3)C(CCC(-O)[O-])-C4CC(-O)[O-].[Co+2]		C11541	cpd08371
cpd00134_c0	Palmitoyl-CoA_c0	C37H62N7O17P3S	1	MNBKLUUYKPBKDU-BBECNAHFSA-J	CCCCCCCCCCCCCCCC(-O)SCCN-C([O-])CCN-C([O-])C(O)C(C)(C)COP(-O)(O)OP(-O)(O)OCC1OC(n2cnc3c(N)ncnc32)C(O)C1OP(-O)([O-])[O-]	-763.15	C00154	cpd00134
cpd00109_c0	Cytochrome c3+_c0	C42H54FeN8O6S2	1				C00125	cpd00109
cpd11480_c0	D-3-Hydroxydodecanoyl-[acp]_c0	C23H43N2O9PRS	1				C05757	cpd11480
cpd15325_c0	1-dodecanoyl-sn-glycerol 3-phosphate_c0	C15H29O7P	1	STTKJLVEXMKLNA-UHFFFAOYSA-L	CCCCCCCCCCCC(-O)OCC(O)COP(-O)([O-])[O-]	-349.93		cpd15325
cpd11593_c0	ala-L-asp-L_c0	C7H11N2O5	1	XAEWTDMGFGHWFK-IMJSIDKUSA-M	CC(N)C(O)-NC(CC(-O)[O-])C(-O)O	-196.52		cpd11593
cpd11421_c0	trdrd_c0	C6H9NO2R2S2	1				C00342	cpd11421
M-pq-u0_z0	pq_u0	*	1					cpd00000
cpd00793_c0	Thiamine phosphate_c0	C12H16N4O4PS	1	HZSAJDVWZRBGIF-UHFFFAOYSA-M	Cc1ncc(C[n+]2csc(CCOP(-O)([O-])[O-])c2C)c(-N)[nH]1	-160.32	C01081	cpd00793
cpd00363_c0	Ethanol_c0	C2H6O	1	LFQSCWFLJHTTHZ-UHFFFAOYSA-N	CCO	-43.44	C00469	cpd00363
cpd00426_c0	Homogentisate_c0	C8H7O4	1	IGMNYECMUMZDDF-UHFFFAOYSA-M	O-C(O)Cc1cc([O-])ccc1O	-128.84	C00544	cpd00426
cpd03736_c0	Lauroyl-KDO2-lipid IV(A)_c0	C96H170N2O38P2	1	JVUUYJGQIVCMIU-ZODGSCPMSA-H	CCCCCCCCCCCC(-O)OC(CCCCCCCCCCC)CC([O-])-NC1C(OCC2OC(OP(-O)(O)O)C(N-C([O-])CC(O)CCCCCCCCCCC)C(OC(-O)CC(O)CCCCCCCCCCC)C2O)OC(COC2(C(-O)[O-])CC(OC3(C(-O)[O-])CC(O)C(O)C(C(O)CO)O3)C(O)C(C(O)CO)O2)C(OP(-O)([O-])[O-])C1OC(-O)CC(O)CCCCCCCCCCC	-1432.67	C06251	cpd03736
cpd00655_c0	Dephospho-CoA_c0	C21H33N7O13P2S	1	KDTSHFARGAKYJN-IBOSZNHHSA-L	CC(C)(COP(-O)(O)OP(-O)(O)OCC1OC(n2cnc3c(N)ncnc32)C(O)C1O)C(O)C([O-])-NCCC([O-])-NCCS	-539.494	C00882	cpd00655
cpd03444_c0	2-Octaprenylphenol_c0	C46H70O	1	VUNQJPPPTJIREN-CMAXTTDKSA-N	CC(C)-CCCC(C)-CCCC(C)-CCCC(C)-CCCC(C)-CCCC(C)-CCCC(C)-CCCC(C)-CCc1ccccc1O	211.57	C05810	cpd03444
cpd15268_c0	Octadecanoyl-ACP_c0	C29H55N2O8PRS	1					cpd15268
cpd15605_e0	Gly-Phe_e0	C11H14N2O3	1					cpd15605
cpd11514_c0	12-methyl-trans-tetra-dec-2-enoyl-ACP_c0	C26H47N2O8PRS	1					cpd11514
cpd03724_e0	Ferrichrome_e0	C27H42FeN9O12	1	GGUNGDGGXMHBMJ-OCIDDWSYSA-N	CC(-O)N([O-])CCCC1N-C(O)CN-C(O)CN-C(O)CN-C(O)C(CCCN([O-])C(C)-O)N-C(O)C(CCCN([O-])C(C)-O)N-C1O.[Fe+3]		C06228	cpd03724
cpd00156_e0	L-Valine_e0	C5H11NO2	1	KZSNJWFQEVHDMF-BYPYZUCNSA-N	CC(C)C(N)C(-O)O	-86.49	C00183	cpd00156
M-cpd35272-45-c0-c0_c0	2-O-sulfo-alpha,alpha-trehalose_c0	*	1					cpd35272
cpd27744_c0	Oxidized-Flavoproteins_c0	*	1					cpd27744
cpd00083_c0	GDP-mannose_c0	C16H23N5O16P2	1	MVMSCBBUIHUTGJ-GDJBGNAASA-L	N-c1nc([O-])c2ncn(C3OC(COP(-O)([O-])OP(-O)(O)OC4OC(CO)C(O)C(O)C4O)C(O)C3O)c2[nH]1	-673.08	C00096	cpd00083
cpd01982_c0	5-Phosphoribosylamine_c0	C5H11NO7P	1	SKCBPEVYGOQGJN-TXICZTDVSA-M	NC1OC(COP(-O)([O-])O)C(O)C1O	-358.87	C03090	cpd01982
cpd00530_c0	XTP_c0	C10H12N4O15P3	1	CAEFEWVYEZABLA-UUOKFMHZSA-K	O-P([O-])(O)OP(-O)(O)OP(-O)(O)OCC1OC(n2cnc3c([O-])nc([O-])nc32)C(O)C1O	-780.43	C00700	cpd00530
cpd00387_c0	ADPglucose_c0	C16H23N5O15P2	1	WFPZSXYXPSUOPY-ROYWQJLOSA-L	Nc1ncnc2c1ncn2C1OC(COP(-O)([O-])OP(-O)([O-])OC2OC(CO)C(O)C(O)C2O)C(O)C1O	-622.63	C00498	cpd00387
cpd02574_c0	methylthioribose-1-phosphate_c0	C6H11O7PS	1	JTFITTQBRJDSTL-JDJSBBGDSA-L	CSCC1OC(OP(-O)([O-])[O-])C(O)C1O	-347.5	C04188	cpd02574
cpd11489_c0	3-oxododecanoyl-acp_c0	C23H42N2O9PRS	1				C05756	cpd11489
cpd11632_c0	hn_c0	*	1				C00205	cpd11632
cpd02820_c0	UDP-N-acetylglucosamine enolpyruvate_c0	C20H26N3O19P2	1	BEGZZYPUNCJHKP-DBYWSUQTSA-K	C-C(OC1C(O)C(CO)OC(OP(-O)(O)OP(-O)(O)OCC2OC(n3ccc([O-])nc3-O)C(O)C2O)C1N-C(C)[O-])C(-O)[O-]	-800.68	C04631	cpd02820
cpd03704_c0	dIMP_c0	C10H11N4O7P	1	PHNGFPPXDJJADG-RRKCRQDMSA-L	O-P([O-])(O)OCC1OC(n2cnc3c([O-])ncnc32)CC1O	-273.74	C06196	cpd03704
cpd11735_c0	Amylose_c0	C30H52O26	1				C00718	cpd11735
cpd00095_c0	Glycerone-phosphate_c0	C3H5O6P	1	GNGACRATGGDKBX-UHFFFAOYSA-L	O-C(CO)COP(-O)([O-])[O-]	-320.66	C00111	cpd00095
cpd01260_c0	Lauroyl-CoA_c0	C33H54N7O17P3S	1	YMCXGHLSVALICC-GMHMEAMDSA-J	CCCCCCCCCCCC(-O)SCCN-C([O-])CCN-C([O-])C(O)C(C)(C)COP(-O)(O)OP(-O)(O)OCC1OC(n2cnc3c(N)ncnc32)C(O)C1OP(-O)([O-])[O-]	-769.63	C01832	cpd01260
cpd00203_c0	1,3-Bisphospho-D-glycerate_c0	C3H4O10P2	1	LJQLQCAXBUHEAZ-UWTATZPHSA-J	O-C(OP(-O)([O-])[O-])C(O)COP(-O)([O-])[O-]	-586.8	C00236	cpd00203
cpd00249_c0	Uridine_c0	C9H12N2O6	1	DRTQHJPVMGBUCF-XVFCMESISA-N	O-c1nc(O)ccn1C1OC(CO)C(O)C1O	-185.27	C00299	cpd00249
cpd00051_e0	L-Arginine_e0	C6H15N4O2	1	ODKSFYDXXFIFQN-BYPYZUCNSA-O	N-C(N)NCCCC([NH3+])C(-O)O	-73.77	C00062	cpd00051
cpd15327_c0	1-hexadecanoyl-sn-glycerol 3-phosphate_c0	C19H38O7P	1			-343.45		cpd15327
cpd08373_c0	Cobalt-precorrin 6B_c0	C44H48CoN4O16	1	BEIPXGVDFXIUDR-KKDNDJEHSA-D	CC12CC3-C(CCC(-O)[O-])C(C)(CC(-O)[O-])C(-N3)C-C3[N-]C(C)(C4N-C(C-C([N-]1)C(CCC(-O)[O-])-C2CC(-O)[O-])C(C)(CCC(-O)[O-])C4CC(-O)[O-])C(C)(CC(-O)[O-])C3CCC(-O)[O-].[Co+4]		C11543	cpd08373
cpd00166_c0	Calomide_c0	C72H102CoN18O17P	1	IHEDCYSDKCCEPU-YGHJOQEPSA-L	CC1-C2N-C(C-C3N-C(C(C)-C4NC(C)(C5N-C1C(C)(CCC(O)-NCC(C)OP(-O)(O)OC1C(CO)OC([n+]6c[nH]c7cc(C)c(C)cc76)C1O)C5CC(-N)O)C(C)(CC(-N)O)C4CCC(-N)[O-])C(C)(CC(-N)O)C3CCC(-N)[O-])C(C)(C)C2CCC(-N)[O-].[CH2]C1OC(n2cnc3c(N)ncnc32)C(O)C1O.[Co+5]		C00194	cpd00166
cpd00493_c0	Pyridoxamine phosphate_c0	C8H12N2O5P	1	ZMJGSOSNSPKHNH-UHFFFAOYSA-M	Cc1ncc(COP(-O)(O)O)c(CN)c1[O-]	-244.68	C00647	cpd00493
cpd02611_c0	N-Acetyl-D-glucosamine1-phosphate_c0	C8H14NO9P	1	FZLJPEPAYPUMMR-UOLFYFMNSA-L	CC([O-])-NC1C(OP(-O)([O-])O)OC(CO)C(O)C1O	-425.13	C04256	cpd02611
cpd15499_c0	Menaquinol 8_c0	C51H74O2	1	OIEZRVBFVPGODT-WQWYCSGDSA-N	CC(C)-CCCC(C)-CCCC(C)-CCCC(C)-CCCC(C)-CCCC(C)-CCCC(C)-CCCC(C)-CCc1c(C)c(O)c2ccccc2c1O	180.271		cpd15499
cpd11526_c0	7-methyl-3-hydroxy-octanoyl-ACP_c0	C20H37N2O9PRS	1					cpd11526
cpd08631_c0	Divinylprotochlorophyllide_c0	C35H28MgN4O5	1	JUNIUPXPPBQKSQ-UAVVDGTISA-K	C-Cc1c(C)c2cc3nc(c(CCC(-O)[O-])c3C)c3c4c(c(C)c(cc5[n-]c(cc1n2)c(C)c5C-C)-n-4)c([O-])[c-]3C(-O)OC.[Mg+2]		C11831	cpd08631
cpd11490_c0	3-oxooctanoyl-acp_c0	C19H34N2O9PRS	1				C05750	cpd11490
cpd15315_c0	1-Acyl-sn-glycero-3-phosphoethanolamine tetradec-7-enoyl_c0	C19H38NO7P	1			-308		cpd15315
cpd00061_c0	Phosphoenolpyruvate_c0	C3H2O6P	1	DTBNBXWJWCWCIK-UHFFFAOYSA-K	C-C(OP(-O)([O-])[O-])C(-O)[O-]	-316.08	C00074	cpd00061
cpd00424_c0	Cystathionine_c0	C7H14N2O4S	1	ILRYLPWNYFXEMH-RFZPGFLSSA-N	NC(CCSCC(N)C(-O)O)C(-O)O	-154.91	C00542	cpd00424
cpd00132_c0	L-Asparagine_c0	C4H8N2O3	1	DCXYFEDJOCDNAF-REOHCLBHSA-N	N-C(O)CC(N)C(-O)O	-123.31	C00152	cpd00132
cpd00596_c0	Oxalurate_c0	C3H3N2O4	1	UWBHMRBRLOJJAA-UHFFFAOYSA-M	N-C(O)N-C([O-])C(-O)O	-153.5	C00802	cpd00596
M-ferred_c0	ferred	*	1					cpd00000
cpd11561_c0	10-methyl-undecanoyl-ACP_c0	C23H43N2O8PRS	1					cpd11561
cpd11583_e0	Ala-Leu_e0	C9H18N2O3	1	RDIKFPRVLJLMER-BQBZGAKWSA-N	CC(C)CC(N-C(O)C(C)N)C(-O)O	-115.64		cpd11583
cpd00028_e0	Heme_e0	C34H30FeN4O4	1	KABFMIBPWCXCRK-RGGAHWMASA-J	C-Cc1c(C)c2cc3[n-]c(cc4nc(cc5nc(cc1[n-]2)c(C)c5CCC(-O)[O-])c(CCC(-O)[O-])c4C)c(C)c3C-C.[Fe+2]		C00032	cpd00028
M-APCe-c0_c0	APCe_c0	*	1					cpd00000
cpd15350_c0	2-dodecanoyl-sn-glycerol 3-phosphate_c0	C15H30O7P	1			-349.93		cpd15350
cpd28253_c0	Thi-S_c0	*	1					cpd28253
cpd15421_c0	CDP-1,2-dioctadecanoylglycerol_c0	C48H87N3O15P2	1	PDCWLWQTNQCGRI-IGIWICMZSA-L	CCCCCCCCCCCCCCCCCC(-O)OCC(COP(-O)([O-])OP(-O)(O)OCC1OC(n2ccc(-N)nc2[O-])C(O)C1O)OC(-O)CCCCCCCCCCCCCCCCC	-631.12		cpd15421
cpd03726_e0	Fe-enterochlin_e0	C30H27FeN3O15	1	NGILTSZTOFYVBF-UVJOBNTFSA-N	O-C1OCC(N-C(O)c2cccc(O)c2O)C(-O)OCC(N-C(O)c2cccc(O)c2O)C(-O)OCC1N-C(O)c1cccc(O)c1O.[Fe+3]		C06230	cpd03726
cpd00272_c0	GDP-L-fucose_c0	C16H23N5O15P2	1	LQEBEXMHBLQMDB-VJDKUWHASA-L	CC1OC(OP(-O)(O)OP(-O)([O-])OCC2OC(n3cnc4c([O-])nc(-N)[nH]c43)C(O)C2O)C(O)C(O)C1O	-636.85	C00325	cpd00272
cpd01294_c0	2-Oxepanone_c0	C6H10O2	1	PAPBSGBWRJIAAV-UHFFFAOYSA-N	O-C1CCCCCO1	-55.1	C01880	cpd01294
cpd00100_c0	Glycerol_c0	C3H8O3	1	PEDCQBHIVMGVHV-UHFFFAOYSA-N	OCC(O)CO	-116.18	C00116	cpd00100
cpd04539_c0	2-Amino-3-oxo-4-phosphonooxybutyrate_c0	C4H6NO7P	1	LMKSRFWSQAKTOE-VKHMYHEASA-L	NC(C(-O)[O-])C(-O)COP(-O)([O-])O	-365.05	C07335	cpd04539
M-ApcDEFg-c0_c0	ApcDEFg_c0	*	1					cpd00000
cpd00282_c0	S-Dihydroorotate_c0	C5H5N2O4	1	UFIVEPVSAGBUSI-REOHCLBHSA-M	O-C(O)C1CC([O-])-NC(O)-N1	-151.52	C00337	cpd00282
cpd00507_c0	Glycerophosphocholine_c0	C8H20NO6P	1	SUHOQUVVVLNYQR-MRVPVSSYSA-N	C[N+](C)(C)CCOP(-O)([O-])OCC(O)CO	-254.99	C00670	cpd00507
cpd00809_c0	O-Phospho-L-homoserine_c0	C4H8NO6P	1	FXDNYOANAXWZHG-VKHMYHEASA-L	NC(CCOP(-O)([O-])O)C(-O)[O-]	-335.03	C01102	cpd00809
cpd11583_c0	Ala-Leu_c0	C9H18N2O3	1	RDIKFPRVLJLMER-BQBZGAKWSA-N	CC(C)CC(N-C(O)C(C)N)C(-O)O	-115.64		cpd11583
cpd03517_c0	Biotinyl-5-AMP_c0	C20H27N7O9PS	1	UTQCSTJVMLODHM-RHCAYAJFSA-M	Nc1ncnc2c1ncn2C1OC(COP(-O)(O)OC(-O)CCCCC2SCC3N-C([O-])NC32)C(O)C1O	-289.37	C05921	cpd03517
M-Plcoxd-c0_c0	Plcoxd_c0	*	1					cpd00000
cpd07923_c0	2'-Deoxy-5-hydroxymethylcytidine-5'-diphosphate_c0	C10H15N3O11P2	1	RQKDPSTWKKMBPM-UHFFFAOYSA-L	N-c1nc([O-])n(C2CC(O)C(COP(-O)(O)OP(-O)([O-])O)O2)cc1CO	-550.18	C11038	cpd07923
cpd03446_c0	2-Octaprenyl-6-methoxyphenol_c0	C47H72O2	1	MARGKPIMNMASKJ-CMAXTTDKSA-N	COc1cccc(CC-C(C)CCC-C(C)CCC-C(C)CCC-C(C)CCC-C(C)CCC-C(C)CCC-C(C)CCC-C(C)C)c1O	186.74	C05812	cpd03446
cpd10516_c0	fe3_c0	Fe	1	VTLYFUHAOXGGBS-UHFFFAOYSA-N	[Fe+3]	-1.1	C14819	cpd10516
cpd00132_e0	L-Asparagine_e0	C4H8N2O3	1	DCXYFEDJOCDNAF-REOHCLBHSA-N	N-C(O)CC(N)C(-O)O	-123.31	C00152	cpd00132
cpd00006_c0	NADP_c0	C21H25N7O17P3	1	XJLXINKUBYWONI-NNYOXOHSSA-K	N-C([O-])c1ccc[n+](C2OC(COP(-O)(O)OP(-O)([O-])OCC3OC(n4cnc5c(N)ncnc54)C(OP(-O)([O-])[O-])C3O)C(O)C2O)c1	-742.09	C00006	cpd00006
cpd11620_c0	Reducedferredoxin_c0	Fe2R4S6	1				C00138	cpd11620
cpd00051_c0	L-Arginine_c0	C6H15N4O2	1	ODKSFYDXXFIFQN-BYPYZUCNSA-O	N-C(N)NCCCC([NH3+])C(-O)O	-73.77	C00062	cpd00051
cpd03491_c0	Undecaprenyl-diphospho-N-acetylmuramoyl-(N-acetylglucosamine)-L-alanyl-gamma-D-glutamyl-L-lysyl-D-alanyl-D-alanine_c0	C94H153N8O26P2	1	ULXTYUPMJXVUHQ-OVTFQNCVSA-K	CC(C)-CCCC(C)-CCCC(C)-CCCC(C)-CCCC(C)-CCCC(C)-CCCC(C)-CCCC(C)-CCCC(C)-CCCC(C)-CCCC(C)-CCOP(-O)(O)OP(-O)(O)OC1OC(CO)C(OC2OC(CO)C(O)C(O)C2N-C(C)[O-])C(OC(C)C(O)-NC(C)C(O)-NC(CCC([O-])-NC(CCCCN)C(O)-NC(C)C(O)-NC(C)C(-O)O)C(-O)O)C1N-C(C)[O-]	-751.79	C05893	cpd03491
cpd15686_c0	CDP-1,2-diisopentadecanoylglycerol_c0	C42H75N3O15P2	1			-644.46		cpd15686
cpd00122_c0	N-Acetyl-D-glucosamine_c0	C8H15NO6	1	OVRNDRQMDRJTHS-RTRLPJTCSA-N	CC(O)-NC1C(O)OC(CO)C(O)C1O	-212.63	C00140	cpd00122
cpd15514_c0	two disacharide linked murein units, pentapeptide crosslinked tetrapeptide (A2pm->D-ala) (middle of chain)_c0	C77H117N15O40	1	NQXCJQVWBSGGNW-UHFFFAOYSA-J	CC([O-])-NC1-COC(CO)C2OC3OC(CO)C(OC4OC(CO)C(OC5OC(CO)C(O)C(O)C5N-C(C)[O-])C(OC(C)C(O)-NC(C)C(O)-NC(CCC(-O)O)C(O)-NC(CCCC(N)C(-O)O)C(O)-NC(C)C(O)-NC(C(-O)O)CCCC(C(O)-NC(C)C(O)-NC(C)C(-O)O)N-C(O)C(CCC(-O)O)N-C(O)C(C)N-C(O)C(C)OC12)C4N-C(C)[O-])C(O)C3N-C(C)[O-]	-1269.6		cpd15514
cpd11538_c0	13-methyl-3-hydroxy-tetra-decanoyl-ACP_c0	C26H49N2O9PRS	1					cpd11538
cpd15701_c0	1,2-Diisoheptadecanoyl-sn-glycerol_c0	C37H72O5	1			-146.1		cpd15701
cpd11467_c0	(2E)-Tetradecenoyl-[acp]_c0	C25H45N2O8PRS	1				C05760	cpd11467
M-P700oxd-c0_c0	P700oxd_c0	*	1					cpd00000
cpd00810_c0	Orotidylic acid_c0	C10H10N2O11P	1	KYOBSHFOBAOFBF-XVFCMESISA-K	O-C([O-])c1cc([O-])nc(-O)n1C1OC(COP(-O)([O-])O)C(O)C1O	-479.18	C01103	cpd00810
cpd00982_c0	FADH2_c0	C27H33N9O15P2	1	YPZRHBJKEMOYQH-UYBVJOGSSA-L	Cc1cc2c(cc1C)N(CC(O)C(O)C(O)COP(-O)(O)OP(-O)(O)OCC1OC(n3cnc4c(N)ncnc43)C(O)C1O)c1nc([O-])nc([O-])c1N2	-538.18	C01352	cpd00982
cpd00073_c0	Urea_c0	CH4N2O	1	XSQUKJJJFZCRTK-UHFFFAOYSA-N	N-C(N)O	-48.7	C00086	cpd00073
cpd11912_c0	tRNA-Glu_c0	C10H12N5O3R	1				C01641	cpd11912
cpd03969_c0	Isosalipurpol_c0	C15H12O5	1	YQHMWTPYORBCMF-ZZXKWVIFSA-N	O-C(C-Cc1ccc(O)cc1)c1c(O)cc(O)cc1O	-105.44	C06561	cpd03969
cpd00260_c0	Isocitrate_c0	C6H5O7	1	ODBLHEXUDAPZAU-UHFFFAOYSA-K	O-C([O-])CC(C(-O)[O-])C(O)C(-O)[O-]	-279.02	C00311	cpd00260
cpd08316_c0	D-Glycero-D-manno-heptose1-7-bisphosphate_c0	C7H12O13P2	1	LMTGTTLGDUACSJ-QQABCQGCSA-J	O-P([O-])([O-])OCC(O)C1OC(OP(-O)([O-])[O-])C(O)C(O)C1O	-679.7	C11472	cpd08316
cpd00028_c0	Heme_c0	C34H30FeN4O4	1	KABFMIBPWCXCRK-RGGAHWMASA-J	C-Cc1c(C)c2cc3[n-]c(cc4nc(cc5nc(cc1[n-]2)c(C)c5CCC(-O)[O-])c(CCC(-O)[O-])c4C)c(C)c3C-C.[Fe+2]		C00032	cpd00028
cpd03913_c0	Hydrogenobyrinate diamide_c0	C45H60N6O12	1	BYLRAQWTUVCQLV-BRPYDKQXSA-L	CC1-C2N-C(C-C3N-C(C(C)-C4NC(C(CC(-O)O)C4(C)CCC(-O)O)C4(C)N-C1C(CCC(-O)O)C4(C)CC(-N)[O-])C(CCC(-O)O)C3(C)C)C(CCC(-O)O)C2(C)CC(-N)[O-]		C06503	cpd03913
cpd00331_c0	cis-Aconitate_c0	C6H3O6	1	GTZCVFVGUGFEME-IWQZZHSRSA-K	O-C([O-])C-C(CC(-O)[O-])C(-O)[O-]	-222.28	C00417	cpd00331
cpd02016_c0	N-Ribosylnicotinamide_c0	C11H15N2O5	1	JLEBZPBDRKPWTD-TURQNECASA-O	N-C(O)c1ccc[n+](C2OC(CO)C(O)C2O)c1	-125.24	C03150	cpd02016
cpd02375_c0	Adenylosuccinate_c0	C14H14N5O11P	1	OFBHPPMPBOJXRT-DPXQIYNJSA-J	O-C([O-])CC(Nc1ncnc2c1ncn2C1OC(COP(-O)([O-])[O-])C(O)C1O)C(-O)[O-]	-408.89	C03794	cpd02375
cpd00144_c0	UDPglucuronate_c0	C15H19N2O18P2	1	HDYANYHVCAPMJV-LXQIFKJMSA-K	O-C([O-])C1OC(OP(-O)(O)OP(-O)([O-])OCC2OC(n3ccc([O-])nc3-O)C(O)C2O)C(O)C(O)C1O	-805.77	C00167	cpd00144
cpd03584_c0	UDP-3-O-(beta-hydroxymyristoyl)-D-glucosamine_c0	C29H50N3O18P2	1	ZFPNNOXCEDQJQS-SSVOXRMNSA-M	CCCCCCCCCCCC(O)CC(-O)OC1C(N)C(OP(-O)(O)OP(-O)(O)OCC2OC(n3ccc([O-])nc3-O)C(O)C2O)OC(CO)C1O	-783.35	C06022	cpd03584
cpd15349_c0	2-Acyl-sn-glycero-3-phosphoglycerol octadec-11-enoyl_c0	C24H46O9P	1			-372.53		cpd15349
cpd00215_c0	Pyridoxal_c0	C8H9NO3	1	RADKZDMFGJYCBB-UHFFFAOYSA-N	Cc1ncc(CO)c(C-O)c1O	-59.5	C00250	cpd00215

## Sheet: ModelReactions
id	direction	compartment	gene_number_RAST ANNOTATION	confidence score	name	enzyme	deltag	equation	definition	ms id	bigg id	kegg id	kegg pathways	metacyc pathways	Notes	reference
bio1	->	c0	NA	1	R_bio1_biomass (R_bio2_biomass (bio2 auto biomass))			(48.7733815067744) cpd00001[c0]+(53.4391898819345) cpd00002[c0]+(0.00287811195855519) cpd00003[c0]+(0.00287811195855519) cpd00006[c0]+(0.00287811195855519) cpd00010[c0]+(0.00287811195855519) cpd00015[c0]+(0.00287811195855519) cpd00016[c0]+(0.00287811195855519) cpd00017[c0]+(0.00287811195855519) cpd00021[c0]+(0.262386323708967) cpd00023[c0]+(0.00287811195855519) cpd00028[c0]+(0.00287811195855519) …	(0.00287811195855519) 10-Formyltetrahydrofolate[c0]+(0.00287811195855519) 2-Demethylmenaquinone 8[c0]+(0.00287811195855519) 5-Methyltetrahydrofolate[c0]+(0.00287811195855519) ACP[c0]+(53.4391898819345) ATP[c0]+(0.00287811195855519) BIOT[c0]+(0.00847816871555744) Bactoprenyl diphosphate[c0]+(0.111043477164015) CTP[c0]+(0.00287811195855519) Ca2+[c0]+(0.00287811195855519) Calomide[c0]+(0.00287811195…
R-R0001_c0	>	c0	2853, 2220, 2213, 2215, 2850, 2218, 2219	2	R0001	-		(1) M-PCg-c0_c0[c0] + (1) M-hv620-c0_c0[c0] -> (1) cpd04166_c0[c0]	(1) PCg_c0[c0] + (1) hv620_c0[c0] -> (1) PCE_c0[c0]	rxn00000			Photosynthesis and electron transport chain		Associated with phycobilisome	Toyoshima, Toya, and Shimizu 2020
R-R0002_c0	>	c0	2853, 2220, 2213, 2215, 2850, 2218, 2219	2	R0002	-		(1) cpd04166_c0[c0] -> (1) M-PCg-c0_c0[c0] + (1) M-hv650-c0_c0[c0]	(1) PCE_c0[c0] -> (1) PCg_c0[c0] + (1) hv650_c0[c0]	rxn00000			Photosynthesis and electron transport chain		Associated with phycobilisome	Toyoshima, Toya, and Shimizu 2020
R-R0003_c0	>	c0	2853, 2220, 2213, 2215, 2850, 2218, 2219	2	R0003	-		(1) M-APCg-c0_c0[c0] + (1) M-hv650-c0_c0[c0] -> (1) M-APCe-c0_c0[c0]	(1) APCg_c0[c0] + (1) hv650_c0[c0] -> (1) APCe_c0[c0]	rxn00000			Photosynthesis and electron transport chain		Associated with phycobilisome	Toyoshima, Toya, and Shimizu 2020
R-R0004_c0	>	c0	2853, 2220, 2213, 2215, 2850, 2218, 2219	2	R0004	-		(1) M-APCe-c0_c0[c0] -> (1) M-APCg-c0_c0[c0] + (1) M-hv670-c0_c0[c0]	(1) APCe_c0[c0] -> (1) APCg_c0[c0] + (1) hv670_c0[c0]	rxn00000			Photosynthesis and electron transport chain		Associated with phycobilisome	Toyoshima, Toya, and Shimizu 2020
R-R0005_c0	>	c0	2853, 2220, 2213, 2215, 2850, 2218, 2219	2	R0005	-		(1) M-ApcDEFg-c0_c0[c0] + (1) M-hv670-c0_c0[c0] -> (1) M-ApcDEFe-c0_c0[c0]	(1) ApcDEFg_c0[c0] + (1) hv670_c0[c0] -> (1) ApcDEFe_c0[c0]	rxn00000			Photosynthesis and electron transport chain		Associated with phycobilisome	Toyoshima, Toya, and Shimizu 2020
R-R0006_c0	>	c0	2853, 2220, 2213, 2215, 2850, 2218, 2219	2	R0006	-		(1) M-ApcDEFe-c0_c0[c0] -> (1) M-ApcDEFg-c0_c0[c0] + (1) M-hv680-c0_c0[c0]	(1) ApcDEFe_c0[c0] -> (1) ApcDEFg_c0[c0] + (1) hv680_c0[c0]	rxn00000			Photosynthesis and electron transport chain		Associated with phycobilisome	Toyoshima, Toya, and Shimizu 2020
R-R0007_c0	>	c0	2853, 2220, 2213, 2215, 2850, 2218, 2219	2	R0007	-		(1) M-ApcDEFe-c0_c0[c0] -> (1) M-ApcDEFg-c0_c0[c0] + (1) M-hv700-c0_c0[c0]	(1) ApcDEFe_c0[c0] -> (1) ApcDEFg_c0[c0] + (1) hv700_c0[c0]	rxn00000			Photosynthesis and electron transport chain		Associated with phycobilisome	Toyoshima, Toya, and Shimizu 2020
R-R0008_c0	>	e0	1021, 1022, 1910, 850, 4608, 3198, 1909, 4989, 4686, 3934, 3029, 1356, 1922, 1975, 3817, 3918, 2522, 4988, 4193, 834, 1151, 5084, 1150, 1743, 849, 4495, 4496, 4076, 4980, 1948, 4659, 1147, 650	2	R0008	-		(2) cpd00001[c0] + (1) cpd00030[c0] -> (1) M-Mnred-c0_c0[c0] + (1) cpd00007[c0] + (4) cpd00067[z0]	(2) H2O_c0[c0] + (1) Mn2+_c0[c0] -> (1) Mnred_c0[c0] + (1) O2_c0[c0] + (4) H+_z0[z0]	rxn00000			Photosynthesis and electron transport chain		Associated with photosystem II	Toyoshima, Toya, and Shimizu 2020
R-R0009_c0	>	c0	1021, 1022, 1910, 850, 4608, 3198, 1909, 4989, 4686, 3934, 3029, 1356, 1922, 1975, 3817, 3918, 2522, 4988, 4193, 834, 1151, 5084, 1150, 1743, 849, 4495, 4496, 4076, 4980, 1948, 4659, 1147, 650	2	R0009	-		(1) M-Mnred-c0_c0[c0] + (4) M-Yzoxd-c0_c0[c0] -> (4) M-Yzred-c0_c0[c0] + (1) cpd00030[c0]	(1) Mnred_c0[c0] + (4) Yzoxd_c0[c0] -> (4) Yzred_c0[c0] + (1) Mn2+_c0[c0]	rxn00000			Photosynthesis and electron transport chain		Associated with photosystem II	Toyoshima, Toya, and Shimizu 2020
R-R0010_c0	-	c0	1021, 1022, 1910, 850, 4608, 3198, 1909, 4989, 4686, 3934, 3029, 1356, 1922, 1975, 3817, 3918, 2522, 4988, 4193, 834, 1151, 5084, 1150, 1743, 849, 4495, 4496, 4076, 4980, 1948, 4659, 1147, 650	2	R0010	-		(1) M-P680red-c0_c0[c0] + (1) M-hv680-c0_c0[c0] <-> (1) M-P680e-c0_c0[c0]	(1) P680red_c0[c0] + (1) hv680_c0[c0] <-> (1) P680e_c0[c0]	rxn00000			Photosynthesis and electron transport chain		Associated with photosystem II	Toyoshima, Toya, and Shimizu 2020
R-R0011_c0	-	c0	1021, 1022, 1910, 850, 4608, 3198, 1909, 4989, 4686, 3934, 3029, 1356, 1922, 1975, 3817, 3918, 2522, 4988, 4193, 834, 1151, 5084, 1150, 1743, 849, 4495, 4496, 4076, 4980, 1948, 4659, 1147, 650	2	R0011	-		(1) M-P680oxd-c0_c0[c0] + (1) M-Yzred-c0_c0[c0] <-> (1) M-P680red-c0_c0[c0] + (1) M-Yzoxd-c0_c0[c0]	(1) P680oxd_c0[c0] + (1) Yzred_c0[c0] <-> (1) P680red_c0[c0] + (1) Yzoxd_c0[c0]	rxn00000			Photosynthesis and electron transport chain		Associated with photosystem II	Toyoshima, Toya, and Shimizu 2020
R-R0012_c0	>	c0	1021, 1022, 1910, 850, 4608, 3198, 1909, 4989, 4686, 3934, 3029, 1356, 1922, 1975, 3817, 3918, 2522, 4988, 4193, 834, 1151, 5084, 1150, 1743, 849, 4495, 4496, 4076, 4980, 1948, 4659, 1147, 650	2	R0012	-		(1) M-P680e-c0_c0[c0] + (1) M-Pheoxd-c0_c0[c0] -> (1) M-P680oxd-c0_c0[c0] + (1) M-Phered-c0_c0[c0]	(1) P680e_c0[c0] + (1) Pheoxd_c0[c0] -> (1) P680oxd_c0[c0] + (1) Phered_c0[c0]	rxn00000			Photosynthesis and electron transport chain		Associated with photosystem II	Toyoshima, Toya, and Shimizu 2020
R-R0013_c0	>	c0	1021, 1022, 1910, 850, 4608, 3198, 1909, 4989, 4686, 3934, 3029, 1356, 1922, 1975, 3817, 3918, 2522, 4988, 4193, 834, 1151, 5084, 1150, 1743, 849, 4495, 4496, 4076, 4980, 1948, 4659, 1147, 650	2	R0013	-		(1) M-Phered-c0_c0[c0] + (1) M-QAoxd-c0_c0[c0] -> (1) M-Pheoxd-c0_c0[c0] + (1) M-QAred-c0_c0[c0]	(1) Phered_c0[c0] + (1) QAoxd_c0[c0] -> (1) Pheoxd_c0[c0] + (1) QAred_c0[c0]	rxn00000			Photosynthesis and electron transport chain		Associated with photosystem II	Toyoshima, Toya, and Shimizu 2020
R-R0014_c0	>	c0	1021, 1022, 1910, 850, 4608, 3198, 1909, 4989, 4686, 3934, 3029, 1356, 1922, 1975, 3817, 3918, 2522, 4988, 4193, 834, 1151, 5084, 1150, 1743, 849, 4495, 4496, 4076, 4980, 1948, 4659, 1147, 650	2	R0014	-		(2) M-QAred-c0_c0[c0] + (1) M-QBoxd-c0_c0[c0] -> (2) M-QAoxd-c0_c0[c0] + (1) M-QBred-c0_c0[c0]	(2) QAred_c0[c0] + (1) QBoxd_c0[c0] -> (2) QAoxd_c0[c0] + (1) QBred_c0[c0]	rxn00000			Photosynthesis and electron transport chain		Associated with photosystem II	Toyoshima, Toya, and Shimizu 2020
R-R0015_c0	>	c0	1021, 1022, 1910, 850, 4608, 3198, 1909, 4989, 4686, 3934, 3029, 1356, 1922, 1975, 3817, 3918, 2522, 4988, 4193, 834, 1151, 5084, 1150, 1743, 849, 4495, 4496, 4076, 4980, 1948, 4659, 1147, 650	2	R0015	-		(1) M-QBred-c0_c0[c0] + (1) M-pq-u0_z0[z0] + (2) cpd00067[c0] -> (1) M-QBoxd-c0_c0[c0] + (1) M-pqh2-u0_z0[z0]	(1) QBred_c0[c0] + (1) pq_u0[z0] + (2) H+_c0[c0] -> (1) QBoxd_c0[c0] + (1) pqh2_u0[z0]	rxn00000			Photosynthesis and electron transport chain		Associated with photosystem II	Toyoshima, Toya, and Shimizu 2020
R-R0016_c0	>	c0	1932, 1144, 2990, 3353, 2991, 2646, 3916, 2992, 1142	2	R0016	-		(1) M-CytQooxd-c0_c0[c0] + (1) M-pqh2-u0_z0[z0] -> (1) M-CytQored-c0_c0[c0] + (1) M-pq-u0_z0[z0]	(1) CytQooxd_c0[c0] + (1) pqh2_u0[z0] -> (1) CytQored_c0[c0] + (1) pq_u0[z0]	rxn00000			Photosynthesis and electron transport chain		Associated with quinone pool	Toyoshima, Toya, and Shimizu 2020
R-R0017_c0	>	c0	1403, 2120, 5035, 3240, 649, 1402, 5034, 1277	2	R0017	-		(1) M-CytQored-c0_c0[c0] + (1) M-Cytboxd-c0_c0[c0] + (1) M-FeSoxd-c0_c0[c0] -> (1) M-CytQooxd-c0_c0[c0] + (1) M-Cytbred-c0_c0[c0] + (1) M-FeSred-c0_c0[c0]	(1) CytQored_c0[c0] + (1) CytQboxd_c0[c0] + (1) FeSoxd_c0[c0] -> (1) CytQooxd_c0[c0] + (1) CytQbred_c0[c0] + (1) FeSred_c0[c0]	rxn00000			Photosynthesis and electron transport chain		Cytochrome b6/f complex	Toyoshima, Toya, and Shimizu 2020
R-R0018_c0	>	c0	1403, 2120, 5035, 3240, 649, 1402, 5034, 1277	2	R0018	-		(1) M-CytQioxd-c0_c0[c0] + (2) M-Cytbred-c0_c0[c0] -> (1) M-CytQired-c0_c0[c0] + (2) M-Cytboxd-c0_c0[c0]	(1) CytQioxd_c0[c0] + (2) CytQbred_c0[c0] -> (1) CytQired_c0[c0] + (2) CytQboxd_c0[c0]	rxn00000			Photosynthesis and electron transport chain		Cytochrome b6/f complex	Toyoshima, Toya, and Shimizu 2020
R-R0019_c0	>	c0	1403, 2120, 5035, 3240, 649, 1402, 5034, 1277	2	R0019	-		(1) M-CytQired-c0_c0[c0] + (1) M-pq-u0_z0[z0] + (2) cpd00067[c0] -> (1) M-CytQioxd-c0_c0[c0] + (1) M-pqh2-u0_z0[z0]	(1) CytQired_c0[c0] + (1) pq_u0[z0] + (2) H+_c0[c0] -> (1) CytQioxd_c0[c0] + (1) pqh2_u0[z0]	rxn00000			Photosynthesis and electron transport chain		Cytochrome b6/f complex	Toyoshima, Toya, and Shimizu 2020
R-R0020_c0	>	c0	1403, 2120, 5035, 3240, 649, 1402, 5034, 1277	2	R0020	-		(1) M-Cytfoxd-c0_c0[c0] + (1) M-FeSred-c0_c0[c0] -> (1) M-Cytfred-c0_c0[c0] + (1) M-FeSoxd-c0_c0[c0]	(1) Cytfoxd_c0[c0] + (1) FeSred_c0[c0] -> (1) Cytfred_c0[c0] + (1) FeSoxd_c0[c0]	rxn00000			Photosynthesis and electron transport chain		Cytochrome b6/f complex	Toyoshima, Toya, and Shimizu 2020
R-R0021_c0	>	c0	1403, 2120, 5035, 3240, 649, 1402, 5034, 1277	2	R0021	-		(1) M-Cytfred-c0_c0[c0] + (1) M-Plcoxd-c0_c0[c0] -> (1) M-Cytfoxd-c0_c0[c0] + (1) M-Plcred-c0_c0[c0]	(1) Cytfred_c0[c0] + (1) Plcoxd_c0[c0] -> (1) Cytfoxd_c0[c0] + (1) Plcred_c0[c0]	rxn00000			Photosynthesis and electron transport chain		Cytochrome b6/f complex	Toyoshima, Toya, and Shimizu 2020
R-R0022_c0	>	c0	5065, 2052, 3604, 1021, 1022, 1910, 327, 3354, 120, 2811, 1593, 2810, 2052, 5065, 2362, 5064, 5063, 850, 4608, 3198, 1909, 4989, 4686, 3029, 1356, 1922, 1975, 3817, 3818, 2522, 4988, 4193, 834, 1151, 5084, 1150, 1743, 849, 4495, 4496, 4076, 4980, 1948, 4659	2	R0022	-		(1) M-P700red-c0_c0[c0] + (1) M-hv700-c0_c0[c0] -> (1) M-P700e-c0_c0[c0]	(1) P700red_c0[c0] + (1) hv700_c0[c0] -> (1) P700e_c0[c0]	rxn00000			Photosynthesis and electron transport chain		Photon	Toyoshima, Toya, and Shimizu 2020
R-R0023_c0	>	c0	5065, 2052, 3604, 1021, 1022, 1910, 327, 3354, 120, 2811, 1593, 2810, 2052, 5065, 2362, 5064, 5063, 850, 4608, 3198, 1909, 4989, 4686, 3029, 1356, 1922, 1975, 3817, 3818, 2522, 4988, 4193, 834, 1151, 5084, 1150, 1743, 849, 4495, 4496, 4076, 4980, 1948, 4659	2	R0023	-		(1) M-P700oxd-c0_c0[c0] + (1) M-Plcred-c0_c0[c0] -> (1) M-P700red-c0_c0[c0] + (1) M-Plcoxd-c0_c0[c0]	(1) P700oxd_c0[c0] + (1) Plcred_c0[c0] -> (1) P700red_c0[c0] + (1) Plcoxd_c0[c0]	rxn00000			Photosynthesis and electron transport chain		Associated with photosystem I	Toyoshima, Toya, and Shimizu 2020
R-R0024_c0	>	c0	5065, 2052, 3604, 1021, 1022, 1910, 327, 3354, 120, 2811, 1593, 2810, 2052, 5065, 2362, 5064, 5063, 850, 4608, 3198, 1909, 4989, 4686, 3029, 1356, 1922, 1975, 3817, 3818, 2522, 4988, 4193, 834, 1151, 5084, 1150, 1743, 849, 4495, 4496, 4076, 4980, 1948, 4659	2	R0024	-		(1) M-A0oxd-c0_c0[c0] + (1) M-P700e-c0_c0[c0] -> (1) M-A0red-c0_c0[c0] + (1) M-P700oxd-c0_c0[c0]	(1) A0oxd_c0[c0] + (1) P700e_c0[c0] -> (1) A0red_c0[c0] + (1) P700oxd_c0[c0]	rxn00000			Photosynthesis and electron transport chain		Associated with photosystem I	Toyoshima, Toya, and Shimizu 2020
R-R0025_c0	>	c0	5065, 2052, 3604, 1021, 1022, 1910, 327, 3354, 120, 2811, 1593, 2810, 2052, 5065, 2362, 5064, 5063, 850, 4608, 3198, 1909, 4989, 4686, 3029, 1356, 1922, 1975, 3817, 3818, 2522, 4988, 4193, 834, 1151, 5084, 1150, 1743, 849, 4495, 4496, 4076, 4980, 1948, 4659	2	R0025	-		(1) M-A0red-c0_c0[c0] + (1) M-A1oxd-c0_c0[c0] -> (1) M-A0oxd-c0_c0[c0] + (1) M-A1red-c0_c0[c0]	(1) A0red_c0[c0] + (1) A1oxd_c0[c0] -> (1) A0oxd_c0[c0] + (1) A1red_c0[c0]	rxn00000			Photosynthesis and electron transport chain		Associated with photosystem I	Toyoshima, Toya, and Shimizu 2020
R-R0026_c0	>	c0	5065, 2052, 3604, 1021, 1022, 1910, 327, 3354, 120, 2811, 1593, 2810, 2052, 5065, 2362, 5064, 5063, 850, 4608, 3198, 1909, 4989, 4686, 3029, 1356, 1922, 1975, 3817, 3818, 2522, 4988, 4193, 834, 1151, 5084, 1150, 1743, 849, 4495, 4496, 4076, 4980, 1948, 4659	2	R0026	-		(1) M-A1red-c0_c0[c0] + (1) M-FXoxd-c0_c0[c0] -> (1) M-A1oxd-c0_c0[c0] + (1) M-FXred-c0_c0[c0]	(1) A1red_c0[c0] + (1) FXoxd_c0[c0] -> (1) A1oxd_c0[c0] + (1) FXred_c0[c0]	rxn00000			Photosynthesis and electron transport chain		Associated with photosystem I	Toyoshima, Toya, and Shimizu 2020
R-R0027_c0	>	c0	5065, 2052, 3604, 1021, 1022, 1910, 327, 3354, 120, 2811, 1593, 2810, 2052, 5065, 2362, 5064, 5063, 850, 4608, 3198, 1909, 4989, 4686, 3029, 1356, 1922, 1975, 3817, 3818, 2522, 4988, 4193, 834, 1151, 5084, 1150, 1743, 849, 4495, 4496, 4076, 4980, 1948, 4659	2	R0027	-		(1) M-FAoxd-c0_c0[c0] + (1) M-FXred-c0_c0[c0] -> (1) M-FAred-c0_c0[c0] + (1) M-FXoxd-c0_c0[c0]	(1) FAoxd_c0[c0] + (1) FXred_c0[c0] -> (1) FAred_c0[c0] + (1) FXoxd_c0[c0]	rxn00000			Photosynthesis and electron transport chain		Associated with photosystem I	Toyoshima, Toya, and Shimizu 2020
R-R0028_c0	>	c0	5065, 2052, 3604, 1021, 1022, 1910, 327, 3354, 120, 2811, 1593, 2810, 2052, 5065, 2362, 5064, 5063, 850, 4608, 3198, 1909, 4989, 4686, 3029, 1356, 1922, 1975, 3817, 3818, 2522, 4988, 4193, 834, 1151, 5084, 1150, 1743, 849, 4495, 4496, 4076, 4980, 1948, 4659	2	R0028	-		(1) M-FAred-c0_c0[c0] + (1) M-FBoxd-c0_c0[c0] -> (1) M-FAoxd-c0_c0[c0] + (1) M-FBred-c0_c0[c0]	(1) FAred_c0[c0] + (1) FBoxd_c0[c0] -> (1) FAoxd_c0[c0] + (1) FBred_c0[c0]	rxn00000			Photosynthesis and electron transport chain		Associated with photosystem I	Toyoshima, Toya, and Shimizu 2020
R-R0029_c0	>	c0	5065, 2052, 3604, 1021, 1022, 1910, 327, 3354, 120, 2811, 1593, 2810, 2052, 5065, 2362, 5064, 5063, 850, 4608, 3198, 1909, 4989, 4686, 3029, 1356, 1922, 1975, 3817, 3818, 2522, 4988, 4193, 834, 1151, 5084, 1150, 1743, 849, 4495, 4496, 4076, 4980, 1948, 4659	2	R0029	-		(1) M-FBred-c0_c0[c0] + (1) M-feroxd_c0[c0] -> (1) M-FBoxd-c0_c0[c0] + (1) M-ferred_c0[c0]	(1) FBred_c0[c0] + (1) feroxd[c0] -> (1) FBoxd_c0[c0] + (1) ferred[c0]	rxn00000			Photosynthesis and electron transport chain		Associated with photosystem I	Toyoshima, Toya, and Shimizu 2020
R-R0030_c0	>	c0	5065, 2052, 3604, 1021, 1022, 1910, 327, 3354, 120, 2811, 1593, 2810, 2052, 5065, 2362, 5064, 5063, 850, 4608, 3198, 1909, 4989, 4686, 3029, 1356, 1922, 1975, 3817, 3818, 2522, 4988, 4193, 834, 1151, 5084, 1150, 1743, 849, 4495, 4496, 4076, 4980, 1948, 4659	2	R0030	-		(2) H + (2) nadph + O2 -> (2) nadp + (2) h2o		rxn00000			Photosynthesis and electron transport chain		Associated with photosystem I	Toyoshima, Toya, and Shimizu 2020
R-R0031_c0	>	e0	2581, 2583, 2584	2	R0031	1.9.3.1		(4) M-Plcred-c0_c0[c0] + (1) cpd00007[c0] + (8) cpd00067[c0] -> (4) M-Plcoxd-c0_c0[c0] + (2) cpd00001[c0] + (4) cpd00067[z0]	(4) Plcred_c0[c0] + (1) O2_c0[c0] + (8) H+_c0[c0] -> (4) Plcoxd_c0[c0] + (2) H2O_c0[c0] + (4) H+_z0[z0]	rxn00000			Photosynthesis and electron transport chain		Cytochrome c oxidase	Toyoshima, Toya, and Shimizu 2020
R-R0032_c0	-	e0	1932, 1144, 2990, 3353, 2991, 2646, 3916, 2992, 1142	2	R0032	-		(1) M-pq-u0_z0[z0] + (1) cpd00982[c0] <-> (1) M-pqh2-u0_z0[z0] + (1) cpd00015[c0]	(1) pq_u0[z0] + (1) FADH2_c0[c0] <-> (1) pqh2_u0[z0] + (1) FAD_c0[c0]	rxn00000			Photosynthesis and electron transport chain		Associated with quinone pool	Toyoshima, Toya, and Shimizu 2020
R-R0033_c0	>	e0	2155	2	R0033	1.6.5.3		(2) M-ferred_c0[c0] + (1) M-pq-u0_z0[z0] + (6) cpd00067[c0] -> (2) M-feroxd_c0[c0] + (1) M-pqh2-u0_z0[z0] + (4) cpd00067[z0]	(2) ferred[c0] + (1) pq_u0[z0] + (6) H+_c0[c0] -> (2) feroxd[c0] + (1) pqh2_u0[z0] + (4) H+_z0[z0]	rxn00000			Photosynthesis and electron transport chain		Associated with quinone pool	Toyoshima, Toya, and Shimizu 2020
R-R0034_c0	>	e0	1932, 1144, 2990, 3353, 2991, 2646, 3916, 2992, 1142	2	R0034	-		(2) M-ferred_c0[c0] + (1) M-pq-u0_z0[z0] + (1) cpd00001[c0] + (1) cpd00011[c0] + (5) cpd00067[c0] -> (2) M-feroxd_c0[c0] + (1) M-pqh2-u0_z0[z0] + (4) cpd00067[z0] + (1) cpd00242[c0]	(2) ferred[c0] + (1) pq_u0[z0] + (1) H2O_c0[c0] + (1) CO2_c0[c0] + (5) H+_c0[c0] -> (2) feroxd[c0] + (1) pqh2_u0[z0] + (4) H+_z0[z0] + (1) H2CO3_c0[c0]	rxn00000			Photosynthesis and electron transport chain		Associated with quinone pool	Toyoshima, Toya, and Shimizu 2020
R-R0035_z0	>	e0	1498, 1896, 2474, 3718	2	R0035	1.6.99.3		(1) M-pq-u0_z0[z0] + (1) cpd00004[c0] + (1) cpd00067[z0] -> (1) M-pqh2-u0_z0[z0] + (1) cpd00003[z0]	(1) pq_u0[z0] + (1) NADH_c0[c0] + (1) H+_z0[z0] -> (1) pqh2_u0[z0] + (1) NAD_z0[z0]	rxn00000			Photosynthesis and electron transport chain		Associated with quinone pool	Toyoshima, Toya, and Shimizu 2020
R-R0036_c0	>	c0	5065, 2052, 3604, 1021, 1022, 1910, 327, 3354, 120, 2811, 1593, 2810, 2052, 5065, 2362, 5064, 5063, 850, 4608, 3198, 1909, 4989, 4686, 3029, 1356, 1922, 1975, 3817, 3818, 2522, 4988, 4193, 834, 1151, 5084, 1150, 1743, 849, 4495, 4496, 4076, 4980, 1948, 4659	2	R0036	1.8.7.2		(2) M-ferred_c0[c0] + (2) cpd00067[c0] + (1) cpd11420[c0] -> (2) M-feroxd_c0[c0] + (1) cpd11421[c0]	(2) ferred[c0] + (2) H+_c0[c0] + (1) trdox_c0[c0] -> (2) feroxd[c0] + (1) trdrd_c0[c0]	rxn00000			Photosynthesis and electron transport chain		Associated with photosystem I	Toyoshima, Toya, and Shimizu 2020
R-R0037_c0	>	e0	4278, or 4279, or 4280	2	R0037	7.1.1.7		(2) M-pqh2-u0_z0[z0] + (1) cpd00007[c0] -> (2) M-pq-u0_z0[z0] + (2) cpd00001[c0]	(2) pqh2_u0[z0] + (1) O2_c0[c0] -> (2) pq_u0[z0] + (2) H2O_c0[c0]	rxn00000			Respiration			Toyoshima, Toya, and Shimizu 2020
R-R0039_c0	<	e0	2853, 2220, 2213, 2215, 2850, 2218, 2219	2	R0039	-		(1) M-hv620-c0_c0[c0] <- (1) M-hv620-e0_e0[e0]	(1) hv620_c0[c0] <- (1) hv620_e0[e0]	rxn00000			Photosynthesis and electron transport chain		Photon	Toyoshima, Toya, and Shimizu 2020
R-R0041_c0	<	e0	2853, 2220, 2213, 2215, 2850, 2218, 2219	2	R0041	-		(1) M-hv680-c0_c0[c0] <- (1) M-hv680-e0_e0[e0]	(1) hv680_c0[c0] <- (1) hv680_e0[e0]	rxn00000			Photosynthesis and electron transport chain		Photon	Toyoshima, Toya, and Shimizu 2020
R-R0043_c0	<	c0	5065, 2052, 3604, 1021, 1022, 1910, 327, 3354, 120, 2811, 1593, 2810, 2052, 5065, 2362, 5064, 5063, 850, 4608, 3198, 1909, 4989, 4686, 3029, 1356, 1922, 1975, 3817, 3818, 2522, 4988, 4193, 834, 1151, 5084, 1150, 1743, 849, 4495, 4496, 4076, 4980, 1948, 4659	2	R0043	-		(1) M-hv700-c0_c0[c0] <- (1) M-hv700-e0_e0[e0]	(1) hv700_c0[c0] <- (1) hv700_e0[e0]	rxn00000			Photosynthesis and electron transport chain		Photon	Toyoshima, Toya, and Shimizu 2020
R-R0045_c0	-	c0	2853, 2220, 2213, 2215, 2850, 2218, 2219	2	R0045	-		(1) M-hv550-e0_e0[e0] <-> (1) M-hv550-c0_c0[c0]	(1) hv550_e0[e0] <-> (1) hv550_c0[c0]	rxn00000			Photosynthesis and electron transport chain		Photon	Toyoshima, Toya, and Shimizu 2020
R-R0046_c0	>	c0	2853, 2220, 2213, 2215, 2850, 2218, 2219	2	R0046	-		(1) M-hv550-c0_c0[c0] -> (1) M-car-c0_c0[c0]	(1) hv550_c0[c0] -> (1) car_c0[c0]	rxn00000			Photosynthesis and electron transport chain		Photon	Toyoshima, Toya, and Shimizu 2020
R-R0047_c0	>	c0	NA	2	R0047	-		(1) M-car-c0_c0[c0] -> (1) M-car-e0_e0[e0]	(1) car_c0[c0] -> (1) car_e0[e0]	rxn00000			Photosynthesis and electron transport chain		carotenoid export	Toyoshima, Toya, and Shimizu 2020
R-R048_c0	-	e0	1876, 1877, 2838, 2839, 2840, 2841, 2842, 2843, 2844	2	ATP synthetase	3.6.3.14, 7.1.2.2		(1) cpd00001[c0] + (1) cpd00008[c0] + (1) cpd00009[c0] + (4) cpd00067[z0] <-> (1) cpd00002[c0] + (4) cpd00067[c0]	(1) H2O_c0[c0] + (1) ADP_c0[c0] + (1) Phosphate_c0[c0] + (4) H+_z0[z0] <-> (1) ATP_c0[c0] + (4) H+_c0[c0]	rxn00000			Photosynthesis and electron transport chain			Toyoshima, Toya, and Shimizu 2020
R-R543_c0	-	c0	4611	2	R543	1.18.1.2		(2) M-ferred_c0[c0] + (1) cpd00006[c0] + (1) cpd00067[c0] <-> (2) M-feroxd_c0[c0] + (1) cpd00005[c0]	(2) ferred[c0] + (1) NADP_c0[c0] + (1) H+_c0[c0] <-> (2) feroxd[c0] + (1) NADPH_c0[c0]	rxn00000			Photosynthesis and electron transport chain		Associated with photosystem I	Toyoshima, Toya, and Shimizu 2020
rxn00001_c0	>	c0	3651	2	diphosphate phosphohydrolase_c0	3.6.1.1	4.14	(1) cpd00001[c0] + (1) cpd00012[c0] -> (2) cpd00009[c0] + (1) cpd00067[c0]	(1) H2O_c0[c0] + (1) PPi_c0[c0] -> (2) Phosphate_c0[c0] + (1) H+_c0[c0]	rxn00001	IPP1	R00004	Oxidative phosphorylation
rxn00006_c0	<	c0	3948	2	hydrogen-peroxide:hydrogen-peroxide oxidoreductase_c0	1.11.1.21	-45.35	(2) cpd00025[c0] <- (2) cpd00001[c0] + (1) cpd00007[c0]	(2) H2O2_c0[c0] <- (2) H2O_c0[c0] + (1) O2_c0[c0]	rxn00006	CAT	R00009	Glyoxylate and dicarboxylate metabolism	C1-COMPOUNDS|DETOX1-PWY|Degradation|Detoxification|Methanol-Oxidation
rxn00007_c0	>	c0	4126	2	alpha,alpha-trehalose glucohydrolase_c0	3.2.1.28	-3.11	(1) cpd00001[c0] + (1) cpd00794[c0] -> (2) cpd00027[c0]	(1) H2O_c0[c0] + (1) TRHL_c0[c0] -> (2) D-Glucose_c0[c0]	rxn00007	ATH1	R00010	Starch and sucrose metabolism
rxn00011_c0	<	c0	783, 3845	2	pyruvate:thiamin diphosphate acetaldehydetransferase (decarboxylating)_c0	1.2.4.1	-6.87	(1) cpd00011[c0] + (1) cpd03049[c0] <- (1) cpd00020[c0] + (1) cpd00056[c0] + (1) cpd00067[c0]	(1) CO2_c0[c0] + (1) 2-Hydroxyethyl-ThPP_c0[c0] <- (1) Pyruvate_c0[c0] + (1) TPP_c0[c0] + (1) H+_c0[c0]	rxn00011		R00014	Glycolysis / Gluconeogenesis|Citrate cycle (TCA cycle)|Valine, leucine and isoleucine biosynthesis|Pyruvate metabolism|Butanoate metabolism
rxn00016_c0	>	c0	3314	2	chitobiose N-acetylglucosaminohydrolase_c0	3.2.1.52	-3.11	(1) cpd00001[c0] + (1) cpd01157[c0] -> (2) cpd00122[c0]	(1) H2O_c0[c0] + (1) Chitobiose_c0[c0] -> (2) N-Acetyl-D-glucosamine_c0[c0]	rxn00016	HXAD	R00022	Amino sugar and nucleotide sugar metabolism
rxn00018_c0	>	c0	2818, 2820	2	3-phospho-D-glycerate carboxy-lyase (dimerizing; D-ribulose-1,5-bisphosphate-forming)_c0	4.1.1.39	-7.91	(1) cpd00001[c0] + (1) cpd00011[c0] + (1) cpd00871[c0] -> (2) cpd00067[c0] + (2) cpd00169[c0]	(1) H2O_c0[c0] + (1) CO2_c0[c0] + (1) D-Ribulose 1,5-bisphosphate_c0[c0] -> (2) H+_c0[c0] + (2) 3-Phosphoglycerate_c0[c0]	rxn00018	RBPC	R00024	Carbon fixation in photosynthetic organisms	Adenosine-Nucleotides-Degradation|Autotrophic-CO2-Fixation|Biosynthesis|C1-COMPOUNDS|CALVIN-PWY|CARBO-BIOSYNTHESIS|CO2-Fixation|Carbohydrates-Biosynthesis|Degradation|Energy-Metabolism|NUCLEO-DEG|PHOTOALL-PWY|Photosynthesis|Purine-Degradation
rxn00022_c0	>	c0	4585	2	maltose glucohydrolase_c0	3.2.1.20	-3.11	(1) cpd00001[c0] + (1) cpd00179[c0] -> (2) cpd00027[c0]	(1) H2O_c0[c0] + (1) Maltose_c0[c0] -> (2) D-Glucose_c0[c0]	rxn00022		R00028	Starch and sucrose metabolism
rxn00029_c0	>	c0	4192, 5035	2	5-aminolevulinate hydro-lyase (adding 5-aminolevulinate and cyclizing; porphobilinogen-forming)_c0	4.2.1.24	-15.3	(2) cpd00338[c0] -> (2) cpd00001[c0] + (1) cpd00067[c0] + (1) cpd00689[c0]	(2) 5-Aminolevulinate_c0[c0] -> (2) H2O_c0[c0] + (1) H+_c0[c0] + (1) Porphobilinogen_c0[c0]	rxn00029	HEM2	R00036	Porphyrin and chlorophyll metabolism	Biosynthesis|Chlorophyll-Biosynthesis|Chlorophyll-a-Biosynthesis|Cofactor-Biosynthesis|HEME-SYN|Porphyrin-Compounds-Biosynthesis|Tetrapyrrole-Biosynthesis
rxn00048_c0	>	c0	919, 5688	2	6,7-Dimethyl-8-(1-D-ribityl)lumazine:6,7-dimethyl-8-(1-D-ribityl)lumazine 2,3-butanediyltransferase_c0	2.5.1.9	-41.52	(1) cpd00067[c0] + (2) cpd02656[c0] -> (1) cpd00220[c0] + (1) cpd02882[c0]	(1) H+_c0[c0] + (2) 6-7-Dimethyl-8--1-D-ribityllumazine_c0[c0] -> (1) Riboflavin_c0[c0] + (1) 4--1-D-Ribitylamino-5-aminouracil_c0[c0]	rxn00048		R00066	Riboflavin metabolism	Biosynthesis|Cofactor-Biosynthesis|Flavin-Biosynthesis|RIBOSYN2-PWY|Vitamin-Biosynthesis
rxn00060_c0	>	c0	3952	2	porphobilinogen:(4-[2-carboxyethyl]-3-[carboxymethyl]pyrrol-2-yl)methyltransferase (hydrolysing)_c0	2.5.1.61	-25.97	(1) cpd00001[c0] + (4) cpd00689[c0] -> (4) cpd00013[c0] + (1) cpd00755[c0]	(1) H2O_c0[c0] + (4) Porphobilinogen_c0[c0] -> (4) NH3_c0[c0] + (1) Hydroxymethylbilane_c0[c0]	rxn00060	HEM3	R00084	Porphyrin and chlorophyll metabolism	Biosynthesis|Chlorophyll-Biosynthesis|Chlorophyll-a-Biosynthesis|Cofactor-Biosynthesis|HEME-SYN|Porphyrin-Compounds-Biosynthesis|Tetrapyrrole-Biosynthesis
rxn00063_c0	>	c0	139	2	ATP diphosphohydrolase (diphosphate-forming)_c0	3.6.1.8	-27.3	(1) cpd00001[c0] + (1) cpd00002[c0] -> (1) cpd00012[c0] + (1) cpd00018[c0] + (2) cpd00067[c0]	(1) H2O_c0[c0] + (1) ATP_c0[c0] -> (1) PPi_c0[c0] + (1) AMP_c0[c0] + (2) H+_c0[c0]	rxn00063	NTPP6	R00087	Purine metabolism
rxn00065_c0	>	c0	528, 2964, 3633, 5031	2	ATP diphosphate-lyase (cyclizing; 3',5'-cyclic-AMP-forming)_c0	4.6.1.1	-8.48	(1) cpd00002[c0] -> (1) cpd00012[c0] + (1) cpd00067[c0] + (1) cpd00446[c0]	(1) ATP_c0[c0] -> (1) PPi_c0[c0] + (1) H+_c0[c0] + (1) cAMP_c0[c0]	rxn00065	ADNCYC	R00089	Purine metabolism
rxn00068_c0	-	c0	unidentified	1	Fe2+:NAD+ oxidoreductase_c0	1.16.1.7	50.3	(1) cpd00003[c0] + (2) cpd00021[c0] + (1) cpd00067[c0] <-> (1) cpd00004[c0] + (2) cpd10516[c0]	(1) NAD_c0[c0] + (2) Fe2+_c0[c0] + (1) H+_c0[c0] <-> (1) NADH_c0[c0] + (2) fe3_c0[c0]	rxn00068		R00092		Biosynthesis|Degradation|Ethylene-Biosynthesis|HORMONE-SYN|Noncarbon-Nutrients|Plant-Hormone-Biosynthesis
rxn00076_c0	>	c0	4986	2	NAD+ phosphohydrolase_c0	3.6.1.22	-28.37	(1) cpd00001[c0] + (1) cpd00003[c0] -> (1) cpd00018[c0] + (2) cpd00067[c0] + (1) cpd00355[c0]	(1) H2O_c0[c0] + (1) NAD_c0[c0] -> (1) AMP_c0[c0] + (2) H+_c0[c0] + (1) Nicotinamide ribonucleotide_c0[c0]	rxn00076	NADDP	R00103	Nicotinate and nicotinamide metabolism	Biosynthesis|Cofactor-Biosynthesis|NAD-BIOSYNTHESIS-II|NAD-Metabolism|NAD-SYN|PYRIDNUCSAL-PWY
rxn00077_c0	-	c0	633, 2971	2	ATP:NAD+ 2'-phosphotransferase_c0	2.7.1.23	-14.03	(1) cpd00002[c0] + (1) cpd00003[c0] <-> (1) cpd00006[c0] + (1) cpd00008[c0] + (1) cpd00067[c0]	(1) ATP_c0[c0] + (1) NAD_c0[c0] <-> (1) NADP_c0[c0] + (1) ADP_c0[c0] + (1) H+_c0[c0]	rxn00077	NADK	R00104	Nicotinate and nicotinamide metabolism	Biosynthesis|Cofactor-Biosynthesis|NAD-Metabolism|NADPHOS-DEPHOS-PWY
rxn00083_c0	>	c0	282, 283, 284	2	NADPH:NAD+ oxidoreductase_c0	1.6.1.1 , 1.6.1.2, 1.6.1.3	0	(1) cpd00003[c0] + (1) cpd00005[c0] -> (1) cpd00004[c0] + (1) cpd00006[c0]	(1) NAD_c0[c0] + (1) NADPH_c0[c0] -> (1) NADH_c0[c0] + (1) NADP_c0[c0]	rxn00083	NADTRHD	R00112	Nicotinate and nicotinamide metabolism	Biosynthesis|Cofactor-Biosynthesis|NAD-Metabolism
rxn00085_c0	-	c0	4248, 4249	2	L-Glutamate:NADP+ oxidoreductase (transaminating)_c0	1.4.1.13	13.41	(1) cpd00006[c0] + (2) cpd00023[c0] <-> (1) cpd00005[c0] + (1) cpd00024[c0] + (1) cpd00053[c0] + (1) cpd00067[c0]	(1) NADP_c0[c0] + (2) L-Glutamate_c0[c0] <-> (1) NADPH_c0[c0] + (1) 2-Oxoglutarate_c0[c0] + (1) L-Glutamine_c0[c0] + (1) H+_c0[c0]	rxn00085	GLUSy	R00114	Alanine, aspartate and glutamate metabolism|Nitrogen metabolism	AMMASSIM-PWY|Amino-Acid-Biosynthesis|Amino-Acid-Degradation|Ammonia-Assimilation|Biosynthesis|Degradation|GLUTAMATE-SYN|GLUTAMINE-DEG|GLUTAMINE-SYN|GLUTAMINEFUM-PWY|GLUTSYN-PWY|IND-AMINO-ACID-SYN|Metabolic-Clusters|NITROGEN-DEG|Noncarbon-Nutrients
rxn00086_c0	-	c0	3724, 3725	2	glutathione:NADP+ oxidoreductase_c0	1.6.4.2, 1.8.1.7	2.92	(1) cpd00006[c0] + (2) cpd00042[c0] <-> (1) cpd00005[c0] + (1) cpd00067[c0] + (1) cpd00111[c0]	(1) NADP_c0[c0] + (2) GSH_c0[c0] <-> (1) NADPH_c0[c0] + (1) H+_c0[c0] + (1) Oxidized glutathione_c0[c0]	rxn00086	GLR1	R00115	Glutathione metabolism	Biosynthesis|Cofactor-Biosynthesis|GLUT-REDOX-PWY|Reductants
rxn00097_c0	-	c0	3988	2	ATP:AMP phosphotransferase_c0	2.7.4.3	9.53	(1) cpd00002[c0] + (1) cpd00018[c0] + (1) cpd00067[c0] <-> (2) cpd00008[c0]	(1) ATP_c0[c0] + (1) AMP_c0[c0] + (1) H+_c0[c0] <-> (2) ADP_c0[c0]	rxn00097	ADK1	R00127	Purine metabolism	Biosynthesis|DENOVOPURINE2-PWY|Metabolic-Clusters|Nucleotide-Biosynthesis|P1-PWY|PRPP-PWY|PUR-NUC-SYN|PYR-NUC-SYN|Purine-Nucleotide-De-Novo-Biosynthesis|Purine-Nucleotides-Salvage
rxn00100_c0	>	c0	1710	2	ATP:dephospho-CoA 3'-phosphotransferase_c0	2.7.1.24	-14.03	(1) cpd00002[c0] + (1) cpd00655[c0] -> (1) cpd00008[c0] + (1) cpd00010[c0] + (1) cpd00067[c0]	(1) ATP_c0[c0] + (1) Dephospho-CoA_c0[c0] -> (1) ADP_c0[c0] + (1) CoA_c0[c0] + (1) H+_c0[c0]	rxn00100	DPCOAK	R00130	Pantothenate and CoA biosynthesis	Biosynthesis|COA-PWY|CoA-Biosynthesis|Cofactor-Biosynthesis|PANTOSYN-PWY|Vitamin-Biosynthesis
rxn00101_c0	>	c0	1041, 5325, 5326	2	Urea amidohydrolase_c0	3.5.1.5	-5.75	(1) cpd00001[c0] + (2) cpd00067[c0] + (1) cpd00073[c0] -> (1) cpd00011[c0] + (2) cpd00013[c0]	(1) H2O_c0[c0] + (2) H+_c0[c0] + (1) Urea_c0[c0] -> (1) CO2_c0[c0] + (2) NH3_c0[c0]	rxn00101	UREA2	R00131	Purine metabolism|Arginine and proline metabolism|Atrazine degradation	AMINE-DEG|Allantoin-degradation|Degradation|URDEGR-PWY|Urea-Degradation
rxn00102_c0	-	c0	2534, 4907, 4963	2	carbonate hydro-lyase (carbon-dioxide-forming)_c0	4.2.1.1	0.84	(1) cpd00067[c0] + (1) cpd00242[c0] <-> (1) cpd00001[c0] + (1) cpd00011[c0]	(1) H+_c0[c0] + (1) H2CO3_c0[c0] <-> (1) H2O_c0[c0] + (1) CO2_c0[c0]	rxn00102	H2CO3D	R00132	Nitrogen metabolism	Biosynthesis|C1-COMPOUNDS|CARBO-BIOSYNTHESIS|CO2-Fixation|CYANCAT-PWY|Carbohydrates-Biosynthesis|Degradation|Detoxification|Gluconeogenesis|NITROGEN-DEG|Noncarbon-Nutrients|PWYQT-4429
rxn00104_c0	-	c0	3662, 3796	2	polyphosphate kinase_c0	2.7.4.1		(1) cpd00002[c0] + (1) cpd00012[c0] + (1) cpd00067[c0] <-> (1) cpd00008[c0] + (1) cpd00421[c0]	(1) ATP_c0[c0] + (1) PPi_c0[c0] + (1) H+_c0[c0] <-> (1) ADP_c0[c0] + (1) Triphosphate_c0[c0]	rxn00104	PPIK		Oxidative phosphorylation
rxn00105_c0	>	c0	2655, 5332	2	ATP:nicotinamide-nucleotide adenylyltransferase_c0	2.7.7.1, 2.7.7.18	1.07	(1) cpd00002[c0] + (1) cpd00355[c0] -> (1) cpd00003[c0] + (1) cpd00012[c0]	(1) ATP_c0[c0] + (1) Nicotinamide ribonucleotide_c0[c0] -> (1) NAD_c0[c0] + (1) PPi_c0[c0]	rxn00105	NMNAT	R00137	Nicotinate and nicotinamide metabolism	Biosynthesis|Cofactor-Biosynthesis|NAD-BIOSYNTHESIS-II|NAD-BIOSYNTHESIS-III|NAD-Metabolism|NAD-SYN|PWY3O-4106
rxn00107_c0	>	c0	1836	2	ATP:2'-deoxy-5-hydroxymethylcytidine-5'-diphosphate phosphotransferase_c0	2.7.4.6	0	(1) cpd00002[c0] + (1) cpd07923[c0] -> (1) cpd00008[c0] + (1) cpd07924[c0]	(1) ATP_c0[c0] + (1) 2'-Deoxy-5-hydroxymethylcytidine-5'-diphosphate_c0[c0] -> (1) ADP_c0[c0] + (1) 2'-Deoxy-5-hydroxymethylcytidine-5'-triphosphate_c0[c0]	rxn00107		R00139	Pyrimidine metabolism
rxn00113_c0	>	c0	1072, 1951	2	Carbon-dioxide:ammonia ligase (ADP-forming,carbamate-phosphorylating)_c0	6.3.4.16, 6.3.4.16- 6.3.5.5	-16.91	(1) cpd00001[c0] + (2) cpd00002[c0] + (1) cpd00011[c0] + (1) cpd00013[c0] -> (2) cpd00008[c0] + (1) cpd00009[c0] + (3) cpd00067[c0] + (1) cpd00146[c0]	(1) H2O_c0[c0] + (2) ATP_c0[c0] + (1) CO2_c0[c0] + (1) NH3_c0[c0] -> (2) ADP_c0[c0] + (1) Phosphate_c0[c0] + (3) H+_c0[c0] + (1) Carbamoylphosphate_c0[c0]	rxn00113		R00149	Alanine, aspartate and glutamate metabolism|Arginine and proline metabolism|Nitrogen metabolism	Amino-Acid-Biosynthesis|Biosynthesis|Citrulline-Biosynthesis|Degradation|IND-AMINO-ACID-SYN|NITROGEN-DEG|Noncarbon-Nutrients|Other-Amino-Acid-Biosynthesis
rxn00117_c0	-	c0	1836	2	ATP:UDP phosphotransferase_c0	2.7.4.6	0	(1) cpd00002[c0] + (1) cpd00014[c0] <-> (1) cpd00008[c0] + (1) cpd00062[c0]	(1) ATP_c0[c0] + (1) UDP_c0[c0] <-> (1) ADP_c0[c0] + (1) UTP_c0[c0]	rxn00117	NDPK2	R00156	Pyrimidine metabolism	Biosynthesis|Nucleotide-Biosynthesis|PRPP-PWY|PWY0-162|PYR-NUC-SYN|Pyrimidine-De-Novo-Biosyn
rxn00119_c0	-	c0	4902	2	ATP:UMP phosphotransferase_c0	2.7.4.14, 2.7.4.22, 2.7.4.4	9.53	(1) cpd00002[c0] + (1) cpd00067[c0] + (1) cpd00091[c0] <-> (1) cpd00008[c0] + (1) cpd00014[c0]	(1) ATP_c0[c0] + (1) H+_c0[c0] + (1) UMP_c0[c0] <-> (1) ADP_c0[c0] + (1) UDP_c0[c0]	rxn00119	UMPK	R00158	Pyrimidine metabolism	Biosynthesis|Metabolic-Clusters|Nucleotide-Biosynthesis|P1-PWY|PRPP-PWY|PUR-NUC-SYN|PWY0-162|PYR-NUC-SYN|Purine-Nucleotides-Salvage|Pyrimidine-De-Novo-Biosyn
rxn00122_c0	>	c0	71, 360, 1961, 1979	2	ATP:FMN adenylyltransferase_c0	2.7.7.2	1.07	(1) cpd00002[c0] + (1) cpd00050[c0] -> (1) cpd00012[c0] + (1) cpd00015[c0]	(1) ATP_c0[c0] + (1) FMN_c0[c0] -> (1) PPi_c0[c0] + (1) FAD_c0[c0]	rxn00122	FAD1	R00161	Riboflavin metabolism	Biosynthesis|Cofactor-Biosynthesis|Flavin-Biosynthesis|PWY66-366|RIBOSYN2-PWY|Vitamin-Biosynthesis
rxn00126_c0	>	c0	4673	2	ATP:L-methionine S-adenosyltransferase_c0	2.5.1.6	12.62	(1) cpd00001[c0] + (1) cpd00002[c0] + (1) cpd00060[c0] -> (1) cpd00009[c0] + (1) cpd00012[c0] + (1) cpd00017[c0] + (1) cpd00067[c0]	(1) H2O_c0[c0] + (1) ATP_c0[c0] + (1) L-Methionine_c0[c0] -> (1) Phosphate_c0[c0] + (1) PPi_c0[c0] + (1) S-Adenosyl-L-methionine_c0[c0] + (1) H+_c0[c0]	rxn00126	METAT	R00177	Cysteine and methionine metabolism	Amino-Acid-Biosynthesis|Amino-Acid-Degradation|Biosynthesis|CYSTEINE-SYN|Cofactor-Biosynthesis|Degradation|ETHYL-PWY|Ethylene-Biosynthesis|HORMONE-SYN|IND-AMINO-ACID-SYN|MET-SAM-PWY|METHIONINE-DEG|METHIONINE-DEG1-PWY|METHIONINE-SYN|PWY0-781|Plant-Hormone-Biosynthesis|S-adenosyl-L-methionine-cycle|SAM-PWY|Siderophores-Biosynthesis
rxn00132_c0	>	c0	70, 2131	2	Adenosine 5'-monophosphate phosphohydrolase_c0	3.1.3.5	7.21	(1) cpd00001[c0] + (1) cpd00018[c0] -> (1) cpd00009[c0] + (1) cpd00182[c0]	(1) H2O_c0[c0] + (1) AMP_c0[c0] -> (1) Phosphate_c0[c0] + (1) Adenosine_c0[c0]	rxn00132	NTD7	R00183	Purine metabolism	Adenosine-Nucleotides-Degradation|Degradation|NUCLEO-DEG|Purine-Degradation|SALVADEHYPOX-PWY
rxn00137_c0	>	c0	3621	2	Adenosine 3',5'-bisphosphate 3'-phosphohydrolase_c0	3.1.3.7	7.21	(1) cpd00001[c0] + (1) cpd00045[c0] -> (1) cpd00009[c0] + (1) cpd00018[c0]	(1) H2O_c0[c0] + (1) Adenosine 3-5-bisphosphate_c0[c0] -> (1) Phosphate_c0[c0] + (1) AMP_c0[c0]	rxn00137	BPNT	R00188
rxn00138_c0	>	c0	2652	2	deamido-NAD+:ammonia ligase (AMP-forming)_c0	6.3.1.5	-22.58	(1) cpd00002[c0] + (1) cpd00013[c0] + (1) cpd00638[c0] -> (1) cpd00003[c0] + (1) cpd00012[c0] + (1) cpd00018[c0] + (2) cpd00067[c0]	(1) ATP_c0[c0] + (1) NH3_c0[c0] + (1) Deamido-NAD_c0[c0] -> (1) NAD_c0[c0] + (1) PPi_c0[c0] + (1) AMP_c0[c0] + (2) H+_c0[c0]	rxn00138	NADS1m	R00189	Nicotinate and nicotinamide metabolism	Biosynthesis|Cofactor-Biosynthesis|NAD-Metabolism|NAD-SYN|PWY0-781|PYRIDNUCSYN-PWY
rxn00139_c0	<	c0	2921	2	AMP:diphosphate phospho-D-ribosyltransferase_c0	2.4.2.7	12.54	(1) cpd00012[c0] + (1) cpd00018[c0] + (1) cpd00067[c0] <- (1) cpd00103[c0] + (1) cpd00128[c0]	(1) PPi_c0[c0] + (1) AMP_c0[c0] + (1) H+_c0[c0] <- (1) PRPP_c0[c0] + (1) Adenine_c0[c0]	rxn00139	ADPT	R00190	Purine metabolism	Adenine-Adenosine-Salvage|Biosynthesis|Metabolic-Clusters|Nucleotide-Biosynthesis|P1-PWY|P121-PWY|PUR-NUC-SYN|PYR-NUC-SYN|Purine-Nucleotides-Salvage
rxn00140_c0	-	c0	3778	2	adenosine 3',5'-phosphate 5'-nucleotidohydrolase_c0	3.1.4.17, 3.1.4.53	-18.82	(1) cpd00001[c0] + (1) cpd00446[c0] <-> (1) cpd00018[c0] + (1) cpd00067[c0]	(1) H2O_c0[c0] + (1) cAMP_c0[c0] <-> (1) AMP_c0[c0] + (1) H+_c0[c0]	rxn00140	PDE1	R00191	Purine metabolism
rxn00141_c0	-	c0	3212	2	S-Adenosyl-L-homocysteine hydrolase_c0	3.3.1.1	5.67	(1) cpd00001[c0] + (1) cpd00019[c0] <-> (1) cpd00135[c0] + (1) cpd00182[c0]	(1) H2O_c0[c0] + (1) S-Adenosyl-homocysteine_c0[c0] <-> (1) Homocysteine_c0[c0] + (1) Adenosine_c0[c0]	rxn00141	AHC	R00192	Cysteine and methionine metabolism	Amino-Acid-Biosynthesis|Amino-Acid-Degradation|Biosynthesis|CYSTEINE-SYN|Degradation|IND-AMINO-ACID-SYN|METHIONINE-DEG|METHIONINE-DEG1-PWY|METHIONINE-SYN|S-adenosyl-L-methionine-cycle
rxn00147_c0	>	c0	844, 1845, 5131	2	ATP:pyruvate,water phosphotransferase_c0	2.7.9.2	-21.27	(1) cpd00001[c0] + (1) cpd00002[c0] + (1) cpd00020[c0] -> (1) cpd00009[c0] + (1) cpd00018[c0] + (1) cpd00061[c0] + (3) cpd00067[c0]	(1) H2O_c0[c0] + (1) ATP_c0[c0] + (1) Pyruvate_c0[c0] -> (1) Phosphate_c0[c0] + (1) AMP_c0[c0] + (1) Phosphoenolpyruvate_c0[c0] + (3) H+_c0[c0]	rxn00147	PPS	R00199	Pyruvate metabolism|Methane metabolism|Carbon fixation pathways in prokaryotes	ANAEROFRUCAT-PWY|Autotrophic-CO2-Fixation|Biosynthesis|C1-COMPOUNDS|CARBO-BIOSYNTHESIS|CARBOXYLATES-DEG|CO2-Fixation|Carbohydrates-Biosynthesis|Carbohydrates-Degradation|Degradation|Energy-Metabolism|Fermentation|GLUCONEO-PWY|GLYCOLYSIS|GLYCOLYSIS-E-D|GLYCOLYSIS-TCA-GLYOX-BYPASS|GLYCOLYSIS-VARIANTS|Gluconeogenesis|P23-PWY|P441-PWY|P461-PWY|Reductive-TCA-Cycles|SECONDARY-METABOLITE-DEGRADATION|SUC…
rxn00148_c0	<	c0	3713, 4891	2	ATP:pyruvate 2-O-phosphotransferase_c0	2.7.1.40	-4.92	(1) cpd00002[c0] + (1) cpd00020[c0] <- (1) cpd00008[c0] + (1) cpd00061[c0] + (1) cpd00067[c0]	(1) ATP_c0[c0] + (1) Pyruvate_c0[c0] <- (1) ADP_c0[c0] + (1) Phosphoenolpyruvate_c0[c0] + (1) H+_c0[c0]	rxn00148	CDC19	R00200	Glycolysis / Gluconeogenesis|Purine metabolism|Pyruvate metabolism|Carbon fixation in photosynthetic organisms	ANAEROBIC-RESPIRATION|ANAEROFRUCAT-PWY|ANAGLYCOLYSIS-PWY|ANARESP1-PWY|Biosynthesis|CARBO-BIOSYNTHESIS|CARBOXYLATES-DEG|Carbohydrates-Biosynthesis|Carbohydrates-Degradation|Degradation|Energy-Metabolism|FERMENTATION-PWY|Fermentation|GLYCOLYSIS|GLYCOLYSIS-E-D|GLYCOLYSIS-TCA-GLYOX-BYPASS|GLYCOLYSIS-VARIANTS|Gluconeogenesis|NPGLUCAT-PWY|P122-PWY|P124-PWY|P341-PWY|P441-PWY|P461-PWY|Respiration|SECONDA…
rxn00154_c0	>	c0	1221, 643, 783, 3945	2	pyruvate:NAD+ 2-oxidoreductase (CoA-acetylating)_c0	1.2.1.-, 1.2.1.M10, 1.2.4.1, 1.8.1.4, 2.3.1.12	-8.14	(1) cpd00003[c0] + (1) cpd00010[c0] + (1) cpd00020[c0] -> (1) cpd00004[c0] + (1) cpd00011[c0] + (1) cpd00022[c0]	(1) NAD_c0[c0] + (1) CoA_c0[c0] + (1) Pyruvate_c0[c0] -> (1) NADH_c0[c0] + (1) CO2_c0[c0] + (1) Acetyl-CoA_c0[c0]	rxn00154	PDH	R00209		ANAEROBIC-RESPIRATION|ANARESP1-PWY|Energy-Metabolism|Fermentation|GLYCOLYSIS-TCA-GLYOX-BYPASS|GLYCOLYSIS-VARIANTS|P41-PWY|Pyruvate-Degradation|Respiration|TCA-VARIANTS
rxn00161_c0	>	c0	3786	2	(S)-Malate:NADP+ oxidoreductase(oxaloacetate-decarboxylating)_c0	1.1.1.40	1.32	(1) cpd00006[c0] + (1) cpd00130[c0] -> (1) cpd00005[c0] + (1) cpd00011[c0] + (1) cpd00020[c0]	(1) NADP_c0[c0] + (1) L-Malate_c0[c0] -> (1) NADPH_c0[c0] + (1) CO2_c0[c0] + (1) Pyruvate_c0[c0]	rxn00161	ME2	R00216	Pyruvate metabolism|Carbon fixation in photosynthetic organisms	Biosynthesis|CARBO-BIOSYNTHESIS|Carbohydrates-Biosynthesis|Energy-Metabolism|GLUCONEO-PWY|Gluconeogenesis|Photosynthesis
rxn00165_c0	>	c0	4429	2	L-serine ammonia-lyase_c0	4.3.1.17, 4.3.1.19	-7.51	(1) cpd00054[c0] -> (1) cpd00013[c0] + (1) cpd00020[c0]	(1) L-Serine_c0[c0] -> (1) NH3_c0[c0] + (1) Pyruvate_c0[c0]	rxn00165	CHA1_2	R00220	Glycine, serine and threonine metabolism	AMINE-DEG|Amino-Acid-Degradation|Degradation|NUCLEO-DEG|Purine-Degradation|SERDEG-PWY|SERINE-DEG
rxn00171_c0	-	c0	659, 2170	2	acetaldehyde:NAD+ oxidoreductase (CoA-acetylating)_c0	1.2.1.10	-4.7	(1) cpd00003[c0] + (1) cpd00010[c0] + (1) cpd00071[c0] <-> (1) cpd00004[c0] + (1) cpd00022[c0] + (1) cpd00067[c0]	(1) NAD_c0[c0] + (1) CoA_c0[c0] + (1) Acetaldehyde_c0[c0] <-> (1) NADH_c0[c0] + (1) Acetyl-CoA_c0[c0] + (1) H+_c0[c0]	rxn00171	ACALD	R00228	Benzoate degradation|Pyruvate metabolism|Dioxin degradation|Xylene degradation	2-Aminoethylphosphonate-Degradation|AROMATIC-COMPOUNDS-DEGRADATION|Alcohol-Degradation|Amino-Acid-Biosynthesis|Amino-Acid-Degradation|Benzoate-Degradation|Biosynthesis|CARBOXYLATES-DEG|Catechol-Degradation|Degradation|ETOH-ACETYLCOA-ANA-PWY|Energy-Metabolism|Ethanol-Degradation|FERMENTATION-PWY|Fermentation|GLYCINE-SYN|IND-AMINO-ACID-SYN|MANDELATE-DEG|NUCLEO-DEG|Noncarbon-Nutrients|Other-Degradat…
rxn00175_c0	>	c0	1834	2	Acetate:CoA ligase (AMP-forming)_c0	6.2.1.1	-20.01	(1) cpd00002[c0] + (1) cpd00010[c0] + (1) cpd00029[c0] -> (1) cpd00012[c0] + (1) cpd00018[c0] + (1) cpd00022[c0] + (1) cpd00067[c0]	(1) ATP_c0[c0] + (1) CoA_c0[c0] + (1) Acetate_c0[c0] -> (1) PPi_c0[c0] + (1) AMP_c0[c0] + (1) Acetyl-CoA_c0[c0] + (1) H+_c0[c0]	rxn00175	ACS	R00235	Glycolysis / Gluconeogenesis|Methane metabolism|Carbon fixation pathways in prokaryotes	ACETATEUTIL-PWY|Alcohol-Degradation|Amino-Acid-Degradation|CARBOXYLATES-DEG|Degradation|Ethanol-Degradation|GLUDEG-II-PWY|GLUTAMATE-DEG|PWY0-1313|PWY66-161|PWY66-162|PWY66-21|SECONDARY-METABOLITE-DEGRADATION|TERPENOID-DEG
rxn00179_c0	>	c0	2856	2	ATP:L-glutamate 5-phosphotransferase_c0	2.7.2.11	-6.9	(1) cpd00002[c0] + (1) cpd00023[c0] -> (1) cpd00008[c0] + (1) cpd02097[c0]	(1) ATP_c0[c0] + (1) L-Glutamate_c0[c0] -> (1) ADP_c0[c0] + (1) L-Glutamyl 5-phosphate_c0[c0]	rxn00179	GLU5K	R00239	Arginine and proline metabolism	Amino-Acid-Biosynthesis|Biosynthesis|CITRULBIO-PWY|Citrulline-Biosynthesis|IND-AMINO-ACID-SYN|Other-Amino-Acid-Biosynthesis|PROLINE-SYN|PROSYN-PWY
rxn00182_c0	-	c0	3811	2	L-glutamate:NAD+ oxidoreductase (deaminating)_c0	1.4.1.2	8.69	(1) cpd00001[c0] + (1) cpd00003[c0] + (1) cpd00023[c0] <-> (1) cpd00004[c0] + (1) cpd00013[c0] + (1) cpd00024[c0] + (1) cpd00067[c0]	(1) H2O_c0[c0] + (1) NAD_c0[c0] + (1) L-Glutamate_c0[c0] <-> (1) NADH_c0[c0] + (1) NH3_c0[c0] + (1) 2-Oxoglutarate_c0[c0] + (1) H+_c0[c0]	rxn00182	GDH2	R00243	Arginine biosynthesis| Alanine, aspartate and glutamate metabolism|Arginine and proline metabolism|Taurine and hypotaurine metabolism|D-Glutamine and D-glutamate metabolism|Nitrogen metabolism	4-Aminobutyraye-Degradation|ALACAT2-PWY|ALANINE-DEG|AMINE-DEG|ARGININE-SYN|ARGININE-SYN4-PWY|Amino-Acid-Biosynthesis|Amino-Acid-Degradation|Biosynthesis|Degradation|Energy-Metabolism|Fermentation|GLUTAMATE-DEG|GLUTAMATE-DEG1-PWY|GLUTAMATE-SYN|GLUTAMATE-SYN2-PWY|GLUTAMINE-SYN|IND-AMINO-ACID-SYN|Metabolic-Clusters|P162-PWY|PROPFERM-PWY
rxn00183_c0	>	c0	995	2	L-Glutamate 5-semialdehyde:NAD+ oxidoreductase_c0	1.2.1.88	-9.8	(1) cpd00001[c0] + (1) cpd00003[c0] + (1) cpd00858[c0] -> (1) cpd00004[c0] + (1) cpd00023[c0] + (2) cpd00067[c0]	(1) H2O_c0[c0] + (1) NAD_c0[c0] + (1) L-Glutamate5-semialdehyde_c0[c0] -> (1) NADH_c0[c0] + (1) L-Glutamate_c0[c0] + (2) H+_c0[c0]	rxn00183	GSADH	R00245	Arginine and proline metabolism
rxn00184_c0	>	c0	3811	2	L-Glutamate:NADP+ oxidoreductase (deaminating)_c0	1.4.1.3, 1.4.1.4	8.69	(1) cpd00001[c0] + (1) cpd00006[c0] + (1) cpd00023[c0] -> (1) cpd00005[c0] + (1) cpd00013[c0] + (1) cpd00024[c0] + (1) cpd00067[c0]	(1) H2O_c0[c0] + (1) NADP_c0[c0] + (1) L-Glutamate_c0[c0] -> (1) NADPH_c0[c0] + (1) NH3_c0[c0] + (1) 2-Oxoglutarate_c0[c0] + (1) H+_c0[c0]	rxn00184	GDH1	R00248	Alanine, aspartate and glutamate metabolism|Arginine and proline metabolism|D-Glutamine and D-glutamate metabolism|Nitrogen metabolism	ARGININE-SYN|ARGININE-SYN4-PWY|Amino-Acid-Biosynthesis|Amino-Acid-Degradation|Biosynthesis|Degradation|Energy-Metabolism|GLUTAMATE-DEG|GLUTAMATE-SYN|GLUTAMATE-SYN2-PWY|GLUTAMINE-SYN|GLUTSYNIII-PWY|IND-AMINO-ACID-SYN|Metabolic-Clusters|NITROGEN-DEG|Nitrate-Reduction|Noncarbon-Nutrients|PWY490-3|TCA-VARIANTS
rxn00186_c0	>	c0	415	2	5-oxo-L-proline amidohydrolase (ATP-hydrolysing)_c0	3.5.2.9	-4.14	(2) cpd00001[c0] + (1) cpd00002[c0] + (1) cpd01293[c0] -> (1) cpd00008[c0] + (1) cpd00009[c0] + (1) cpd00023[c0] + (1) cpd00067[c0]	(2) H2O_c0[c0] + (1) ATP_c0[c0] + (1) 5-Oxoproline_c0[c0] -> (1) ADP_c0[c0] + (1) Phosphate_c0[c0] + (1) L-Glutamate_c0[c0] + (1) H+_c0[c0]	rxn00186	OPAH	R00251	Glutathione metabolism	Biosynthesis|Cofactor-Biosynthesis|Reductants
rxn00187_c0	>	c0	1188, 4206	2	L-Glutamate:ammonia ligase (ADP-forming)_c0	6.3.1.2	-2.09	(1) cpd00002[c0] + (1) cpd00013[c0] + (1) cpd00023[c0] -> (1) cpd00008[c0] + (1) cpd00009[c0] + (1) cpd00053[c0] + (1) cpd00067[c0]	(1) ATP_c0[c0] + (1) NH3_c0[c0] + (1) L-Glutamate_c0[c0] -> (1) ADP_c0[c0] + (1) Phosphate_c0[c0] + (1) L-Glutamine_c0[c0] + (1) H+_c0[c0]	rxn00187	GLN1	R00253	Alanine, aspartate and glutamate metabolism|Arginine and proline metabolism|Glyoxylate and dicarboxylate metabolism|Nitrogen metabolism	AMMASSIM-PWY|Amino-Acid-Biosynthesis|Ammonia-Assimilation|Biosynthesis|Degradation|GLNSYN-PWY|GLUTAMATE-SYN|GLUTAMINE-SYN|IND-AMINO-ACID-SYN|Metabolic-Clusters|NITROGEN-DEG|Nitrate-Reduction|Noncarbon-Nutrients|PWY490-3
rxn00189_c0	>	c0	2470	2	L-Glutamine amidohydrolase_c0	3.5.1.2	-4.72	(1) cpd00001[c0] + (1) cpd00053[c0] -> (1) cpd00013[c0] + (1) cpd00023[c0]	(1) H2O_c0[c0] + (1) L-Glutamine_c0[c0] -> (1) NH3_c0[c0] + (1) L-Glutamate_c0[c0]	rxn00189	U42	R00256	Alanine, aspartate and glutamate metabolism|Arginine and proline metabolism|D-Glutamine and D-glutamate metabolism|Nitrogen metabolism	Amino-Acid-Biosynthesis|Amino-Acid-Degradation|Biosynthesis|CITRULBIO-PWY|Citrulline-Biosynthesis|Degradation|GLUTAMINDEG-PWY|GLUTAMINE-DEG|IND-AMINO-ACID-SYN|Other-Amino-Acid-Biosynthesis
rxn00192_c0	>	c0	5238	2	acetyl-CoA:L-glutamate N-acetyltransferase_c0	2.3.1.1	-5.29	(1) cpd00022[c0] + (1) cpd00023[c0] -> (1) cpd00010[c0] + (1) cpd00067[c0] + (1) cpd00477[c0]	(1) Acetyl-CoA_c0[c0] + (1) L-Glutamate_c0[c0] -> (1) CoA_c0[c0] + (1) H+_c0[c0] + (1) N-Acetyl-L-glutamate_c0[c0]	rxn00192	ACGS	R00259	Arginine and proline metabolism	ARG+POLYAMINE-SYN|ARGININE-SYN|ARGSYN-PWY|ARGSYNBSUB-PWY|Amino-Acid-Biosynthesis|Biosynthesis|GLUTORN-PWY|IND-AMINO-ACID-SYN|Other-Amino-Acid-Biosynthesis|Polyamine-Biosynthesis
rxn00193_c0	-	c0	3421	2	glutamate racemase_c0	5.1.1.3	0	(1) cpd00023[c0] <-> (1) cpd00186[c0]	(1) L-Glutamate_c0[c0] <-> (1) D-Glutamate_c0[c0]	rxn00193	GLUR	R00260	D-Glutamine and D-glutamate metabolism	Acetylmuramoyl-Pentapeptide-Biosynthesis|Antibiotic-Resistance|Biosynthesis|Cell-Structure-Biosynthesis|Cell-Wall-Biosynthesis|Detoxification|PEPTIDOGLYCANSYN-PWY|Peptidoglycan-Biosynthesis
rxn00194_c0	>	c0	5462	2	L-glutamate 1-carboxy-lyase (4-aminobutanoate-forming)_c0	4.1.1.15	-3.09	(1) cpd00023[c0] + (1) cpd00067[c0] -> (1) cpd00011[c0] + (1) cpd00281[c0]	(1) L-Glutamate_c0[c0] + (1) H+_c0[c0] -> (1) CO2_c0[c0] + (1) GABA_c0[c0]	rxn00194	GAD1	R00261	Alanine, aspartate and glutamate metabolism|Butanoate metabolism	Acid-Resistance|Amino-Acid-Degradation|Degradation|Detoxification|GLUDEG-I-PWY|GLUTAMATE-DEG|PWY0-1305|PWY3O-210
rxn00199_c0	>	c0	5343	2	oxalosuccinate carboxy-lyase (2-oxoglutarate-forming)_c0	1.1.1.42	-3.09	(1) cpd00067[c0] + (1) cpd03187[c0] -> (1) cpd00011[c0] + (1) cpd00024[c0]	(1) H+_c0[c0] + (1) Oxalosuccinate_c0[c0] -> (1) CO2_c0[c0] + (1) 2-Oxoglutarate_c0[c0]	rxn00199	IDP2_2	R00268	Citrate cycle (TCA cycle)
rxn00206_c0	<	c0	3793, 5350	2	superoxide:superoxide oxidoreductase_c0	1.15.1.1	-22.87	(2) cpd00067[c0] + (2) cpd00532[c0] <- (1) cpd00007[c0] + (1) cpd00025[c0]	(2) H+_c0[c0] + (2) O2-_c0[c0] <- (1) O2_c0[c0] + (1) H2O2_c0[c0]	rxn00206	SOD	R00275		Biosynthesis|DETOX1-PWY|Detoxification|Ethylene-Biosynthesis|HORMONE-SYN|Plant-Hormone-Biosynthesis
rxn00208_c0	>	c0	1841	2	Pyridoxamine-5'-phosphate:oxygen oxidoreductase (deaminating)_c0	1.4.3.5	-25.57	(1) cpd00001[c0] + (1) cpd00007[c0] + (1) cpd00493[c0] -> (1) cpd00013[c0] + (1) cpd00016[c0] + (1) cpd00025[c0]	(1) H2O_c0[c0] + (1) O2_c0[c0] + (1) Pyridoxamine phosphate_c0[c0] -> (1) NH3_c0[c0] + (1) Pyridoxal phosphate_c0[c0] + (1) H2O2_c0[c0]	rxn00208	PDX3_1	R00277	Vitamin B6 metabolism	Biosynthesis|Cofactor-Biosynthesis|PLPSAL-PWY|PWY0-845|Vitamin-B6-Biosynthesis|Vitamin-Biosynthesis
rxn00209_c0	>	c0	1841	2	Pyridoxine 5-phosphate:oxygen oxidoreductase_c0	1.4.3.5	-28.04	(1) cpd00007[c0] + (1) cpd00478[c0] -> (1) cpd00016[c0] + (1) cpd00025[c0]	(1) O2_c0[c0] + (1) Pyridoxine phosphate_c0[c0] -> (1) Pyridoxal phosphate_c0[c0] + (1) H2O2_c0[c0]	rxn00209	PDX3_2	R00278	Vitamin B6 metabolism	Biosynthesis|Cofactor-Biosynthesis|PLPSAL-PWY|PWY0-845|PYRIDOXSYN-PWY|Vitamin-B6-Biosynthesis|Vitamin-Biosynthesis
rxn00211_c0	-	c0	1287	2	UDP-glucose:NAD+ 6-oxidoreductase_c0	1.1.1.22	-4.58	(1) cpd00001[c0] + (2) cpd00003[c0] + (1) cpd00026[c0] <-> (2) cpd00004[c0] + (3) cpd00067[c0] + (1) cpd00144[c0]	(1) H2O_c0[c0] + (2) NAD_c0[c0] + (1) UDP-glucose_c0[c0] <-> (2) NADH_c0[c0] + (3) H+_c0[c0] + (1) UDPglucuronate_c0[c0]	rxn00211	UDPGD	R00286	Pentose and glucuronate interconversions|Ascorbate and aldarate metabolism|Starch and sucrose metabolism|Amino sugar and nucleotide sugar metabolism	Activation-Inactivation-Interconversion|Ascorbate-Biosynthesis|Biosynthesis|CARBO-BIOSYNTHESIS|COLANSYN-PWY|Carbohydrates-Biosynthesis|Carbohydrates-Degradation|Cell-Structure-Biosynthesis|Cofactor-Biosynthesis|Degradation|GALACTOSE-DEGRADATION|Interconversion|PWY3DJ-35471|SUGAR-NUCLEOTIDES|Sugars-And-Polysaccharides|Vitamin-Biosynthesis
rxn00213_c0	>	c0	1104	2	UTP:alpha-D-glucose-1-phosphate uridylyltransferase_c0	2.7.7.9	1.07	(1) cpd00062[c0] + (1) cpd00089[c0] -> (1) cpd00012[c0] + (1) cpd00026[c0]	(1) UTP_c0[c0] + (1) Glucose-1-phosphate_c0[c0] -> (1) PPi_c0[c0] + (1) UDP-glucose_c0[c0]	rxn00213	GALU	R00289	Pentose and glucuronate interconversions|Galactose metabolism|Starch and sucrose metabolism|Amino sugar and nucleotide sugar metabolism	Activation-Inactivation-Interconversion|Antibiotic-Biosynthesis|Ascorbate-Biosynthesis|Biosynthesis|CARBO-BIOSYNTHESIS|COLANSYN-PWY|Carbohydrates-Biosynthesis|Carbohydrates-Degradation|Cell-Structure-Biosynthesis|Cofactor-Biosynthesis|Degradation|GALACTOSE-DEGRADATION|GLYCOGEN-BIOSYN|Interconversion|PWY3DJ-35471|Polysaccharides-Biosynthesis|SECONDARY-METABOLITE-BIOSYNTHESIS|SUCROSE-DEG|SUCSYN-PWY…
rxn00214_c0	-	c0	709, 2422, 4536, 4805, 5184	2	UDP-glucose 4-epimerase_c0	5.1.3.2	0	(1) cpd00026[c0] <-> (1) cpd00043[c0]	(1) UDP-glucose_c0[c0] <-> (1) UDP-galactose_c0[c0]	rxn00214	GAL10	R00291	Galactose metabolism|Amino sugar and nucleotide sugar metabolism	Activation-Inactivation-Interconversion|Biosynthesis|CARBO-BIOSYNTHESIS|COLANSYN-PWY|Carbohydrates-Biosynthesis|Carbohydrates-Degradation|Cell-Structure-Biosynthesis|Cell-Wall-Biosynthesis|Degradation|GALACTOSE-DEGRADATION|Interconversion|SUGAR-NUCLEOTIDES|Sugars-And-Polysaccharides
rxn00216_c0	>	c0	1356	2	ATP:D-glucose 6-phosphotransferase_c0	2.7.1.1, 2.7.1.2	-14.03	(1) cpd00002[c0] + (1) cpd00027[c0] -> (1) cpd00008[c0] + (1) cpd00067[c0] + (1) cpd00079[c0]	(1) ATP_c0[c0] + (1) D-Glucose_c0[c0] -> (1) ADP_c0[c0] + (1) H+_c0[c0] + (1) D-glucose-6-phosphate_c0[c0]	rxn00216	GLK1_1	R00299	Glycolysis / Gluconeogenesis
rxn00222_c0	>	c0	1044, 2021	2	cellobiose glucohydrolase_c0	3.2.1.21	-3.11	(1) cpd00001[c0] + (1) cpd00158[c0] -> (2) cpd00027[c0]	(1) H2O_c0[c0] + (1) CELB_c0[c0] -> (2) D-Glucose_c0[c0]	rxn00222		R00306	Starch and sucrose metabolism
rxn00223_c0	>	c0	unidentified	1	D-glucose aldose-ketose-isomerase_c0	5.3.1.5	-0.89	(1) cpd00027[c0] -> (1) cpd00082[c0]	(1) D-Glucose_c0[c0] -> (1) D-Fructose_c0[c0]	rxn00223	XYLI2	R00307	Pentose and glucuronate interconversions		Gapfilled
rxn00224_c0	-	c0	220, 2014	2	protoheme ferro-lyase (protoporphyrin-forming)_c0	4.99.1.1		(1) cpd00021[c0] + (1) cpd01476[c0] <-> (1) cpd00028[c0] + (2) cpd00067[c0]	(1) Fe2+_c0[c0] + (1) Protoporphyrin_c0[c0] <-> (1) Heme_c0[c0] + (2) H+_c0[c0]	rxn00224	FCLT	R00310	Porphyrin and chlorophyll metabolism	Biosynthesis|Cofactor-Biosynthesis|HEME-BIOSYNTHESIS-II|HEME-SYN|HEMESYN2-PWY|PWY0-1415|Porphyrin-Compounds-Biosynthesis
rxn00225_c0	<	c0	2172	2	ATP:acetate phosphotransferase_c0	2.7.2.1	-5.36	(1) cpd00002[c0] + (1) cpd00029[c0] <- (1) cpd00008[c0] + (1) cpd00196[c0]	(1) ATP_c0[c0] + (1) Acetate_c0[c0] <- (1) ADP_c0[c0] + (1) Acetylphosphate_c0[c0]	rxn00225	ACKr	R00315	Taurine and hypotaurine metabolism|Pyruvate metabolism|Methane metabolism|Carbon fixation pathways in prokaryotes	ACETATEUTIL-PWY|AROMATIC-COMPOUNDS-DEGRADATION|Acetate-Formation|Acetyl-CoA-Butyrate|Amino-Acid-Degradation|CARBOXYLATES-DEG|Carbohydrates-Degradation|Degradation|Energy-Metabolism|FERMENTATION-PWY|Fermentation|GALLATE-DEG|LYSINE-DEG|METH-ACETATE-PWY|METHANOGENESIS|NUCLEO-DEG|Other-Degradation|P124-PWY|P142-PWY|P161-PWY|P163-PWY|P164-PWY|P3-PWY|P41-PWY|P441-PWY|P461-PWY|PROPFERM-PWY|PWY0-1312|Pur…
rxn00227_c0	>	c0	664	2	Acetyl phosphate phosphohydrolase_c0	3.6.1.7	-1.46	(1) cpd00001[c0] + (1) cpd00196[c0] -> (1) cpd00009[c0] + (1) cpd00029[c0] + (1) cpd00067[c0]	(1) H2O_c0[c0] + (1) Acetylphosphate_c0[c0] -> (1) Phosphate_c0[c0] + (1) Acetate_c0[c0] + (1) H+_c0[c0]	rxn00227	ACYP_2	R00317	Pyruvate metabolism
rxn00237_c0	-	c0	1836	2	ATP:GDP phosphotransferase_c0	2.7.4.6	0	(1) cpd00002[c0] + (1) cpd00031[c0] <-> (1) cpd00008[c0] + (1) cpd00038[c0]	(1) ATP_c0[c0] + (1) GDP_c0[c0] <-> (1) ADP_c0[c0] + (1) GTP_c0[c0]	rxn00237	NDPK1	R00330	Purine metabolism	Biosynthesis|DENOVOPURINE2-PWY|Metabolic-Regulators|Nucleotide-Biosynthesis|PPGPPMET-PWY|PRPP-PWY|PUR-NUC-SYN|Purine-Nucleotide-De-Novo-Biosynthesis
rxn00239_c0	-	c0	5044	2	ATP:GMP phosphotransferase_c0	2.7.4.8	9.53	(1) cpd00002[c0] + (1) cpd00067[c0] + (1) cpd00126[c0] <-> (1) cpd00008[c0] + (1) cpd00031[c0]	(1) ATP_c0[c0] + (1) H+_c0[c0] + (1) GMP_c0[c0] <-> (1) ADP_c0[c0] + (1) GDP_c0[c0]	rxn00239	GK1	R00332	Purine metabolism	Biosynthesis|DENOVOPURINE2-PWY|Metabolic-Clusters|Nucleotide-Biosynthesis|P1-PWY|PRPP-PWY|PUR-NUC-SYN|PYR-NUC-SYN|Purine-Nucleotide-De-Novo-Biosynthesis|Purine-Nucleotides-Salvage
rxn00241_c0	>	c0	2261	2	GTP phosphohydrolase_c0	3.6.1.15, 3.6.1.5, 3.6.5.1, 3.6.5.2, 3.6.5.3, 3.6.5.4, 3.6.5.5, 3.6.5.6	-6.82	(1) cpd00001[c0] + (1) cpd00038[c0] -> (1) cpd00009[c0] + (1) cpd00031[c0] + (1) cpd00067[c0]	(1) H2O_c0[c0] + (1) GTP_c0[c0] -> (1) Phosphate_c0[c0] + (1) GDP_c0[c0] + (1) H+_c0[c0]	rxn00241	NTP3	R00335	Purine metabolism
rxn00242_c0	>	c0	3866	2	guanosine-3',5'-bis(diphosphate) 3'-diphosphohydrolase_c0	3.1.7.2	-3.74	(1) cpd00001[c0] + (1) cpd00905[c0] -> (1) cpd00012[c0] + (1) cpd00031[c0]	(1) H2O_c0[c0] + (1) Guanosine 3',5'-bis(diphosphate) _c0[c0] -> (1) PPi_c0[c0] + (1) GDP_c0[c0]	rxn00242	G35DP	R00336	Purine metabolism	Biosynthesis|Metabolic-Regulators|PPGPPMET-PWY
rxn00248_c0	-	c0	2342	2	(S)-malate:NAD+ oxidoreductase_c0	1.1.1.299, 1.1.1.37	6.22	(1) cpd00003[c0] + (1) cpd00130[c0] <-> (1) cpd00004[c0] + (1) cpd00032[c0] + (1) cpd00067[c0]	(1) NAD_c0[c0] + (1) L-Malate_c0[c0] <-> (1) NADH_c0[c0] + (1) Oxaloacetate_c0[c0] + (1) H+_c0[c0]	rxn00248	MDH	R00342	Citrate cycle (TCA cycle)|Pyruvate metabolism|Glyoxylate and dicarboxylate metabolism|Methane metabolism|Carbon fixation in photosynthetic organisms|Carbon fixation pathways in prokaryotes	ANAEROBIC-RESPIRATION|ANARESP1-PWY|ASPARTATE-DEG|Amino-Acid-Degradation|Autotrophic-CO2-Fixation|Biosynthesis|C1-COMPOUNDS|CARBO-BIOSYNTHESIS|CO2-Fixation|Carbohydrates-Biosynthesis|Degradation|Energy-Metabolism|FERMENTATION-PWY|Fermentation|Formaldehyde-Assimilation|GLUCONEO-PWY|GLUTAMATE-DEG|GLYCOLYSIS-TCA-GLYOX-BYPASS|GLYCOLYSIS-VARIANTS|GLYOXYLATE-BYPASS|Gluconeogenesis|MALATE-ASPARTATE-SHUTT…
rxn00251_c0	-	c0	1955	2	phosphate:oxaloacetate carboxy-lyase (adding phosphate;phosphoenolpyruvate-forming)_c0	4.1.1.31	-3	(1) cpd00009[c0] + (1) cpd00032[c0] + (1) cpd00067[c0] <-> (1) cpd00001[c0] + (1) cpd00011[c0] + (1) cpd00061[c0]	(1) Phosphate_c0[c0] + (1) Oxaloacetate_c0[c0] + (1) H+_c0[c0] <-> (1) H2O_c0[c0] + (1) CO2_c0[c0] + (1) Phosphoenolpyruvate_c0[c0]	rxn00251	PPC	R00345	Pyruvate metabolism|Methane metabolism|Carbon fixation in photosynthetic organisms|Carbon fixation pathways in prokaryotes
rxn00256_c0	<	c0	2976	2	acetyl-CoA:oxaloacetate C-acetyltransferase (thioester-hydrolysing)_c0	2.3.3.1, 2.3.3.16, 2.3.3.3,4.1.3.7	8.93	(1) cpd00010[c0] + (1) cpd00067[c0] + (1) cpd00137[c0] <- (1) cpd00001[c0] + (1) cpd00022[c0] + (1) cpd00032[c0]	(1) CoA_c0[c0] + (1) H+_c0[c0] + (1) Citrate_c0[c0] <- (1) H2O_c0[c0] + (1) Acetyl-CoA_c0[c0] + (1) Oxaloacetate_c0[c0]	rxn00256	CIT2	R00351	Citrate cycle (TCA cycle)|Glyoxylate and dicarboxylate metabolism	ANAEROBIC-RESPIRATION|ANARESP1-PWY|Amino-Acid-Biosynthesis|Biosynthesis|Carbohydrates-Biosynthesis|Energy-Metabolism|FERMENTATION-PWY|Fermentation|GLUTAMINE-SYN|GLYCOLYSIS-TCA-GLYOX-BYPASS|GLYCOLYSIS-VARIANTS|GLYOXYLATE-BYPASS|IND-AMINO-ACID-SYN|P105-PWY|REDCITCYC|Respiration|TCA|TCA-GLYOX-BYPASS|TCA-VARIANTS
rxn00260_c0	-	c0	110, 111, 658, 3170, 4042, 4141, 4332	2	L-Aspartate:2-oxoglutarate aminotransferase_c0	2.6.1.1	0	(1) cpd00024[c0] + (1) cpd00041[c0] <-> (1) cpd00023[c0] + (1) cpd00032[c0]	(1) 2-Oxoglutarate_c0[c0] + (1) L-Aspartate_c0[c0] <-> (1) L-Glutamate_c0[c0] + (1) Oxaloacetate_c0[c0]	rxn00260	AAT2_1	R00355	Alanine, aspartate and glutamate metabolism|Carbon fixation in photosynthetic organisms	ASPARTATE-DEG|ASPARTATE-DEG1-PWY|ASPARTATE-SYN|ASPARTATESYN-PWY|ASPASN-PWY|Amino-Acid-Biosynthesis|Amino-Acid-Degradation|Biosynthesis|Degradation|Energy-Metabolism|GLUTAMATE-DEG|GLUTDEG-PWY|IND-AMINO-ACID-SYN|ISOLEUCINE-SYN|MALATE-ASPARTATE-SHUTTLE-PWY|METHIONINE-SYN|Metabolic-Clusters|P4-PWY|PWY0-781|TCA-VARIANTS|THREONINE-BIOSYNTHESIS|THRESYN-PWY
rxn00262_c0	>	c0	4591	2	L-Aspartic acid:oxygen oxidoreductase (deaminating)_c0	1.4.3.16	-23.02	(1) cpd00001[c0] + (1) cpd00007[c0] + (1) cpd00041[c0] -> (1) cpd00013[c0] + (1) cpd00025[c0] + (1) cpd00032[c0]	(1) H2O_c0[c0] + (1) O2_c0[c0] + (1) L-Aspartate_c0[c0] -> (1) NH3_c0[c0] + (1) H2O2_c0[c0] + (1) Oxaloacetate_c0[c0]	rxn00262	ASPO7	R00357	Alanine, aspartate and glutamate metabolism
rxn00269_c0	>	c0	2728	2	glycine:oxygen oxidoreductase (deaminating)_c0	1.4.3.19	-21.56	(1) cpd00001[c0] + (1) cpd00007[c0] + (1) cpd00033[c0] -> (1) cpd00013[c0] + (1) cpd00025[c0] + (1) cpd00040[c0]	(1) H2O_c0[c0] + (1) O2_c0[c0] + (1) Glycine_c0[c0] -> (1) NH3_c0[c0] + (1) H2O2_c0[c0] + (1) Glyoxalate_c0[c0]	rxn00269	GLYO1	R00366	Glycine, serine and threonine metabolism
rxn00272_c0	-	c0	4950	2	L-Alanine:glyoxylate aminotransferase_c0	2.6.1.44	-1.46	(1) cpd00035[c0] + (1) cpd00040[c0] <-> (1) cpd00020[c0] + (1) cpd00033[c0]	(1) L-Alanine_c0[c0] + (1) Glyoxalate_c0[c0] <-> (1) Pyruvate_c0[c0] + (1) Glycine_c0[c0]	rxn00272	AGT	R00369	Alanine, aspartate and glutamate metabolism	Amino-Acid-Biosynthesis|Biosynthesis|GLYCINE-SYN|GLYSYN-ALA-PWY|IND-AMINO-ACID-SYN
rxn00274_c0	>	c0	1213	2	Acetyl-CoA:glycine C-acetyltransferase_c0	2.3.1.29	5.25	(1) cpd00022[c0] + (1) cpd00033[c0] -> (1) cpd00010[c0] + (1) cpd02211[c0]	(1) Acetyl-CoA_c0[c0] + (1) Glycine_c0[c0] -> (1) CoA_c0[c0] + (1) L-2-Amino-acetoacetate_c0[c0]	rxn00274	GLYAT	R00371	Glycine, serine and threonine metabolism	Amino-Acid-Biosynthesis|Amino-Acid-Degradation|Biosynthesis|Degradation|GLYCINE-SYN|IND-AMINO-ACID-SYN|THREOCAT-PWY|THREONINE-DEG|THREONINE-DEG2-PWY
rxn00278_c0	-	c0	2576	2	L-Alanine:NAD+ oxidoreductase (deaminating)_c0	1.4.1.1	8.69	(1) cpd00001[c0] + (1) cpd00003[c0] + (1) cpd00035[c0] <-> (1) cpd00004[c0] + (1) cpd00013[c0] + (1) cpd00020[c0] + (1) cpd00067[c0]	(1) H2O_c0[c0] + (1) NAD_c0[c0] + (1) L-Alanine_c0[c0] <-> (1) NADH_c0[c0] + (1) NH3_c0[c0] + (1) Pyruvate_c0[c0] + (1) H+_c0[c0]	rxn00278		R00396	Alanine, aspartate and glutamate metabolism|Taurine and hypotaurine metabolism	ALANINE-DEG|Amino-Acid-Degradation|Degradation|PWY1-2
rxn00283_c0	-	c0	2981	2	alanine racemase_c0	5.1.1.1	0	(1) cpd00035[c0] <-> (1) cpd00117[c0]	(1) L-Alanine_c0[c0] <-> (1) D-Alanine_c0[c0]	rxn00283	ALAR	R00401	D-Alanine metabolism	ALADEG-PWY|ALANINE-DEG|ALANINE-SYN|ALANINE-VALINESYN-PWY|Amino-Acid-Biosynthesis|Amino-Acid-Degradation|Biosynthesis|Degradation|IND-AMINO-ACID-SYN|PWY0-1061
rxn00285_c0	-	c0	4679, 4680	2	Succinate:CoA ligase (ADP-forming)_c0	6.2.1.5	-1.06	(1) cpd00002[c0] + (1) cpd00010[c0] + (1) cpd00036[c0] <-> (1) cpd00008[c0] + (1) cpd00009[c0] + (1) cpd00078[c0]	(1) ATP_c0[c0] + (1) CoA_c0[c0] + (1) Succinate_c0[c0] <-> (1) ADP_c0[c0] + (1) Phosphate_c0[c0] + (1) Succinyl-CoA_c0[c0]	rxn00285	SUCOAS	R00405	Citrate cycle (TCA cycle)|Propanoate metabolism|Carbon fixation pathways in prokaryotes	Autotrophic-CO2-Fixation|Biosynthesis|C1-COMPOUNDS|CO2-Fixation|Degradation|Energy-Metabolism|Fermentation|GLYCOLYSIS-TCA-GLYOX-BYPASS|GLYCOLYSIS-VARIANTS|P23-PWY|P42-PWY|Pyruvate-Degradation|Reductive-TCA-Cycles|TCA|TCA-GLYOX-BYPASS|TCA-VARIANTS
rxn00292_c0	>	c0	3540	2	UDP-N-acetyl-D-glucosamine 2-epimerase_c0	3.2.1.183, 5.1.3.14	-4.81	(1) cpd00001[c0] + (1) cpd00037[c0] -> (1) cpd00014[c0] + (1) cpd00492[c0]	(1) H2O_c0[c0] + (1) UDP-N-acetylglucosamine_c0[c0] -> (1) UDP_c0[c0] + (1) N-Acetyl-D-mannosamine_c0[c0]	rxn00292	UAG2EMA	R00414	Amino sugar and nucleotide sugar metabolism
rxn00293_c0	>	c0	1961	2	UTP:N-acetyl-alpha-D-glucosamine-1-phosphate uridylyltransferase_c0	2.7.7.23	1.07	(1) cpd00062[c0] + (1) cpd02611[c0] -> (1) cpd00012[c0] + (1) cpd00037[c0]	(1) UTP_c0[c0] + (1) N-Acetyl-D-glucosamine1-phosphate_c0[c0] -> (1) PPi_c0[c0] + (1) UDP-N-acetylglucosamine_c0[c0]	rxn00293	UAGDPr	R00416	Amino sugar and nucleotide sugar metabolism	Biosynthesis|Carbohydrates-Biosynthesis|Cell-Structure-Biosynthesis|Cell-Wall-Biosynthesis|Lipopolysaccharide-Biosynthesis|O-Antigen-Biosynthesis|OANTIGEN-PWY|Polyamine-Biosynthesis|Polysaccharides-Biosynthesis|UDP-NAc-Glucosamine-Biosynthesis|UDP-Nac-Galactosamine-Biosynthesis|UDPNACETYLGALSYN-PWY|UDPNAGSYN-PWY
rxn00297_c0	-	c0	3540	2	UDP-N-acetyl-D-glucosamine 2-epimerase_c0	5.1.3.14	0	(1) cpd00037[c0] <-> (1) cpd00861[c0]	(1) UDP-N-acetylglucosamine_c0[c0] <-> (1) UDP-N-acetyl-D-mannosamine_c0[c0]	rxn00297	UAG2E	R00420	Amino sugar and nucleotide sugar metabolism	Biosynthesis|Cell-Structure-Biosynthesis|ECASYN-PWY|TEICHOICACID-PWY
rxn00299_c0	>	c0	3585, 5495	2	GTP 7,8-8,9-dihydrolase_c0	3.5.4.16	-16.89	(1) cpd00001[c0] + (1) cpd00038[c0] -> (1) cpd00047[c0] + (1) cpd00067[c0] + (1) cpd02978[c0]	(1) H2O_c0[c0] + (1) GTP_c0[c0] -> (1) Formate_c0[c0] + (1) H+_c0[c0] + (1) 7,8-Dihydroneopterin 3'-triphosphate_c0[c0]	rxn00299	FOL2	R00424		6-HM-Dihydropterin-PP-Biosynthesis|ALL-CHORISMATE-PWY|Biosynthesis|Cofactor-Biosynthesis|FOLSYN-PWY|Folate-Biosynthesis|SECONDARY-METABOLITE-BIOSYNTHESIS|Tetrahydrobiopterin-Biosynthesis|Vitamin-Biosynthesis
rxn00300_c0	>	c0	4544	2	GTP 7,8-8,9-dihydrolase (diphosphate-forming)_c0	3.5.4.25	-37.6	(3) cpd00001[c0] + (1) cpd00038[c0] -> (1) cpd00012[c0] + (1) cpd00047[c0] + (3) cpd00067[c0] + (1) cpd00957[c0]	(3) H2O_c0[c0] + (1) GTP_c0[c0] -> (1) PPi_c0[c0] + (1) Formate_c0[c0] + (3) H+_c0[c0] + (1) 2,5-Diamino-6-(5'-phosphoribosylamino) -4-pyrimidineone_c0[c0]	rxn00300	GTPCII2	R00425	Riboflavin metabolism	Biosynthesis|Cofactor-Biosynthesis|Flavin-Biosynthesis|RIBOSYN2-PWY|Vitamin-Biosynthesis
rxn00301_c0	>	c0	139	2	GTP diphosphohydrolase (diphosphate-forming)_c0	3.6.1.19, 3.6.1.8	-27.3	(1) cpd00001[c0] + (1) cpd00038[c0] -> (1) cpd00012[c0] + (2) cpd00067[c0] + (1) cpd00126[c0]	(1) H2O_c0[c0] + (1) GTP_c0[c0] -> (1) PPi_c0[c0] + (2) H+_c0[c0] + (1) GMP_c0[c0]	rxn00301	NTPP2	R00426	Purine metabolism
rxn00302_c0	>	c0	3585, 5495	2	GTP 8,9-hydrolase_c0	3.5.4.16	-9.79	(1) cpd00001[c0] + (1) cpd00038[c0] -> (1) cpd03518[c0]	(1) H2O_c0[c0] + (1) GTP_c0[c0] -> (1) Formamidopyrimidine nucleoside triphosphate_c0[c0]	rxn00302		R00428	Folate biosynthesis
rxn00303_c0	>	c0	3866	2	ATP:GTP 3'-diphosphotransferase_c0	2.7.6.5	-23.56	(1) cpd00002[c0] + (1) cpd00038[c0] -> (1) cpd00018[c0] + (2) cpd00067[c0] + (1) cpd02740[c0]	(1) ATP_c0[c0] + (1) GTP_c0[c0] -> (1) AMP_c0[c0] + (2) H+_c0[c0] + (1) Guanosine 5'-triphosphate,3'-diphosphate_c0[c0]	rxn00303	GTPDPK	R00429	Purine metabolism	Biosynthesis|Metabolic-Regulators|PPGPPMET-PWY
rxn00304_c0	>	c0	3713, 4891	2	GTP:pyruvate 2-O-phosphotransferase_c0	2.7.1.40	-4.92	(1) cpd00020[c0] + (1) cpd00038[c0] -> (1) cpd00031[c0] + (1) cpd00061[c0] + (1) cpd00067[c0]	(1) Pyruvate_c0[c0] + (1) GTP_c0[c0] -> (1) GDP_c0[c0] + (1) Phosphoenolpyruvate_c0[c0] + (1) H+_c0[c0]	rxn00304		R00430	Purine metabolism
rxn00313_c0	>	c0	404	2	meso-2,6-diaminoheptanedioate carboxy-lyase (L-lysine-forming)_c0	4.1.1.20	-3.09	(1) cpd00067[c0] + (1) cpd00516[c0] -> (1) cpd00011[c0] + (1) cpd00039[c0]	(1) H+_c0[c0] + (1) meso-2,6-Diaminopimelate_c0[c0] -> (1) CO2_c0[c0] + (1) L-Lysine_c0[c0]	rxn00313	DAPDC	R00451	Lysine biosynthesis	Amino-Acid-Biosynthesis|Biosynthesis|DAPLYSINESYN-PWY|IND-AMINO-ACID-SYN|LYSINE-SYN|P4-PWY|PWY0-781
rxn00322_c0	>	c0	3094	2	L-lysine carboxy-lyase (cadaverine-forming)_c0	4.1.1.18	-3.09	(1) cpd00039[c0] + (1) cpd00067[c0] -> (1) cpd00011[c0] + (1) cpd01155[c0]	(1) L-Lysine_c0[c0] + (1) H+_c0[c0] -> (1) CO2_c0[c0] + (1) Cadaverine_c0[c0]	rxn00322	LYSDC	R00462	Lysine degradation|Tropane, piperidine and pyridine alkaloid biosynthesis	ALKALOIDS-SYN|ARG+POLYAMINE-SYN|Amino-Acid-Degradation|Biosynthesis|Degradation|LYSINE-DEG|N-CONTAINING-SECONDARY-CMPD-SYN|POLYAMSYN-PWY|PWY0-1303|PWY0-461|Polyamine-Biosynthesis|QUINOLIZIDINE-ALKALOIDS|SECONDARY-METABOLITE-BIOSYNTHESIS|Siderophores-Biosynthesis
rxn00328_c0	-	c0	2716	2	4-hydroxy-2-oxoglutarate glyoxylate-lyase (pyruvate-forming)_c0	4.1.3.16	3.21	(1) cpd00830[c0] <-> (1) cpd00020[c0] + (1) cpd00040[c0]	(1) 4-Hydroxy-2-oxoglutarate_c0[c0] <-> (1) Pyruvate_c0[c0] + (1) Glyoxalate_c0[c0]	rxn00328	DDPGA	R00470	Glyoxylate and dicarboxylate metabolism	4-Hydroxyproline-Degradation|Amino-Acid-Degradation|Degradation|HYDROXYPRODEG-PWY
rxn00333_c0	>	c0	4537, 5183	2	Glycolate:oxygen 2-oxidoreductase_c0	1.1.3.15	-24.03	(1) cpd00007[c0] + (1) cpd00139[c0] -> (1) cpd00025[c0] + (1) cpd00040[c0]	(1) O2_c0[c0] + (1) Glycolate_c0[c0] -> (1) H2O2_c0[c0] + (1) Glyoxalate_c0[c0]	rxn00333	GLYCTO1	R00475	Glyoxylate and dicarboxylate metabolism	Energy-Metabolism|Photosynthesis
rxn00337_c0	-	c0	3926	2	ATP:L-aspartate 4-phosphotransferase_c0	2.7.2.4	-6.9	(1) cpd00002[c0] + (1) cpd00041[c0] <-> (1) cpd00008[c0] + (1) cpd01977[c0]	(1) ATP_c0[c0] + (1) L-Aspartate_c0[c0] <-> (1) ADP_c0[c0] + (1) 4-Phospho-L-aspartate_c0[c0]	rxn00337	ASPK	R00480	Glycine, serine and threonine metabolism|Cysteine and methionine metabolism|Lysine biosynthesis	Amino-Acid-Biosynthesis|Biosynthesis|DAPLYSINESYN-PWY|HOMOSERSYN-PWY|IND-AMINO-ACID-SYN|ISOLEUCINE-SYN|LYSINE-SYN|MET-SAM-PWY|METHIONINE-SYN|METSYN-PWY|Other-Amino-Acid-Biosynthesis|P101-PWY|P4-PWY|PWY0-781|Polyamine-Biosynthesis|Spermidine-Biosynthesis|THREONINE-BIOSYNTHESIS|THRESYN-PWY
rxn00338_c0	>	c0	4591	2	L-aspartate:oxygen oxidoreductase_c0	1.4.3.16	-53.35	(1) cpd00007[c0] + (1) cpd00041[c0] -> (1) cpd00025[c0] + (1) cpd00067[c0] + (1) cpd03470[c0]	(1) O2_c0[c0] + (1) L-Aspartate_c0[c0] -> (1) H2O2_c0[c0] + (1) H+_c0[c0] + (1) Iminoaspartate_c0[c0]	rxn00338	ASPO6	R00481	Nicotinate and nicotinamide metabolism	ALKALOIDS-SYN|Biosynthesis|Cofactor-Biosynthesis|N-CONTAINING-SECONDARY-CMPD-SYN|NAD-Metabolism|NAD-SYN|PWY0-781|PYRIDNUCSYN-PWY|PYRROLIDINE-ALKALOIDS|SECONDARY-METABOLITE-BIOSYNTHESIS
rxn00346_c0	>	c0	3652	2	L-aspartate 1-carboxy-lyase (beta-alanine-forming)_c0	4.1.1.11	-3.09	(1) cpd00041[c0] + (1) cpd00067[c0] -> (1) cpd00011[c0] + (1) cpd00085[c0]	(1) L-Aspartate_c0[c0] + (1) H+_c0[c0] -> (1) CO2_c0[c0] + (1) beta-Alanine_c0[c0]	rxn00346	ASP1DC	R00489	beta-Alanine metabolism|Pantothenate and CoA biosynthesis	Amino-Acid-Biosynthesis|Beta-Alanine-Biosynthesis|Biosynthesis|CoA-Biosynthesis|Cofactor-Biosynthesis|IND-AMINO-ACID-SYN|PANTOSYN-PWY|Vitamin-Biosynthesis
rxn00350_c0	-	c0	587, 660, 1625, 2661, 2662, 2663	2	glutathione gamma-glutamylaminopeptidase_c0	2.3.2.2	-0.46	(1) cpd00001[c0] + (1) cpd00042[c0] <-> (1) cpd00023[c0] + (1) cpd01017[c0]	(1) H2O_c0[c0] + (1) GSH_c0[c0] <-> (1) L-Glutamate_c0[c0] + (1) Cys-Gly_c0[c0]	rxn00350	GGTAe2	R00494	Glutathione metabolism
rxn00351_c0	>	c0	2263	2	gamma-L-glutamyl-L-cysteine:glycine ligase (ADP-forming)_c0	6.3.2.3	-6.35	(1) cpd00002[c0] + (1) cpd00033[c0] + (1) cpd00506[c0] -> (1) cpd00008[c0] + (1) cpd00009[c0] + (1) cpd00042[c0] + (1) cpd00067[c0]	(1) ATP_c0[c0] + (1) Glycine_c0[c0] + (1) gamma-Glutamylcysteine_c0[c0] -> (1) ADP_c0[c0] + (1) Phosphate_c0[c0] + (1) GSH_c0[c0] + (1) H+_c0[c0]	rxn00351	GSH2	R00497	Glutathione metabolism	Biosynthesis|Cofactor-Biosynthesis|GLUTATHIONESYN-PWY|Reductants
rxn00355_c0	>	c0	754	2	UTP:alpha-D-galactose-1-phosphate uridylyltransferase_c0	2.7.7.10	1.07	(1) cpd00062[c0] + (1) cpd00348[c0] -> (1) cpd00012[c0] + (1) cpd00043[c0]	(1) UTP_c0[c0] + (1) D-Galactose 1-phosphate_c0[c0] -> (1) PPi_c0[c0] + (1) UDP-galactose_c0[c0]	rxn00355	GAL7_1	R00502	Galactose metabolism|Amino sugar and nucleotide sugar metabolism	Activation-Inactivation-Interconversion|Biosynthesis|CARBO-BIOSYNTHESIS|Carbohydrates-Biosynthesis|Carbohydrates-Degradation|Degradation|GALACTOSE-DEGRADATION|Interconversion|SUGAR-NUCLEOTIDES|Sugars-And-Polysaccharides
rxn00358_c0	-	c0	1652	2	UDP-D-galactopyranose furanomutase_c0	5.4.99.9	0.24	(1) cpd00043[c0] <-> (1) cpd02338[c0]	(1) UDP-galactose_c0[c0] <-> (1) UDP-D-galacto-1,4-furanose_c0[c0]	rxn00358	UDPGALM	R00505		Biosynthesis|Cell-Structure-Biosynthesis|Cell-Wall-Biosynthesis|Lipopolysaccharide-Biosynthesis|O-Antigen-Biosynthesis|OANTIGEN-PWY
rxn00361_c0	>	c0	949, 986	2	ATP:adenylylsulfate 3'-phosphotransferase_c0	2.7.1.25	-14.03	(1) cpd00002[c0] + (1) cpd00193[c0] -> (1) cpd00008[c0] + (1) cpd00044[c0] + (1) cpd00067[c0]	(1) ATP_c0[c0] + (1) APS_c0[c0] -> (1) ADP_c0[c0] + (1) 3-phosphoadenylylsulfate_c0[c0] + (1) H+_c0[c0]	rxn00361	ADSK	R00509	Purine metabolism|Sulfur metabolism	Activation|Activation-Inactivation-Interconversion|Amino-Acid-Biosynthesis|Biosynthesis|Degradation|IND-AMINO-ACID-SYN|METHIONINE-SYN|Noncarbon-Nutrients|SO4ASSIM-PWY|SULFATE-CYS-PWY|Sulfate-Reduction|Sulfur-Assimilation
rxn00363_c0	>	c0	70, 2131	2	Cytidine-5'-monophosphate phosphohydrolase_c0	3.1.3.5	7.21	(1) cpd00001[c0] + (1) cpd00046[c0] -> (1) cpd00009[c0] + (1) cpd00367[c0]	(1) H2O_c0[c0] + (1) CMP_c0[c0] -> (1) Phosphate_c0[c0] + (1) Cytidine_c0[c0]	rxn00363	NTD4	R00511	Pyrimidine metabolism
rxn00364_c0	-	c0	3792	2	ATP:CMP phosphotransferase_c0	2.7.4.14, 2.7.4.25	9.53	(1) cpd00002[c0] + (1) cpd00046[c0] + (1) cpd00067[c0] <-> (1) cpd00008[c0] + (1) cpd00096[c0]	(1) ATP_c0[c0] + (1) CMP_c0[c0] + (1) H+_c0[c0] <-> (1) ADP_c0[c0] + (1) CDP_c0[c0]	rxn00364	CYTK1	R00512	Pyrimidine metabolism	Biosynthesis|Metabolic-Clusters|Nucleotide-Biosynthesis|P1-PWY|PRPP-PWY|PUR-NUC-SYN|PWY0-162|PWY0-163|PYR-NUC-SYN|Purine-Nucleotides-Salvage|Pyrimidine-De-Novo-Biosyn|Pyrimidine-Nucleotide-Salvage
rxn00367_c0	>	c0	139	2	CTP diphosphohydrolase (diphosphate-forming)_c0	3.6.1.-, 3.6.1.65, 3.6.1.8	-27.3	(1) cpd00001[c0] + (1) cpd00052[c0] -> (1) cpd00012[c0] + (1) cpd00046[c0] + (2) cpd00067[c0]	(1) H2O_c0[c0] + (1) CTP_c0[c0] -> (1) PPi_c0[c0] + (1) CMP_c0[c0] + (2) H+_c0[c0]	rxn00367	NTPP4	R00515	Pyrimidine metabolism
rxn00377_c0	-	c0	4952	2	S-Formylglutathione hydrolase_c0	3.1.2.12	-4.56	(1) cpd00001[c0] + (1) cpd00759[c0] <-> (1) cpd00042[c0] + (1) cpd00047[c0] + (1) cpd00067[c0]	(1) H2O_c0[c0] + (1) S-Formylglutathione_c0[c0] <-> (1) GSH_c0[c0] + (1) Formate_c0[c0] + (1) H+_c0[c0]	rxn00377	SFGTH	R00527	Methane metabolism	C1-COMPOUNDS|Degradation|Formaldehyde-Oxidation
rxn00379_c0	>	c0	1400	2	ATP:sulfate adenylyltransferase_c0	2.7.7.4	3.04	(1) cpd00002[c0] + (1) cpd00048[c0] -> (1) cpd00012[c0] + (1) cpd00193[c0]	(1) ATP_c0[c0] + (1) Sulfate_c0[c0] -> (1) PPi_c0[c0] + (1) APS_c0[c0]	rxn00379	MET3	R00529	Purine metabolism|Sulfur metabolism	ANAEROBIC-RESPIRATION|Activation|Activation-Inactivation-Interconversion|Amino-Acid-Biosynthesis|Biosynthesis|CHEMOAUTOTROPHIC-ENERGY-METABOLISM|DISSULFRED-PWY|Degradation|Energy-Metabolism|IND-AMINO-ACID-SYN|METHIONINE-SYN|Noncarbon-Nutrients|P224-PWY|Respiration|SO4ASSIM-PWY|SULFATE-CYS-PWY|SULFMETII-PWY|Sulfate-Reduction|Sulfide-Oxidation|Sulfite-Oxidation|Sulfur-Assimilation|Sulfur-Disproport…
rxn00392_c0	-	c0	71	2	ATP:riboflavin 5'-phosphotransferase_c0	2.7.1.26	-14.03	(1) cpd00002[c0] + (1) cpd00220[c0] <-> (1) cpd00008[c0] + (1) cpd00050[c0] + (1) cpd00067[c0]	(1) ATP_c0[c0] + (1) Riboflavin_c0[c0] <-> (1) ADP_c0[c0] + (1) FMN_c0[c0] + (1) H+_c0[c0]	rxn00392	FMN1_1	R00549	Riboflavin metabolism	Biosynthesis|Cobalamin-Biosynthesis|Cofactor-Biosynthesis|Flavin-Biosynthesis|PWY66-366|RIBOSYN2-PWY|Vitamin-Biosynthesis
rxn00405_c0	>	c0	1838	2	L-arginine carboxy-lyase (agmatine-forming)_c0	4.1.1.19	-3.09	(1) cpd00051[c0] + (1) cpd00067[c0] -> (1) cpd00011[c0] + (1) cpd00152[c0]	(1) L-Arginine_c0[c0] + (1) H+_c0[c0] -> (1) CO2_c0[c0] + (1) Agmatine_c0[c0]	rxn00405	ARGDC	R00566	Arginine and proline metabolism	ARG+POLYAMINE-SYN|ARGDEG-III-PWY|ARGDEG-PWY|ARGININE-DEG|Acid-Resistance|Amino-Acid-Degradation|Biosynthesis|Degradation|Detoxification|ORNARGDEG-PWY|POLYAMINSYN3-PWY|POLYAMSYN-PWY|PWY0-1299|PWY0-823|Polyamine-Biosynthesis|Putrescine-Biosynthesis|Spermidine-Biosynthesis
rxn00407_c0	>	c0	3834	2	CTP aminohydrolase_c0	3.5.4.13	-5.14	(1) cpd00001[c0] + (1) cpd00052[c0] + (1) cpd00067[c0] -> (1) cpd00013[c0] + (1) cpd00062[c0]	(1) H2O_c0[c0] + (1) CTP_c0[c0] + (1) H+_c0[c0] -> (1) NH3_c0[c0] + (1) UTP_c0[c0]	rxn00407		R00568	Pyrimidine metabolism
rxn00409_c0	-	c0	1836	2	ATP:CDP phosphotransferase_c0	2.7.4.6	0	(1) cpd00002[c0] + (1) cpd00096[c0] <-> (1) cpd00008[c0] + (1) cpd00052[c0]	(1) ATP_c0[c0] + (1) CDP_c0[c0] <-> (1) ADP_c0[c0] + (1) CTP_c0[c0]	rxn00409	NDPK3	R00570	Pyrimidine metabolism	Biosynthesis|Nucleotide-Biosynthesis|PRPP-PWY|PWY0-162|PWY0-163|PYR-NUC-SYN|Pyrimidine-De-Novo-Biosyn|Pyrimidine-Nucleotide-Salvage
rxn00410_c0	>	c0	4549	2	UTP:ammonia ligase (ADP-forming)_c0	6.3.4.2	-1.67	(1) cpd00002[c0] + (1) cpd00013[c0] + (1) cpd00062[c0] -> (1) cpd00008[c0] + (1) cpd00009[c0] + (1) cpd00052[c0] + (2) cpd00067[c0]	(1) ATP_c0[c0] + (1) NH3_c0[c0] + (1) UTP_c0[c0] -> (1) ADP_c0[c0] + (1) Phosphate_c0[c0] + (1) CTP_c0[c0] + (2) H+_c0[c0]	rxn00410	URA7_2	R00571	Pyrimidine metabolism
rxn00411_c0	>	c0	3713, 4891	2	CTP:pyruvate 2-O-phosphotransferase_c0	2.7.1.40	-4.92	(1) cpd00020[c0] + (1) cpd00052[c0] -> (1) cpd00061[c0] + (1) cpd00067[c0] + (1) cpd00096[c0]	(1) Pyruvate_c0[c0] + (1) CTP_c0[c0] -> (1) Phosphoenolpyruvate_c0[c0] + (1) H+_c0[c0] + (1) CDP_c0[c0]	rxn00411		R00572	Glycolysis / Gluconeogenesis
rxn00412_c0	>	c0	4549	2	UTP:L-glutamine amido-ligase (ADP-forming)_c0	6.3.4.2	-6.4	(1) cpd00001[c0] + (1) cpd00002[c0] + (1) cpd00053[c0] + (1) cpd00062[c0] -> (1) cpd00008[c0] + (1) cpd00009[c0] + (1) cpd00023[c0] + (1) cpd00052[c0] + (2) cpd00067[c0]	(1) H2O_c0[c0] + (1) ATP_c0[c0] + (1) L-Glutamine_c0[c0] + (1) UTP_c0[c0] -> (1) ADP_c0[c0] + (1) Phosphate_c0[c0] + (1) L-Glutamate_c0[c0] + (1) CTP_c0[c0] + (2) H+_c0[c0]	rxn00412	CTPS2	R00573	Pyrimidine metabolism	Biosynthesis|Nucleotide-Biosynthesis|PRPP-PWY|PWY0-162|PYR-NUC-SYN|Pyrimidine-De-Novo-Biosyn
rxn00414_c0	>	c0	1072, 1951	2	hydrogen-carbonate:L-glutamine amido-ligase (ADP-forming, carbamate-phosphorylating)_c0	6.3.5.5	-20.79	(1) cpd00001[c0] + (2) cpd00002[c0] + (1) cpd00053[c0] + (1) cpd00242[c0] -> (2) cpd00008[c0] + (1) cpd00009[c0] + (1) cpd00023[c0] + (2) cpd00067[c0] + (1) cpd00146[c0]	(1) H2O_c0[c0] + (2) ATP_c0[c0] + (1) L-Glutamine_c0[c0] + (1) H2CO3_c0[c0] -> (2) ADP_c0[c0] + (1) Phosphate_c0[c0] + (1) L-Glutamate_c0[c0] + (2) H+_c0[c0] + (1) Carbamoylphosphate_c0[c0]	rxn00414	CBPS	R00575	Pyrimidine metabolism|Alanine, aspartate and glutamate metabolism	ARG+POLYAMINE-SYN|ARGININE-SYN|ARGSYN-PWY|ARGSYNBSUB-PWY|Amino-Acid-Biosynthesis|Biosynthesis|IND-AMINO-ACID-SYN|Nucleotide-Biosynthesis|PRPP-PWY|PWY0-162|PYR-NUC-SYN|Polyamine-Biosynthesis|Pyrimidine-De-Novo-Biosyn
rxn00416_c0	>	c0	572	2	L-aspartate:L-glutamine amido-ligase (AMP-forming)_c0	6.3.5.4	-27.3	(1) cpd00001[c0] + (1) cpd00002[c0] + (1) cpd00041[c0] + (1) cpd00053[c0] -> (1) cpd00012[c0] + (1) cpd00018[c0] + (1) cpd00023[c0] + (2) cpd00067[c0] + (1) cpd00132[c0]	(1) H2O_c0[c0] + (1) ATP_c0[c0] + (1) L-Aspartate_c0[c0] + (1) L-Glutamine_c0[c0] -> (1) PPi_c0[c0] + (1) AMP_c0[c0] + (1) L-Glutamate_c0[c0] + (2) H+_c0[c0] + (1) L-Asparagine_c0[c0]	rxn00416	ASN1	R00578	Alanine, aspartate and glutamate metabolism|Nitrogen metabolism	ASPARAGINE-BIOSYNTHESIS|ASPARAGINE-SYN|Amino-Acid-Biosynthesis|Biosynthesis|IND-AMINO-ACID-SYN|PWY0-1325
rxn00422_c0	-	c0	4950	2	L-Serine:pyruvate aminotransferase_c0	2.6.1.51	0	(1) cpd00020[c0] + (1) cpd00054[c0] <-> (1) cpd00035[c0] + (1) cpd00145[c0]	(1) Pyruvate_c0[c0] + (1) L-Serine_c0[c0] <-> (1) L-Alanine_c0[c0] + (1) Hydroxypyruvate_c0[c0]	rxn00422	SPA	R00585	Glycine, serine and threonine metabolism
rxn00423_c0	>	c0	1096	2	acetyl-CoA:L-serine O-acetyltransferase_c0	2.3.1.30	-3.61	(1) cpd00022[c0] + (1) cpd00054[c0] -> (1) cpd00010[c0] + (1) cpd00722[c0]	(1) Acetyl-CoA_c0[c0] + (1) L-Serine_c0[c0] -> (1) CoA_c0[c0] + (1) O-Acetyl-L-serine_c0[c0]	rxn00423	SERAT	R00586	Cysteine and methionine metabolism|Sulfur metabolism	Amino-Acid-Biosynthesis|Biosynthesis|CYSTEINE-SYN|CYSTSYN-PWY|Detoxification|IND-AMINO-ACID-SYN|Other-Amino-Acid-Biosynthesis|Other-biosynthesis|SULFATE-CYS-PWY
rxn00433_c0	>	c0	4252	2	sarcosine:oxygen oxidoreductase (demethylating)_c0	1.5.3.1	-19.03	(1) cpd00001[c0] + (1) cpd00007[c0] + (1) cpd00183[c0] -> (1) cpd00025[c0] + (1) cpd00033[c0] + (1) cpd00055[c0]	(1) H2O_c0[c0] + (1) O2_c0[c0] + (1) Sarcosine_c0[c0] -> (1) H2O2_c0[c0] + (1) Glycine_c0[c0] + (1) Formaldehyde_c0[c0]	rxn00433	SARCO	R00610	Glycine, serine and threonine metabolism	AMINE-DEG|CRNFORCAT-PWY|Creatinine-Degradation|Degradation
rxn00438_c0	>	c0	5334	2	ATP:thiamin-phosphate phosphotransferase_c0	2.7.4.16	9.53	(1) cpd00002[c0] + (1) cpd00067[c0] + (1) cpd00793[c0] -> (1) cpd00008[c0] + (1) cpd00056[c0]	(1) ATP_c0[c0] + (1) H+_c0[c0] + (1) Thiamine phosphate_c0[c0] -> (1) ADP_c0[c0] + (1) TPP_c0[c0]	rxn00438	TMPK	R00617	Thiamine metabolism	Biosynthesis|Cofactor-Biosynthesis|THISYN-PWY|Thiamin-Salvage|Thiamine-Biosynthesis|Vitamin-Biosynthesis
rxn00459_c0	-	c0	4542	2	2-phospho-D-glycerate hydro-lyase (phosphoenolpyruvate-forming)_c0	4.2.1.11	-0.87	(1) cpd00482[c0] <-> (1) cpd00001[c0] + (1) cpd00061[c0]	(1) 2-Phospho-D-glycerate_c0[c0] <-> (1) H2O_c0[c0] + (1) Phosphoenolpyruvate_c0[c0]	rxn00459	ENO	R00658	Glycolysis / Gluconeogenesis|Methane metabolism	ANAEROBIC-RESPIRATION|ANAEROFRUCAT-PWY|ANAGLYCOLYSIS-PWY|ANARESP1-PWY|Biosynthesis|C1-COMPOUNDS|CARBO-BIOSYNTHESIS|CARBOXYLATES-DEG|Carbohydrates-Biosynthesis|Carbohydrates-Degradation|Degradation|Energy-Metabolism|Fermentation|Formaldehyde-Assimilation|GLUCONEO-PWY|GLYCOLYSIS|GLYCOLYSIS-E-D|GLYCOLYSIS-TCA-GLYOX-BYPASS|GLYCOLYSIS-VARIANTS|Gluconeogenesis|NPGLUCAT-PWY|P122-PWY|P124-PWY|P341-PWY|P4…
rxn00460_c0	>	c0	3713, 4891	2	UTP:pyruvate 2-O-phosphotransferase_c0	2.7.1.40	-4.92	(1) cpd00020[c0] + (1) cpd00062[c0] -> (1) cpd00014[c0] + (1) cpd00061[c0] + (1) cpd00067[c0]	(1) Pyruvate_c0[c0] + (1) UTP_c0[c0] -> (1) UDP_c0[c0] + (1) Phosphoenolpyruvate_c0[c0] + (1) H+_c0[c0]	rxn00460		R00659	Glycolysis / Gluconeogenesis
rxn00461_c0	>	c0	188	2	Phosphoenolpyruvate:UDP-N-acetyl-D-glucosamine 1-carboxyvinyl-transferase_c0	2.5.1.7	10.33	(1) cpd00037[c0] + (1) cpd00061[c0] -> (1) cpd00009[c0] + (1) cpd02820[c0]	(1) UDP-N-acetylglucosamine_c0[c0] + (1) Phosphoenolpyruvate_c0[c0] -> (1) Phosphate_c0[c0] + (1) UDP-N-acetylglucosamine enolpyruvate_c0[c0]	rxn00461	UAGCVT	R00660	Amino sugar and nucleotide sugar metabolism|Peptidoglycan biosynthesis	Acetylmuramoyl-Pentapeptide-Biosynthesis|Antibiotic-Resistance|Biosynthesis|Cell-Structure-Biosynthesis|Cell-Wall-Biosynthesis|Detoxification|PEPTIDOGLYCANSYN-PWY|Peptidoglycan-Biosynthesis
rxn00463_c0	>	c0	139	2	Uridine triphosphate pyrophosphohydrolase_c0	3.6.1.19, 3.6.1.8	-27.3	(1) cpd00001[c0] + (1) cpd00062[c0] -> (1) cpd00012[c0] + (2) cpd00067[c0] + (1) cpd00091[c0]	(1) H2O_c0[c0] + (1) UTP_c0[c0] -> (1) PPi_c0[c0] + (2) H+_c0[c0] + (1) UMP_c0[c0]	rxn00463	NTPP8	R00662	Pyrimidine metabolism
rxn00474_c0	>	c0	304, 2157	2	L-serine hydro-lyase (adding indole; L-tryptophan-forming)_c0	4.2.1.122, 4.2.1.20	-11.95	(1) cpd00054[c0] + (1) cpd00359[c0] -> (1) cpd00001[c0] + (1) cpd00065[c0]	(1) L-Serine_c0[c0] + (1) indol_c0[c0] -> (1) H2O_c0[c0] + (1) L-Tryptophan_c0[c0]	rxn00474	TRPS2	R00674	Phenylalanine, tyrosine and tryptophan biosynthesis	ALL-CHORISMATE-PWY|Amino-Acid-Biosynthesis|Biosynthesis|COMPLETE-ARO-PWY|IND-AMINO-ACID-SYN|TRPSYN-PWY|TRYPTOPHAN-BIOSYNTHESIS
rxn00493_c0	-	c0	110, 111, 658, 3170, 4042, 4141, 4332	2	L-Phenylalanine:2-oxoglutarate aminotransferase_c0	2.6.1.1	0	(1) cpd00024[c0] + (1) cpd00066[c0] <-> (1) cpd00023[c0] + (1) cpd00143[c0]	(1) 2-Oxoglutarate_c0[c0] + (1) L-Phenylalanine_c0[c0] <-> (1) L-Glutamate_c0[c0] + (1) Phenylpyruvate_c0[c0]	rxn00493	ARO9_1	R00694	Phenylalanine metabolism|Phenylalanine, tyrosine and tryptophan biosynthesis|Tropane, piperidine and pyridine alkaloid biosynthesis	ALL-CHORISMATE-PWY|ANAPHENOXI-PWY|AROMATIC-COMPOUNDS-DEGRADATION|Amino-Acid-Biosynthesis|Amino-Acid-Degradation|BENZCOA-PWY|Biosynthesis|COMPLETE-ARO-PWY|Degradation|IND-AMINO-ACID-SYN|PHENYLALANINE-DEG|PHENYLALANINE-SYN|PHESYN
rxn00499_c0	<	c0	4786	1	(S)-Lactate:NAD+ oxidoreductase_c0	1.1.1.27	6.22	(1) cpd00003[c0] + (1) cpd00159[c0] <- (1) cpd00004[c0] + (1) cpd00020[c0] + (1) cpd00067[c0]	(1) NAD_c0[c0] + (1) L-Lactate_c0[c0] <- (1) NADH_c0[c0] + (1) Pyruvate_c0[c0] + (1) H+_c0[c0]	rxn00499	LDH_L	R00703	Glycolysis / Gluconeogenesis|Pyruvate metabolism	ANAEROFRUCAT-PWY|Carbohydrates-Degradation|Degradation|Energy-Metabolism|Fermentation|P122-PWY|P124-PWY|P41-PWY|P461-PWY|Pyruvate-Degradation|SECONDARY-METABOLITE-DEGRADATION|SUCROSE-DEG|SUGAR-ALCOHOLS-DEG|Sugar-Derivatives|Sugars-And-Polysaccharides|Xylose-Degradation
rxn00504_c0	-	c0	995	2	(S)-1-pyrroline-5-carboxylate:NADP+ oxidoreductase_c0	1.5.1.12	4.25	(2) cpd00001[c0] + (1) cpd00006[c0] + (1) cpd02431[c0] <-> (1) cpd00005[c0] + (1) cpd00023[c0] + (1) cpd00067[c0]	(2) H2O_c0[c0] + (1) NADP_c0[c0] + (1) 1-Pyrroline-5-carboxylate_c0[c0] <-> (1) NADPH_c0[c0] + (1) L-Glutamate_c0[c0] + (1) H+_c0[c0]	rxn00504		R00708	Alanine, aspartate and glutamate metabolism|Arginine and proline metabolism
rxn00506_c0	>	c0	2368	2	Acetaldehyde:NAD+ oxidoreductase_c0	1.2.1.3	-11.99	(1) cpd00001[c0] + (1) cpd00003[c0] + (1) cpd00071[c0] -> (1) cpd00004[c0] + (1) cpd00029[c0] + (2) cpd00067[c0]	(1) H2O_c0[c0] + (1) NAD_c0[c0] + (1) Acetaldehyde_c0[c0] -> (1) NADH_c0[c0] + (1) Acetate_c0[c0] + (2) H+_c0[c0]	rxn00506	ALD2	R00710	Glycolysis / Gluconeogenesis|Pyruvate metabolism	Alcohol-Degradation|Degradation|Ethanol-Degradation|PWY66-161|PWY66-162|PWY66-21
rxn00508_c0	>	c0	589	2	Succinate-semialdehyde:NAD+ oxidoreductase_c0	1.2.1.16, 1.2.1.24	-9.8	(1) cpd00001[c0] + (1) cpd00003[c0] + (1) cpd00199[c0] -> (1) cpd00004[c0] + (1) cpd00036[c0] + (2) cpd00067[c0]	(1) H2O_c0[c0] + (1) NAD_c0[c0] + (1) 4-Oxobutanoate_c0[c0] -> (1) NADH_c0[c0] + (1) Succinate_c0[c0] + (2) H+_c0[c0]	rxn00508	SSALx	R00713	Alanine, aspartate and glutamate metabolism|Tyrosine metabolism|Butanoate metabolism	4-Aminobutyraye-Degradation|4AMINOBUTMETAB-PWY|AMINE-DEG|ARGDEG-PWY|ARGININE-DEG|Amino-Acid-Degradation|Degradation|GLUDEG-I-PWY|GLUTAMATE-DEG|ORNARGDEG-PWY
rxn00514_c0	>	c0	139	2	Inosine 5'-triphosphate pyrophosphohydrolase_c0	3.6.1.-, 3.6.1.19, 3.6.1.8	-27.3	(1) cpd00001[c0] + (1) cpd00068[c0] -> (1) cpd00012[c0] + (2) cpd00067[c0] + (1) cpd00114[c0]	(1) H2O_c0[c0] + (1) ITP_c0[c0] -> (1) PPi_c0[c0] + (2) H+_c0[c0] + (1) IMP_c0[c0]	rxn00514	ITPASE2	R00720	Purine metabolism
rxn00515_c0	-	c0	1836	2	ATP:IDP phosphotransferase_c0	2.7.4.6	0	(1) cpd00002[c0] + (1) cpd00090[c0] <-> (1) cpd00008[c0] + (1) cpd00068[c0]	(1) ATP_c0[c0] + (1) IDP_c0[c0] <-> (1) ADP_c0[c0] + (1) ITP_c0[c0]	rxn00515	NDPK9	R00722	Purine metabolism
rxn00525_c0	>	c0	3236	2	L-arogenate:NAD+ oxidoreductase_c0	1.3.1.43	-16.12	(1) cpd00003[c0] + (1) cpd00616[c0] -> (1) cpd00004[c0] + (1) cpd00011[c0] + (1) cpd00069[c0]	(1) NAD_c0[c0] + (1) Pretyrosine_c0[c0] -> (1) NADH_c0[c0] + (1) CO2_c0[c0] + (1) L-Tyrosine_c0[c0]	rxn00525		R00732	Phenylalanine, tyrosine and tryptophan biosynthesis	Amino-Acid-Biosynthesis|Biosynthesis|IND-AMINO-ACID-SYN|TYROSINE-SYN
rxn00526_c0	>	c0	3235	2	L-arogenate:NADP+ oxidoreductase_c0	1.3.1.78, 1.3.1.79	-16.12	(1) cpd00006[c0] + (1) cpd00616[c0] -> (1) cpd00005[c0] + (1) cpd00011[c0] + (1) cpd00069[c0]	(1) NADP_c0[c0] + (1) Pretyrosine_c0[c0] -> (1) NADPH_c0[c0] + (1) CO2_c0[c0] + (1) L-Tyrosine_c0[c0]	rxn00526		R00733	Phenylalanine, tyrosine and tryptophan biosynthesis	Amino-Acid-Biosynthesis|Biosynthesis|IND-AMINO-ACID-SYN|TYROSINE-SYN
rxn00527_c0	-	c0	110, 111, 658, 3170, 4042, 4141, 4332	2	L-tyrosine:2-oxoglutarate aminotransferase_c0	2.6.1.1	0	(1) cpd00024[c0] + (1) cpd00069[c0] <-> (1) cpd00023[c0] + (1) cpd00868[c0]	(1) 2-Oxoglutarate_c0[c0] + (1) L-Tyrosine_c0[c0] <-> (1) L-Glutamate_c0[c0] + (1) p-hydroxyphenylpyruvate_c0[c0]	rxn00527	AAT1_2	R00734	Ubiquinone and other terpenoid-quinone biosynthesis|Tyrosine metabolism|Phenylalanine, tyrosine and tryptophan biosynthesis|Novobiocin biosynthesis|Isoquinoline alkaloid biosynthesis	ALKALOIDS-SYN|ALL-CHORISMATE-PWY|AROMATIC-COMPOUNDS-BIOSYN|Amino-Acid-Biosynthesis|Amino-Acid-Degradation|Biosynthesis|CINNAMATE-SYN|COMPLETE-ARO-PWY|Cofactor-Biosynthesis|Degradation|IND-AMINO-ACID-SYN|ISOQUINOLINE-ALKALOIDS|N-CONTAINING-SECONDARY-CMPD-SYN|PHENYLPROPANOID-SYN|PWY3O-4108|Plastoquinone-Biosynthesis|Quinone-Biosynthesis|S-Reticuline-Biosynthesis|SECONDARY-METABOLITE-BIOSYNTHESIS|TY…
rxn00533_c0	>	c0	3583, 4743	2	Acetyl-CoA:carbon-dioxide ligase (ADP-forming)_c0	6.4.1.2	-1.07	(1) cpd00002[c0] + (1) cpd00022[c0] + (1) cpd00242[c0] -> (1) cpd00008[c0] + (1) cpd00009[c0] + (1) cpd00067[c0] + (1) cpd00070[c0]	(1) ATP_c0[c0] + (1) Acetyl-CoA_c0[c0] + (1) H2CO3_c0[c0] -> (1) ADP_c0[c0] + (1) Phosphate_c0[c0] + (1) H+_c0[c0] + (1) Malonyl-CoA_c0[c0]	rxn00533	ACC1	R00742	Tetracycline biosynthesis|Pyruvate metabolism|Propanoate metabolism|Carbon fixation pathways in prokaryotes	Antibiotic-Biosynthesis|Autotrophic-CO2-Fixation|Biosynthesis|C1-COMPOUNDS|CO2-Fixation|Degradation|FASYN-INITIAL-PWY|Fatty-acid-biosynthesis|Lipid-Biosynthesis|Other-Degradation|PWY0-881|SECONDARY-METABOLITE-BIOSYNTHESIS
rxn00543_c0	-	c0	659, 2170	2	ethanol:NAD+ oxidoreductase_c0	1.1.1.1	5.78	(1) cpd00003[c0] + (1) cpd00363[c0] <-> (1) cpd00004[c0] + (1) cpd00067[c0] + (1) cpd00071[c0]	(1) NAD_c0[c0] + (1) Ethanol_c0[c0] <-> (1) NADH_c0[c0] + (1) H+_c0[c0] + (1) Acetaldehyde_c0[c0]	rxn00543	ADH1	R00754	Glycolysis / Gluconeogenesis	Alcohol-Degradation|Biosynthesis|CARBOXYLATES-DEG|Carbohydrates-Biosynthesis|Carbohydrates-Degradation|Degradation|ETOH-ACETYLCOA-ANA-PWY|Energy-Metabolism|Ethanol-Degradation|FERMENTATION-PWY|Fermentation|Other-Degradation|P122-PWY|P161-PWY|P441-PWY|P461-PWY|PWY66-21|Pyruvate-Degradation|SECONDARY-METABOLITE-DEGRADATION|SUCROSE-DEG|SUGAR-ALCOHOLS-DEG|Sugar-Derivatives|Sugars-And-Polysaccharides
rxn00545_c0	>	c0	894	2	ATP:D-fructose-6-phosphate 1-phosphotransferase_c0	2.7.1.11	-14.03	(1) cpd00002[c0] + (1) cpd00072[c0] -> (1) cpd00008[c0] + (1) cpd00067[c0] + (1) cpd00290[c0]	(1) ATP_c0[c0] + (1) D-fructose-6-phosphate_c0[c0] -> (1) ADP_c0[c0] + (1) H+_c0[c0] + (1) D-fructose-1,6-bisphosphate_c0[c0]	rxn00545	PFK	R00756
rxn00547_c0	>	c0	4686	2	ATP:D-fructose 6-phosphotransferase_c0	2.7.1.1, 2.7.1.4	-14.03	(1) cpd00002[c0] + (1) cpd00082[c0] -> (1) cpd00008[c0] + (1) cpd00067[c0] + (1) cpd00072[c0]	(1) ATP_c0[c0] + (1) D-Fructose_c0[c0] -> (1) ADP_c0[c0] + (1) H+_c0[c0] + (1) D-fructose-6-phosphate_c0[c0]	rxn00547	HEX7	R00760
rxn00548_c0	-	c0	4883	2	D-fructose-6-phosphate D-erythrose-4-phosphate-lyase (adding phosphate; acetyl-phosphate-forming)_c0	4.1.2.22	-20.31	(1) cpd00009[c0] + (1) cpd00072[c0] <-> (1) cpd00001[c0] + (1) cpd00196[c0] + (1) cpd00236[c0]	(1) Phosphate_c0[c0] + (1) D-fructose-6-phosphate_c0[c0] <-> (1) H2O_c0[c0] + (1) Acetylphosphate_c0[c0] + (1) D-Erythrose4-phosphate_c0[c0]	rxn00548		R00761	Carbon fixation in photosynthetic organisms
rxn00549_c0	>	c0	126, 3851	2	D-Fructose-1,6-bisphosphate 1-phosphohydrolase_c0	3.1.3.11	7.21	(1) cpd00001[c0] + (1) cpd00290[c0] -> (1) cpd00009[c0] + (1) cpd00072[c0]	(1) H2O_c0[c0] + (1) D-fructose-1,6-bisphosphate_c0[c0] -> (1) Phosphate_c0[c0] + (1) D-fructose-6-phosphate_c0[c0]	rxn00549	FBP	R00762	Methane metabolism|Carbon fixation in photosynthetic organisms
rxn00555_c0	-	c0	103	2	L-glutamine:D-fructose-6-phosphate isomerase (deaminating)_c0	2.6.1.16	-6.3	(1) cpd00053[c0] + (1) cpd00072[c0] <-> (1) cpd00023[c0] + (1) cpd00288[c0]	(1) L-Glutamine_c0[c0] + (1) D-fructose-6-phosphate_c0[c0] <-> (1) L-Glutamate_c0[c0] + (1) D-Glucosamine phosphate_c0[c0]	rxn00555	GF6PTA	R00768	Alanine, aspartate and glutamate metabolism|Amino sugar and nucleotide sugar metabolism
rxn00558_c0	-	c0	1682, 2607	2	D-glucose-6-phosphate aldose-ketose-isomerase_c0	5.3.1.9	-0.89	(1) cpd00079[c0] <-> (1) cpd00072[c0]	(1) D-glucose-6-phosphate_c0[c0] <-> (1) D-fructose-6-phosphate_c0[c0]	rxn00558	PGI	R00771
rxn00559_c0	-	c0	1761, 4835	2	D-mannose-6-phosphate aldose-ketose-isomerase_c0	5.3.1.8	-0.89	(1) cpd00235[c0] <-> (1) cpd00072[c0]	(1) D-mannose-6-phosphate_c0[c0] <-> (1) D-fructose-6-phosphate_c0[c0]	rxn00559	MAN6PI	R00772
rxn00568_c0	>	c0	3361	2	NIRBD-RXN.c_c0	1.6.6.-, 1.7.1.15, 1.7.1.4	-91.6	(2) cpd00001[c0] + (3) cpd00003[c0] + (1) cpd00013[c0] -> (3) cpd00004[c0] + (5) cpd00067[c0] + (1) cpd00075[c0]	(2) H2O_c0[c0] + (3) NAD_c0[c0] + (1) NH3_c0[c0] -> (3) NADH_c0[c0] + (5) H+_c0[c0] + (1) Nitrite_c0[c0]	rxn00568	NTRIR2x			Degradation|NITROGEN-DEG|Nitrate-Reduction|Noncarbon-Nutrients|Other-Degradation
rxn00577_c0	-	c0	unidentified	1	sucrose:phosphate alpha-D-glucosyltransferase_c0	2.4.1.7	-10.33	(1) cpd00009[c0] + (1) cpd00076[c0] <-> (1) cpd00082[c0] + (1) cpd00089[c0]	(1) Phosphate_c0[c0] + (1) Sucrose_c0[c0] <-> (1) D-Fructose_c0[c0] + (1) Glucose-1-phosphate_c0[c0]	rxn00577		R00803	Starch and sucrose metabolism		Gapfilled
rxn00578_c0	-	c0	3354	2	sucrose-6F-phosphate phosphohydrolase_c0	3.1.3.24	7.21	(1) cpd00001[c0] + (1) cpd01693[c0] <-> (1) cpd00009[c0] + (1) cpd00076[c0]	(1) H2O_c0[c0] + (1) 6-Phosphosucrose_c0[c0] <-> (1) Phosphate_c0[c0] + (1) Sucrose_c0[c0]	rxn00578		R00805	Starch and sucrose metabolism	Biosynthesis|CARBO-BIOSYNTHESIS|Carbohydrates-Biosynthesis|SUCSYN-PWY
rxn00579_c0	-	c0	916	2	UDP-glucose:D-fructose 2-alpha-D-glucosyltransferase_c0	2.4.1.13	-1.7	(1) cpd00026[c0] + (1) cpd00082[c0] <-> (1) cpd00014[c0] + (1) cpd00076[c0]	(1) UDP-glucose_c0[c0] + (1) D-Fructose_c0[c0] <-> (1) UDP_c0[c0] + (1) Sucrose_c0[c0]	rxn00579		R00806	Starch and sucrose metabolism
rxn00604_c0	>	c0	3849	2	D-glucose-6-phosphate:NADP+ 1-oxidoreductase_c0	1.1.1.363, 1.1.1.49	-2	(1) cpd00006[c0] + (1) cpd00079[c0] -> (1) cpd00005[c0] + (1) cpd00067[c0] + (1) cpd00911[c0]	(1) NADP_c0[c0] + (1) D-glucose-6-phosphate_c0[c0] -> (1) NADPH_c0[c0] + (1) H+_c0[c0] + (1) 6-phospho-D-glucono-1-5-lactone_c0[c0]	rxn00604	G6PDH	R00835
rxn00611_c0	-	c0	2055	2	sn-Glycerol-3-phosphate:NAD+ 2-oxidoreductase_c0	1.1.1.8, 1.1.1.94	3.76	(1) cpd00003[c0] + (1) cpd00080[c0] <-> (1) cpd00004[c0] + (1) cpd00067[c0] + (1) cpd00095[c0]	(1) NAD_c0[c0] + (1) Glycerol-3-phosphate_c0[c0] <-> (1) NADH_c0[c0] + (1) H+_c0[c0] + (1) Glycerone-phosphate_c0[c0]	rxn00611	G3PD1	R00842	Glycerophospholipid metabolism	Biosynthesis|CDP-diacylglycerol-Biosynthesis|Energy-Metabolism|Lipid-Biosynthesis|OTHER-ENERGY|PHOSLIPSYN-PWY|PHOSLIPSYN2-PWY|PWY0-1319|PWY4FS-7|PWY4FS-8|PhosphatidylglycerolBiosynthesis|Phospholipid-Biosynthesis
rxn00612_c0	-	c0	2055	2	sn-Glycerol-3-phosphate:NADP+ 2-oxidoreductase_c0	1.1.1.94	3.76	(1) cpd00006[c0] + (1) cpd00080[c0] <-> (1) cpd00005[c0] + (1) cpd00067[c0] + (1) cpd00095[c0]	(1) NADP_c0[c0] + (1) Glycerol-3-phosphate_c0[c0] <-> (1) NADPH_c0[c0] + (1) H+_c0[c0] + (1) Glycerone-phosphate_c0[c0]	rxn00612	G3PD2	R00844	Glycerophospholipid metabolism	Biosynthesis|CDP-diacylglycerol-Biosynthesis|Lipid-Biosynthesis|PHOSLIPSYN-PWY|PHOSLIPSYN2-PWY|PWY0-1319|PWY4FS-7|PWY4FS-8|PhosphatidylglycerolBiosynthesis|Phospholipid-Biosynthesis
rxn00629_c0	-	c0	4647	2	D-Mannitol:NAD+ 2-oxidoreductase_c0	1.1.1.11, 1.1.1.67	2.01	(1) cpd00003[c0] + (1) cpd00314[c0] <-> (1) cpd00004[c0] + (1) cpd00067[c0] + (1) cpd00082[c0]	(1) NAD_c0[c0] + (1) D-Mannitol_c0[c0] <-> (1) NADH_c0[c0] + (1) H+_c0[c0] + (1) D-Fructose_c0[c0]	rxn00629	MNLDH	R00868	Fructose and mannose metabolism
rxn00634_c0	-	c0	595, 3690	2	D-Glucitol:NAD+ 2-oxidoreductase_c0	1.1.1.14	2.01	(1) cpd00003[c0] + (1) cpd00588[c0] <-> (1) cpd00004[c0] + (1) cpd00067[c0] + (1) cpd00082[c0]	(1) NAD_c0[c0] + (1) Sorbitol_c0[c0] <-> (1) NADH_c0[c0] + (1) H+_c0[c0] + (1) D-Fructose_c0[c0]	rxn00634	SBTD_D	R00875	Fructose and mannose metabolism
rxn00640_c0	>	c0	2877	2	GDP:D-mannose-1-phosphate guanylyltransferase_c0	2.7.7.22	12.03	(1) cpd00031[c0] + (1) cpd00485[c0] -> (1) cpd00009[c0] + (1) cpd00083[c0]	(1) GDP_c0[c0] + (1) D-Mannose1-phosphate_c0[c0] -> (1) Phosphate_c0[c0] + (1) GDP-mannose_c0[c0]	rxn00640	MAN1PT2	R00883	Fructose and mannose metabolism|Amino sugar and nucleotide sugar metabolism
rxn00641_c0	>	c0	2877	2	GTP:alpha-D-mannose-1-phosphate guanylyltransferase_c0	2.7.7.13	1.07	(1) cpd00038[c0] + (1) cpd00485[c0] -> (1) cpd00012[c0] + (1) cpd00083[c0]	(1) GTP_c0[c0] + (1) D-Mannose1-phosphate_c0[c0] -> (1) PPi_c0[c0] + (1) GDP-mannose_c0[c0]	rxn00641	MAN1PT	R00885	Fructose and mannose metabolism|Amino sugar and nucleotide sugar metabolism	Alginate-Biosynthesis|Ascorbate-Biosynthesis|Biosynthesis|CARBO-BIOSYNTHESIS|COLANSYN-PWY|Carbohydrates-Biosynthesis|Cell-Structure-Biosynthesis|Cofactor-Biosynthesis|GDP-Mannose-Biosynthesis|Polysaccharides-Biosynthesis|SUGAR-NUCLEOTIDES|Vitamin-Biosynthesis
rxn00642_c0	>	c0	4787	2	GDP-mannose 4,6-hydro-lyase (GDP-4-dehydro-6-deoxy-D-mannose-forming)_c0	4.2.1.47	-13.9	(1) cpd00083[c0] -> (1) cpd00001[c0] + (1) cpd00900[c0]	(1) GDP-mannose_c0[c0] -> (1) H2O_c0[c0] + (1) GDP-4-dehydro-D-rhamnose_c0[c0]	rxn00642	GDPMD	R00888	Fructose and mannose metabolism|Amino sugar and nucleotide sugar metabolism	Biosynthesis|CARBO-BIOSYNTHESIS|COLANSYN-PWY|Carbohydrates-Biosynthesis|Cell-Structure-Biosynthesis|GDPRHAMSYN-PWY|Lipopolysaccharide-Biosynthesis|O-Antigen-Biosynthesis|Rhamnose-Biosynthesis|SUGAR-NUCLEOTIDES
rxn00647_c0	-	c0	111, 110, 658, 3170, 4042, 4141, 4332	2	L-Cysteine:2-oxoglutarate aminotransferase_c0	2.6.1.1, 2.6.1.3	0	(1) cpd00024[c0] + (1) cpd00084[c0] <-> (1) cpd00023[c0] + (1) cpd00706[c0]	(1) 2-Oxoglutarate_c0[c0] + (1) L-Cysteine_c0[c0] <-> (1) L-Glutamate_c0[c0] + (1) Mercaptopyruvate_c0[c0]	rxn00647	ASPTA4	R00895	Cysteine and methionine metabolism	Amino-Acid-Degradation|Biosynthesis|CYSTEINE-DEG|Degradation|Other-biosynthesis|PWY0-1534
rxn00649_c0	>	c0	1695, 1729	2	O3-acetyl-L-serine:hydrogen-sulfide 2-amino-2-carboxyethyltransferase_c0	2.5.1.47	-3.42	(1) cpd00239[c0] + (1) cpd00722[c0] -> (1) cpd00029[c0] + (1) cpd00084[c0]	(1) H2S_c0[c0] + (1) O-Acetyl-L-serine_c0[c0] -> (1) Acetate_c0[c0] + (1) L-Cysteine_c0[c0]	rxn00649	CYSS	R00897	Cysteine and methionine metabolism|Sulfur metabolism	Amino-Acid-Biosynthesis|Biosynthesis|CYSTEINE-SYN|CYSTSYN-PWY|IND-AMINO-ACID-SYN|SULFATE-CYS-PWY
rxn00650_c0	-	c0	3919	2	L-cysteinylglycine dipeptidase_c0	3.4.11.1	-0.46	(1) cpd00001[c0] + (1) cpd01017[c0] <-> (1) cpd00033[c0] + (1) cpd00084[c0]	(1) H2O_c0[c0] + (1) Cys-Gly_c0[c0] <-> (1) Glycine_c0[c0] + (1) L-Cysteine_c0[c0]	rxn00650	AMPTASECG	R00899	Glutathione metabolism	Biosynthesis|Cofactor-Biosynthesis|Reductants
rxn00653_c0	-	c0	2368	2	3-aminopropanal:NAD+ oxidoreductase_c0	1.2.1.-, 1.2.1.19, 1.2.1.3, 1.2.1.5	-9.8	(1) cpd00004[c0] + (2) cpd00067[c0] + (1) cpd00085[c0] <-> (1) cpd00001[c0] + (1) cpd00003[c0] + (1) cpd01504[c0]	(1) NADH_c0[c0] + (2) H+_c0[c0] + (1) beta-Alanine_c0[c0] <-> (1) H2O_c0[c0] + (1) NAD_c0[c0] + (1) 3-Aminopropanal_c0[c0]	rxn00653	ALDD22x	R00904	beta-Alanine metabolism	Amino-Acid-Biosynthesis|Beta-Alanine-Biosynthesis|Biosynthesis|IND-AMINO-ACID-SYN
rxn00675_c0	>	c0	1834	2	Propionyladenylate:CoA propionyltransferase_c0	6.2.1.1	-10.42	(1) cpd00010[c0] + (1) cpd03560[c0] -> (1) cpd00018[c0] + (1) cpd00067[c0] + (1) cpd00086[c0]	(1) CoA_c0[c0] + (1) Propionyladenylate_c0[c0] -> (1) AMP_c0[c0] + (1) H+_c0[c0] + (1) Propionyl-CoA_c0[c0]	rxn00675		R00926	Propanoate metabolism
rxn00686_c0	-	c0	5090	2	5,6,7,8-tetrahydrofolate:NADP+ oxidoreductase_c0	1.5.1.3	0.59	(1) cpd00006[c0] + (1) cpd00087[c0] <-> (1) cpd00005[c0] + (1) cpd00067[c0] + (1) cpd00330[c0]	(1) NADP_c0[c0] + (1) Tetrahydrofolate_c0[c0] <-> (1) NADPH_c0[c0] + (1) H+_c0[c0] + (1) Dihydrofolate_c0[c0]	rxn00686	DFR1_2	R00939	One carbon pool by folate|Folate biosynthesis	1CMET2-PWY|ALL-CHORISMATE-PWY|Biosynthesis|Cofactor-Biosynthesis|FOLSYN-PWY|Folate-Biosynthesis|Vitamin-Biosynthesis
rxn00689_c0	>	c0	1375	2	Tetrahydrofolate:L-glutamate gamma-ligase (ADP-forming)_c0	6.3.2.17	-6.35	(1) cpd00002[c0] + (1) cpd00023[c0] + (1) cpd00087[c0] -> (1) cpd00008[c0] + (1) cpd00009[c0] + (1) cpd00067[c0] + (1) cpd06227[c0]	(1) ATP_c0[c0] + (1) L-Glutamate_c0[c0] + (1) Tetrahydrofolate_c0[c0] -> (1) ADP_c0[c0] + (1) Phosphate_c0[c0] + (1) H+_c0[c0] + (1) THF-L-glutamate_c0[c0]	rxn00689		R00942	Folate biosynthesis
rxn00691_c0	>	c0	473	2	10-Formyltetrahydrofolate amidohydrolase_c0	3.5.1.10	-20.24	(1) cpd00001[c0] + (1) cpd00201[c0] -> (1) cpd00047[c0] + (1) cpd00067[c0] + (1) cpd00087[c0]	(1) H2O_c0[c0] + (1) 10-Formyltetrahydrofolate_c0[c0] -> (1) Formate_c0[c0] + (1) H+_c0[c0] + (1) Tetrahydrofolate_c0[c0]	rxn00691	FTHFD	R00944	Glyoxylate and dicarboxylate metabolism|One carbon pool by folate	1CMET2-PWY|Biosynthesis|Cofactor-Biosynthesis|Folate-Biosynthesis|Vitamin-Biosynthesis
rxn00692_c0	-	c0	4778	2	5,10-Methylenetetrahydrofolate:glycine hydroxymethyltransferase_c0	2.1.2.1	-0.05	(1) cpd00001[c0] + (1) cpd00033[c0] + (1) cpd00125[c0] <-> (1) cpd00054[c0] + (1) cpd00087[c0]	(1) H2O_c0[c0] + (1) Glycine_c0[c0] + (1) 5-10-Methylenetetrahydrofolate_c0[c0] <-> (1) L-Serine_c0[c0] + (1) Tetrahydrofolate_c0[c0]	rxn00692	GHMT	R00945	Glycine, serine and threonine metabolism|Cyanoamino acid metabolism|Glyoxylate and dicarboxylate metabolism|One carbon pool by folate|Methane metabolism	1CMET2-PWY|AMINE-DEG|Amino-Acid-Biosynthesis|Biosynthesis|C1-COMPOUNDS|Cofactor-Biosynthesis|Degradation|Energy-Metabolism|Folate-Biosynthesis|Formaldehyde-Assimilation|GLYCINE-SYN|GLYSYN-PWY|IND-AMINO-ACID-SYN|NUCLEO-DEG|Photosynthesis|Purine-Degradation|SER-GLYSYN-PWY|Vitamin-Biosynthesis
rxn00693_c0	-	c0	2646	2	5-Methyltetrahydrofolate:L-homocysteine S-methyltransferase_c0	2.1.1.13	-6.41	(1) cpd00135[c0] + (1) cpd00345[c0] <-> (1) cpd00060[c0] + (1) cpd00087[c0]	(1) Homocysteine_c0[c0] + (1) 5-Methyltetrahydrofolate_c0[c0] <-> (1) L-Methionine_c0[c0] + (1) Tetrahydrofolate_c0[c0]	rxn00693	METS	R00946	Cysteine and methionine metabolism|One carbon pool by folate	1CMET2-PWY|ADENOSYLHOMOCYSCAT-PWY|Amino-Acid-Biosynthesis|Amino-Acid-Degradation|Biosynthesis|Cofactor-Biosynthesis|Degradation|Folate-Biosynthesis|HOMOSER-METSYN-PWY|HSERMETANA-PWY|IND-AMINO-ACID-SYN|MET-SAM-PWY|METHIONINE-DEG|METHIONINE-SYN|METSYN-PWY|P4-PWY|PWY0-781|Vitamin-Biosynthesis
rxn00695_c0	>	c0	360	2	ATP:alpha-D-glucose-1-phosphate adenylyltransferase_c0	2.7.7.27	1.07	(1) cpd00002[c0] + (1) cpd00089[c0] -> (1) cpd00012[c0] + (1) cpd00387[c0]	(1) ATP_c0[c0] + (1) Glucose-1-phosphate_c0[c0] -> (1) PPi_c0[c0] + (1) ADPglucose_c0[c0]	rxn00695	GLGC	R00948	Starch and sucrose metabolism|Amino sugar and nucleotide sugar metabolism	Antibiotic-Biosynthesis|Biosynthesis|Carbohydrates-Biosynthesis|GLYCOGEN-BIOSYN|GLYCOGENSYNTH-PWY|Polysaccharides-Biosynthesis|SECONDARY-METABOLITE-BIOSYNTHESIS
rxn00701_c0	-	c0	754	2	UDP-glucose:alpha-D-galactose-1-phosphate uridylyltransferase_c0	2.7.7.10	0	(1) cpd00026[c0] + (1) cpd00348[c0] <-> (1) cpd00043[c0] + (1) cpd00089[c0]	(1) UDP-glucose_c0[c0] + (1) D-Galactose 1-phosphate_c0[c0] <-> (1) UDP-galactose_c0[c0] + (1) Glucose-1-phosphate_c0[c0]	rxn00701	GAL7_2	R00955	Galactose metabolism|Amino sugar and nucleotide sugar metabolism	Activation-Inactivation-Interconversion|Biosynthesis|CARBO-BIOSYNTHESIS|COLANSYN-PWY|Carbohydrates-Biosynthesis|Carbohydrates-Degradation|Cell-Structure-Biosynthesis|Degradation|GALACTOSE-DEGRADATION|Interconversion|SUGAR-NUCLEOTIDES|Sugars-And-Polysaccharides
rxn00702_c0	>	c0	13, 4538, 5182	2	CTP:alpha-D-glucose-1-phosphate cytidylyltransferase_c0	2.7.7.33	1.07	(1) cpd00052[c0] + (1) cpd00089[c0] -> (1) cpd00012[c0] + (1) cpd00390[c0]	(1) CTP_c0[c0] + (1) Glucose-1-phosphate_c0[c0] -> (1) PPi_c0[c0] + (1) CDP-glucose_c0[c0]	rxn00702	CDPGLU	R00956	Starch and sucrose metabolism|Amino sugar and nucleotide sugar metabolism	Antibiotic-Biosynthesis|Biosynthesis|CARBO-BIOSYNTHESIS|Carbohydrates-Biosynthesis|Cell-Structure-Biosynthesis|Lipopolysaccharide-Biosynthesis|O-Antigen-Biosynthesis|SECONDARY-METABOLITE-BIOSYNTHESIS|SUGAR-NUCLEOTIDES
rxn00708_c0	>	c0	70, 2131	2	Uridine 5'-monophosphate phosphohydrolase_c0	3.1.3.5	7.21	(1) cpd00001[c0] + (1) cpd00091[c0] -> (1) cpd00009[c0] + (1) cpd00249[c0]	(1) H2O_c0[c0] + (1) UMP_c0[c0] -> (1) Phosphate_c0[c0] + (1) Uridine_c0[c0]	rxn00708	NTD2	R00963	Pyrimidine metabolism
rxn00710_c0	>	c0	858	2	orotidine-5'-phosphate carboxy-lyase (UMP-forming)_c0	4.1.1.23	-1.32	(1) cpd00067[c0] + (1) cpd00810[c0] -> (1) cpd00011[c0] + (1) cpd00091[c0]	(1) H+_c0[c0] + (1) Orotidylic acid_c0[c0] -> (1) CO2_c0[c0] + (1) UMP_c0[c0]	rxn00710	OMPDC	R00965	Pyrimidine metabolism	Biosynthesis|Nucleotide-Biosynthesis|PRPP-PWY|PWY0-162|PYR-NUC-SYN|Pyrimidine-De-Novo-Biosyn
rxn00711_c0	<	c0	1183, 1429	2	UMP:diphosphate phospho-alpha-D-ribosyltransferase_c0	2.4.2.9	12.54	(1) cpd00012[c0] + (1) cpd00067[c0] + (1) cpd00091[c0] <- (1) cpd00092[c0] + (1) cpd00103[c0]	(1) PPi_c0[c0] + (1) H+_c0[c0] + (1) UMP_c0[c0] <- (1) Uracil_c0[c0] + (1) PRPP_c0[c0]	rxn00711	FUR1	R00966	Pyrimidine metabolism	Biosynthesis|Metabolic-Clusters|Nucleotide-Biosynthesis|P1-PWY|PUR-NUC-SYN|PWY0-163|PYR-NUC-SYN|Purine-Nucleotides-Salvage|Pyrimidine-Nucleotide-Salvage
rxn00712_c0	>	c0	141	2	UTP:uridine 5'-phosphotransferase_c0	2.7.1.48	-14.03	(1) cpd00062[c0] + (1) cpd00249[c0] -> (1) cpd00014[c0] + (1) cpd00067[c0] + (1) cpd00091[c0]	(1) UTP_c0[c0] + (1) Uridine_c0[c0] -> (1) UDP_c0[c0] + (1) H+_c0[c0] + (1) UMP_c0[c0]	rxn00712		R00967	Pyrimidine metabolism
rxn00717_c0	>	c0	4263	2	Cytosine aminohydrolase_c0	3.5.4.1	-5.14	(1) cpd00001[c0] + (1) cpd00067[c0] + (1) cpd00307[c0] -> (1) cpd00013[c0] + (1) cpd00092[c0]	(1) H2O_c0[c0] + (1) H+_c0[c0] + (1) Cytosine_c0[c0] -> (1) NH3_c0[c0] + (1) Uracil_c0[c0]	rxn00717	FCY1	R00974	Pyrimidine metabolism	Biosynthesis|Nucleotide-Biosynthesis|PWY0-163|PYR-NUC-SYN|Pyrimidine-Nucleotide-Salvage
rxn00726_c0	>	c0	2035, 3163	2	chorismate pyruvate-lyase (amino-accepting; anthranilate-forming)_c0	4.1.3.27	-39.44	(1) cpd00013[c0] + (1) cpd00216[c0] -> (1) cpd00001[c0] + (1) cpd00020[c0] + (1) cpd00067[c0] + (1) cpd00093[c0]	(1) NH3_c0[c0] + (1) Chorismate_c0[c0] -> (1) H2O_c0[c0] + (1) Pyruvate_c0[c0] + (1) H+_c0[c0] + (1) Anthranilate_c0[c0]	rxn00726	ANS2	R00985	Phenylalanine, tyrosine and tryptophan biosynthesis
rxn00727_c0	>	c0	2035, 3163	2	Chorismate pyruvate-lyase (amino-accepting)_c0	4.1.3.27	-44.16	(1) cpd00053[c0] + (1) cpd00216[c0] -> (1) cpd00020[c0] + (1) cpd00023[c0] + (1) cpd00067[c0] + (1) cpd00093[c0]	(1) L-Glutamine_c0[c0] + (1) Chorismate_c0[c0] -> (1) Pyruvate_c0[c0] + (1) L-Glutamate_c0[c0] + (1) H+_c0[c0] + (1) Anthranilate_c0[c0]	rxn00727	ANS	R00986	Phenylalanine, tyrosine and tryptophan biosynthesis	ALKALOIDS-SYN|ALL-CHORISMATE-PWY|Amino-Acid-Biosynthesis|Biosynthesis|COMPLETE-ARO-PWY|IND-AMINO-ACID-SYN|N-CONTAINING-SECONDARY-CMPD-SYN|SECONDARY-METABOLITE-BIOSYNTHESIS|TRPSYN-PWY|TRYPTOPHAN-BIOSYNTHESIS
rxn00735_c0	-	c0	4736	2	(2R,3S)-3-methylmalate:NAD+ oxidoreductase_c0	1.1.1.85	-3.13	(1) cpd00004[c0] + (1) cpd00011[c0] + (1) cpd00094[c0] <-> (1) cpd00003[c0] + (1) cpd03593[c0]	(1) NADH_c0[c0] + (1) CO2_c0[c0] + (1) 2-Oxobutyrate_c0[c0] <-> (1) NAD_c0[c0] + (1) D-erythro-3-Methylmalate_c0[c0]	rxn00735		R00994	Valine, leucine and isoleucine biosynthesis|C5-Branched dibasic acid metabolism
rxn00737_c0	>	c0	4429	2	L-threonine ammonia-lyase (2-oxobutanoate-forming)_c0	4.3.1.19	-5.7	(1) cpd00161[c0] -> (1) cpd00013[c0] + (1) cpd00094[c0]	(1) L-Threonine_c0[c0] -> (1) NH3_c0[c0] + (1) 2-Oxobutyrate_c0[c0]	rxn00737	CHA1_1	R00996	Glycine, serine and threonine metabolism|Valine, leucine and isoleucine biosynthesis	Amino-Acid-Biosynthesis|Amino-Acid-Degradation|BRANCHED-CHAIN-AA-SYN-PWY|Biosynthesis|Degradation|GLYCINE-SYN|ILEUSYN-PWY|IND-AMINO-ACID-SYN|ISOLEUCINE-SYN|SECONDARY-METABOLITE-BIOSYNTHESIS|THREOCAT-PWY|THREONINE-DEG
rxn00743_c0	>	c0	57, 470, 891, 1327, 1544, 1545, 1597, 2486, 2490, 2505, 3417, 3868, 3871, 3929	2	Glycerone phosphate phosphohydrolase_c0	3.1.3.1	7.21	(1) cpd00001[c0] + (1) cpd00095[c0] -> (1) cpd00009[c0] + (1) cpd00157[c0]	(1) H2O_c0[c0] + (1) Glycerone-phosphate_c0[c0] -> (1) Phosphate_c0[c0] + (1) Glycerone_c0[c0]	rxn00743	ALKP	R01010
rxn00745_c0	-	c0	328, 336, 337	2	Phosphoenolpyruvate:glycerone phosphotransferase_c0	2.7.1.121	-9.11	(1) cpd00061[c0] + (1) cpd00157[c0] <-> (1) cpd00020[c0] + (1) cpd00095[c0]	(1) Phosphoenolpyruvate_c0[c0] + (1) Glycerone_c0[c0] <-> (1) Pyruvate_c0[c0] + (1) Glycerone-phosphate_c0[c0]	rxn00745	DHAPT	R01012		Alcohol-Degradation|Degradation|GLYCEROL-DEG|GLYCEROLMETAB-PWY
rxn00747_c0	-	c0	4978	2	D-glyceraldehyde-3-phosphate aldose-ketose-isomerase_c0	5.3.1.1	-1.46	(1) cpd00102[c0] <-> (1) cpd00095[c0]	(1) Glyceraldehyde3-phosphate_c0[c0] <-> (1) Glycerone-phosphate_c0[c0]	rxn00747	TPI	R01015	Glycolysis / Gluconeogenesis|Fructose and mannose metabolism|Inositol phosphate metabolism|Carbon fixation in photosynthetic organisms	ANAEROFRUCAT-PWY|ANAGLYCOLYSIS-PWY|Autotrophic-CO2-Fixation|Biosynthesis|C1-COMPOUNDS|CALVIN-PWY|CARBO-BIOSYNTHESIS|CARBOXYLATES-DEG|CO2-Fixation|Carbohydrates-Biosynthesis|Carbohydrates-Degradation|Degradation|Energy-Metabolism|Fermentation|Formaldehyde-Assimilation|GLYCOLYSIS|GLYCOLYSIS-E-D|GLYCOLYSIS-TCA-GLYOX-BYPASS|GLYCOLYSIS-VARIANTS|Gluconeogenesis|P185-PWY|P341-PWY|P441-PWY|P461-PWY|PHOTO…
rxn00758_c0	>	c0	245	2	sn-Glycero-3-phosphocholine glycerophosphohydrolase_c0	3.1.4.2, 3.1.4.46	-14.34	(1) cpd00001[c0] + (1) cpd00507[c0] -> (1) cpd00067[c0] + (1) cpd00080[c0] + (1) cpd00098[c0]	(1) H2O_c0[c0] + (1) Glycerophosphocholine_c0[c0] -> (1) H+_c0[c0] + (1) Glycerol-3-phosphate_c0[c0] + (1) Choline_c0[c0]	rxn00758	GPDDA1	R01030	Glycerophospholipid metabolism
rxn00762_c0	-	c0	4331	2	glycerol:NAD+ 2-oxidoreductase_c0	1.1.1.6	3.76	(1) cpd00003[c0] + (1) cpd00100[c0] <-> (1) cpd00004[c0] + (1) cpd00067[c0] + (1) cpd00157[c0]	(1) NAD_c0[c0] + (1) Glycerol_c0[c0] <-> (1) NADH_c0[c0] + (1) H+_c0[c0] + (1) Glycerone_c0[c0]	rxn00762	GLYCDx	R01034	Glycerolipid metabolism	Alcohol-Degradation|Biosynthesis|Cell-Structure-Biosynthesis|Degradation|Energy-Metabolism|GLYCEROL-DEG|GLYCEROLMETAB-PWY|GOLPDLCAT-PWY
rxn00763_c0	-	c0	659, 2170	2	Glycerol:NAD+ oxidoreductase_c0	1.1.1.-, 1.1.1.1, 1.1.1.21, 1.1.1.72	5.22	(1) cpd00003[c0] + (1) cpd00100[c0] <-> (1) cpd00004[c0] + (1) cpd00067[c0] + (1) cpd00448[c0]	(1) NAD_c0[c0] + (1) Glycerol_c0[c0] <-> (1) NADH_c0[c0] + (1) H+_c0[c0] + (1) D-Glyceraldehyde_c0[c0]	rxn00763	ALCD19	R01036	Glycerolipid metabolism	Biosynthesis|Cell-Structure-Biosynthesis
rxn00770_c0	-	c0	5358	2	ATP:D-ribose-5-phosphate diphosphotransferase_c0	2.7.6.1	-14.03	(1) cpd00002[c0] + (1) cpd00101[c0] <-> (1) cpd00018[c0] + (1) cpd00067[c0] + (1) cpd00103[c0]	(1) ATP_c0[c0] + (1) ribose-5-phosphate_c0[c0] <-> (1) AMP_c0[c0] + (1) H+_c0[c0] + (1) PRPP_c0[c0]	rxn00770		R01049	Pentose phosphate pathway|Purine metabolism	Biosynthesis|Cell-Structure-Biosynthesis|Cell-Wall-Biosynthesis|Other-biosynthesis|PRPP-Biosynthesis|PRPP-PWY|PWY0-662
rxn00772_c0	>	c0	3619, 4837	2	ATP:D-ribose 5-phosphotransferase_c0	2.7.1.15	-14.03	(1) cpd00002[c0] + (1) cpd00105[c0] -> (1) cpd00008[c0] + (1) cpd00067[c0] + (1) cpd00101[c0]	(1) ATP_c0[c0] + (1) D-Ribose_c0[c0] -> (1) ADP_c0[c0] + (1) H+_c0[c0] + (1) ribose-5-phosphate_c0[c0]	rxn00772	RBKr	R01051	Pentose phosphate pathway
rxn00775_c0	>	c0	64, 736, 2945, 3432, 4265, 4780	2	ADP-ribose ribophosphohydrolase_c0	3.6.1.-, 3.6.1.13, 3.6.1.21, 3.6.1.53	-28.37	(1) cpd00001[c0] + (1) cpd00251[c0] -> (1) cpd00018[c0] + (2) cpd00067[c0] + (1) cpd00101[c0]	(1) H2O_c0[c0] + (1) ADPribose_c0[c0] -> (1) AMP_c0[c0] + (2) H+_c0[c0] + (1) ribose-5-phosphate_c0[c0]	rxn00775	ADPRDP	R01054_C00117xC03736	Purine metabolism
rxn00777_c0	-	c0	5347	2	D-ribose-5-phosphate aldose-ketose-isomerase_c0	5.3.1.6	0.62	(1) cpd00101[c0] <-> (1) cpd00171[c0]	(1) ribose-5-phosphate_c0[c0] <-> (1) D-Ribulose5-phosphate_c0[c0]	rxn00777		R01056	Pentose phosphate pathway|Carbon fixation in photosynthetic organisms	Autotrophic-CO2-Fixation|Biosynthesis|C1-COMPOUNDS|CALVIN-PWY|CARBO-BIOSYNTHESIS|CO2-Fixation|Carbohydrates-Biosynthesis|Carbohydrates-Degradation|Degradation|Energy-Metabolism|Fermentation|Formaldehyde-Assimilation|NONOXIPENT-PWY|P124-PWY|P185-PWY|PENTOSE-P-PWY|PHOTOALL-PWY|Pentose-Phosphate-Cycle|Photosynthesis|Sugars-And-Polysaccharides|Xylose-Degradation
rxn00781_c0	-	c0	3715	2	D-glyceraldehyde-3-phosphate:NAD+ oxidoreductase (phosphorylating)_c0	1.2.1.12	-9.89	(1) cpd00003[c0] + (1) cpd00009[c0] + (1) cpd00102[c0] <-> (1) cpd00004[c0] + (1) cpd00067[c0] + (1) cpd00203[c0]	(1) NAD_c0[c0] + (1) Phosphate_c0[c0] + (1) Glyceraldehyde3-phosphate_c0[c0] <-> (1) NADH_c0[c0] + (1) H+_c0[c0] + (1) 1,3-Bisphospho-D-glycerate_c0[c0]	rxn00781	GAPD	R01061	Glycolysis / Gluconeogenesis|Carbon fixation in photosynthetic organisms	ANAEROFRUCAT-PWY|ANAGLYCOLYSIS-PWY|Biosynthesis|C1-COMPOUNDS|CARBO-BIOSYNTHESIS|CARBOXYLATES-DEG|Carbohydrates-Biosynthesis|Carbohydrates-Degradation|Degradation|Energy-Metabolism|Fermentation|Formaldehyde-Assimilation|GLUCONEO-PWY|GLYCOLYSIS|GLYCOLYSIS-E-D|GLYCOLYSIS-TCA-GLYOX-BYPASS|GLYCOLYSIS-VARIANTS|Gluconeogenesis|P122-PWY|P124-PWY|P185-PWY|P441-PWY|P461-PWY|SECONDARY-METABOLITE-DEGRADATION…
rxn00782_c0	<	c0	5333	2	D-glyceraldehyde-3-phosphate:NADP+ oxidoreductase (phosphorylating)_c0	1.2.1.13, 1.2.1.59	-9.89	(1) cpd00006[c0] + (1) cpd00009[c0] + (1) cpd00102[c0] <- (1) cpd00005[c0] + (1) cpd00067[c0] + (1) cpd00203[c0]	(1) NADP_c0[c0] + (1) Phosphate_c0[c0] + (1) Glyceraldehyde3-phosphate_c0[c0] <- (1) NADPH_c0[c0] + (1) H+_c0[c0] + (1) 1,3-Bisphospho-D-glycerate_c0[c0]	rxn00782	GAPD(nadp)	R01063	Glycolysis / Gluconeogenesis|Carbon fixation in photosynthetic organisms	Autotrophic-CO2-Fixation|Biosynthesis|C1-COMPOUNDS|CALVIN-PWY|CARBO-BIOSYNTHESIS|CO2-Fixation|Carbohydrates-Biosynthesis|Degradation|Energy-Metabolism|PHOTOALL-PWY|Photosynthesis
rxn00784_c0	-	c0	4012	2	2-deoxy-D-ribose-5-phosphate acetaldehyde-lyase (D-glyceraldehyde-3-phosphate-forming)_c0	4.1.2.4	1.68	(1) cpd00510[c0] <-> (1) cpd00071[c0] + (1) cpd00102[c0]	(1) deoxyribose-5-phosphate_c0[c0] <-> (1) Acetaldehyde_c0[c0] + (1) Glyceraldehyde3-phosphate_c0[c0]	rxn00784	DRPA	R01066	Pentose phosphate pathway
rxn00785_c0	-	c0	928	2	D-Fructose 6-phosphate:D-glyceraldehyde-3-phosphate glycolaldehyde transferase_c0	2.2.1.1	1.75	(1) cpd00072[c0] + (1) cpd00102[c0] <-> (1) cpd00198[c0] + (1) cpd00236[c0]	(1) D-fructose-6-phosphate_c0[c0] + (1) Glyceraldehyde3-phosphate_c0[c0] <-> (1) D-Xylulose5-phosphate_c0[c0] + (1) D-Erythrose4-phosphate_c0[c0]	rxn00785	TKT2	R01067	Carbon fixation in photosynthetic organisms
rxn00786_c0	-	c0	649, 1365, 3843, 5444	2	D-fructose-1,6-bisphosphate D-glyceraldehyde-3-phosphate-lyase (glycerone-phosphate-forming)_c0	4.1.2.13	4.31	(1) cpd00290[c0] <-> (1) cpd00095[c0] + (1) cpd00102[c0]	(1) D-fructose-1,6-bisphosphate_c0[c0] <-> (1) Glycerone-phosphate_c0[c0] + (1) Glyceraldehyde3-phosphate_c0[c0]	rxn00786	FBA	R01068	Methane metabolism|Carbon fixation in photosynthetic organisms
rxn00789_c0	<	c0	4080, 4701	2	1-(5-phospho-D-ribosyl)-ATP:diphosphate phospho-alpha-D-ribosyl-transferase_c0	2.4.2.17	17.21	(1) cpd00012[c0] + (1) cpd00067[c0] + (1) cpd01775[c0] <- (1) cpd00002[c0] + (1) cpd00103[c0]	(1) PPi_c0[c0] + (1) H+_c0[c0] + (1) Phosphoribosyl-ATP_c0[c0] <- (1) ATP_c0[c0] + (1) PRPP_c0[c0]	rxn00789	ATPPRT	R01071	Histidine metabolism	Amino-Acid-Biosynthesis|Biosynthesis|HISTIDINE-SYN|HISTSYN-PWY|IND-AMINO-ACID-SYN|PRPP-PWY
rxn00790_c0	<	c0	4038	2	5-phosphoribosylamine:diphosphate phospho-alpha-D-ribosyltransferase (glutamate-amidating)_c0	2.4.2.14	20.46	(1) cpd00012[c0] + (1) cpd00023[c0] + (1) cpd00067[c0] + (1) cpd01982[c0] <- (1) cpd00001[c0] + (1) cpd00053[c0] + (1) cpd00103[c0]	(1) PPi_c0[c0] + (1) L-Glutamate_c0[c0] + (1) H+_c0[c0] + (1) 5-Phosphoribosylamine_c0[c0] <- (1) H2O_c0[c0] + (1) L-Glutamine_c0[c0] + (1) PRPP_c0[c0]	rxn00790	ADE4	R01072	Purine metabolism|Alanine, aspartate and glutamate metabolism	AIR-Biosynthesis|Biosynthesis|DENOVOPURINE2-PWY|Nucleotide-Biosynthesis|PRPP-PWY|PUR-NUC-SYN|Purine-Nucleotide-De-Novo-Biosynthesis
rxn00791_c0	<	c0	2350	2	N-(5-Phospho-D-ribosyl)anthranilate:pyrophosphate phosphoribosyl-transferase_c0	2.4.2.18	20	(1) cpd00012[c0] + (1) cpd00067[c0] + (1) cpd02642[c0] <- (1) cpd00093[c0] + (1) cpd00103[c0]	(1) PPi_c0[c0] + (1) H+_c0[c0] + (1) N-5-phosphoribosyl-anthranilate_c0[c0] <- (1) Anthranilate_c0[c0] + (1) PRPP_c0[c0]	rxn00791	ANPRT	R01073	Phenylalanine, tyrosine and tryptophan biosynthesis	ALL-CHORISMATE-PWY|Amino-Acid-Biosynthesis|Biosynthesis|COMPLETE-ARO-PWY|IND-AMINO-ACID-SYN|TRPSYN-PWY|TRYPTOPHAN-BIOSYNTHESIS
rxn00792_c0	>	c0	1999	2	biotin:CoA ligase (AMP-forming)_c0	6.2.1.11, 6.3.4.10, 6.3.4.11, 6.3.4.15, 6.3.4.9	-11.13	(1) cpd00002[c0] + (1) cpd00104[c0] -> (1) cpd00012[c0] + (1) cpd03517[c0]	(1) ATP_c0[c0] + (1) BIOT_c0[c0] -> (1) PPi_c0[c0] + (1) Biotinyl-5-AMP_c0[c0]	rxn00792	BACCL	R01074	Biotin metabolism
rxn00799_c0	-	c0	3647	2	(S)-malate hydro-lyase (fumarate-forming)_c0	4.2.1.2	0.61	(1) cpd00130[c0] <-> (1) cpd00001[c0] + (1) cpd00106[c0]	(1) L-Malate_c0[c0] <-> (1) H2O_c0[c0] + (1) Fumarate_c0[c0]	rxn00799	FUM	R01082	Citrate cycle (TCA cycle)|Carbon fixation pathways in prokaryotes	ANAEROBIC-RESPIRATION|ANARESP1-PWY|Amino-Acid-Degradation|Autotrophic-CO2-Fixation|Biosynthesis|C1-COMPOUNDS|CO2-Fixation|Degradation|Energy-Metabolism|FERMENTATION-PWY|Fermentation|GLUTAMATE-DEG|GLYCOLYSIS-TCA-GLYOX-BYPASS|GLYCOLYSIS-VARIANTS|P105-PWY|P108-PWY|P23-PWY|P42-PWY|Pyruvate-Degradation|REDCITCYC|Reductive-TCA-Cycles|Respiration|TCA|TCA-GLYOX-BYPASS|TCA-VARIANTS
rxn00800_c0	-	c0	2016	2	N6-(1,2-dicarboxyethyl)AMP AMP-lyase (fumarate-forming)_c0	4.3.2.2	7.34	(1) cpd02375[c0] <-> (1) cpd00018[c0] + (1) cpd00106[c0]	(1) Adenylosuccinate_c0[c0] <-> (1) AMP_c0[c0] + (1) Fumarate_c0[c0]	rxn00800	ADE13_2	R01083	Purine metabolism|Alanine, aspartate and glutamate metabolism	Biosynthesis|DENOVOPURINE2-PWY|Nucleotide-Biosynthesis|PRPP-PWY|PUR-NUC-SYN|Purine-Nucleotide-De-Novo-Biosynthesis
rxn00802_c0	-	c0	3430	2	2-(Nomega-L-arginino)succinate arginine-lyase (fumarate-forming)_c0	4.3.2.1	7.34	(1) cpd02152[c0] <-> (1) cpd00051[c0] + (1) cpd00106[c0]	(1) L-Argininosuccinate_c0[c0] <-> (1) L-Arginine_c0[c0] + (1) Fumarate_c0[c0]	rxn00802		R01086	Alanine, aspartate and glutamate metabolism|Arginine and proline metabolism	ARG+POLYAMINE-SYN|ARGININE-DEG|ARGININE-SYN|ARGININE-SYN4-PWY|ARGSYN-PWY|ARGSYNBSUB-PWY|Amino-Acid-Biosynthesis|Amino-Acid-Degradation|Biosynthesis|Citrulline-Biosynthesis|Degradation|IND-AMINO-ACID-SYN|Metabolic-Regulators|NITROGEN-DEG|Nitric-Oxide-Biosynthesis|Noncarbon-Nutrients|Other-Amino-Acid-Biosynthesis|Polyamine-Biosynthesis
rxn00806_c0	-	c0	3576	2	L-Leucine:2-oxoglutarate aminotransferase_c0	2.6.1.42	0	(1) cpd00024[c0] + (1) cpd00107[c0] <-> (1) cpd00023[c0] + (1) cpd00200[c0]	(1) 2-Oxoglutarate_c0[c0] + (1) L-Leucine_c0[c0] <-> (1) L-Glutamate_c0[c0] + (1) 4MOP_c0[c0]	rxn00806	BAT2_3	R01090	Valine, leucine and isoleucine degradation|Valine, leucine and isoleucine biosynthesis|Glucosinolate biosynthesis	Amino-Acid-Biosynthesis|Amino-Acid-Degradation|BRANCHED-CHAIN-AA-SYN-PWY|Biosynthesis|Degradation|IND-AMINO-ACID-SYN|LEU-DEG2-PWY|LEUCINE-DEG|LEUCINE-SYN|LEUSYN-PWY
rxn00808_c0	>	c0	756	2	ATP:D-galactose 1-phosphotransferase_c0	2.7.1.6	-14.03	(1) cpd00002[c0] + (1) cpd00108[c0] -> (1) cpd00008[c0] + (1) cpd00067[c0] + (1) cpd00348[c0]	(1) ATP_c0[c0] + (1) Galactose_c0[c0] -> (1) ADP_c0[c0] + (1) H+_c0[c0] + (1) D-Galactose 1-phosphate_c0[c0]	rxn00808	GAL1	R01092	Galactose metabolism|Amino sugar and nucleotide sugar metabolism
rxn00816_c0	-	c0	753	2	Lactose galactohydrolase_c0	3.2.1.108, 3.2.1.23	-3.11	(1) cpd00001[c0] + (1) cpd00208[c0] <-> (1) cpd00027[c0] + (1) cpd00108[c0]	(1) H2O_c0[c0] + (1) LACT_c0[c0] <-> (1) D-Glucose_c0[c0] + (1) Galactose_c0[c0]	rxn00816	LACZ	R01100
rxn00830_c0	-	c0	950	2	Isopentenyl-diphosphate delta3-delta2-isomerase_c0	5.3.3.2	0.66	(1) cpd00113[c0] <-> (1) cpd00202[c0]	(1) Isopentenyldiphosphate_c0[c0] <-> (1) DMAPP_c0[c0]	rxn00830	IDI1	R01123	Terpenoid backbone biosynthesis	All-Trans-Farnesyl-PP-Biosynthesis|Biosynthesis|Cell-Structure-Biosynthesis|Cell-Wall-Biosynthesis|Cofactor-Biosynthesis|DITERPENOID-SYN|ERGOSTEROL-SYN-PWY|Energy-Metabolism|GGPP-Biosynthesis|ISOPRENOIDS|Lipid-Biosynthesis|NONMEVIPP-PWY|Other-biosynthesis|POLYISOPRENSYN-PWY|PWY66-5|Polyprenyl-Biosynthesis|SECONDARY-METABOLITE-BIOSYNTHESIS|Sterol-Biosynthesis|Terpenoid-Biosynthesis
rxn00831_c0	>	c0	70, 2131	2	Inosine 5'-monophosphate phosphohydrolase_c0	3.1.3.5	7.21	(1) cpd00001[c0] + (1) cpd00114[c0] -> (1) cpd00009[c0] + (1) cpd00246[c0]	(1) H2O_c0[c0] + (1) IMP_c0[c0] -> (1) Phosphate_c0[c0] + (1) Inosine_c0[c0]	rxn00831	NTD11	R01126	Purine metabolism	AROMATIC-COMPOUNDS-DEGRADATION|Adenosine-Nucleotides-Degradation|Degradation|NUCLEO-DEG|P165-PWY|Purine-Degradation|Urate-Degradation
rxn00832_c0	-	c0	1098	2	IMP 1,2-hydrolase (decyclizing)_c0	3.5.4.10	-2.58	(1) cpd00001[c0] + (1) cpd00114[c0] <-> (1) cpd02884[c0]	(1) H2O_c0[c0] + (1) IMP_c0[c0] <-> (1) FAICAR_c0[c0]	rxn00832	ADE16_2	R01127	Purine metabolism	Biosynthesis|DENOVOPURINE2-PWY|IMP-Biosynthesis|Nucleotide-Biosynthesis|PRPP-PWY|PUR-NUC-SYN|Purine-Nucleotide-De-Novo-Biosynthesis
rxn00834_c0	-	c0	2236	2	IMP:NAD+ oxidoreductase_c0	1.1.1.205	1.58	(1) cpd00001[c0] + (1) cpd00003[c0] + (1) cpd00114[c0] <-> (1) cpd00004[c0] + (1) cpd00067[c0] + (1) cpd00497[c0]	(1) H2O_c0[c0] + (1) NAD_c0[c0] + (1) IMP_c0[c0] <-> (1) NADH_c0[c0] + (1) H+_c0[c0] + (1) XMP_c0[c0]	rxn00834	FUN63	R01130	Purine metabolism	AROMATIC-COMPOUNDS-DEGRADATION|Adenosine-Nucleotides-Degradation|Biosynthesis|DENOVOPURINE2-PWY|Degradation|NUCLEO-DEG|Nucleotide-Biosynthesis|P165-PWY|PRPP-PWY|PUR-NUC-SYN|Polyamine-Biosynthesis|Purine-Degradation|Purine-Nucleotide-De-Novo-Biosynthesis|URSIN-PWY|Urate-Degradation
rxn00838_c0	>	c0	624	2	IMP:L-aspartate ligase (GDP-forming)_c0	6.3.4.4	-2.59	(1) cpd00038[c0] + (1) cpd00041[c0] + (1) cpd00114[c0] -> (1) cpd00009[c0] + (1) cpd00031[c0] + (2) cpd00067[c0] + (1) cpd02375[c0]	(1) GTP_c0[c0] + (1) L-Aspartate_c0[c0] + (1) IMP_c0[c0] -> (1) Phosphate_c0[c0] + (1) GDP_c0[c0] + (2) H+_c0[c0] + (1) Adenylosuccinate_c0[c0]	rxn00838	ADE12	R01135	Purine metabolism|Alanine, aspartate and glutamate metabolism	Biosynthesis|DENOVOPURINE2-PWY|Nucleotide-Biosynthesis|PRPP-PWY|PUR-NUC-SYN|Purine-Nucleotide-De-Novo-Biosynthesis
rxn00839_c0	-	c0	1836	2	ATP:dADP phosphotransferase_c0	2.7.4.6	0	(1) cpd00002[c0] + (1) cpd00177[c0] <-> (1) cpd00008[c0] + (1) cpd00115[c0]	(1) ATP_c0[c0] + (1) dADP_c0[c0] <-> (1) ADP_c0[c0] + (1) dATP_c0[c0]	rxn00839	NDPK8	R01137	Purine metabolism	Biosynthesis|DENOVOPURINE2-PWY|Nucleotide-Biosynthesis|PRPP-PWY|PUR-NUC-SYN|Purine-Nucleotide-De-Novo-Biosynthesis
rxn00840_c0	-	c0	3713, 4891	2	dATP:pyruvate 2-O-phosphotransferase_c0	2.7.1.40	-4.92	(1) cpd00020[c0] + (1) cpd00115[c0] <-> (1) cpd00061[c0] + (1) cpd00067[c0] + (1) cpd00177[c0]	(1) Pyruvate_c0[c0] + (1) dATP_c0[c0] <-> (1) Phosphoenolpyruvate_c0[c0] + (1) H+_c0[c0] + (1) dADP_c0[c0]	rxn00840		R01138	Purine metabolism
rxn00851_c0	>	c0	4571	2	D-alanine:D-alanine ligase (ADP-forming)_c0	6.3.2.4	-6.35	(1) cpd00002[c0] + (2) cpd00117[c0] -> (1) cpd00008[c0] + (1) cpd00009[c0] + (1) cpd00067[c0] + (1) cpd00731[c0]	(1) ATP_c0[c0] + (2) D-Alanine_c0[c0] -> (1) ADP_c0[c0] + (1) Phosphate_c0[c0] + (1) H+_c0[c0] + (1) Ala-Ala_c0[c0]	rxn00851	ALAALA	R01150	D-Alanine metabolism|Peptidoglycan biosynthesis	Acetylmuramoyl-Pentapeptide-Biosynthesis|Antibiotic-Resistance|Biosynthesis|Cell-Structure-Biosynthesis|Cell-Wall-Biosynthesis|Detoxification|PEPTIDOGLYCANSYN-PWY|Peptidoglycan-Biosynthesis
rxn00858_c0	>	c0	4901	2	Agmatine amidinohydrolase_c0	3.5.3.11	-3.9	(1) cpd00001[c0] + (1) cpd00152[c0] -> (1) cpd00073[c0] + (1) cpd00118[c0]	(1) H2O_c0[c0] + (1) Agmatine_c0[c0] -> (1) Urea_c0[c0] + (1) Putrescine_c0[c0]	rxn00858	AGMT	R01157	Arginine and proline metabolism	ARG+POLYAMINE-SYN|ARGDEG-PWY|ARGININE-DEG|Amino-Acid-Degradation|Biosynthesis|Degradation|ORNARGDEG-PWY|POLYAMSYN-PWY|PWY0-823|Polyamine-Biosynthesis|Putrescine-Biosynthesis
rxn00863_c0	>	c0	1599	2	L-histidinal:NAD+ oxidoreductase_c0	1.1.1.23	-9.8	(1) cpd00001[c0] + (1) cpd00003[c0] + (1) cpd01324[c0] -> (1) cpd00004[c0] + (2) cpd00067[c0] + (1) cpd00119[c0]	(1) H2O_c0[c0] + (1) NAD_c0[c0] + (1) L-Histidinal_c0[c0] -> (1) NADH_c0[c0] + (2) H+_c0[c0] + (1) L-Histidine_c0[c0]	rxn00863		R01163	Histidine metabolism	Amino-Acid-Biosynthesis|Biosynthesis|HISTIDINE-SYN|HISTSYN-PWY|IND-AMINO-ACID-SYN|PRPP-PWY
rxn00872_c0	<	c0	2847	2	Butanoyl-CoA:oxygen 2-oxidoreductase_c0	1.3.3.6, 1.3.8.1, 1.3.99.-, 1.3.99.2, 1.3.99.3	7.23	(1) cpd00015[c0] + (1) cpd00067[c0] + (1) cpd00120[c0] <- (1) cpd00650[c0] + (1) cpd00982[c0]	(1) FAD_c0[c0] + (1) H+_c0[c0] + (1) Butyryl-CoA_c0[c0] <- (1) Crotonyl-CoA_c0[c0] + (1) FADH2_c0[c0]	rxn00872	ACOAD1f	R01175	Fatty acid degradation
rxn00881_c0	>	c0	4703	2	1D-myo-Inositol 1-phosphate phosphohydrolase_c0	3.1.3.25	7.21	(1) cpd00001[c0] + (1) cpd00867[c0] -> (1) cpd00009[c0] + (1) cpd00121[c0]	(1) H2O_c0[c0] + (1) Inositol 1-phosphate_c0[c0] -> (1) Phosphate_c0[c0] + (1) L-Inositol_c0[c0]	rxn00881	MI1PP	R01185	Inositol phosphate metabolism	CYCLITOLS-DEG|Degradation|Phytate-Degradation|SECONDARY-METABOLITE-DEGRADATION|Sugar-Derivatives
rxn00882_c0	>	c0	4703	2	1D-myo-Inositol 4-phosphate phosphohydrolase_c0	3.1.3.25	7.21	(1) cpd00001[c0] + (1) cpd02230[c0] -> (1) cpd00009[c0] + (1) cpd00121[c0]	(1) H2O_c0[c0] + (1) Inositol 4-phosphate_c0[c0] -> (1) Phosphate_c0[c0] + (1) L-Inositol_c0[c0]	rxn00882	MI4PP	R01186	Inositol phosphate metabolism	Biosynthesis|Cyclitols-Biosynthesis|SECONDARY-METABOLITE-BIOSYNTHESIS|SUGAR-DERIVS
rxn00883_c0	>	c0	4703	2	1D-myo-Inositol 3-phosphate phosphohydrolase_c0	3.1.3.25	7.21	(1) cpd00001[c0] + (1) cpd02484[c0] -> (1) cpd00009[c0] + (1) cpd00121[c0]	(1) H2O_c0[c0] + (1) Inositol 3-phosphate_c0[c0] -> (1) Phosphate_c0[c0] + (1) L-Inositol_c0[c0]	rxn00883	INM1	R01187	Streptomycin biosynthesis|Inositol phosphate metabolism	Biosynthesis|Cyclitols-Biosynthesis|Myo-Inositol-Biosynthesis|SECONDARY-METABOLITE-BIOSYNTHESIS|SUGAR-DERIVS
rxn00898_c0	>	c0	3086, 3577	2	2,3-Dihydroxy-3-methylbutanoate hydro-lyase_c0	4.2.1.9	-6.75	(1) cpd02498[c0] -> (1) cpd00001[c0] + (1) cpd00123[c0]	(1) 2,3-Dihydroxy-isovalerate_c0[c0] -> (1) H2O_c0[c0] + (1) 3-Methyl-2-oxobutanoate_c0[c0]	rxn00898		R01209	Pantothenate and CoA biosynthesis
rxn00902_c0	<	c0	3408	2	acetyl-CoA:3-methyl-2-oxobutanoate C-acetyltransferase (thioester-hydrolysing, carboxymethyl-forming)_c0	2.3.3.13, 4.1.3.12	8.93	(1) cpd00010[c0] + (1) cpd00067[c0] + (1) cpd01646[c0] <- (1) cpd00001[c0] + (1) cpd00022[c0] + (1) cpd00123[c0]	(1) CoA_c0[c0] + (1) H+_c0[c0] + (1) 2-Isopropylmalate_c0[c0] <- (1) H2O_c0[c0] + (1) Acetyl-CoA_c0[c0] + (1) 3-Methyl-2-oxobutanoate_c0[c0]	rxn00902	IPPS	R01213	Valine, leucine and isoleucine biosynthesis|Pyruvate metabolism	Amino-Acid-Biosynthesis|BRANCHED-CHAIN-AA-SYN-PWY|Biosynthesis|Energy-Metabolism|IND-AMINO-ACID-SYN|LEUCINE-SYN|LEUSYN-PWY
rxn00903_c0	-	c0	3576	2	L-Valine:2-oxoglutarate aminotransferase_c0	2.6.1.42	0	(1) cpd00024[c0] + (1) cpd00156[c0] <-> (1) cpd00023[c0] + (1) cpd00123[c0]	(1) 2-Oxoglutarate_c0[c0] + (1) L-Valine_c0[c0] <-> (1) L-Glutamate_c0[c0] + (1) 3-Methyl-2-oxobutanoate_c0[c0]	rxn00903	BAT2_2	R01214	Valine, leucine and isoleucine degradation|Valine, leucine and isoleucine biosynthesis|Pantothenate and CoA biosynthesis|Glucosinolate biosynthesis	ALANINE-SYN|ALANINE-VALINESYN-PWY|Amino-Acid-Biosynthesis|Amino-Acid-Degradation|BRANCHED-CHAIN-AA-SYN-PWY|Biosynthesis|Degradation|IND-AMINO-ACID-SYN|PWY0-1061|VALDEG-PWY|VALINE-BIOSYNTHESIS|VALINE-DEG|VALSYN-PWY
rxn00904_c0	-	c0	2698	2	L-Valine:pyruvate aminotransferase_c0	2.6.1.66	0	(1) cpd00020[c0] + (1) cpd00156[c0] <-> (1) cpd00035[c0] + (1) cpd00123[c0]	(1) Pyruvate_c0[c0] + (1) L-Valine_c0[c0] <-> (1) L-Alanine_c0[c0] + (1) 3-Methyl-2-oxobutanoate_c0[c0]	rxn00904	VPAMT	R01215	Valine, leucine and isoleucine biosynthesis	ALANINE-SYN|ALANINE-VALINESYN-PWY|Amino-Acid-Biosynthesis|Biosynthesis|IND-AMINO-ACID-SYN|PWY0-1061
rxn00907_c0	-	c0	2868	2	5,10-methylenetetrahydrofolate:NADP+ oxidoreductase_c0	1.5.1.5	1.92	(1) cpd00006[c0] + (1) cpd00125[c0] <-> (1) cpd00005[c0] + (1) cpd00347[c0]	(1) NADP_c0[c0] + (1) 5-10-Methylenetetrahydrofolate_c0[c0] <-> (1) NADPH_c0[c0] + (1) 5-10-Methenyltetrahydrofolate_c0[c0]	rxn00907	ADE3_1	R01220	One carbon pool by folate|Carbon fixation pathways in prokaryotes	1CMET2-PWY|Autotrophic-CO2-Fixation|Biosynthesis|C1-COMPOUNDS|CARBO-BIOSYNTHESIS|CO2-Fixation|CODH-PWY|Carbohydrates-Biosynthesis|Cofactor-Biosynthesis|Degradation|Folate-Biosynthesis|Formaldehyde-Oxidation|Gluconeogenesis|NUCLEO-DEG|Purine-Degradation|Vitamin-Biosynthesis
rxn00910_c0	-	c0	3107	2	5-methyltetrahydrofolate:NADP+ oxidoreductase_c0	1.5.1.20	3.79	(1) cpd00006[c0] + (1) cpd00345[c0] <-> (1) cpd00005[c0] + (1) cpd00067[c0] + (1) cpd00125[c0]	(1) NADP_c0[c0] + (1) 5-Methyltetrahydrofolate_c0[c0] <-> (1) NADPH_c0[c0] + (1) H+_c0[c0] + (1) 5-10-Methylenetetrahydrofolate_c0[c0]	rxn00910	MTHFR1	R01224	One carbon pool by folate|Methane metabolism
rxn00912_c0	-	c0	2817	2	5,10-Methylenetetrahydrofolate:3-methyl-2-oxobutanoate hydroxymethyltransferase_c0	2.1.2.11	-1.47	(1) cpd00001[c0] + (1) cpd00123[c0] + (1) cpd00125[c0] <-> (1) cpd00087[c0] + (1) cpd00712[c0]	(1) H2O_c0[c0] + (1) 3-Methyl-2-oxobutanoate_c0[c0] + (1) 5-10-Methylenetetrahydrofolate_c0[c0] <-> (1) Tetrahydrofolate_c0[c0] + (1) 2-Dehydropantoate_c0[c0]	rxn00912	ECM31	R01226	Pantothenate and CoA biosynthesis	Biosynthesis|CoA-Biosynthesis|Cofactor-Biosynthesis|PANTO-PWY|PANTOSYN-PWY|Pantothenate-Biosynthesis|Vitamin-Biosynthesis
rxn00913_c0	>	c0	70, 2131	2	Guanosine 5'-monophosphate phosphohydrolase_c0	3.1.3.5	7.21	(1) cpd00001[c0] + (1) cpd00126[c0] -> (1) cpd00009[c0] + (1) cpd00311[c0]	(1) H2O_c0[c0] + (1) GMP_c0[c0] -> (1) Phosphate_c0[c0] + (1) Guanosine_c0[c0]	rxn00913	NTD9	R01227	Purine metabolism	AROMATIC-COMPOUNDS-DEGRADATION|Degradation|Guanosine-Nucleotides-Degradation|NUCLEO-DEG|P165-PWY|Purine-Degradation|Urate-Degradation
rxn00915_c0	<	c0	5082	2	GMP:diphosphate 5-phospho-alpha-D-ribosyltransferase_c0	2.4.2.22	12.54	(1) cpd00012[c0] + (1) cpd00067[c0] + (1) cpd00126[c0] <- (1) cpd00103[c0] + (1) cpd00207[c0]	(1) PPi_c0[c0] + (1) H+_c0[c0] + (1) GMP_c0[c0] <- (1) PRPP_c0[c0] + (1) Guanine_c0[c0]	rxn00915	GUAPRT	R01229	Purine metabolism	Biosynthesis|Guanine-Guanosine-Salvage|Metabolic-Clusters|Nucleotide-Biosynthesis|P1-PWY|PUR-NUC-SYN|PYR-NUC-SYN|Purine-Nucleotides-Salvage
rxn00917_c0	>	c0	3320	2	Xanthosine-5'-phosphate:L-glutamine amido-ligase (AMP-forming)_c0	6.3.5.2	-23.14	(1) cpd00001[c0] + (1) cpd00002[c0] + (1) cpd00053[c0] + (1) cpd00497[c0] -> (1) cpd00012[c0] + (1) cpd00018[c0] + (1) cpd00023[c0] + (3) cpd00067[c0] + (1) cpd00126[c0]	(1) H2O_c0[c0] + (1) ATP_c0[c0] + (1) L-Glutamine_c0[c0] + (1) XMP_c0[c0] -> (1) PPi_c0[c0] + (1) AMP_c0[c0] + (1) L-Glutamate_c0[c0] + (3) H+_c0[c0] + (1) GMP_c0[c0]	rxn00917	GMPS2	R01231	Purine metabolism	Biosynthesis|DENOVOPURINE2-PWY|Nucleotide-Biosynthesis|PRPP-PWY|PUR-NUC-SYN|Purine-Nucleotide-De-Novo-Biosynthesis
rxn00929_c0	-	c0	4401	2	L-Proline:NAD+ 5-oxidoreductase_c0	1.5.1.2	-10.52	(1) cpd00003[c0] + (1) cpd00129[c0] <-> (1) cpd00004[c0] + (2) cpd00067[c0] + (1) cpd02431[c0]	(1) NAD_c0[c0] + (1) L-Proline_c0[c0] <-> (1) NADH_c0[c0] + (2) H+_c0[c0] + (1) 1-Pyrroline-5-carboxylate_c0[c0]	rxn00929	P5CRx	R01248	Arginine and proline metabolism	ARG-PRO-PWY|ARGININE-DEG|ARGORNPROST-PWY|Activation-Inactivation-Interconversion|Amino-Acid-Biosynthesis|Amino-Acid-Degradation|Biosynthesis|Degradation|IND-AMINO-ACID-SYN|Interconversion|PROLINE-SYN|PROSYN-PWY
rxn00931_c0	-	c0	4401	2	L-Proline:NADP+ 5-oxidoreductase_c0	1.5.1.2	-10.52	(1) cpd00006[c0] + (1) cpd00129[c0] <-> (1) cpd00005[c0] + (2) cpd00067[c0] + (1) cpd02431[c0]	(1) NADP_c0[c0] + (1) L-Proline_c0[c0] <-> (1) NADPH_c0[c0] + (2) H+_c0[c0] + (1) 1-Pyrroline-5-carboxylate_c0[c0]	rxn00931	P5CR	R01251	Arginine and proline metabolism	ARG-PRO-PWY|ARGININE-DEG|ARGORNPROST-PWY|Activation-Inactivation-Interconversion|Amino-Acid-Biosynthesis|Amino-Acid-Degradation|Biosynthesis|Degradation|IND-AMINO-ACID-SYN|Interconversion|PROLINE-SYN|PROSYN-PWY
rxn00938_c0	>	c0	3109	2	Nicotinamide amidohydrolase_c0	3.5.1.19	-4.72	(1) cpd00001[c0] + (1) cpd00133[c0] -> (1) cpd00013[c0] + (1) cpd00218[c0]	(1) H2O_c0[c0] + (1) Nicotinamide_c0[c0] -> (1) NH3_c0[c0] + (1) Niacin_c0[c0]	rxn00938	PNC1_1	R01268	Nicotinate and nicotinamide metabolism	AROMATIC-COMPOUNDS-DEGRADATION|Biosynthesis|Cofactor-Biosynthesis|Degradation|NAD-Metabolism|NAD-SYN|P345-PWY|PYRIDNUCSAL-PWY
rxn00946_c0	-	c0	251 or 5453	2	Palmitoyl-CoA:oxygen 2-oxidoreductase_c0	1.3.3.6, 1.3.8.9, 1.3.99.-, 1.3.99.13, 1.3.99.3	7.23	(1) cpd00015[c0] + (1) cpd00067[c0] + (1) cpd00134[c0] <-> (1) cpd00982[c0] + (1) cpd03126[c0]	(1) FAD_c0[c0] + (1) H+_c0[c0] + (1) Palmitoyl-CoA_c0[c0] <-> (1) FADH2_c0[c0] + (1) (2E) -Hexadecenoyl-CoA_c0[c0]	rxn00946	ACOAD7f	R01279	Fatty acid degradation
rxn00947_c0	>	c0	1219, 1623, 3890, 5219, 5221	2	Palmitate:CoA ligase (AMP-forming)_c0	6.2.1.3	-21.55	(1) cpd00002[c0] + (1) cpd00010[c0] + (1) cpd00214[c0] -> (1) cpd00012[c0] + (1) cpd00018[c0] + (1) cpd00067[c0] + (1) cpd00134[c0]	(1) ATP_c0[c0] + (1) CoA_c0[c0] + (1) Palmitate_c0[c0] -> (1) PPi_c0[c0] + (1) AMP_c0[c0] + (1) H+_c0[c0] + (1) Palmitoyl-CoA_c0[c0]	rxn00947	FAA1_3	R01280	Fatty acid degradation	Activation|Activation-Inactivation-Interconversion|Alkanes-Biosynthesis|Biosynthesis|Carbohydrates-Biosynthesis|Energy-Metabolism|Fatty-acid-biosynthesis|Lipid-Biosynthesis|Stearate-Biosynthesis
rxn00949_c0	<	c0	unidentified	1	L-homocysteine hydrogen-sulfide-lyase (deaminating; 2-oxobutanoate-forming)_c0	4.4.1.2	-7.77	(1) cpd00001[c0] + (1) cpd00135[c0] <- (1) cpd00013[c0] + (1) cpd00067[c0] + (1) cpd00094[c0] + (1) cpd00239[c0]	(1) H2O_c0[c0] + (1) Homocysteine_c0[c0] <- (1) NH3_c0[c0] + (1) H+_c0[c0] + (1) 2-Oxobutyrate_c0[c0] + (1) H2S_c0[c0]	rxn00949		R01283	Sulfur metabolism		Gapfilled
rxn00953_c0	-	c0	3964	2	L-Serine hydro-lyase (adding homocysteine)_c0	4.2.1.22	-5.67	(1) cpd00054[c0] + (1) cpd00135[c0] <-> (1) cpd00001[c0] + (1) cpd00424[c0]	(1) L-Serine_c0[c0] + (1) Homocysteine_c0[c0] <-> (1) H2O_c0[c0] + (1) Cystathionine_c0[c0]	rxn00953	CYSTS	R01289
rxn00957_c0	>	c0	unidentified	1	4-hydroxybenzaldehyde:NAD+ oxidoreductase_c0	1.2.1.28	-9.8	(1) cpd00001[c0] + (1) cpd00003[c0] + (1) cpd00484[c0] -> (1) cpd00004[c0] + (2) cpd00067[c0] + (1) cpd00136[c0]	(1) H2O_c0[c0] + (1) NAD_c0[c0] + (1) p-Hydroxybenzaldehyde_c0[c0] -> (1) NADH_c0[c0] + (2) H+_c0[c0] + (1) 4-Hydroxybenzoate_c0[c0]	rxn00957	VNDH-2	R01293	Toluene degradation|Aminobenzoate degradation	4-HYDROXYMANDELATE-DEGRADATION-PWY|4-Hydroxybenzoate-Biosynthesis|AROMATIC-COMPOUNDS-BIOSYN|AROMATIC-COMPOUNDS-DEGRADATION|Biosynthesis|Degradation|Phenolic-Compounds-Degradation|TOLUENE-DEG|TOLUENE-DEG-4-OH-PWY	Gapfilled
rxn00974_c0	-	c0	1829	2	citrate hydro-lyase (cis-aconitate-forming)_c0	4.2.1.3	1.47	(1) cpd00137[c0] <-> (1) cpd00001[c0] + (1) cpd00331[c0]	(1) Citrate_c0[c0] <-> (1) H2O_c0[c0] + (1) cis-Aconitate_c0[c0]	rxn00974	ACONTa	R01325	Citrate cycle (TCA cycle)|Glyoxylate and dicarboxylate metabolism|Carbon fixation pathways in prokaryotes	ANAEROBIC-RESPIRATION|ANARESP1-PWY|Amino-Acid-Biosynthesis|Autotrophic-CO2-Fixation|Biosynthesis|C1-COMPOUNDS|CO2-Fixation|Carbohydrates-Biosynthesis|Degradation|Energy-Metabolism|FERMENTATION-PWY|Fermentation|GLUTAMINE-SYN|GLYCOLYSIS-TCA-GLYOX-BYPASS|GLYCOLYSIS-VARIANTS|GLYOXYLATE-BYPASS|IND-AMINO-ACID-SYN|P105-PWY|P23-PWY|REDCITCYC|Reductive-TCA-Cycles|Respiration|TCA|TCA-GLYOX-BYPASS|TCA-VARIA…
rxn00979_c0	>	c0	unidentified	1	glycolaldehyde:NAD+ oxidoreductase_c0	1.2.1.21	-9.8	(1) cpd00001[c0] + (1) cpd00003[c0] + (1) cpd00229[c0] -> (1) cpd00004[c0] + (2) cpd00067[c0] + (1) cpd00139[c0]	(1) H2O_c0[c0] + (1) NAD_c0[c0] + (1) Glycolaldehyde_c0[c0] -> (1) NADH_c0[c0] + (2) H+_c0[c0] + (1) Glycolate_c0[c0]	rxn00979	GCALDD	R01333	Glyoxylate and dicarboxylate metabolism	Alcohol-Degradation|Carbohydrates-Degradation|D-Arabinose-Degradation|DARABCATK12-PWY|Degradation|GLYCOL-GLYOXDEG-PWY|PWY0-1280|SECONDARY-METABOLITE-DEGRADATION|SUGAR-ALCOHOLS-DEG|Sugar-Derivatives|Sugars-And-Polysaccharides	Gapfilled
rxn00980_c0	>	c0	2884	2	2-Phosphoglycolate phosphohydrolase_c0	3.1.3.18	7.21	(1) cpd00001[c0] + (1) cpd00727[c0] -> (1) cpd00009[c0] + (1) cpd00139[c0]	(1) H2O_c0[c0] + (1) 2-Phosphoglycolate_c0[c0] -> (1) Phosphate_c0[c0] + (1) Glycolate_c0[c0]	rxn00980	PGLYCP	R01334	Glyoxylate and dicarboxylate metabolism	Energy-Metabolism|Photosynthesis
rxn00988_c0	>	c0	1219, 1623, 3890, 5219, 5221	2	Acetoacetate:CoA ligase (AMP-forming)_c0	6.2.1.3	-21.55	(1) cpd00002[c0] + (1) cpd00010[c0] + (1) cpd00142[c0] -> (1) cpd00012[c0] + (1) cpd00018[c0] + (1) cpd00067[c0] + (1) cpd00279[c0]	(1) ATP_c0[c0] + (1) CoA_c0[c0] + (1) Acetoacetate_c0[c0] -> (1) PPi_c0[c0] + (1) AMP_c0[c0] + (1) H+_c0[c0] + (1) Acetoacetyl-CoA_c0[c0]	rxn00988	ACAC	R01357	Butanoate metabolism
rxn00999_c0	>	c0	699	2	Phenylpyruvate:oxygen oxidoreductase (hydroxylating,decarboxylating)_c0	1.13.11.27	-109.72	(1) cpd00007[c0] + (1) cpd00143[c0] -> (1) cpd00011[c0] + (1) cpd03480[c0]	(1) O2_c0[c0] + (1) Phenylpyruvate_c0[c0] -> (1) CO2_c0[c0] + (1) 2-Hydroxyphenylacetate_c0[c0]	rxn00999		R01372	Phenylalanine metabolism	Amino-Acid-Degradation|Degradation|PHENYLALANINE-DEG
rxn01000_c0	>	c0	699	2	prephenate hydro-lyase (decarboxylating; phenylpyruvate-forming)_c0	1.13.11.27	-29.07	(1) cpd00067[c0] + (1) cpd00219[c0] -> (1) cpd00001[c0] + (1) cpd00011[c0] + (1) cpd00143[c0]	(1) H+_c0[c0] + (1) Prephenate_c0[c0] -> (1) H2O_c0[c0] + (1) CO2_c0[c0] + (1) Phenylpyruvate_c0[c0]	rxn01000	PHA2	R01373	Phenylalanine, tyrosine and tryptophan biosynthesis	ALL-CHORISMATE-PWY|Amino-Acid-Biosynthesis|Biosynthesis|COMPLETE-ARO-PWY|IND-AMINO-ACID-SYN|PHENYLALANINE-SYN|PHESYN
rxn01018_c0	>	c0	388	2	carbamoyl-phosphate:L-aspartate carbamoyltransferase_c0	2.1.3.2	0.55	(1) cpd00041[c0] + (1) cpd00146[c0] -> (1) cpd00009[c0] + (1) cpd00067[c0] + (1) cpd00343[c0]	(1) L-Aspartate_c0[c0] + (1) Carbamoylphosphate_c0[c0] -> (1) Phosphate_c0[c0] + (1) H+_c0[c0] + (1) N-Carbamoyl-L-aspartate_c0[c0]	rxn01018	ASPCT	R01397	Pyrimidine metabolism|Alanine, aspartate and glutamate metabolism	Biosynthesis|Nucleotide-Biosynthesis|PRPP-PWY|PWY0-162|PYR-NUC-SYN|Pyrimidine-De-Novo-Biosyn
rxn01019_c0	>	c0	4420	2	Carbamoyl-phosphate:L-ornithine carbamoyltransferase_c0	2.1.3.3	0.55	(1) cpd00064[c0] + (1) cpd00146[c0] -> (1) cpd00009[c0] + (1) cpd00067[c0] + (1) cpd00274[c0]	(1) Ornithine_c0[c0] + (1) Carbamoylphosphate_c0[c0] -> (1) Phosphate_c0[c0] + (1) H+_c0[c0] + (1) Citrulline_c0[c0]	rxn01019		R01398	Arginine and proline metabolism	ARG+POLYAMINE-SYN|ARGDEGRAD-PWY|ARGININE-DEG|ARGININE-SYN|ARGININE-SYN4-PWY|ARGORNPROST-PWY|ARGSYN-PWY|ARGSYNBSUB-PWY|Activation-Inactivation-Interconversion|Amino-Acid-Biosynthesis|Amino-Acid-Degradation|Biosynthesis|CITRULBIO-PWY|CITRULLINE-DEG-PWY|Citrulline-Biosynthesis|Degradation|IND-AMINO-ACID-SYN|Interconversion|MISCELLANEOUS-DEG|NITROGEN-DEG|Noncarbon-Nutrients|Other-Amino-Acid-Biosynthe…
rxn01022_c0	-	c0	2694	2	S-methyl-5'-thioadenosine:phosphate S-methyl-5-thio-alpha-D-ribosyl-transferase_c0	2.4.2.28	-7.95	(1) cpd00009[c0] + (1) cpd00147[c0] <-> (1) cpd00128[c0] + (1) cpd02574[c0]	(1) Phosphate_c0[c0] + (1) 5-Methylthioadenosine_c0[c0] <-> (1) Adenine_c0[c0] + (1) methylthioribose-1-phosphate_c0[c0]	rxn01022		R01402	Cysteine and methionine metabolism	Degradation|Methylthioadenosine-Degradation|NUCLEO-DEG
rxn01025_c0	>	c0	4263	2	5-Methylcytosine aminohydrolase_c0	3.5.4.1	-5.14	(1) cpd00001[c0] + (1) cpd00067[c0] + (1) cpd01587[c0] -> (1) cpd00013[c0] + (1) cpd00151[c0]	(1) H2O_c0[c0] + (1) H+_c0[c0] + (1) 5-Methylcytosine_c0[c0] -> (1) NH3_c0[c0] + (1) Thymine_c0[c0]	rxn01025	MCSNAH1r	R01411	Pyrimidine metabolism
rxn01069_c0	>	c0	3558	2	O-phospho-L-homoserine phosphate-lyase (adding water;L-threonine-forming)_c0	4.2.3.1, 4.2.99.2	5.4	(1) cpd00001[c0] + (1) cpd00809[c0] -> (1) cpd00009[c0] + (1) cpd00161[c0]	(1) H2O_c0[c0] + (1) O-Phospho-L-homoserine_c0[c0] -> (1) Phosphate_c0[c0] + (1) L-Threonine_c0[c0]	rxn01069	THR4_1	R01466	Glycine, serine and threonine metabolism	Amino-Acid-Biosynthesis|Biosynthesis|HOMOSER-THRESYN-PWY|IND-AMINO-ACID-SYN|ISOLEUCINE-SYN|P4-PWY|PWY0-781|THREONINE-BIOSYNTHESIS|THRESYN-PWY
rxn01073_c0	>	c0	245	2	sn-Glycero-3-phosphoethanolamine glycerophosphohydrolase_c0	3.1.4.2, 3.1.4.46	-14.34	(1) cpd00001[c0] + (1) cpd00908[c0] -> (1) cpd00067[c0] + (1) cpd00080[c0] + (1) cpd00162[c0]	(1) H2O_c0[c0] + (1) Glycerophosphoethanolamine_c0[c0] -> (1) H+_c0[c0] + (1) Glycerol-3-phosphate_c0[c0] + (1) Aminoethanol_c0[c0]	rxn01073	GPDDA2	R01470	Glycerophospholipid metabolism
rxn01084_c0	>	c0	1852, 3358	2	ATP:cob(I)alamin Co-beta-adenosyltransferase_c0	2.5.1.17		(1) cpd00002[c0] + (1) cpd00635[c0] -> (1) cpd00166[c0] + (1) cpd00421[c0]	(1) ATP_c0[c0] + (1) Cbl_c0[c0] -> (1) Calomide_c0[c0] + (1) Triphosphate_c0[c0]	rxn01084
rxn01100_c0	-	c0	2392	2	ATP:3-phospho-D-glycerate 1-phosphotransferase_c0	2.7.2.3	-6.9	(1) cpd00002[c0] + (1) cpd00169[c0] <-> (1) cpd00008[c0] + (1) cpd00203[c0]	(1) ATP_c0[c0] + (1) 3-Phosphoglycerate_c0[c0] <-> (1) ADP_c0[c0] + (1) 1,3-Bisphospho-D-glycerate_c0[c0]	rxn01100	PGK	R01512	Glycolysis / Gluconeogenesis|Carbon fixation in photosynthetic organisms	ANAEROFRUCAT-PWY|ANAGLYCOLYSIS-PWY|Autotrophic-CO2-Fixation|Biosynthesis|C1-COMPOUNDS|CALVIN-PWY|CARBO-BIOSYNTHESIS|CARBOXYLATES-DEG|CO2-Fixation|Carbohydrates-Biosynthesis|Carbohydrates-Degradation|Degradation|Energy-Metabolism|Fermentation|Formaldehyde-Assimilation|GLUCONEO-PWY|GLYCOLYSIS|GLYCOLYSIS-E-D|GLYCOLYSIS-TCA-GLYOX-BYPASS|GLYCOLYSIS-VARIANTS|Gluconeogenesis|P122-PWY|P124-PWY|P185-PWY|P…
rxn01101_c0	-	c0	1888, 3518, 3716, 5364	2	3-Phospho-D-glycerate:NAD+ 2-oxidoreductase_c0	1.1.1.95	6.22	(1) cpd00003[c0] + (1) cpd00169[c0] <-> (1) cpd00004[c0] + (1) cpd00067[c0] + (1) cpd02069[c0]	(1) NAD_c0[c0] + (1) 3-Phosphoglycerate_c0[c0] <-> (1) NADH_c0[c0] + (1) H+_c0[c0] + (1) 3-Phosphonooxypyruvate_c0[c0]	rxn01101	PGCD	R01513	Glycine, serine and threonine metabolism|Methane metabolism	Amino-Acid-Biosynthesis|Biosynthesis|IND-AMINO-ACID-SYN|SER-GLYSYN-PWY|SERINE-BIOSYNTHESIS|SERSYN-PWY|SULFATE-CYS-PWY
rxn01103_c0	>	c0	664	2	3-Phospho-D-glyceroyl phosphate phosphohydrolase_c0	3.6.1.7	0.08	(1) cpd00001[c0] + (1) cpd00203[c0] -> (1) cpd00009[c0] + (1) cpd00067[c0] + (1) cpd00169[c0]	(1) H2O_c0[c0] + (1) 1,3-Bisphospho-D-glycerate_c0[c0] -> (1) Phosphate_c0[c0] + (1) H+_c0[c0] + (1) 3-Phosphoglycerate_c0[c0]	rxn01103	ACYP	R01515
rxn01106_c0	-	c0	2766, 3295, 3714	2	2-Phospho-D-glycerate 2,3-phosphomutase_c0	5.4.2.1, 5.4.2.11, 5.4.2.12	0	(1) cpd00482[c0] <-> (1) cpd00169[c0]	(1) 2-Phospho-D-glycerate_c0[c0] <-> (1) 3-Phosphoglycerate_c0[c0]	rxn01106	GPM1_2	R01518	Glycolysis / Gluconeogenesis|Glycine, serine and threonine metabolism|Methane metabolism	ANAEROFRUCAT-PWY|ANAGLYCOLYSIS-PWY|Biosynthesis|C1-COMPOUNDS|CARBO-BIOSYNTHESIS|CARBOXYLATES-DEG|Carbohydrates-Biosynthesis|Carbohydrates-Degradation|Degradation|Energy-Metabolism|Fermentation|Formaldehyde-Assimilation|GLUCONEO-PWY|GLYCOLYSIS|GLYCOLYSIS-E-D|GLYCOLYSIS-TCA-GLYOX-BYPASS|GLYCOLYSIS-VARIANTS|Gluconeogenesis|P122-PWY|P124-PWY|P341-PWY|P441-PWY|P461-PWY|SECONDARY-METABOLITE-DEGRADATION…
rxn01107_c0	>	c0	3020	2	D-Glucono-1,5-lactone lactonohydrolase_c0	3.1.1.17	-5.48	(1) cpd00001[c0] + (1) cpd00170[c0] -> (1) cpd00067[c0] + (1) cpd00222[c0]	(1) H2O_c0[c0] + (1) Gluconolactone_c0[c0] -> (1) H+_c0[c0] + (1) GLCN_c0[c0]	rxn01107		R01519	Pentose phosphate pathway	Biosynthesis|CARBO-BIOSYNTHESIS|Carbohydrates-Biosynthesis|Carbohydrates-Degradation|DHGLUCONATE-PYR-CAT-PWY|Degradation|GLUCOSE1PMETAB-PWY|NPGLUCAT-PWY|SECONDARY-METABOLITE-DEGRADATION|SUGAR-ACIDS-DEG|Sorbitol-Biosynthesis|Sugar-Alcohols-Biosynthesis|Sugar-Derivatives|Sugars-And-Polysaccharides
rxn01108_c0	-	c0	1551	2	beta-D-Glucose:NAD+ 1-oxoreductase_c0	1.1.1.118, 1.1.1.47	-2	(1) cpd00003[c0] + (1) cpd00190[c0] <-> (1) cpd00004[c0] + (1) cpd00067[c0] + (1) cpd00170[c0]	(1) NAD_c0[c0] + (1) beta-D-Glucose_c0[c0] <-> (1) NADH_c0[c0] + (1) H+_c0[c0] + (1) Gluconolactone_c0[c0]	rxn01108		R01520	Pentose phosphate pathway	Carbohydrates-Degradation|Degradation|NPGLUCAT-PWY|Sugars-And-Polysaccharides
rxn01109_c0	-	c0	1551	2	beta-D-Glucose:NADP+ 1-oxoreductase_c0	1.1.1.119, 1.1.1.47	-2	(1) cpd00006[c0] + (1) cpd00190[c0] <-> (1) cpd00005[c0] + (1) cpd00067[c0] + (1) cpd00170[c0]	(1) NADP_c0[c0] + (1) beta-D-Glucose_c0[c0] <-> (1) NADPH_c0[c0] + (1) H+_c0[c0] + (1) Gluconolactone_c0[c0]	rxn01109		R01521	Pentose phosphate pathway	Carbohydrates-Degradation|Degradation|NPGLUCAT-PWY|Sugars-And-Polysaccharides
rxn01111_c0	>	c0	4612	2	ATP:D-ribulose-5-phosphate 1-phosphotransferase_c0	2.7.1.19	-14.03	(1) cpd00002[c0] + (1) cpd00171[c0] -> (1) cpd00008[c0] + (1) cpd00067[c0] + (1) cpd00871[c0]	(1) ATP_c0[c0] + (1) D-Ribulose5-phosphate_c0[c0] -> (1) ADP_c0[c0] + (1) H+_c0[c0] + (1) D-Ribulose 1,5-bisphosphate_c0[c0]	rxn01111	PRKIN	R01523	Carbon fixation in photosynthetic organisms	Autotrophic-CO2-Fixation|Biosynthesis|C1-COMPOUNDS|CALVIN-PWY|CARBO-BIOSYNTHESIS|CO2-Fixation|Carbohydrates-Biosynthesis|Degradation|Energy-Metabolism|PHOTOALL-PWY|Photosynthesis
rxn01115_c0	>	c0	3546, 3717	2	6-phospho-D-gluconate:NADP+ 2-oxidoreductase (decarboxylating)_c0	1.1.1.351, 1.1.1.44	0.67	(1) cpd00006[c0] + (1) cpd00284[c0] -> (1) cpd00005[c0] + (1) cpd00011[c0] + (1) cpd00171[c0]	(1) NADP_c0[c0] + (1) 6-Phospho-D-gluconate_c0[c0] -> (1) NADPH_c0[c0] + (1) CO2_c0[c0] + (1) D-Ribulose5-phosphate_c0[c0]	rxn01115	GND	R01528	Pentose phosphate pathway|Glutathione metabolism	Carbohydrates-Degradation|Degradation|Energy-Metabolism|Fermentation|OXIDATIVEPENT-PWY|P122-PWY|PENTOSE-P-PWY|Pentose-Phosphate-Cycle|Sugars-And-Polysaccharides|Xylose-Degradation
rxn01116_c0	-	c0	4818	2	D-Ribulose-5-phosphate 3-epimerase_c0	5.1.3.1	0	(1) cpd00171[c0] <-> (1) cpd00198[c0]	(1) D-Ribulose5-phosphate_c0[c0] <-> (1) D-Xylulose5-phosphate_c0[c0]	rxn01116	RPE	R01529	Pentose phosphate pathway|Pentose and glucuronate interconversions|Carbon fixation in photosynthetic organisms	Autotrophic-CO2-Fixation|Biosynthesis|C1-COMPOUNDS|CALVIN-PWY|CARBO-BIOSYNTHESIS|CO2-Fixation|Carbohydrates-Biosynthesis|Carbohydrates-Degradation|D-Arabinose-Degradation|DARABCAT-PWY|Degradation|Energy-Metabolism|Fermentation|Formaldehyde-Assimilation|NONOXIPENT-PWY|P122-PWY|P124-PWY|P185-PWY|P21-PWY|PENTOSE-P-PWY|PHOTOALL-PWY|Pentose-Phosphate-Cycle|Photosynthesis|RIBITOLUTIL-PWY|SECONDARY-META…
rxn01117_c0	-	c0	5188	2	D-arabinose-5-phosphate aldose-ketose-isomerase_c0	5.3.1.13	-1.46	(1) cpd00817[c0] <-> (1) cpd00171[c0]	(1) D-Arabinose5-phosphate_c0[c0] <-> (1) D-Ribulose5-phosphate_c0[c0]	rxn01117	A5PISO	R01530		Biosynthesis|CARBO-BIOSYNTHESIS|CMP-KDO-Biosynthesis|Carbohydrates-Biosynthesis|Cell-Structure-Biosynthesis|KDO-NAGLIPASYN-PWY|LPSSYN-PWY|Lipid-Biosynthesis|Lipopolysaccharide-Biosynthesis|Polysaccharides-Biosynthesis|SUGAR-NUCLEOTIDES
rxn01127_c0	-	c0	3988	2	ATP:dAMP phosphotransferase_c0	2.7.4.11, 2.7.4.3	9.53	(1) cpd00002[c0] + (1) cpd00067[c0] + (1) cpd00294[c0] <-> (1) cpd00008[c0] + (1) cpd00177[c0]	(1) ATP_c0[c0] + (1) H+_c0[c0] + (1) dAMP_c0[c0] <-> (1) ADP_c0[c0] + (1) dADP_c0[c0]	rxn01127	DADK	R01547	Purine metabolism
rxn01128_c0	-	c0	141	2	dATP:cytidine 5'-phosphotransferase_c0	2.7.1.48	-14.03	(1) cpd00115[c0] + (1) cpd00367[c0] <-> (1) cpd00046[c0] + (1) cpd00067[c0] + (1) cpd00177[c0]	(1) dATP_c0[c0] + (1) Cytidine_c0[c0] <-> (1) CMP_c0[c0] + (1) H+_c0[c0] + (1) dADP_c0[c0]	rxn01128		R01548	Pyrimidine metabolism
rxn01129_c0	-	c0	141	2	dATP:uridine 5'-phosphotransferase_c0	2.7.1.48	-14.03	(1) cpd00115[c0] + (1) cpd00249[c0] <-> (1) cpd00067[c0] + (1) cpd00091[c0] + (1) cpd00177[c0]	(1) dATP_c0[c0] + (1) Uridine_c0[c0] <-> (1) H+_c0[c0] + (1) UMP_c0[c0] + (1) dADP_c0[c0]	rxn01129		R01549	Pyrimidine metabolism
rxn01132_c0	-	c0	2029	2	Maltose:phosphate 1-beta-D-glucosyltransferase_c0	2.4.1.8	-10.33	(1) cpd00009[c0] + (1) cpd00179[c0] <-> (1) cpd00027[c0] + (1) cpd00501[c0]	(1) Phosphate_c0[c0] + (1) Maltose_c0[c0] <-> (1) D-Glucose_c0[c0] + (1) beta-D-Glucose 1-phosphate_c0[c0]	rxn01132	MPL	R01555	Starch and sucrose metabolism
rxn01133_c0	>	c0	4640	2	Acetyl-CoA:maltose O-acetyltransferase_c0	2.3.1.79	-3.61	(1) cpd00022[c0] + (1) cpd00179[c0] -> (1) cpd00010[c0] + (1) cpd01441[c0]	(1) Acetyl-CoA_c0[c0] + (1) Maltose_c0[c0] -> (1) CoA_c0[c0] + (1) Acetyl-maltose_c0[c0]	rxn01133	MALTAT	R01556
rxn01134_c0	-	c0	5376, 5379	2	Maltose alpha-D-glucosylmutase_c0	5.4.99.16	0	(1) cpd00179[c0] <-> (1) cpd00794[c0]	(1) Maltose_c0[c0] <-> (1) TRHL_c0[c0]	rxn01134	MTI	R01557	Starch and sucrose metabolism
rxn01137_c0	>	c0	627, 4502, 4503	2	Adenosine aminohydrolase_c0	3.5.4.4	-8.48	(1) cpd00001[c0] + (1) cpd00067[c0] + (1) cpd00182[c0] -> (1) cpd00013[c0] + (1) cpd00246[c0]	(1) H2O_c0[c0] + (1) H+_c0[c0] + (1) Adenosine_c0[c0] -> (1) NH3_c0[c0] + (1) Inosine_c0[c0]	rxn01137	AAH1_1	R01560	Purine metabolism	Adenine-Adenosine-Salvage|Adenosine-Nucleotides-Degradation|Biosynthesis|Degradation|NUCLEO-DEG|Nucleotide-Biosynthesis|PUR-NUC-SYN|PWY0-1296|Purine-Degradation|Purine-Nucleotides-Salvage|SALVADEHYPOX-PWY
rxn01145_c0	>	c0	70, 2131	2	Thymidylate 5'-phosphohydrolase_c0	3.1.3.35, 3.1.3.5	7.21	(1) cpd00001[c0] + (1) cpd00298[c0] -> (1) cpd00009[c0] + (1) cpd00184[c0]	(1) H2O_c0[c0] + (1) dTMP_c0[c0] -> (1) Phosphate_c0[c0] + (1) Thymidine_c0[c0]	rxn01145	NTD5	R01569	Pyrimidine metabolism
rxn01179_c0	>	c0	764	2	Malonyl-CoA:4-Coumaroyl-CoA malonyltransferase(cyclizing)_c0	2.3.1.74	0.2	(3) cpd00067[c0] + (3) cpd00070[c0] + (1) cpd00192[c0] -> (4) cpd00010[c0] + (3) cpd00011[c0] + (1) cpd03969[c0]	(3) H+_c0[c0] + (3) Malonyl-CoA_c0[c0] + (1) 4-Coumaroyl-CoA_c0[c0] -> (4) CoA_c0[c0] + (3) CO2_c0[c0] + (1) Isosalipurpol_c0[c0]	rxn01179		R01613	Flavonoid biosynthesis	Biosynthesis|CHALCONE-SYN|FLAVONOID-SYN|PHENYLPROPANOID-SYN|POLYKETIDE-SYN|PRENYLFLAVONOID-SYN|PWY1F-FLAVSYN|SECONDARY-METABOLITE-BIOSYNTHESIS
rxn01187_c0	>	c0	4883	2	D-Xylulose 5-phosphate D-glyceraldehyde-3-phosphate-lyase (adding phosphate; acetyl-phosphate-forming)_c0	4.1.2.22	-22.06	(1) cpd00009[c0] + (1) cpd00198[c0] -> (1) cpd00001[c0] + (1) cpd00102[c0] + (1) cpd00196[c0]	(1) Phosphate_c0[c0] + (1) D-Xylulose5-phosphate_c0[c0] -> (1) H2O_c0[c0] + (1) Glyceraldehyde3-phosphate_c0[c0] + (1) Acetylphosphate_c0[c0]	rxn01187	XPK	R01621	Pentose phosphate pathway|Methane metabolism|Carbon fixation in photosynthetic organisms	Carbohydrates-Degradation|Degradation|Energy-Metabolism|Fermentation|P122-PWY|P124-PWY|Sugars-And-Polysaccharides
rxn01200_c0	-	c0	928	2	Sedoheptulose-7-phosphate:D-glyceraldehyde-3-phosphate glycolaldehyde transferase_c0	2.2.1.1	-2.08	(1) cpd00102[c0] + (1) cpd00238[c0] <-> (1) cpd00101[c0] + (1) cpd00198[c0]	(1) Glyceraldehyde3-phosphate_c0[c0] + (1) Sedoheptulose7-phosphate_c0[c0] <-> (1) ribose-5-phosphate_c0[c0] + (1) D-Xylulose5-phosphate_c0[c0]	rxn01200		R01641	Pentose phosphate pathway|Carbon fixation in photosynthetic organisms	Autotrophic-CO2-Fixation|Biosynthesis|C1-COMPOUNDS|CALVIN-PWY|CARBO-BIOSYNTHESIS|CO2-Fixation|Carbohydrates-Biosynthesis|Carbohydrates-Degradation|Degradation|Energy-Metabolism|Fermentation|Formaldehyde-Assimilation|NONOXIPENT-PWY|P124-PWY|P185-PWY|P21-PWY|PENTOSE-P-PWY|PHOTOALL-PWY|Pentose-Phosphate-Cycle|Photosynthesis|Sugars-And-Polysaccharides|Xylose-Degradation
rxn01208_c0	<	c0	unidentified	1	R01652_c0	-	3.09	(1) cpd00011[c0] + (1) cpd00200[c0] <- (1) cpd00067[c0] + (1) cpd02605[c0]	(1) CO2_c0[c0] + (1) 4MOP_c0[c0] <- (1) H+_c0[c0] + (1) 2-isopropyl-3-oxosuccinate_c0[c0]	rxn01208	OMCDC	R01652	Valine, leucine and isoleucine biosynthesis	Amino-Acid-Biosynthesis|BRANCHED-CHAIN-AA-SYN-PWY|Biosynthesis|Energy-Metabolism|IND-AMINO-ACID-SYN|LEUCINE-SYN|LEUSYN-PWY
rxn01210_c0	>	c0	1375	2	10-Formyltetrahydrofolate:L-glutamate ligase (ADP-forming)_c0	6.3.2.12	-20.65	(1) cpd00002[c0] + (1) cpd00023[c0] + (1) cpd00201[c0] -> (1) cpd00008[c0] + (1) cpd00009[c0] + (1) cpd00067[c0] + (1) cpd03524[c0]	(1) ATP_c0[c0] + (1) L-Glutamate_c0[c0] + (1) 10-Formyltetrahydrofolate_c0[c0] -> (1) ADP_c0[c0] + (1) Phosphate_c0[c0] + (1) H+_c0[c0] + (1) 10-Formyl-THF-L-glutamate_c0[c0]	rxn01210		R01654
rxn01211_c0	-	c0	2868	2	5,10-Methenyltetrahydrofolate 5-hydrolase (decyclizing)_c0	3.5.4.9	13.69	(1) cpd00001[c0] + (1) cpd00347[c0] <-> (1) cpd00067[c0] + (1) cpd00201[c0]	(1) H2O_c0[c0] + (1) 5-10-Methenyltetrahydrofolate_c0[c0] <-> (1) H+_c0[c0] + (1) 10-Formyltetrahydrofolate_c0[c0]	rxn01211	ADE3_3	R01655	One carbon pool by folate|Carbon fixation pathways in prokaryotes	1CMET2-PWY|Amino-Acid-Degradation|Autotrophic-CO2-Fixation|Biosynthesis|C1-COMPOUNDS|CARBO-BIOSYNTHESIS|CO2-Fixation|CODH-PWY|Carbohydrates-Biosynthesis|Cofactor-Biosynthesis|Degradation|FOLSYN-PWY|Folate-Biosynthesis|Formaldehyde-Oxidation|Gluconeogenesis|HISTIDINE-DEG|NUCLEO-DEG|P164-PWY|Purine-Degradation|Vitamin-Biosynthesis
rxn01213_c0	>	c0	unidentified	1	GPPSYN-RXN_c0	2.5.1.1	195	(1) cpd00113[c0] + (1) cpd00202[c0] -> (1) cpd00012[c0] + (1) cpd00067[c0] + (1) cpd00283[c0]	(1) Isopentenyldiphosphate_c0[c0] + (1) DMAPP_c0[c0] -> (1) PPi_c0[c0] + (1) H+_c0[c0] + (1) Geranyldiphosphate_c0[c0]	rxn01213	DMATT	R01658	Terpenoid backbone biosynthesis	All-Trans-Farnesyl-PP-Biosynthesis|Biosynthesis|Cell-Structure-Biosynthesis|Cell-Wall-Biosynthesis|Cofactor-Biosynthesis|DITERPENOID-SYN|ERGOSTEROL-SYN-PWY|Energy-Metabolism|GGPP-Biosynthesis|Lipid-Biosynthesis|POLYISOPRENSYN-PWY|PWY66-5|Polyprenyl-Biosynthesis|SECONDARY-METABOLITE-BIOSYNTHESIS|Sterol-Biosynthesis|Terpenoid-Biosynthesis	Gapfilled
rxn01218_c0	>	c0	70, 2131	2	2'-Deoxycytidine 5'-monophosphate phosphohydrolase_c0	3.1.3.-, 3.1.3.5	7.21	(1) cpd00001[c0] + (1) cpd00206[c0] -> (1) cpd00009[c0] + (1) cpd00654[c0]	(1) H2O_c0[c0] + (1) dCMP_c0[c0] -> (1) Phosphate_c0[c0] + (1) Deoxycytidine_c0[c0]	rxn01218	NTD3	R01664	Pyrimidine metabolism
rxn01219_c0	-	c0	3792	2	ATP:dCMP phosphotransferase_c0	2.7.4.14, 2.7.4.25	9.53	(1) cpd00002[c0] + (1) cpd00067[c0] + (1) cpd00206[c0] <-> (1) cpd00008[c0] + (1) cpd00533[c0]	(1) ATP_c0[c0] + (1) H+_c0[c0] + (1) dCMP_c0[c0] <-> (1) ADP_c0[c0] + (1) dCDP_c0[c0]	rxn01219	CYTK2	R01665	Pyrimidine metabolism
rxn01225_c0	>	c0	3124	2	Guanine aminohydrolase_c0	3.5.4.3	-8.88	(1) cpd00001[c0] + (1) cpd00067[c0] + (1) cpd00207[c0] -> (1) cpd00013[c0] + (1) cpd00309[c0]	(1) H2O_c0[c0] + (1) H+_c0[c0] + (1) Guanine_c0[c0] -> (1) NH3_c0[c0] + (1) XAN_c0[c0]	rxn01225	GUADr	R01676	Purine metabolism	AROMATIC-COMPOUNDS-DEGRADATION|Degradation|Guanosine-Nucleotides-Degradation|NUCLEO-DEG|P164-PWY|P165-PWY|Purine-Degradation|Urate-Degradation
rxn01226_c0	-	c0	4264	2	Guanosine ribohydrolase_c0	3.2.2.1	-0.73	(1) cpd00001[c0] + (1) cpd00311[c0] <-> (1) cpd00105[c0] + (1) cpd00207[c0]	(1) H2O_c0[c0] + (1) Guanosine_c0[c0] <-> (1) D-Ribose_c0[c0] + (1) Guanine_c0[c0]	rxn01226	GNNUC	R01677	Purine metabolism
rxn01241_c0	-	c0	643	2	Dihydrolipoamide:NAD+ oxidoreductase_c0	1.8.1.4	1.55	(1) cpd00003[c0] + (1) cpd00449[c0] <-> (1) cpd00004[c0] + (1) cpd00067[c0] + (1) cpd00213[c0]	(1) NAD_c0[c0] + (1) Dihydrolipoamide_c0[c0] <-> (1) NADH_c0[c0] + (1) H+_c0[c0] + (1) Lipoamide_c0[c0]	rxn01241	PDHc	R01698
rxn01255_c0	>	c0	2268	2	5-O-(1-Carboxyvinyl)-3-phosphoshikimate phosphate-lyase (chorismate-forming)_c0	4.2.3.5	-3.89	(1) cpd00932[c0] -> (1) cpd00009[c0] + (1) cpd00216[c0]	(1) 5-O--1-Carboxyvinyl-3-phosphoshikimate_c0[c0] -> (1) Phosphate_c0[c0] + (1) Chorismate_c0[c0]	rxn01255	ARO2	R01714	Phenylalanine, tyrosine and tryptophan biosynthesis	ALL-CHORISMATE-PWY|ARO-PWY|AROMATIC-COMPOUNDS-BIOSYN|Amino-Acid-Biosynthesis|Biosynthesis|COMPLETE-ARO-PWY|Chorismate-Biosynthesis
rxn01256_c0	>	c0	4888	2	Chorismate pyruvatemutase_c0	5.4.99.5	-16.68	(1) cpd00216[c0] -> (1) cpd00219[c0]	(1) Chorismate_c0[c0] -> (1) Prephenate_c0[c0]	rxn01256	ARO7	R01715	Phenylalanine, tyrosine and tryptophan biosynthesis	ALL-CHORISMATE-PWY|Amino-Acid-Biosynthesis|Biosynthesis|COMPLETE-ARO-PWY|IND-AMINO-ACID-SYN|PHENYLALANINE-SYN|PHESYN|POLYKETIDE-SYN|SECONDARY-METABOLITE-BIOSYNTHESIS|TYROSINE-SYN|TYRSYN
rxn01257_c0	-	c0	4407	2	chorismate:L-glutamine aminotransferase_c0	2.6.1.85	-7.19	(1) cpd00053[c0] + (1) cpd00216[c0] <-> (1) cpd00023[c0] + (1) cpd08210[c0]	(1) L-Glutamine_c0[c0] + (1) Chorismate_c0[c0] <-> (1) L-Glutamate_c0[c0] + (1) ADC_c0[c0]	rxn01257	ABZ1	R01716	Folate biosynthesis	ALL-CHORISMATE-PWY|Antibiotic-Biosynthesis|Biosynthesis|Cofactor-Biosynthesis|FOLSYN-PWY|Folate-Biosynthesis|SECONDARY-METABOLITE-BIOSYNTHESIS|Vitamin-Biosynthesis
rxn01258_c0	-	c0	133	2	chorismate hydroxymutase_c0	5.4.99.6, 5.4.4.2	0	(1) cpd00216[c0] <-> (1) cpd00658[c0]	(1) Chorismate_c0[c0] <-> (1) Isochorismate_c0[c0]	rxn01258	ICH or Si	R01717	Ubiquinone and other terpenoid-quinone biosynthesis|Biosynthesis of siderophore group nonribosomal peptides	ALL-CHORISMATE-PWY|AROMATIC-COMPOUNDS-BIOSYN|BENZENOID-SYN|Biosynthesis|Cofactor-Biosynthesis|DHNA-Biosynthesis|Demethylmenaquinone-Biosynthesis|ENTBACSYN-PWY|Menaquinone-Biosynthesis|PHENYLPROPANOID-SYN|Phylloquinone-Biosynthesis|QUINONE-SYN|Quinone-Biosynthesis|SECONDARY-METABOLITE-BIOSYNTHESIS|Salicylate-Biosynthesis|Siderophores-Biosynthesis
rxn01265_c0	-	c0	2656	2	Nicotinate D-ribonucleotide:diphosphate phosphoribosyltransferase_c0	6.3.4.21	9.6	(1) cpd00012[c0] + (1) cpd00873[c0] <-> (1) cpd00103[c0] + (1) cpd00218[c0]	(1) PPi_c0[c0] + (1) Nicotinate ribonucleotide_c0[c0] <-> (1) PRPP_c0[c0] + (1) Niacin_c0[c0]	rxn01265	NAPRT	R01724	Nicotinate and nicotinamide metabolism	Biosynthesis|Cofactor-Biosynthesis|NAD-Metabolism|NAD-SYN|PYRIDNUCSAL-PWY
rxn01268_c0	>	c0	3300	2	Prephenate:NAD+ oxidoreductase(decarboxylating)_c0	2.5.1.19	-16.12	(1) cpd00003[c0] + (1) cpd00219[c0] -> (1) cpd00004[c0] + (1) cpd00011[c0] + (1) cpd00868[c0]	(1) NAD_c0[c0] + (1) Prephenate_c0[c0] -> (1) NADH_c0[c0] + (1) CO2_c0[c0] + (1) p-hydroxyphenylpyruvate_c0[c0]	rxn01268	PPND	R01728	Phenylalanine, tyrosine and tryptophan biosynthesis|Novobiocin biosynthesis	ALL-CHORISMATE-PWY|Amino-Acid-Biosynthesis|Biosynthesis|COMPLETE-ARO-PWY|IND-AMINO-ACID-SYN|TYROSINE-SYN|TYRSYN
rxn01274_c0	>	c0	296	2	(R)-S-Lactoylglutathione hydrolase_c0	3.1.2.6	-5.76	(1) cpd00001[c0] + (1) cpd02182[c0] -> (1) cpd00042[c0] + (1) cpd00067[c0] + (1) cpd00221[c0]	(1) H2O_c0[c0] + (1) (R) -S-Lactoylglutathione_c0[c0] -> (1) GSH_c0[c0] + (1) H+_c0[c0] + (1) D-Lactate_c0[c0]	rxn01274	GLYOX	R01736	Pyruvate metabolism	Aldehyde-Degradation|Degradation|Detoxification|METHGLYUT-PWY|Methylglyoxal-Detoxification
rxn01275_c0	>	c0	771	2	ATP:D-Gluconate 6-phosphotransferase_c0	2.7.1.12	-14.03	(1) cpd00002[c0] + (1) cpd00222[c0] -> (1) cpd00008[c0] + (1) cpd00067[c0] + (1) cpd00284[c0]	(1) ATP_c0[c0] + (1) GLCN_c0[c0] -> (1) ADP_c0[c0] + (1) H+_c0[c0] + (1) 6-Phospho-D-gluconate_c0[c0]	rxn01275	GNK	R01737	Pentose phosphate pathway	Biosynthesis|CARBO-BIOSYNTHESIS|CARBOXYLATES-DEG|Carbohydrates-Biosynthesis|Degradation|GLUCONSUPER-PWY|IDNCAT-PWY|KETOGLUCONMET-PWY|SECONDARY-METABOLITE-DEGRADATION|SUGAR-ACIDS-DEG|Sorbitol-Biosynthesis|Sugar-Alcohols-Biosynthesis|Sugar-Derivatives
rxn01280_c0	-	c0	2730	2	(R)-Glycerate:NAD+ oxidoreductase_c0	1.1.1.60	5.22	(1) cpd00003[c0] + (1) cpd00223[c0] <-> (1) cpd00004[c0] + (1) cpd00067[c0] + (1) cpd00843[c0]	(1) NAD_c0[c0] + (1) Glycerate_c0[c0] <-> (1) NADH_c0[c0] + (1) H+_c0[c0] + (1) Tartronate semialdehyde_c0[c0]	rxn01280	HOXPRx	R01745	Glyoxylate and dicarboxylate metabolism	Alcohol-Degradation|CARBOXYLATES-DEG|D-Galactarate-Degradation|D-Glucarate-Degradation|Degradation|GALACTARDEG-PWY|GLUCARDEG-PWY|GLUCARGALACTSUPER-PWY|GLYCOL-GLYOXDEG-PWY|GLYCOLATEMET-PWY|Glycolate-Degradation|SECONDARY-METABOLITE-DEGRADATION|SUGAR-ACIDS-DEG|Sugar-Derivatives
rxn01281_c0	-	c0	2730	2	(R)-Glycerate:NADP+ oxidoreductase_c0	1.1.1.60	5.22	(1) cpd00006[c0] + (1) cpd00223[c0] <-> (1) cpd00005[c0] + (1) cpd00067[c0] + (1) cpd00843[c0]	(1) NADP_c0[c0] + (1) Glycerate_c0[c0] <-> (1) NADPH_c0[c0] + (1) H+_c0[c0] + (1) Tartronate semialdehyde_c0[c0]	rxn01281		R01747	Glyoxylate and dicarboxylate metabolism	D-Galactarate-Degradation|D-Glucarate-Degradation|Degradation|GALACTARDEG-PWY|GLUCARDEG-PWY|GLUCARGALACTSUPER-PWY|SECONDARY-METABOLITE-DEGRADATION|SUGAR-ACIDS-DEG|Sugar-Derivatives
rxn01286_c0	>	c0	2368	2	D-Glyceraldehyde:NAD+ oxidoreductase_c0	1.2.1.3	-9.8	(1) cpd00001[c0] + (1) cpd00003[c0] + (1) cpd00448[c0] -> (1) cpd00004[c0] + (2) cpd00067[c0] + (1) cpd00223[c0]	(1) H2O_c0[c0] + (1) NAD_c0[c0] + (1) D-Glyceraldehyde_c0[c0] -> (1) NADH_c0[c0] + (2) H+_c0[c0] + (1) Glycerate_c0[c0]	rxn01286	ALDD8x	R01752	Glycerolipid metabolism	Carbohydrates-Degradation|Degradation|NPGLUCAT-PWY|Sugars-And-Polysaccharides
rxn01297_c0	-	c0	1664, 1665	2	hypoxanthine:NAD+ oxidoreductase_c0	1.17.1.4	1.58	(1) cpd00001[c0] + (1) cpd00003[c0] + (1) cpd00226[c0] <-> (1) cpd00004[c0] + (1) cpd00067[c0] + (1) cpd00309[c0]	(1) H2O_c0[c0] + (1) NAD_c0[c0] + (1) HYXN_c0[c0] <-> (1) NADH_c0[c0] + (1) H+_c0[c0] + (1) XAN_c0[c0]	rxn01297	HXAND	R01768	Purine metabolism	AROMATIC-COMPOUNDS-DEGRADATION|Adenosine-Nucleotides-Degradation|Degradation|NUCLEO-DEG|P164-PWY|P165-PWY|Purine-Degradation|SALVADEHYPOX-PWY|Urate-Degradation
rxn01299_c0	-	c0	4264	2	Inosine ribohydrolase_c0	3.2.2.1	-0.73	(1) cpd00001[c0] + (1) cpd00246[c0] <-> (1) cpd00105[c0] + (1) cpd00226[c0]	(1) H2O_c0[c0] + (1) Inosine_c0[c0] <-> (1) D-Ribose_c0[c0] + (1) HYXN_c0[c0]	rxn01299	INSH	R01770	Purine metabolism
rxn01300_c0	>	c0	317, 4121	2	ATP:L-homoserine O-phosphotransferase_c0	2.7.1.39	-14.03	(1) cpd00002[c0] + (1) cpd00227[c0] -> (1) cpd00008[c0] + (1) cpd00067[c0] + (1) cpd00809[c0]	(1) ATP_c0[c0] + (1) L-Homoserine_c0[c0] -> (1) ADP_c0[c0] + (1) H+_c0[c0] + (1) O-Phospho-L-homoserine_c0[c0]	rxn01300	HSK	R01771	Glycine, serine and threonine metabolism	Amino-Acid-Biosynthesis|Biosynthesis|HOMOSER-THRESYN-PWY|IND-AMINO-ACID-SYN|ISOLEUCINE-SYN|METHIONINE-SYN|P4-PWY|PWY0-781|THREONINE-BIOSYNTHESIS|THRESYN-PWY
rxn01301_c0	-	c0	4534, 4610, 5186	2	L-Homoserine:NAD+ oxidoreductase_c0	1.1.1.3	5.22	(1) cpd00003[c0] + (1) cpd00227[c0] <-> (1) cpd00004[c0] + (1) cpd00067[c0] + (1) cpd00346[c0]	(1) NAD_c0[c0] + (1) L-Homoserine_c0[c0] <-> (1) NADH_c0[c0] + (1) H+_c0[c0] + (1) L-Aspartate4-semialdehyde_c0[c0]	rxn01301	HOM6_1	R01773	Glycine, serine and threonine metabolism|Cysteine and methionine metabolism|Lysine biosynthesis	Amino-Acid-Biosynthesis|Biosynthesis|HOMOSERSYN-PWY|IND-AMINO-ACID-SYN|ISOLEUCINE-SYN|MET-SAM-PWY|METHIONINE-SYN|METSYN-PWY|Other-Amino-Acid-Biosynthesis|P4-PWY|PWY0-781|THREONINE-BIOSYNTHESIS|THRESYN-PWY
rxn01302_c0	-	c0	4534, 4610, 5186	2	L-homoserine:NADP+ oxidoreductase_c0	1.1.1.3	5.22	(1) cpd00006[c0] + (1) cpd00227[c0] <-> (1) cpd00005[c0] + (1) cpd00067[c0] + (1) cpd00346[c0]	(1) NADP_c0[c0] + (1) L-Homoserine_c0[c0] <-> (1) NADPH_c0[c0] + (1) H+_c0[c0] + (1) L-Aspartate4-semialdehyde_c0[c0]	rxn01302	HOM6_2	R01775	Glycine, serine and threonine metabolism|Cysteine and methionine metabolism|Lysine biosynthesis	Amino-Acid-Biosynthesis|Biosynthesis|HOMOSERSYN-PWY|IND-AMINO-ACID-SYN|ISOLEUCINE-SYN|MET-SAM-PWY|METHIONINE-SYN|METSYN-PWY|Other-Amino-Acid-Biosynthesis|P4-PWY|PWY0-781|THREONINE-BIOSYNTHESIS|THRESYN-PWY
rxn01324_c0	-	c0	3584	2	Tetrahydrobiopterin:NADP+ oxidoreductase_c0	1.1.1.153	3.76	(1) cpd00006[c0] + (1) cpd00233[c0] <-> (1) cpd00005[c0] + (1) cpd00067[c0] + (1) cpd02608[c0]	(1) NADP_c0[c0] + (1) Tetrahydrobiopterin_c0[c0] <-> (1) NADPH_c0[c0] + (1) H+_c0[c0] + (1) 6-Lactoyl-5,6,7,8-tetrahydropterin_c0[c0]	rxn01324		R01813	Folate biosynthesis	Biosynthesis|Cofactor-Biosynthesis|Tetrahydrobiopterin-Biosynthesis
rxn01329_c0	-	c0	4925	2	D-mannose 6-phosphate 1,6-phosphomutase_c0	5.4.2.8	0	(1) cpd00235[c0] <-> (1) cpd00485[c0]	(1) D-mannose-6-phosphate_c0[c0] <-> (1) D-Mannose1-phosphate_c0[c0]	rxn01329	PMANM	R01818	Fructose and mannose metabolism|Amino sugar and nucleotide sugar metabolism	Ascorbate-Biosynthesis|Biosynthesis|CARBO-BIOSYNTHESIS|COLANSYN-PWY|Carbohydrates-Biosynthesis|Cell-Structure-Biosynthesis|Cofactor-Biosynthesis|GDP-Mannose-Biosynthesis|SUGAR-NUCLEOTIDES|Vitamin-Biosynthesis
rxn01332_c0	>	c0	663, 3239, 5217	2	Phosphoenolpyruvate:D-erythrose-4-phosphate C-(1-carboxyvinyl)transferase (phosphate hydrolysing, 2-carboxy-2-oxoethyl-forming)_c0	2.5.1.54	-2.65	(1) cpd00001[c0] + (1) cpd00061[c0] + (1) cpd00236[c0] -> (1) cpd00009[c0] + (1) cpd02857[c0]	(1) H2O_c0[c0] + (1) Phosphoenolpyruvate_c0[c0] + (1) D-Erythrose4-phosphate_c0[c0] -> (1) Phosphate_c0[c0] + (1) DAHP_c0[c0]	rxn01332	ARO3	R01826	Phenylalanine, tyrosine and tryptophan biosynthesis	3-Dehydroquinate-Biosynthesis|ALL-CHORISMATE-PWY|ARO-PWY|AROMATIC-COMPOUNDS-BIOSYN|Amino-Acid-Biosynthesis|Biosynthesis|COMPLETE-ARO-PWY|Chorismate-Biosynthesis
rxn01333_c0	-	c0	3850	2	sedoheptulose-7-phosphate:D-glyceraldehyde-3-phosphate glyceronetransferase_c0	2.2.1.2	-1.75	(1) cpd00102[c0] + (1) cpd00238[c0] <-> (1) cpd00072[c0] + (1) cpd00236[c0]	(1) Glyceraldehyde3-phosphate_c0[c0] + (1) Sedoheptulose7-phosphate_c0[c0] <-> (1) D-fructose-6-phosphate_c0[c0] + (1) D-Erythrose4-phosphate_c0[c0]	rxn01333		R01827	Pentose phosphate pathway	C1-COMPOUNDS|Carbohydrates-Degradation|Degradation|Energy-Metabolism|Fermentation|Formaldehyde-Assimilation|NONOXIPENT-PWY|P124-PWY|P185-PWY|PENTOSE-P-PWY|Pentose-Phosphate-Cycle|Sugars-And-Polysaccharides|Xylose-Degradation
rxn01334_c0	-	c0	649, 1365, 3843, 5444	2	Sedoheptulose 1,7-bisphosphate D-glyceraldehyde-3-phosphate-lyase_c0	4.1.2.-, 4.1.2.13	2.56	(1) cpd00349[c0] <-> (1) cpd00095[c0] + (1) cpd00236[c0]	(1) Sedoheptulose 1,7-bisphosphate_c0[c0] <-> (1) Glycerone-phosphate_c0[c0] + (1) D-Erythrose4-phosphate_c0[c0]	rxn01334	FBA3	R01829	Carbon fixation in photosynthetic organisms	Autotrophic-CO2-Fixation|Biosynthesis|C1-COMPOUNDS|CALVIN-PWY|CARBO-BIOSYNTHESIS|CO2-Fixation|Carbohydrates-Biosynthesis|Degradation|Energy-Metabolism|PHOTOALL-PWY|PWY0-1517|Photosynthesis
rxn01343_c0	>	c0	894	2	ATP:Sedoheptulose 7-phosphate 1-phosphotransferase_c0	2.7.1.11	-14.03	(1) cpd00002[c0] + (1) cpd00238[c0] -> (1) cpd00008[c0] + (1) cpd00067[c0] + (1) cpd00349[c0]	(1) ATP_c0[c0] + (1) Sedoheptulose7-phosphate_c0[c0] -> (1) ADP_c0[c0] + (1) H+_c0[c0] + (1) Sedoheptulose 1,7-bisphosphate_c0[c0]	rxn01343	PFK1_3	R01843		Energy-Metabolism|PWY0-1517
rxn01345_c0	>	c0	126, 3851	2	Sedoheptulose 1,7-bisphosphate 1-phosphohydrolase_c0	3.1.3.11	7.21	(1) cpd00001[c0] + (1) cpd00349[c0] -> (1) cpd00009[c0] + (1) cpd00238[c0]	(1) H2O_c0[c0] + (1) Sedoheptulose 1,7-bisphosphate_c0[c0] -> (1) Phosphate_c0[c0] + (1) Sedoheptulose7-phosphate_c0[c0]	rxn01345		R01845	Carbon fixation in photosynthetic organisms	Autotrophic-CO2-Fixation|Biosynthesis|C1-COMPOUNDS|CALVIN-PWY|CARBO-BIOSYNTHESIS|CO2-Fixation|Carbohydrates-Biosynthesis|Degradation|Energy-Metabolism|PHOTOALL-PWY|Photosynthesis
rxn01351_c0	>	c0	139	2	2'-Deoxyguanosine 5'-triphosphate diphosphohydrolase_c0	3.6.1.-, 3.6.1.19, 3.6.1.8	-27.3	(1) cpd00001[c0] + (1) cpd00241[c0] -> (1) cpd00012[c0] + (2) cpd00067[c0] + (1) cpd00296[c0]	(1) H2O_c0[c0] + (1) dGTP_c0[c0] -> (1) PPi_c0[c0] + (2) H+_c0[c0] + (1) dGMP_c0[c0]	rxn01351	NTPP1	R01855	Purine metabolism
rxn01352_c0	-	c0	4376	2	dGTP triphosphohydrolase_c0	3.1.5.1		(1) cpd00001[c0] + (1) cpd00241[c0] <-> (1) cpd00277[c0] + (1) cpd00421[c0]	(1) H2O_c0[c0] + (1) dGTP_c0[c0] <-> (1) Deoxyguanosine_c0[c0] + (1) Triphosphate_c0[c0]	rxn01352	DGTPH	R01856	Purine metabolism
rxn01353_c0	-	c0	1836	2	ATP:dGDP phosphotransferase_c0	2.7.4.6	0	(1) cpd00002[c0] + (1) cpd00295[c0] <-> (1) cpd00008[c0] + (1) cpd00241[c0]	(1) ATP_c0[c0] + (1) dGDP_c0[c0] <-> (1) ADP_c0[c0] + (1) dGTP_c0[c0]	rxn01353	NDPK5	R01857	Purine metabolism	Biosynthesis|DENOVOPURINE2-PWY|Nucleotide-Biosynthesis|PRPP-PWY|PUR-NUC-SYN|Purine-Nucleotide-De-Novo-Biosynthesis
rxn01354_c0	-	c0	3713, 4891	2	dGTP:pyruvate 2-O-phosphotransferase_c0	2.7.1.40	-4.92	(1) cpd00020[c0] + (1) cpd00241[c0] <-> (1) cpd00061[c0] + (1) cpd00067[c0] + (1) cpd00295[c0]	(1) Pyruvate_c0[c0] + (1) dGTP_c0[c0] <-> (1) Phosphoenolpyruvate_c0[c0] + (1) H+_c0[c0] + (1) dGDP_c0[c0]	rxn01354		R01858	Purine metabolism
rxn01362_c0	<	c0	327, 1736, 3495	2	Orotidine-5'-phosphate:diphosphate phospho-alpha-D-ribosyl-transferase_c0	2.4.2.10	12.54	(1) cpd00012[c0] + (1) cpd00067[c0] + (1) cpd00810[c0] <- (1) cpd00103[c0] + (1) cpd00247[c0]	(1) PPi_c0[c0] + (1) H+_c0[c0] + (1) Orotidylic acid_c0[c0] <- (1) PRPP_c0[c0] + (1) Orotate_c0[c0]	rxn01362	ORPT	R01870	Pyrimidine metabolism	Biosynthesis|Nucleotide-Biosynthesis|PRPP-PWY|PWY0-162|PYR-NUC-SYN|Pyrimidine-De-Novo-Biosyn
rxn01370_c0	-	c0	141	2	dGTP:uridine 5'-phosphotransferase_c0	2.7.1.48	-14.03	(1) cpd00241[c0] + (1) cpd00249[c0] <-> (1) cpd00067[c0] + (1) cpd00091[c0] + (1) cpd00295[c0]	(1) dGTP_c0[c0] + (1) Uridine_c0[c0] <-> (1) H+_c0[c0] + (1) UMP_c0[c0] + (1) dGDP_c0[c0]	rxn01370		R01880	Pyrimidine metabolism
rxn01387_c0	-	c0	5343	2	Isocitrate:NADP+ oxidoreductase_c0	1.1.1.42	6.22	(1) cpd00006[c0] + (1) cpd00260[c0] <-> (1) cpd00005[c0] + (1) cpd00067[c0] + (1) cpd03187[c0]	(1) NADP_c0[c0] + (1) Isocitrate_c0[c0] <-> (1) NADPH_c0[c0] + (1) H+_c0[c0] + (1) Oxalosuccinate_c0[c0]	rxn01387	IDP2_1	R01899	Citrate cycle (TCA cycle)
rxn01388_c0	-	c0	1829	2	isocitrate hydro-lyase (cis-aconitate-forming)_c0	4.2.1.3	0.05	(1) cpd00260[c0] <-> (1) cpd00001[c0] + (1) cpd00331[c0]	(1) Isocitrate_c0[c0] <-> (1) H2O_c0[c0] + (1) cis-Aconitate_c0[c0]	rxn01388	ACONTb	R01900	Citrate cycle (TCA cycle)|Glyoxylate and dicarboxylate metabolism|Carbon fixation pathways in prokaryotes
rxn01416_c0	-	c0	1077, 2845, 3413	2	thiosulfate:cyanide sulfurtranserase_c0	2.8.1.1		(1) cpd00150[c0] + (1) cpd00268[c0] <-> (1) cpd00067[c0] + (1) cpd00081[c0] + (1) cpd01211[c0]	(1) HCN_c0[c0] + (1) H2S2O3_c0[c0] <-> (1) H+_c0[c0] + (1) Sulfite_c0[c0] + (1) Thiocyanate_c0[c0]	rxn01416	THSFST	R01931
rxn01434_c0	>	c0	4769	2	L-Citrulline:L-aspartate ligase (AMP-forming)_c0	6.3.4.5	-19.18	(1) cpd00002[c0] + (1) cpd00041[c0] + (1) cpd00274[c0] -> (1) cpd00012[c0] + (1) cpd00018[c0] + (2) cpd00067[c0] + (1) cpd02152[c0]	(1) ATP_c0[c0] + (1) L-Aspartate_c0[c0] + (1) Citrulline_c0[c0] -> (1) PPi_c0[c0] + (1) AMP_c0[c0] + (2) H+_c0[c0] + (1) L-Argininosuccinate_c0[c0]	rxn01434		R01954	Alanine, aspartate and glutamate metabolism|Arginine and proline metabolism	ARG+POLYAMINE-SYN|ARGININE-DEG|ARGININE-SYN|ARGININE-SYN4-PWY|ARGSYN-PWY|ARGSYNBSUB-PWY|Amino-Acid-Biosynthesis|Amino-Acid-Degradation|Biosynthesis|Citrulline-Biosynthesis|Degradation|IND-AMINO-ACID-SYN|Metabolic-Regulators|NITROGEN-DEG|Nitric-Oxide-Biosynthesis|Noncarbon-Nutrients|Other-Amino-Acid-Biosynthesis|Polyamine-Biosynthesis
rxn01445_c0	>	c0	70, 2131	2	2'-Deoxyguanosine 5'-monophosphate phosphohydrolase_c0	3.1.3.5	7.21	(1) cpd00001[c0] + (1) cpd00296[c0] -> (1) cpd00009[c0] + (1) cpd00277[c0]	(1) H2O_c0[c0] + (1) dGMP_c0[c0] -> (1) Phosphate_c0[c0] + (1) Deoxyguanosine_c0[c0]	rxn01445	NTD8	R01968	Purine metabolism
rxn01451_c0	-	c0	5451	2	(S)-3-Hydroxybutanoyl-CoA:NAD+ oxidoreductase_c0	1.1.1.211, 1.1.1.35	3.76	(1) cpd00003[c0] + (1) cpd00842[c0] <-> (1) cpd00004[c0] + (1) cpd00067[c0] + (1) cpd00279[c0]	(1) NAD_c0[c0] + (1) (S) -3-Hydroxybutyryl-CoA_c0[c0] <-> (1) NADH_c0[c0] + (1) H+_c0[c0] + (1) Acetoacetyl-CoA_c0[c0]	rxn01451	HACD1	R01975	Fatty acid degradation|Lysine degradation|Tryptophan metabolism|Butanoate metabolism|Carbon fixation pathways in prokaryotes	AROMATIC-COMPOUNDS-DEGRADATION|Amino-Acid-Degradation|Autotrophic-CO2-Fixation|C1-COMPOUNDS|CARBOXYLATES-DEG|CENTFERM-PWY|CO2-Fixation|Degradation|Energy-Metabolism|Fermentation|GLUDEG-II-PWY|GLUTAMATE-DEG|Pyruvate-Degradation|TOLUENE-DEG|TRYPTOPHAN-DEG|TRYPTOPHAN-DEGRADATION-1
rxn01459_c0	>	c0	2368	2	4-Aminobutyraldehyde:NAD+ oxidoreductase_c0	1.2.1.3	-9.8	(1) cpd00001[c0] + (1) cpd00006[c0] + (1) cpd00434[c0] -> (1) cpd00005[c0] + (2) cpd00067[c0] + (1) cpd00281[c0]	(1) H2O_c0[c0] + (1) NADP_c0[c0] + (1) 4-Aminobutanal_c0[c0] -> (1) NADPH_c0[c0] + (2) H+_c0[c0] + (1) GABA_c0[c0]	rxn01459		R01986	Arginine and proline metabolism
rxn01465_c0	-	c0	3150, 3294	2	(S)-dihydroorotate amidohydrolase_c0	3.5.2.3	-5.28	(1) cpd00001[c0] + (1) cpd00282[c0] <-> (1) cpd00067[c0] + (1) cpd00343[c0]	(1) H2O_c0[c0] + (1) S-Dihydroorotate_c0[c0] <-> (1) H+_c0[c0] + (1) N-Carbamoyl-L-aspartate_c0[c0]	rxn01465	DH or TS	R01993	Pyrimidine metabolism	Biosynthesis|Nucleotide-Biosynthesis|PRPP-PWY|PWY0-162|PYR-NUC-SYN|Pyrimidine-De-Novo-Biosyn
rxn01466_c0	>	c0	2869	2	Geranyl-diphosphate:isopentenyl-diphosphate geranyltrans-transferase_c0	2.5.1.10	-22.53	(1) cpd00113[c0] + (1) cpd00283[c0] -> (1) cpd00012[c0] + (1) cpd00067[c0] + (1) cpd00350[c0]	(1) Isopentenyldiphosphate_c0[c0] + (1) Geranyldiphosphate_c0[c0] -> (1) PPi_c0[c0] + (1) H+_c0[c0] + (1) Farnesyldiphosphate_c0[c0]	rxn01466	GRTT	R02003	Terpenoid backbone biosynthesis	All-Trans-Farnesyl-PP-Biosynthesis|Biosynthesis|Cofactor-Biosynthesis|DITERPENOID-SYN|ERGOSTEROL-SYN-PWY|Energy-Metabolism|GGPP-Biosynthesis|Lipid-Biosynthesis|MONOTERPENOID-SYN|POLYISOPRENSYN-PWY|PWY2OL-4|PWY66-5|Polyprenyl-Biosynthesis|SECONDARY-METABOLITE-BIOSYNTHESIS|Sterol-Biosynthesis|Terpenoid-Biosynthesis
rxn01476_c0	>	c0	3819	2	6-Phospho-D-glucono-1,5-lactone lactonohydrolase_c0	3.1.1.31	-5.48	(1) cpd00001[c0] + (1) cpd00911[c0] -> (1) cpd00067[c0] + (1) cpd00284[c0]	(1) H2O_c0[c0] + (1) 6-phospho-D-glucono-1-5-lactone_c0[c0] -> (1) H+_c0[c0] + (1) 6-Phospho-D-gluconate_c0[c0]	rxn01476	PGL	R02035	Pentose phosphate pathway	C1-COMPOUNDS|Carbohydrates-Degradation|Degradation|Energy-Metabolism|Fermentation|Formaldehyde-Oxidation|GLYCOLYSIS-E-D|OXIDATIVEPENT-PWY|P122-PWY|PENTOSE-P-PWY|Pentose-Phosphate-Cycle|RUMP-PWY|Sugars-And-Polysaccharides|Xylose-Degradation
rxn01480_c0	-	c0	5451	2	3-Hydroxy-2-methylpropanoate:NAD+ oxidoreductase_c0	1.1.1.31, 1.1.1.35	5.22	(1) cpd00003[c0] + (1) cpd00876[c0] <-> (1) cpd00004[c0] + (1) cpd00067[c0] + (1) cpd00287[c0]	(1) NAD_c0[c0] + (1) 3-Hydroxyisobutyrate_c0[c0] <-> (1) NADH_c0[c0] + (1) H+_c0[c0] + (1) 3-Oxo-2-methylpropanoate_c0[c0]	rxn01480	HIBD	R02047
rxn01484_c0	-	c0	2183	2	N-Acetyl-D-glucosamine-6-phosphate amidohydrolase_c0	3.5.1.25	-2	(1) cpd00001[c0] + (1) cpd00293[c0] <-> (1) cpd00029[c0] + (1) cpd00288[c0]	(1) H2O_c0[c0] + (1) N-Acetyl-D-glucosamine 6-phosphate_c0[c0] <-> (1) Acetate_c0[c0] + (1) D-Glucosamine phosphate_c0[c0]	rxn01484	AGDC	R02059	Amino sugar and nucleotide sugar metabolism	AMINE-DEG|CARBOXYLATES-DEG|Carbohydrates-Degradation|Chitin-Degradation|Degradation|GLCMANNANAUT-PWY|GLUAMCAT-PWY|N-Acetylglucosamine-Degradation|P441-PWY|POLYSACCHARIDES-DEG|Polymer-Degradation|SECONDARY-METABOLITE-DEGRADATION|Sugar-Derivatives
rxn01485_c0	-	c0	3615, 3719, 3962, 4294	2	D-Glucosamine 1-phosphate 1,6-phosphomutase_c0	5.4.2.10	0	(1) cpd03671[c0] <-> (1) cpd00288[c0]	(1) D-Glucosamine1-phosphate_c0[c0] <-> (1) D-Glucosamine phosphate_c0[c0]	rxn01485	PGAMT	R02060	Amino sugar and nucleotide sugar metabolism	Biosynthesis|CARBO-BIOSYNTHESIS|Carbohydrates-Biosynthesis|Cell-Structure-Biosynthesis|Cell-Wall-Biosynthesis|Lipopolysaccharide-Biosynthesis|O-Antigen-Biosynthesis|OANTIGEN-PWY|Polyamine-Biosynthesis|SUGAR-NUCLEOTIDES|UDP-NAc-Glucosamine-Biosynthesis|UDPNAGSYN-PWY
rxn01486_c0	>	c0	unidentified	1	trans,trans-Farnesyl-diphosphate:isopentenyl-diphosphate farnesyltranstransferase_c0	2.5.1.29	-22.53	(1) cpd00113[c0] + (1) cpd00350[c0] -> (1) cpd00012[c0] + (1) cpd00067[c0] + (1) cpd00289[c0]	(1) Isopentenyldiphosphate_c0[c0] + (1) Farnesyldiphosphate_c0[c0] -> (1) PPi_c0[c0] + (1) H+_c0[c0] + (1) Geranylgeranyl diphosphate_c0[c0]	rxn01486	FRTT	R02061	Terpenoid backbone biosynthesis	Biosynthesis|Cofactor-Biosynthesis|DITERPENOID-SYN|GGPP-Biosynthesis|Phylloquinone-Biosynthesis|Polyprenyl-Biosynthesis|Quinone-Biosynthesis|SECONDARY-METABOLITE-BIOSYNTHESIS|Terpenoid-Biosynthesis	Gapfilled
rxn01487_c0	>	c0	3734, 4906	2	geranylgeranyl reductase_c0	1.3.1.83	-52.62	(3) cpd00005[c0] + (3) cpd00067[c0] + (1) cpd00289[c0] -> (3) cpd00006[c0] + (1) cpd03214[c0]	(3) NADPH_c0[c0] + (3) H+_c0[c0] + (1) Geranylgeranyl diphosphate_c0[c0] -> (3) NADP_c0[c0] + (1) Phytyl diphosphate_c0[c0]	rxn01487		R02063	Terpenoid backbone biosynthesis		Gapfilled
rxn01489_c0	>	c0	Unknown		Geranylgeranyl-diphosphate:geranylgeranyl-diphosphate geranylgeranyltransferase_c0		-27.33	(2) cpd00289[c0] -> (1) cpd00012[c0] + (1) cpd00067[c0] + (1) cpd02168[c0]	(2) Geranylgeranyl diphosphate_c0[c0] -> (1) PPi_c0[c0] + (1) H+_c0[c0] + (1) Prephytoene diphosphate_c0[c0]	rxn01489		R02065	Carotenoid biosynthesis	Biosynthesis|CAROTENOID-PWY|CAROTENOID-SYN|Lycopene-Biosynthesis|SECONDARY-METABOLITE-BIOSYNTHESIS|TETRATERPENOID-SYN|Terpenoid-Biosynthesis
rxn01506_c0	-	c0	3308	2	N-Acetyl-D-glucosamine 6-phosphate 2-epimerase_c0	5.1.3.9	0	(1) cpd00293[c0] <-> (1) cpd02612[c0]	(1) N-Acetyl-D-glucosamine 6-phosphate_c0[c0] <-> (1) N-Acetylmannosamine 6-phosphate_c0[c0]	rxn01506	AMANAPE	R02087	Amino sugar and nucleotide sugar metabolism	AMINE-DEG|CARBOXYLATES-DEG|Carbohydrates-Degradation|Degradation|GLCMANNANAUT-PWY|P441-PWY|PWY0-1324|Sugars-And-Polysaccharides
rxn01507_c0	>	c0	70, 2131	2	2'-Deoxyadenosine 5'-monophosphate phosphohydrolase_c0	3.1.3.5	7.21	(1) cpd00001[c0] + (1) cpd00294[c0] -> (1) cpd00009[c0] + (1) cpd00438[c0]	(1) H2O_c0[c0] + (1) dAMP_c0[c0] -> (1) Phosphate_c0[c0] + (1) Deoxyadenosine_c0[c0]	rxn01507	NTD6	R02088	Purine metabolism
rxn01509_c0	-	c0	5044	2	ATP:dGMP phosphotransferase_c0	2.7.4.12, 2.7.4.8	9.53	(1) cpd00002[c0] + (1) cpd00067[c0] + (1) cpd00296[c0] <-> (1) cpd00008[c0] + (1) cpd00295[c0]	(1) ATP_c0[c0] + (1) H+_c0[c0] + (1) dGMP_c0[c0] <-> (1) ADP_c0[c0] + (1) dGDP_c0[c0]	rxn01509	DGK1	R02090	Purine metabolism
rxn01510_c0	-	c0	141	2	dGTP:cytidine 5'-phosphotransferase_c0	2.7.1.48	-14.03	(1) cpd00241[c0] + (1) cpd00367[c0] <-> (1) cpd00046[c0] + (1) cpd00067[c0] + (1) cpd00295[c0]	(1) dGTP_c0[c0] + (1) Cytidine_c0[c0] <-> (1) CMP_c0[c0] + (1) H+_c0[c0] + (1) dGDP_c0[c0]	rxn01510		R02091	Pyrimidine metabolism
rxn01512_c0	-	c0	1836	2	ATP:dTDP phosphotransferase_c0	2.7.4.6	0	(1) cpd00002[c0] + (1) cpd00297[c0] <-> (1) cpd00008[c0] + (1) cpd00357[c0]	(1) ATP_c0[c0] + (1) dTDP_c0[c0] <-> (1) ADP_c0[c0] + (1) TTP_c0[c0]	rxn01512	NDPK4	R02093	Pyrimidine metabolism	Biosynthesis|Nucleotide-Biosynthesis|PWY0-166|PYR-NUC-SYN|Pyrimid-Deoxyribonucleot-De-Novo-Biosyn
rxn01513_c0	-	c0	2551	2	ATP:dTMP phosphotransferase_c0	2.7.4.12, 2.7.4.13, 2.7.4.9	9.53	(1) cpd00002[c0] + (1) cpd00067[c0] + (1) cpd00298[c0] <-> (1) cpd00008[c0] + (1) cpd00297[c0]	(1) ATP_c0[c0] + (1) H+_c0[c0] + (1) dTMP_c0[c0] <-> (1) ADP_c0[c0] + (1) dTDP_c0[c0]	rxn01513	CDC8	R02094	Pyrimidine metabolism	Biosynthesis|Metabolic-Clusters|Nucleotide-Biosynthesis|P1-PWY|PUR-NUC-SYN|PWY0-166|PYR-NUC-SYN|Purine-Nucleotides-Salvage|Pyrimid-Deoxyribonucleot-De-Novo-Biosyn
rxn01515_c0	>	c0	141	2	dTTP:cytidine 5'-phosphotransferase_c0	2.7.1.48	-14.03	(1) cpd00357[c0] + (1) cpd00367[c0] -> (1) cpd00046[c0] + (1) cpd00067[c0] + (1) cpd00297[c0]	(1) TTP_c0[c0] + (1) Cytidine_c0[c0] -> (1) CMP_c0[c0] + (1) H+_c0[c0] + (1) dTDP_c0[c0]	rxn01515		R02096	Pyrimidine metabolism
rxn01516_c0	>	c0	141	2	dTTP:uridine 5'-phosphotransferase_c0	2.7.1.48	-14.03	(1) cpd00249[c0] + (1) cpd00357[c0] -> (1) cpd00067[c0] + (1) cpd00091[c0] + (1) cpd00297[c0]	(1) Uridine_c0[c0] + (1) TTP_c0[c0] -> (1) H+_c0[c0] + (1) UMP_c0[c0] + (1) dTDP_c0[c0]	rxn01516		R02097	Pyrimidine metabolism
rxn01517_c0	-	c0	2551	2	ATP:dUMP phosphotransferase_c0	2.7.4.4, 2.7.4.9	9.53	(1) cpd00002[c0] + (1) cpd00067[c0] + (1) cpd00299[c0] <-> (1) cpd00008[c0] + (1) cpd00978[c0]	(1) ATP_c0[c0] + (1) H+_c0[c0] + (1) dUMP_c0[c0] <-> (1) ADP_c0[c0] + (1) dUDP_c0[c0]	rxn01517	URA6_3	R02098	Pyrimidine metabolism
rxn01520_c0	>	c0	3835	2	5,10-Methylenetetrahydrofolate:dUMP C-methyltransferase_c0	2.1.1.45	-15.88	(1) cpd00125[c0] + (1) cpd00299[c0] -> (1) cpd00298[c0] + (1) cpd00330[c0]	(1) 5-10-Methylenetetrahydrofolate_c0[c0] + (1) dUMP_c0[c0] -> (1) dTMP_c0[c0] + (1) Dihydrofolate_c0[c0]	rxn01520	CDC21	R02101	Pyrimidine metabolism|One carbon pool by folate	1CMET2-PWY|Biosynthesis|Cofactor-Biosynthesis|Folate-Biosynthesis|Metabolic-Clusters|Nucleotide-Biosynthesis|P1-PWY|PUR-NUC-SYN|PWY0-166|PYR-NUC-SYN|Purine-Nucleotides-Salvage|Pyrimid-Deoxyribonucleot-De-Novo-Biosyn|Vitamin-Biosynthesis
rxn01521_c0	>	c0	70, 2131	2	2'-Deoxyuridine 5'-monophosphate phosphohydrolase_c0	3.1.3.5	7.21	(1) cpd00001[c0] + (1) cpd00299[c0] -> (1) cpd00009[c0] + (1) cpd00412[c0]	(1) H2O_c0[c0] + (1) dUMP_c0[c0] -> (1) Phosphate_c0[c0] + (1) Deoxyuridine_c0[c0]	rxn01521	NTD1	R02102	Pyrimidine metabolism
rxn01522_c0	>	c0	1664, 1665	2	xanthine:NAD+ oxidoreductase_c0	1.1.1.204, 1.17.1.4	-10.77	(1) cpd00001[c0] + (1) cpd00003[c0] + (1) cpd00309[c0] -> (1) cpd00004[c0] + (1) cpd00067[c0] + (1) cpd00300[c0]	(1) H2O_c0[c0] + (1) NAD_c0[c0] + (1) XAN_c0[c0] -> (1) NADH_c0[c0] + (1) H+_c0[c0] + (1) Urate_c0[c0]	rxn01522	XAND	R02103	Purine metabolism	ALKALOIDS|AROMATIC-COMPOUNDS-DEGRADATION|Adenosine-Nucleotides-Degradation|Biosynthesis|CAFFEINE|Degradation|Guanosine-Nucleotides-Degradation|N-CONTAINING-SECONDARY-CMPD-DEG|NUCLEO-DEG|P164-PWY|P165-PWY|Polyamine-Biosynthesis|Purine-Degradation|SALVADEHYPOX-PWY|SECONDARY-METABOLITE-DEGRADATION|URSIN-PWY|Urate-Degradation
rxn01537_c0	>	c0	2782	2	Thiamin hydrolase_c0	3.5.99.2	-3.67	(1) cpd00001[c0] + (1) cpd00305[c0] -> (1) cpd00067[c0] + (1) cpd00939[c0] + (1) cpd02636[c0]	(1) H2O_c0[c0] + (1) Thiamin_c0[c0] -> (1) H+_c0[c0] + (1) Toxopyrimidine_c0[c0] + (1) 4-Methyl-5--2-hydroxyethyl-thiazole_c0[c0]	rxn01537	TMN	R02133	Thiamine metabolism
rxn01544_c0	<	c0	5082	2	XMP:pyrophosphate phosphoribosyltransferase_c0	2.4.2.22	12.54	(1) cpd00012[c0] + (1) cpd00067[c0] + (1) cpd00497[c0] <- (1) cpd00103[c0] + (1) cpd00309[c0]	(1) PPi_c0[c0] + (1) H+_c0[c0] + (1) XMP_c0[c0] <- (1) PRPP_c0[c0] + (1) XAN_c0[c0]	rxn01544	XPPT	R02142	Purine metabolism	Biosynthesis|Nucleotide-Biosynthesis|PUR-NUC-SYN|Purine-Nucleotides-Salvage|SALVPURINE2-PWY
rxn01545_c0	-	c0	4264	2	Xanthosine ribohydrolase_c0	3.2.2.1	-0.73	(1) cpd00001[c0] + (1) cpd01217[c0] <-> (1) cpd00105[c0] + (1) cpd00309[c0]	(1) H2O_c0[c0] + (1) Xanthosine_c0[c0] <-> (1) D-Ribose_c0[c0] + (1) XAN_c0[c0]	rxn01545	PNS4	R02143	Purine metabolism
rxn01575_c0	-	c0	3576	2	L-Isoleucine:2-oxoglutarate aminotransferase_c0	2.6.1.42	0	(1) cpd00024[c0] + (1) cpd00322[c0] <-> (1) cpd00023[c0] + (1) cpd00508[c0]	(1) 2-Oxoglutarate_c0[c0] + (1) L-Isoleucine_c0[c0] <-> (1) L-Glutamate_c0[c0] + (1) 3MOP_c0[c0]	rxn01575	BAT2_1	R02199	Valine, leucine and isoleucine degradation|Valine, leucine and isoleucine biosynthesis|Glucosinolate biosynthesis	Amino-Acid-Biosynthesis|Amino-Acid-Degradation|BRANCHED-CHAIN-AA-SYN-PWY|Biosynthesis|Degradation|GLYCINE-SYN|ILEUDEG-PWY|ILEUSYN-PWY|IND-AMINO-ACID-SYN|ISOLEUCINE-DEG|ISOLEUCINE-SYN|THREOCAT-PWY|THREONINE-DEG
rxn01602_c0	-	c0	5090	2	dihydrofolate:NADP+ oxidoreductase_c0	1.5.1.3	-2.94	(1) cpd00006[c0] + (1) cpd00330[c0] <-> (1) cpd00005[c0] + (1) cpd00067[c0] + (1) cpd00393[c0]	(1) NADP_c0[c0] + (1) Dihydrofolate_c0[c0] <-> (1) NADPH_c0[c0] + (1) H+_c0[c0] + (1) Folate_c0[c0]	rxn01602	DHFOR2	R02236	One carbon pool by folate|Folate biosynthesis
rxn01603_c0	>	c0	1375	2	7,8-dihydropteroate:L-glutamate ligase (ADP-forming)_c0	6.3.2.12	-6.35	(1) cpd00002[c0] + (1) cpd00023[c0] + (1) cpd00683[c0] -> (1) cpd00008[c0] + (1) cpd00009[c0] + (1) cpd00067[c0] + (1) cpd00330[c0]	(1) ATP_c0[c0] + (1) L-Glutamate_c0[c0] + (1) Dihydropteroate_c0[c0] -> (1) ADP_c0[c0] + (1) Phosphate_c0[c0] + (1) H+_c0[c0] + (1) Dihydrofolate_c0[c0]	rxn01603	DHFS	R02237	Folate biosynthesis	1CMET2-PWY|ALL-CHORISMATE-PWY|Biosynthesis|Cofactor-Biosynthesis|FOLSYN-PWY|Folate-Biosynthesis|Vitamin-Biosynthesis
rxn01629_c0	-	c0	3342	2	(S)-4-Amino-5-oxopentanoate 4,5-aminomutase_c0	5.4.3.8	1.46	(1) cpd00338[c0] <-> (1) cpd02345[c0]	(1) 5-Aminolevulinate_c0[c0] <-> (1) L-Glutamate1-semialdehyde_c0[c0]	rxn01629	G1SAT	R02272	Porphyrin and chlorophyll metabolism	Biosynthesis|Cofactor-Biosynthesis|HEME-SYN|Porphyrin-Compounds-Biosynthesis|Tetrapyrrole-Biosynthesis
rxn01636_c0	-	c0	5238	2	N2-Acetyl-L-ornithine:L-glutamate N-acetyltransferase_c0	2.3.1.35	0	(1) cpd00023[c0] + (1) cpd00342[c0] <-> (1) cpd00064[c0] + (1) cpd00477[c0]	(1) L-Glutamate_c0[c0] + (1) N-Acetylornithine_c0[c0] <-> (1) Ornithine_c0[c0] + (1) N-Acetyl-L-glutamate_c0[c0]	rxn01636		R02282	Arginine and proline metabolism	ARGININE-SYN|ARGSYNBSUB-PWY|Amino-Acid-Biosynthesis|Biosynthesis|IND-AMINO-ACID-SYN
rxn01637_c0	-	c0	3145	2	N2-Acetyl-L-ornithine:2-oxoglutarate aminotransferase_c0	2.6.1.11	-1	(1) cpd00024[c0] + (1) cpd00342[c0] <-> (1) cpd00023[c0] + (1) cpd00918[c0]	(1) 2-Oxoglutarate_c0[c0] + (1) N-Acetylornithine_c0[c0] <-> (1) L-Glutamate_c0[c0] + (1) 2-Acetamido-5-oxopentanoate_c0[c0]	rxn01637	ACOTA	R02283	Arginine and proline metabolism	ARG+POLYAMINE-SYN|ARGININE-SYN|ARGSYN-PWY|ARGSYNBSUB-PWY|Amino-Acid-Biosynthesis|Biosynthesis|GLUTORN-PWY|IND-AMINO-ACID-SYN|Other-Amino-Acid-Biosynthesis|Polyamine-Biosynthesis
rxn01643_c0	<	c0	2360	2	L-Aspartate-4-semialdehyde:NADP+ oxidoreductase (phosphorylating)_c0	1.2.1.11	-9.89	(1) cpd00006[c0] + (1) cpd00009[c0] + (1) cpd00346[c0] <- (1) cpd00005[c0] + (1) cpd00067[c0] + (1) cpd01977[c0]	(1) NADP_c0[c0] + (1) Phosphate_c0[c0] + (1) L-Aspartate4-semialdehyde_c0[c0] <- (1) NADPH_c0[c0] + (1) H+_c0[c0] + (1) 4-Phospho-L-aspartate_c0[c0]	rxn01643	ASAD	R02291	Glycine, serine and threonine metabolism|Cysteine and methionine metabolism|Lysine biosynthesis	Amino-Acid-Biosynthesis|Biosynthesis|DAPLYSINESYN-PWY|HOMOSERSYN-PWY|IND-AMINO-ACID-SYN|ISOLEUCINE-SYN|LYSINE-SYN|MET-SAM-PWY|METHIONINE-SYN|METSYN-PWY|Other-Amino-Acid-Biosynthesis|P101-PWY|P4-PWY|PWY0-781|Polyamine-Biosynthesis|Spermidine-Biosynthesis|THREONINE-BIOSYNTHESIS|THRESYN-PWY
rxn01644_c0	>	c0	2361	2	L-Aspartate-4-semialdehyde hydro-lyase (adding pyruvate and cyclizing)_c0	4.2.1.52, 4.3.3.7	-30.86	(1) cpd00020[c0] + (1) cpd00346[c0] -> (2) cpd00001[c0] + (1) cpd00067[c0] + (1) cpd02120[c0]	(1) Pyruvate_c0[c0] + (1) L-Aspartate4-semialdehyde_c0[c0] -> (2) H2O_c0[c0] + (1) H+_c0[c0] + (1) Dihydrodipicolinate_c0[c0]	rxn01644	DHDPS	R02292	Lysine biosynthesis	Amino-Acid-Biosynthesis|Biosynthesis|DAPLYSINESYN-PWY|IND-AMINO-ACID-SYN|LYSINE-SYN|P4-PWY|PWY0-781
rxn01652_c0	-	c0	1301	2	S-Aminomethyldihydrolipoylprotein:(6S)-tetrahydrofolate aminomethyltransferase (ammonia-forming)_c0	2.1.2.10	-1.41	(1) cpd00001[c0] + (1) cpd00347[c0] <-> (1) cpd00067[c0] + (1) cpd02197[c0]	(1) H2O_c0[c0] + (1) 5-10-Methenyltetrahydrofolate_c0[c0] <-> (1) H+_c0[c0] + (1) 5-Formyltetrahydrofolate_c0[c0]	rxn01652	FOMETR	R02300	One carbon pool by folate	Biosynthesis|Cofactor-Biosynthesis|Folate-Biosynthesis|Vitamin-Biosynthesis
rxn01653_c0	>	c0	4785	2	5-Formyltetrahydrofolate cyclo-ligase (ADP-forming)_c0	6.3.3.2	-8.22	(1) cpd00002[c0] + (1) cpd02197[c0] -> (1) cpd00008[c0] + (1) cpd00009[c0] + (1) cpd00347[c0]	(1) ATP_c0[c0] + (1) 5-Formyltetrahydrofolate_c0[c0] -> (1) ADP_c0[c0] + (1) Phosphate_c0[c0] + (1) 5-10-Methenyltetrahydrofolate_c0[c0]	rxn01653	FTHFCL	R02301	One carbon pool by folate	Biosynthesis|Cofactor-Biosynthesis|Folate-Biosynthesis|Vitamin-Biosynthesis
rxn01669_c0	-	c0	4780	2	Nicotinamide-D-ribonucleotide amidohydrolase_c0	3.5.1.42	-4.72	(1) cpd00001[c0] + (1) cpd00355[c0] <-> (1) cpd00013[c0] + (1) cpd00873[c0]	(1) H2O_c0[c0] + (1) Nicotinamide ribonucleotide_c0[c0] <-> (1) NH3_c0[c0] + (1) Nicotinate ribonucleotide_c0[c0]	rxn01669		R02322	Nicotinate and nicotinamide metabolism	Biosynthesis|Cofactor-Biosynthesis|NAD-Metabolism|NAD-SYN|PYRIDNUCSAL-PWY
rxn01670_c0	>	c0	70, 2131	2	Nicotinamide ribonucleotide phosphohydrolase_c0	3.1.3.5	7.21	(1) cpd00001[c0] + (1) cpd00355[c0] -> (1) cpd00009[c0] + (1) cpd02016[c0]	(1) H2O_c0[c0] + (1) Nicotinamide ribonucleotide_c0[c0] -> (1) Phosphate_c0[c0] + (1) N-Ribosylnicotinamide_c0[c0]	rxn01670	NIRP	R02323	Nicotinate and nicotinamide metabolism	Biosynthesis|Cofactor-Biosynthesis|NAD-BIOSYNTHESIS-II|NAD-Metabolism|NAD-SYN
rxn01672_c0	>	c0	3834	2	dCTP aminohydrolase_c0	3.5.4.13	-5.14	(1) cpd00001[c0] + (1) cpd00067[c0] + (1) cpd00356[c0] -> (1) cpd00013[c0] + (1) cpd00358[c0]	(1) H2O_c0[c0] + (1) H+_c0[c0] + (1) dCTP_c0[c0] -> (1) NH3_c0[c0] + (1) dUTP_c0[c0]	rxn01672	DCD1_2	R02325	Pyrimidine metabolism	Biosynthesis|Nucleotide-Biosynthesis|PWY0-166|PYR-NUC-SYN|Pyrimid-Deoxyribonucleot-De-Novo-Biosyn
rxn01673_c0	-	c0	1836	2	ATP:dCDP phosphotransferase_c0	2.7.4.6	0	(1) cpd00002[c0] + (1) cpd00533[c0] <-> (1) cpd00008[c0] + (1) cpd00356[c0]	(1) ATP_c0[c0] + (1) dCDP_c0[c0] <-> (1) ADP_c0[c0] + (1) dCTP_c0[c0]	rxn01673	NDPK7	R02326	Pyrimidine metabolism	Biosynthesis|Nucleotide-Biosynthesis|PWY0-166|PYR-NUC-SYN|Pyrimid-Deoxyribonucleot-De-Novo-Biosyn
rxn01674_c0	-	c0	141	2	dCTP:uridine 5'-phosphotransferase_c0	2.7.1.48	-14.03	(1) cpd00249[c0] + (1) cpd00356[c0] <-> (1) cpd00067[c0] + (1) cpd00091[c0] + (1) cpd00533[c0]	(1) Uridine_c0[c0] + (1) dCTP_c0[c0] <-> (1) H+_c0[c0] + (1) UMP_c0[c0] + (1) dCDP_c0[c0]	rxn01674		R02327	Pyrimidine metabolism
rxn01675_c0	>	c0	1979	2	dTTP:alpha-D-glucose-1-phosphate thymidylyltransferase_c0	2.7.7.24	1.07	(1) cpd00089[c0] + (1) cpd00357[c0] -> (1) cpd00012[c0] + (1) cpd00626[c0]	(1) Glucose-1-phosphate_c0[c0] + (1) TTP_c0[c0] -> (1) PPi_c0[c0] + (1) dTDPglucose_c0[c0]	rxn01675	G1PTMT	R02328	Streptomycin biosynthesis|Polyketide sugar unit biosynthesis	Antibiotic-Biosynthesis|Biosynthesis|CARBO-BIOSYNTHESIS|Carbohydrates-Biosynthesis|Cell-Structure-Biosynthesis|Cell-Wall-Biosynthesis|DTDPRHAMSYN-PWY|ECASYN-PWY|Lipopolysaccharide-Biosynthesis|O-Antigen-Biosynthesis|OANTIGEN-PWY|Rhamnose-Biosynthesis|SECONDARY-METABOLITE-BIOSYNTHESIS|SUGAR-NUCLEOTIDES
rxn01678_c0	-	c0	1836	2	ATP:dUDP phosphotransferase_c0	2.7.4.6	0	(1) cpd00002[c0] + (1) cpd00978[c0] <-> (1) cpd00008[c0] + (1) cpd00358[c0]	(1) ATP_c0[c0] + (1) dUDP_c0[c0] <-> (1) ADP_c0[c0] + (1) dUTP_c0[c0]	rxn01678	NDPK6	R02331	Pyrimidine metabolism	Biosynthesis|Nucleotide-Biosynthesis|PWY0-166|PYR-NUC-SYN|Pyrimid-Deoxyribonucleot-De-Novo-Biosyn
rxn01679_c0	-	c0	1836	2	dUTP:uridine 5'-phosphotransferase_c0	2.7.4.6	-14.03	(1) cpd00249[c0] + (1) cpd00358[c0] <-> (1) cpd00067[c0] + (1) cpd00091[c0] + (1) cpd00978[c0]	(1) Uridine_c0[c0] + (1) dUTP_c0[c0] <-> (1) H+_c0[c0] + (1) UMP_c0[c0] + (1) dUDP_c0[c0]	rxn01679		R02332	Pyrimidine metabolism
rxn01682_c0	-	c0	304, 2157	2	(1S,2R)-1-C-(indol-3-yl)glycerol 3-phosphate D-glyceraldehyde-3-phosphate-lyase_c0	4.1.2.8, 4.2.1.20	2.78	(1) cpd02210[c0] <-> (1) cpd00102[c0] + (1) cpd00359[c0]	(1) Indoleglycerol phosphate_c0[c0] <-> (1) Glyceraldehyde3-phosphate_c0[c0] + (1) indol_c0[c0]	rxn01682	TRPS3r	R02340	Phenylalanine, tyrosine and tryptophan biosynthesis|Benzoxazinoid biosynthesis	ALL-CHORISMATE-PWY|Amino-Acid-Biosynthesis|Auxin-Biosynthesis|Biosynthesis|COMPLETE-ARO-PWY|HORMONE-SYN|IND-AMINO-ACID-SYN|Plant-Hormone-Biosynthesis|SECONDARY-METABOLITE-BIOSYNTHESIS|TRPSYN-PWY|TRYPTOPHAN-BIOSYNTHESIS
rxn01705_c0	-	c0	141	2	dCTP:cytidine 5'-phosphotransferase_c0	2.7.1.48	-14.03	(1) cpd00356[c0] + (1) cpd00367[c0] <-> (1) cpd00046[c0] + (1) cpd00067[c0] + (1) cpd00533[c0]	(1) dCTP_c0[c0] + (1) Cytidine_c0[c0] <-> (1) CMP_c0[c0] + (1) H+_c0[c0] + (1) dCDP_c0[c0]	rxn01705		R02371	Pyrimidine metabolism
rxn01706_c0	-	c0	141	2	dUTP:cytidine 5'-phosphotransferase_c0	2.7.1.48	-14.03	(1) cpd00358[c0] + (1) cpd00367[c0] <-> (1) cpd00046[c0] + (1) cpd00067[c0] + (1) cpd00978[c0]	(1) dUTP_c0[c0] + (1) Cytidine_c0[c0] <-> (1) CMP_c0[c0] + (1) H+_c0[c0] + (1) dUDP_c0[c0]	rxn01706		R02372	Pyrimidine metabolism
rxn01710_c0	-	c0	659, 2170	2	Propane-1,3-diol:NAD+ 1-oxidoreductase_c0	1.1.1.1	5.22	(1) cpd00004[c0] + (1) cpd00067[c0] + (1) cpd00371[c0] <-> (1) cpd00003[c0] + (1) cpd03559[c0]	(1) NADH_c0[c0] + (1) H+_c0[c0] + (1) Propanal_c0[c0] <-> (1) NAD_c0[c0] + (1) Optal_c0[c0]	rxn01710	ALCD2z	R02377	Glycerolipid metabolism	Alcohol-Degradation|Degradation
rxn01715_c0	>	c0	3591, 3592	2	Tyramine:oxygen oxidoreductase(deaminating)(flavin-containing)_c0	1.4.3.21, 1.4.3.4, 1.4.3.6, 1.4.9.2, 1.4.99.4	-24.02	(1) cpd00001[c0] + (1) cpd00007[c0] + (1) cpd00374[c0] -> (1) cpd00013[c0] + (1) cpd00025[c0] + (1) cpd02361[c0]	(1) H2O_c0[c0] + (1) O2_c0[c0] + (1) Tyramine_c0[c0] -> (1) NH3_c0[c0] + (1) H2O2_c0[c0] + (1) 4-Hydroxyphenylacetaldehyde_c0[c0]	rxn01715		R02382	Tyrosine metabolism
rxn01739_c0	>	c0	4761	2	ATP:shikimate 3-phosphotransferase_c0	2.7.1.71	-14.03	(1) cpd00002[c0] + (1) cpd00383[c0] -> (1) cpd00008[c0] + (1) cpd00067[c0] + (1) cpd02030[c0]	(1) ATP_c0[c0] + (1) Shikimate_c0[c0] -> (1) ADP_c0[c0] + (1) H+_c0[c0] + (1) 3-phosphoshikimate_c0[c0]	rxn01739	ARO1_4	R02412	Phenylalanine, tyrosine and tryptophan biosynthesis	ALL-CHORISMATE-PWY|ARO-PWY|AROMATIC-COMPOUNDS-BIOSYN|Amino-Acid-Biosynthesis|Biosynthesis|COMPLETE-ARO-PWY|Chorismate-Biosynthesis
rxn01740_c0	-	c0	1434	2	Shikimate:NADP+ 3-oxidoreductase_c0	1.1.1.25	0.75	(1) cpd00006[c0] + (1) cpd00383[c0] <-> (1) cpd00005[c0] + (1) cpd00067[c0] + (1) cpd01716[c0]	(1) NADP_c0[c0] + (1) Shikimate_c0[c0] <-> (1) NADPH_c0[c0] + (1) H+_c0[c0] + (1) 3-Dehydroshikimate_c0[c0]	rxn01740	ARO1_3	R02413	Phenylalanine, tyrosine and tryptophan biosynthesis	ALL-CHORISMATE-PWY|ARO-PWY|AROMATIC-COMPOUNDS-BIOSYN|Amino-Acid-Biosynthesis|Biosynthesis|COMPLETE-ARO-PWY|Chorismate-Biosynthesis
rxn01790_c0	-	c0	1624	2	(R)-Pantoate:NADP+ 2-oxidoreductase_c0	1.1.1.169	6.22	(1) cpd00006[c0] + (1) cpd00408[c0] <-> (1) cpd00005[c0] + (1) cpd00067[c0] + (1) cpd00712[c0]	(1) NADP_c0[c0] + (1) Pantoate_c0[c0] <-> (1) NADPH_c0[c0] + (1) H+_c0[c0] + (1) 2-Dehydropantoate_c0[c0]	rxn01790	DPR	R02472	Pantothenate and CoA biosynthesis	Biosynthesis|CoA-Biosynthesis|Cofactor-Biosynthesis|PANTO-PWY|PANTOSYN-PWY|Pantothenate-Biosynthesis|Vitamin-Biosynthesis
rxn01791_c0	>	c0	3792	2	(R)-Pantoate:beta-alanine ligase (AMP-forming)_c0	6.3.2.1	-26.84	(1) cpd00002[c0] + (1) cpd00085[c0] + (1) cpd00408[c0] -> (1) cpd00012[c0] + (1) cpd00018[c0] + (2) cpd00067[c0] + (1) cpd00644[c0]	(1) ATP_c0[c0] + (1) beta-Alanine_c0[c0] + (1) Pantoate_c0[c0] -> (1) PPi_c0[c0] + (1) AMP_c0[c0] + (2) H+_c0[c0] + (1) PAN_c0[c0]	rxn01791	PANTS	R02473	beta-Alanine metabolism|Pantothenate and CoA biosynthesis	Biosynthesis|CoA-Biosynthesis|Cofactor-Biosynthesis|PANTO-PWY|PANTOSYN-PWY|Pantothenate-Biosynthesis|Vitamin-Biosynthesis
rxn01802_c0	>	c0	251	2	Glutaryl-CoA:(acceptor) 2,3-oxidoreductase (decarboxylating)_c0	1.3.99.7	2.33	(1) cpd00015[c0] + (1) cpd00067[c0] + (1) cpd00413[c0] -> (1) cpd00011[c0] + (1) cpd00650[c0] + (1) cpd00982[c0]	(1) FAD_c0[c0] + (1) H+_c0[c0] + (1) Glutaryl-CoA_c0[c0] -> (1) CO2_c0[c0] + (1) Crotonyl-CoA_c0[c0] + (1) FADH2_c0[c0]	rxn01802	GLTCOAD	R02487	Fatty acid degradation
rxn01827_c0	>	c0	699	2	4-Hydroxyphenylpyruvate:oxygen oxidoreductase (hydroxylating,decarboxylating)_c0	1.13.11.27	-109.72	(1) cpd00007[c0] + (1) cpd00868[c0] -> (1) cpd00011[c0] + (1) cpd00426[c0]	(1) O2_c0[c0] + (1) p-hydroxyphenylpyruvate_c0[c0] -> (1) CO2_c0[c0] + (1) Homogentisate_c0[c0]	rxn01827	34HPPOR	R02521	Ubiquinone and other terpenoid-quinone biosynthesis|Tyrosine metabolism	Amino-Acid-Degradation|Biosynthesis|Cofactor-Biosynthesis|Degradation|Plastoquinone-Biosynthesis|Quinone-Biosynthesis|TYRFUMCAT-PWY|TYROSINE-DEG|Vitamin-Biosynthesis
rxn01833_c0	>	c0	3591, 3592	2	aminoacetone:oxygen oxidoreductase(deaminating)_c0	1.4.3.21, 1.4.3.4	-21.56	(1) cpd00001[c0] + (1) cpd00007[c0] + (1) cpd01298[c0] -> (1) cpd00013[c0] + (1) cpd00025[c0] + (1) cpd00428[c0]	(1) H2O_c0[c0] + (1) O2_c0[c0] + (1) Aminoacetone_c0[c0] -> (1) NH3_c0[c0] + (1) H2O2_c0[c0] + (1) 2-Oxopropanal_c0[c0]	rxn01833		R02529	Glycine, serine and threonine metabolism	Amino-Acid-Biosynthesis|Amino-Acid-Degradation|Biosynthesis|Degradation|GLYCINE-SYN|IND-AMINO-ACID-SYN|THRDLCTCAT-PWY|THREOCAT-PWY|THREONINE-DEG
rxn01834_c0	-	c0	4541	2	(R)-S-Lactoylglutathione methylglyoxal-lyase (isomerizing)_c0	4.4.1.5	10.27	(1) cpd02182[c0] <-> (1) cpd00042[c0] + (1) cpd00428[c0]	(1) (R) -S-Lactoylglutathione_c0[c0] <-> (1) GSH_c0[c0] + (1) 2-Oxopropanal_c0[c0]	rxn01834	GLO1	R02530	Pyruvate metabolism	Aldehyde-Degradation|Degradation|Detoxification|METHGLYUT-PWY|Methylglyoxal-Detoxification
rxn01851_c0	>	c0	2368	2	4-aminobutanal:NAD+ 1-oxidoreductase_c0	1.2.1.-, 1.2.1.19, 1.2.1.3	-9.8	(1) cpd00001[c0] + (1) cpd00003[c0] + (1) cpd00434[c0] -> (1) cpd00004[c0] + (2) cpd00067[c0] + (1) cpd00281[c0]	(1) H2O_c0[c0] + (1) NAD_c0[c0] + (1) 4-Aminobutanal_c0[c0] -> (1) NADH_c0[c0] + (2) H+_c0[c0] + (1) GABA_c0[c0]	rxn01851	ABUTD	R02549	Arginine and proline metabolism|beta-Alanine metabolism	AMINE-DEG|ARGDEG-PWY|ARGININE-DEG|Amino-Acid-Degradation|Degradation|ORNARGDEG-PWY|ORNDEG-PWY|PUTDEG-PWY|Putrescine-Degradation
rxn01858_c0	>	c0	627, 4502, 4503	2	Deoxyadenosine aminohydrolase_c0	3.5.4.4	-8.48	(1) cpd00001[c0] + (1) cpd00067[c0] + (1) cpd00438[c0] -> (1) cpd00013[c0] + (1) cpd03279[c0]	(1) H2O_c0[c0] + (1) H+_c0[c0] + (1) Deoxyadenosine_c0[c0] -> (1) NH3_c0[c0] + (1) Deoxyinosine_c0[c0]	rxn01858	AAH1_2	R02556	Purine metabolism	Degradation|NUCLEO-DEG|PWY0-1297
rxn01870_c0	-	c0	649, 1365, 3843, 5444	2	D-Fructose 1-phosphate D-glyceraldehyde-3-phosphate-lyase_c0	4.1.2.13	4.31	(1) cpd00802[c0] <-> (1) cpd00095[c0] + (1) cpd00448[c0]	(1) D-fructose-1-phosphate_c0[c0] <-> (1) Glycerone-phosphate_c0[c0] + (1) D-Glyceraldehyde_c0[c0]	rxn01870	FBA2	R02568	Fructose and mannose metabolism	Carbohydrates-Degradation|Degradation|PWY66-373|SUCROSE-DEG|Sugars-And-Polysaccharides
rxn01871_c0	<	c0	1221	2	acetyl-CoA:enzyme N6-(dihydrolipoyl)lysine S-acetyltransferase_c0	2.3.1.12	0	(1) cpd00022[c0] + (1) cpd00449[c0] <- (1) cpd00010[c0] + (1) cpd00836[c0]	(1) Acetyl-CoA_c0[c0] + (1) Dihydrolipoamide_c0[c0] <- (1) CoA_c0[c0] + (1) S-Acetyldihydrolipoamide_c0[c0]	rxn01871		R02569	Glycolysis / Gluconeogenesis|Citrate cycle (TCA cycle)|Pyruvate metabolism
rxn01917_c0	-	c0	4762	2	ATP:N-acetyl-L-glutamate 5-phosphotransferase_c0	2.7.2.8	-6.9	(1) cpd00002[c0] + (1) cpd00477[c0] <-> (1) cpd00008[c0] + (1) cpd02552[c0]	(1) ATP_c0[c0] + (1) N-Acetyl-L-glutamate_c0[c0] <-> (1) ADP_c0[c0] + (1) n-acetylglutamyl-phosphate_c0[c0]	rxn01917	ACGK	R02649	Arginine and proline metabolism	ARG+POLYAMINE-SYN|ARGININE-SYN|ARGSYN-PWY|ARGSYNBSUB-PWY|Amino-Acid-Biosynthesis|Biosynthesis|GLUTORN-PWY|IND-AMINO-ACID-SYN|Other-Amino-Acid-Biosynthesis|Polyamine-Biosynthesis
rxn01961_c0	>	c0	70, 2131	2	Xanthosine 5'-phosphate phosphohydrolase_c0	3.1.3.5	7.21	(1) cpd00001[c0] + (1) cpd00497[c0] -> (1) cpd00009[c0] + (1) cpd01217[c0]	(1) H2O_c0[c0] + (1) XMP_c0[c0] -> (1) Phosphate_c0[c0] + (1) Xanthosine_c0[c0]	rxn01961	NTD10	R02719	Purine metabolism	AROMATIC-COMPOUNDS-DEGRADATION|Adenosine-Nucleotides-Degradation|Biosynthesis|Degradation|NUCLEO-DEG|P165-PWY|Polyamine-Biosynthesis|Purine-Degradation|URSIN-PWY|Urate-Degradation
rxn01962_c0	>	c0	4295	2	XTP pyrophosphohydrolase_c0	3.6.1.-, 3.6.1.19, 3.6.1.66	-27.3	(1) cpd00001[c0] + (1) cpd00530[c0] -> (1) cpd00012[c0] + (2) cpd00067[c0] + (1) cpd00497[c0]	(1) H2O_c0[c0] + (1) XTP_c0[c0] -> (1) PPi_c0[c0] + (2) H+_c0[c0] + (1) XMP_c0[c0]	rxn01962	NTPP11	R02720	Purine metabolism
rxn01964_c0	>	c0	304, 2157	2	L-serine hydro-lyase [adding 1-C-(indol-3-yl)glycerol 3-phosphate; L-tryptophan and glyceraldehyde-3-phosphate-forming]_c0	4.2.1.20	-9.17	(1) cpd00054[c0] + (1) cpd02210[c0] -> (1) cpd00001[c0] + (1) cpd00065[c0] + (1) cpd00102[c0]	(1) L-Serine_c0[c0] + (1) Indoleglycerol phosphate_c0[c0] -> (1) H2O_c0[c0] + (1) L-Tryptophan_c0[c0] + (1) Glyceraldehyde3-phosphate_c0[c0]	rxn01964	TRPS1r	R02722	Glycine, serine and threonine metabolism|Phenylalanine, tyrosine and tryptophan biosynthesis
rxn01966_c0	-	c0	2029	2	alpha,alpha-Trehalose:orthophosphate beta-D-glucosyltransferase_c0	2.4.1.64	-10.33	(1) cpd00009[c0] + (1) cpd00794[c0] <-> (1) cpd00027[c0] + (1) cpd00501[c0]	(1) Phosphate_c0[c0] + (1) TRHL_c0[c0] <-> (1) D-Glucose_c0[c0] + (1) beta-D-Glucose 1-phosphate_c0[c0]	rxn01966		R02727	Starch and sucrose metabolism
rxn01967_c0	-	c0	535, 1045	2	beta-D-Glucose 1-phosphate 1,6-phosphomutase_c0	5.4.2.6	0	(1) cpd00501[c0] <-> (1) cpd00863[c0]	(1) beta-D-Glucose 1-phosphate_c0[c0] <-> (1) beta-D-Glucose 6-phosphate_c0[c0]	rxn01967	PGMT_B	R02728	Starch and sucrose metabolism	Activation-Inactivation-Interconversion|Biosynthesis|CARBO-BIOSYNTHESIS|Carbohydrates-Biosynthesis|Carbohydrates-Degradation|Degradation|GALACTOSE-DEGRADATION|Interconversion|MALTOSECAT-PWY|SUGAR-NUCLEOTIDES|Sugars-And-Polysaccharides|Trehalose-Degradation
rxn01974_c0	-	c0	4173	2	LL-2,6-Diaminoheptanedioate 2-epimerase_c0	5.1.1.7	0	(1) cpd00504[c0] <-> (1) cpd00516[c0]	(1) LL-2,6-Diaminopimelate_c0[c0] <-> (1) meso-2,6-Diaminopimelate_c0[c0]	rxn01974	DAPE	R02735	Lysine biosynthesis	Amino-Acid-Biosynthesis|Biosynthesis|DAPLYSINESYN-PWY|IND-AMINO-ACID-SYN|LYSINE-SYN|P4-PWY|PWY0-781
rxn01987_c0	-	c0	3619, 4837	2	R02750_c0	2.7.1.15	14.03	(1) cpd00008[c0] + (1) cpd00067[c0] + (1) cpd00510[c0] <-> (1) cpd00002[c0] + (1) cpd01242[c0]	(1) ADP_c0[c0] + (1) H+_c0[c0] + (1) deoxyribose-5-phosphate_c0[c0] <-> (1) ATP_c0[c0] + (1) Thyminose_c0[c0]	rxn01987	DRBK	R02750	Pentose phosphate pathway
rxn01997_c0	>	c0	1255	2	dTDPglucose 4,6-hydro-lyase_c0	4.2.1.46	-13.9	(1) cpd00626[c0] -> (1) cpd00001[c0] + (1) cpd00521[c0]	(1) dTDPglucose_c0[c0] -> (1) H2O_c0[c0] + (1) dTDP-4-oxo-6-deoxy-D-glucose_c0[c0]	rxn01997	TDPGDH	R06513	Streptomycin biosynthesis|Polyketide sugar unit biosynthesis|Biosynthesis of vancomycin group antibiotics	Antibiotic-Biosynthesis|Biosynthesis|CARBO-BIOSYNTHESIS|Carbohydrates-Biosynthesis|Cell-Structure-Biosynthesis|Cell-Wall-Biosynthesis|DTDPRHAMSYN-PWY|ECASYN-PWY|Lipopolysaccharide-Biosynthesis|O-Antigen-Biosynthesis|OANTIGEN-PWY|Rhamnose-Biosynthesis|SECONDARY-METABOLITE-BIOSYNTHESIS|SUGAR-NUCLEOTIDES
rxn02000_c0	-	c0	15, 1981, 4535, 5225	2	dTDP-4-dehydro-6-deoxy-D-glucose 3,5-epimerase_c0	5.1.3.13	0	(1) cpd00521[c0] <-> (1) cpd00522[c0]	(1) dTDP-4-oxo-6-deoxy-D-glucose_c0[c0] <-> (1) dTDP-4-oxo-L-rhamnose_c0[c0]	rxn02000	TDPDRE	R06514	Streptomycin biosynthesis|Polyketide sugar unit biosynthesis
rxn02003_c0	-	c0	1653, 1980	2	dTDP-6-deoxy-L-mannose:NADP+ 4-oxidoreductase_c0	1.1.1.133	2.3	(1) cpd00006[c0] + (1) cpd02113[c0] <-> (1) cpd00005[c0] + (1) cpd00067[c0] + (1) cpd00522[c0]	(1) NADP_c0[c0] + (1) dTDP-rhamnose_c0[c0] <-> (1) NADPH_c0[c0] + (1) H+_c0[c0] + (1) dTDP-4-oxo-L-rhamnose_c0[c0]	rxn02003	TDPDRR	R02777	Streptomycin biosynthesis|Polyketide sugar unit biosynthesis
rxn02007_c0	>	c0	2023	2	2,4,6/3,5-Pentahydroxycyclohexanone hydro-lyase_c0	4.2.1.44	-7.83	(1) cpd00524[c0] -> (1) cpd00001[c0] + (1) cpd02631[c0]	(1) 2-Inosose_c0[c0] -> (1) H2O_c0[c0] + (1) DKDI_c0[c0]	rxn02007	2INSD	R02782	Inositol phosphate metabolism
rxn02008_c0	>	c0	2783	2	UDP-N-acetylmuramoyl-L-alanine:D-glutamate ligase(ADP-forming)_c0	6.3.2.9	-6.35	(1) cpd00002[c0] + (1) cpd00186[c0] + (1) cpd00890[c0] -> (1) cpd00008[c0] + (1) cpd00009[c0] + (1) cpd00067[c0] + (1) cpd00525[c0]	(1) ATP_c0[c0] + (1) D-Glutamate_c0[c0] + (1) UDP-N-acetylmuramoyl-L-alanine_c0[c0] -> (1) ADP_c0[c0] + (1) Phosphate_c0[c0] + (1) H+_c0[c0] + (1) UDP-N-acetylmuramoyl-L-alanyl-D-glutamate_c0[c0]	rxn02008	UAMAGS	R02783	D-Glutamine and D-glutamate metabolism|Peptidoglycan biosynthesis	Acetylmuramoyl-Pentapeptide-Biosynthesis|Antibiotic-Resistance|Biosynthesis|Cell-Structure-Biosynthesis|Cell-Wall-Biosynthesis|Detoxification|PEPTIDOGLYCANSYN-PWY|Peptidoglycan-Biosynthesis
rxn02011_c0	>	c0	4633	2	UDP-N-acetylmuramoyl-L-alanyl-D-glutamate:(L)-meso-2,6-diaminoheptanedioate gamma-ligase (ADP-forming)_c0	6.3.2.13	-6.35	(1) cpd00002[c0] + (1) cpd00516[c0] + (1) cpd00525[c0] -> (1) cpd00008[c0] + (1) cpd00009[c0] + (1) cpd00067[c0] + (1) cpd02964[c0]	(1) ATP_c0[c0] + (1) meso-2,6-Diaminopimelate_c0[c0] + (1) UDP-N-acetylmuramoyl-L-alanyl-D-glutamate_c0[c0] -> (1) ADP_c0[c0] + (1) Phosphate_c0[c0] + (1) H+_c0[c0] + (1) UDP-N-acetylmuramoyl-L-alanyl-D-gamma-glutamyl-meso-2-6-diaminopimelate_c0[c0]	rxn02011	UAAGDS	R02788	Lysine biosynthesis|Peptidoglycan biosynthesis	Acetylmuramoyl-Pentapeptide-Biosynthesis|Biosynthesis|Cell-Structure-Biosynthesis|Cell-Wall-Biosynthesis|PEPTIDOGLYCANSYN-PWY|Peptidoglycan-Biosynthesis
rxn02021_c0	-	c0	249, 4916	2	Hg:NADP+ oxidoreductase_c0	1.16.1.1	14.8	(1) cpd00006[c0] + (1) cpd00965[c0] <-> (1) cpd00005[c0] + (1) cpd00067[c0] + (1) cpd00531[c0]	(1) NADP_c0[c0] + (1) Hg_c0[c0] <-> (1) NADPH_c0[c0] + (1) H+_c0[c0] + (1) Hg2+_c0[c0]	rxn02021		R02807		Detoxification|Mercury-Detoxification|P641-PWY
rxn02056_c0	<	c0	unidentified	1	S-Adenosyl-L-methionine:uroporphyrin-III C-methyltransferase_c0	4.99.1.4		(2) cpd00067[c0] + (1) cpd00557[c0] <- (1) cpd00021[c0] + (1) cpd03426[c0]	(2) H+_c0[c0] + (1) Siroheme_c0[c0] <- (1) Fe2+_c0[c0] + (1) Sirohydrochlorin_c0[c0]	rxn02056	SHCHF	R02864	Porphyrin and chlorophyll metabolism	Biosynthesis|Cofactor-Biosynthesis|Porphyrin-Compounds-Biosynthesis	Gapfilled
rxn02090_c0	-	c0	4263	2	Creatinine iminohydrolase_c0	3.5.4.1	-7.55	(1) cpd00001[c0] + (1) cpd00067[c0] + (1) cpd00585[c0] <-> (1) cpd00013[c0] + (1) cpd01679[c0]	(1) H2O_c0[c0] + (1) H+_c0[c0] + (1) Creatinine_c0[c0] <-> (1) NH3_c0[c0] + (1) N-Methylhydantoin_c0[c0]	rxn02090		R02922	Arginine and proline metabolism	AMINE-DEG|Creatinine-Degradation|Degradation
rxn02104_c0	>	c0	1239	2	Carbamoyl-phosphate:oxamate carbamoyltransferase_c0	2.1.3.5	16.09	(1) cpd00146[c0] + (1) cpd01027[c0] -> (1) cpd00009[c0] + (1) cpd00596[c0]	(1) Carbamoylphosphate_c0[c0] + (1) Oxamate_c0[c0] -> (1) Phosphate_c0[c0] + (1) Oxalurate_c0[c0]	rxn02104	OXAMTC	R02937	Purine metabolism	AMINE-DEG|Allantoin-degradation|Degradation|PWY0-41
rxn02128_c0	>	c0	3433	2	ATP:pantothenate 4'-phosphotransferase_c0	2.7.1.33, 2.7.1.34	-14.03	(1) cpd00002[c0] + (1) cpd00620[c0] -> (1) cpd00008[c0] + (1) cpd00067[c0] + (1) cpd00834[c0]	(1) ATP_c0[c0] + (1) Pantetheine_c0[c0] -> (1) ADP_c0[c0] + (1) H+_c0[c0] + (1) Phosphopantetheine_c0[c0]	rxn02128	PTHKr	R02971	Pantothenate and CoA biosynthesis
rxn02155_c0	-	c0	2655, 5332	2	ATP:nicotinamide-nucleotide adenylyltransferase_c0	2.7.7.1, 2.7.7.18	1.07	(1) cpd00002[c0] + (1) cpd00873[c0] <-> (1) cpd00012[c0] + (1) cpd00638[c0]	(1) ATP_c0[c0] + (1) Nicotinate ribonucleotide_c0[c0] <-> (1) PPi_c0[c0] + (1) Deamido-NAD_c0[c0]	rxn02155	NNAT	R03005	Nicotinate and nicotinamide metabolism	Biosynthesis|Cofactor-Biosynthesis|NAD-Metabolism|NAD-SYN|NADSYN-PWY|PWY0-781|PYRIDNUCSAL-PWY|PYRIDNUCSYN-PWY
rxn02159_c0	-	c0	1599	2	L-Histidinol:NAD+ oxidoreductase_c0	1.1.1.23	5.22	(1) cpd00003[c0] + (1) cpd00641[c0] <-> (1) cpd00004[c0] + (1) cpd00067[c0] + (1) cpd01324[c0]	(1) NAD_c0[c0] + (1) L-Histidinol_c0[c0] <-> (1) NADH_c0[c0] + (1) H+_c0[c0] + (1) L-Histidinal_c0[c0]	rxn02159		R03012	Histidine metabolism	Amino-Acid-Biosynthesis|Biosynthesis|HISTIDINE-SYN|HISTSYN-PWY|IND-AMINO-ACID-SYN|PRPP-PWY
rxn02160_c0	>	c0	5099	2	L-Histidinol-phosphate phosphohydrolase_c0	3.1.3.15	7.21	(1) cpd00001[c0] + (1) cpd00807[c0] -> (1) cpd00009[c0] + (1) cpd00641[c0]	(1) H2O_c0[c0] + (1) L-histidinol-phosphate_c0[c0] -> (1) Phosphate_c0[c0] + (1) L-Histidinol_c0[c0]	rxn02160	HIS2	R03013	Histidine metabolism	Amino-Acid-Biosynthesis|Biosynthesis|HISTIDINE-SYN|HISTSYN-PWY|IND-AMINO-ACID-SYN|PRPP-PWY
rxn02166_c0	>	c0	57, 470, 891, 1327, 1544, 1545, 1597, 2486, 2490, 2505, 3417, 3868, 3871, 3929	2	4-Nitrophenyl phosphate phosphohydrolase_c0	3.1.3.1	7.21	(1) cpd00001[c0] + (1) cpd02135[c0] -> (1) cpd00009[c0] + (1) cpd00646[c0]	(1) H2O_c0[c0] + (1) 4-Nitrophenyl phosphate_c0[c0] -> (1) Phosphate_c0[c0] + (1) PNP_c0[c0]	rxn02166		R03024	Aminobenzoate degradation
rxn02175_c0	>	c0	3196	2	ATP:pantetheine-4'-phosphate adenylyltransferase_c0	2.7.7.3	1.07	(1) cpd00002[c0] + (1) cpd00834[c0] -> (1) cpd00012[c0] + (1) cpd00655[c0]	(1) ATP_c0[c0] + (1) Phosphopantetheine_c0[c0] -> (1) PPi_c0[c0] + (1) Dephospho-CoA_c0[c0]	rxn02175	PTPAT	R03035	Pantothenate and CoA biosynthesis	Biosynthesis|COA-PWY|CoA-Biosynthesis|Cofactor-Biosynthesis|PANTOSYN-PWY|Vitamin-Biosynthesis
rxn02177_c0	>	c0	2003, 2006	2	Isochorismate pyruvate-hydrolase_c0	3.3.2.1	-12.22	(1) cpd00001[c0] + (1) cpd00658[c0] -> (1) cpd00020[c0] + (1) cpd02566[c0]	(1) H2O_c0[c0] + (1) Isochorismate_c0[c0] -> (1) Pyruvate_c0[c0] + (1) 2,3-Dihydroxy-2,3-dihydrobenzoate_c0[c0]	rxn02177		R03037	Biosynthesis of siderophore group nonribosomal peptides	ALL-CHORISMATE-PWY|AROMATIC-COMPOUNDS-BIOSYN|Biosynthesis|ENTBACSYN-PWY|Siderophores-Biosynthesis
rxn02185_c0	<	c0	1008, 1232	1	2-Acetolactate pyruvate-lyase (carboxylating)_c0	2.2.1.6	3.66	(1) cpd00056[c0] + (1) cpd00668[c0] <- (1) cpd00020[c0] + (1) cpd03049[c0]	(1) TPP_c0[c0] + (1) ALCTT_c0[c0] <- (1) Pyruvate_c0[c0] + (1) 2-Hydroxyethyl-ThPP_c0[c0]	rxn02185		R03050	Butanoate metabolism		Gapfilled
rxn02186_c0	-	c0	40	2	2,3-Dihydroxy-3-methylbutanoate:NADP+ oxidoreductase (isomerizing)_c0	1.1.1.86	-3.76	(1) cpd00005[c0] + (1) cpd00067[c0] + (1) cpd00668[c0] <-> (1) cpd00006[c0] + (1) cpd02498[c0]	(1) NADPH_c0[c0] + (1) H+_c0[c0] + (1) ALCTT_c0[c0] <-> (1) NADP_c0[c0] + (1) 2,3-Dihydroxy-isovalerate_c0[c0]	rxn02186		R03051	Pantothenate and CoA biosynthesis
rxn02200_c0	-	c0	4979	2	2-amino-4-hydroxy-6-hydroxymethyl-7,8-dihydropteridine:4-aminobenzoate 2-amino-4-hydroxydihydropteridine-6-methenyltransferase_c0	2.5.1.15	-18.92	(1) cpd00443[c0] + (1) cpd00954[c0] <-> (1) cpd00001[c0] + (1) cpd00683[c0]	(1) ABEE_c0[c0] + (1) 6-hydroxymethyl dihydropterin_c0[c0] <-> (1) H2O_c0[c0] + (1) Dihydropteroate_c0[c0]	rxn02200	DHPS	R03066	Folate biosynthesis
rxn02201_c0	>	c0	4979	2	2-amino-4-hydroxy-6-hydroxymethyl-7,8-dihydropteridine-diphosphate:4-aminobenzoate 2-amino-4-hydroxydihydropteridine-6-methenyltransferase_c0	2.5.1.15	-32.19	(1) cpd00443[c0] + (1) cpd02920[c0] -> (1) cpd00012[c0] + (1) cpd00067[c0] + (1) cpd00683[c0]	(1) ABEE_c0[c0] + (1) 2-Amino-4-hydroxy-6-hydroxymethyl-7-8-dihydropteridinediphosphate_c0[c0] -> (1) PPi_c0[c0] + (1) H+_c0[c0] + (1) Dihydropteroate_c0[c0]	rxn02201	DHPS2	R03067	Folate biosynthesis	ALL-CHORISMATE-PWY|Biosynthesis|Cofactor-Biosynthesis|FOLSYN-PWY|Folate-Biosynthesis|Vitamin-Biosynthesis
rxn02212_c0	>	c0	2025, 2958, 4874	2	2-Dehydro-3-deoxy-D-arabino-heptonate 7-phosphate phosphate-lyase (cyclyzing)_c0	4.2.3.4	-7.4	(1) cpd02857[c0] -> (1) cpd00009[c0] + (1) cpd00699[c0]	(1) DAHP_c0[c0] -> (1) Phosphate_c0[c0] + (1) 5-Dehydroquinate_c0[c0]	rxn02212	ARO1_1	R03083	Phenylalanine, tyrosine and tryptophan biosynthesis	3-Dehydroquinate-Biosynthesis|ALL-CHORISMATE-PWY|ARO-PWY|AROMATIC-COMPOUNDS-BIOSYN|Amino-Acid-Biosynthesis|Biosynthesis|COMPLETE-ARO-PWY|Chorismate-Biosynthesis
rxn02213_c0	>	c0	4782	2	3-Dehydroquinate hydro-lyase_c0	4.2.1.10	-8.48	(1) cpd00699[c0] -> (1) cpd00001[c0] + (1) cpd01716[c0]	(1) 5-Dehydroquinate_c0[c0] -> (1) H2O_c0[c0] + (1) 3-Dehydroshikimate_c0[c0]	rxn02213	ARO1_2	R03084	Phenylalanine, tyrosine and tryptophan biosynthesis	ALL-CHORISMATE-PWY|ARO-PWY|AROMATIC-COMPOUNDS-BIOSYN|AROMATIC-COMPOUNDS-DEGRADATION|Amino-Acid-Biosynthesis|Biosynthesis|COMPLETE-ARO-PWY|Chorismate-Biosynthesis|Degradation|QUINATEDEG-PWY|Quinate-Degradation
rxn02264_c0	-	c0	1711	2	Hydroxymethylbilane hydro-lyase(cyclizing)_c0	4.2.1.75		(1) cpd00755[c0] <-> (1) cpd00001[c0] + (1) cpd00774[c0]	(1) Hydroxymethylbilane_c0[c0] <-> (1) H2O_c0[c0] + (1) UroporphyrinogenIII_c0[c0]	rxn02264	HEM4	R03165	Porphyrin and chlorophyll metabolism	Biosynthesis|Chlorophyll-Biosynthesis|Chlorophyll-a-Biosynthesis|Cofactor-Biosynthesis|HEME-SYN|Porphyrin-Compounds-Biosynthesis|Tetrapyrrole-Biosynthesis
rxn02277_c0	>	c0	5360	2	7,8-Diaminononanoate:carbon-dioxide cyclo-ligase_c0	6.3.3.3	-24.62	(1) cpd00002[c0] + (1) cpd00011[c0] + (1) cpd00764[c0] -> (1) cpd00008[c0] + (1) cpd00009[c0] + (3) cpd00067[c0] + (1) cpd01311[c0]	(1) ATP_c0[c0] + (1) CO2_c0[c0] + (1) 7-8-Diaminononanoate_c0[c0] -> (1) ADP_c0[c0] + (1) Phosphate_c0[c0] + (3) H+_c0[c0] + (1) Dethiobiotin_c0[c0]	rxn02277	BIO4	R03182	Biotin metabolism	BIOTIN-BIOSYNTHESIS-PWY|BIOTIN-SYN|Biosynthesis|Cofactor-Biosynthesis|PWY0-1507|Vitamin-Biosynthesis
rxn02285_c0	-	c0	5330	2	UDP-N-acetylmuramate:NADP+ oxidoreductase_c0	1.1.1.158, 1.3.1.98	15.33	(1) cpd00006[c0] + (1) cpd00773[c0] <-> (1) cpd00005[c0] + (1) cpd00067[c0] + (1) cpd02820[c0]	(1) NADP_c0[c0] + (1) UDP-MurNAc_c0[c0] <-> (1) NADPH_c0[c0] + (1) H+_c0[c0] + (1) UDP-N-acetylglucosamine enolpyruvate_c0[c0]	rxn02285	UAPGR	R03192	Amino sugar and nucleotide sugar metabolism|Peptidoglycan biosynthesis	Acetylmuramoyl-Pentapeptide-Biosynthesis|Antibiotic-Resistance|Biosynthesis|Cell-Structure-Biosynthesis|Cell-Wall-Biosynthesis|Detoxification|PEPTIDOGLYCANSYN-PWY|Peptidoglycan-Biosynthesis
rxn02286_c0	>	c0	5331	2	UDP-N-acetylmuramate:L-alanine ligase (ADP-forming)_c0	6.3.2.8	-6.35	(1) cpd00002[c0] + (1) cpd00035[c0] + (1) cpd00773[c0] -> (1) cpd00008[c0] + (1) cpd00009[c0] + (1) cpd00067[c0] + (1) cpd00890[c0]	(1) ATP_c0[c0] + (1) L-Alanine_c0[c0] + (1) UDP-MurNAc_c0[c0] -> (1) ADP_c0[c0] + (1) Phosphate_c0[c0] + (1) H+_c0[c0] + (1) UDP-N-acetylmuramoyl-L-alanine_c0[c0]	rxn02286	UAMAS	R03193	D-Glutamine and D-glutamate metabolism|Peptidoglycan biosynthesis	Acetylmuramoyl-Pentapeptide-Biosynthesis|Antibiotic-Resistance|Biosynthesis|Cell-Structure-Biosynthesis|Cell-Wall-Biosynthesis|Detoxification|PEPTIDOGLYCANSYN-PWY|Peptidoglycan-Biosynthesis
rxn02288_c0	>	c0	4878	2	Uroporphyrinogen-III carboxy-lyase_c0	4.1.1.37	-19.6	(4) cpd00067[c0] + (1) cpd00774[c0] -> (4) cpd00011[c0] + (1) cpd02083[c0]	(4) H+_c0[c0] + (1) UroporphyrinogenIII_c0[c0] -> (4) CO2_c0[c0] + (1) CoproporphyrinogenIII_c0[c0]	rxn02288	UPPDC1	R03197	Porphyrin and chlorophyll metabolism	Biosynthesis|CHLOROPHYLL-SYN|Chlorophyll-Biosynthesis|Chlorophyll-a-Biosynthesis|Chlorophyllide-a-Biosynthesis|Cofactor-Biosynthesis|HEME-BIOSYNTHESIS-II|HEME-SYN|HEMESYN2-PWY|PWY0-1415|Porphyrin-Compounds-Biosynthesis
rxn02297_c0	>	c0	4628	2	6-Carboxyhexanoyl-CoA:L-alanine C-carboxyhexanoyltransferase (decarboxylating)_c0	2.3.1.47	2.16	(1) cpd00035[c0] + (1) cpd00067[c0] + (1) cpd00782[c0] -> (1) cpd00010[c0] + (1) cpd00011[c0] + (1) cpd00800[c0]	(1) L-Alanine_c0[c0] + (1) H+_c0[c0] + (1) Pimeloyl-CoA_c0[c0] -> (1) CoA_c0[c0] + (1) CO2_c0[c0] + (1) 8-Amino-7-oxononanoate_c0[c0]	rxn02297	AOXS	R03210	Biotin metabolism	7-Keto-8-aminopelargonate-Biosynthesis|BIOTIN-SYN|Biosynthesis|Cofactor-Biosynthesis|Vitamin-Biosynthesis
rxn02303_c0	>	c0	98	2	Coproporphyrinogen:oxygen oxidoreductase(decarboxylating)_c0	1.3.3.3	-93.33	(1) cpd00007[c0] + (2) cpd00067[c0] + (1) cpd02083[c0] -> (2) cpd00001[c0] + (2) cpd00011[c0] + (1) cpd00791[c0]	(1) O2_c0[c0] + (2) H+_c0[c0] + (1) CoproporphyrinogenIII_c0[c0] -> (2) H2O_c0[c0] + (2) CO2_c0[c0] + (1) ProtoporphyrinogenIX_c0[c0]	rxn02303	CPPPGO	R03220	Porphyrin and chlorophyll metabolism	Biosynthesis|CHLOROPHYLL-SYN|Chlorophyll-Biosynthesis|Chlorophyll-a-Biosynthesis|Chlorophyllide-a-Biosynthesis|Cofactor-Biosynthesis|HEME-BIOSYNTHESIS-II|HEME-SYN|PWY0-1415|Porphyrin-Compounds-Biosynthesis
rxn02304_c0	>	c0	unidentified	1	protoporphyrinogen-IX:oxygen oxidoreductase_c0	1.3.3.4		(3) cpd00007[c0] + (2) cpd00791[c0] -> (6) cpd00001[c0] + (2) cpd01476[c0]	(3) O2_c0[c0] + (2) ProtoporphyrinogenIX_c0[c0] -> (6) H2O_c0[c0] + (2) Protoporphyrin_c0[c0]	rxn02304		R03222	Porphyrin and chlorophyll metabolism	Biosynthesis|CHLOROPHYLL-SYN|Chlorophyll-Biosynthesis|Chlorophyll-a-Biosynthesis|Chlorophyllide-a-Biosynthesis|Cofactor-Biosynthesis|HEME-BIOSYNTHESIS-II|HEME-SYN|PWY0-1415|Porphyrin-Compounds-Biosynthesis	Gapfilled
rxn02305_c0	>	c0	1252	2	2-methyl-4-amino-5-hydroxymethylpyrimidine-diphosphate:4-methyl-5-(2-phosphoethyl)-thiazole 2-methyl-4-aminopyridine-5-methenyltransferase_c0	2.5.1.3	-9.6	(1) cpd02654[c0] + (1) cpd02894[c0] -> (1) cpd00012[c0] + (1) cpd00793[c0]	(1) 4-Methyl-5--2-phosphoethyl-thiazole_c0[c0] + (1) 4-Amino-2-methyl-5-diphosphomethylpyrimidine_c0[c0] -> (1) PPi_c0[c0] + (1) Thiamine phosphate_c0[c0]	rxn02305	THI6_2	R03223	Thiamine metabolism	Biosynthesis|Cofactor-Biosynthesis|THISYNARA-PWY|Thiamin-Salvage|Thiamine-Biosynthesis|Vitamin-Biosynthesis
rxn02312_c0	-	c0	2251, 3666	2	S-Adenosyl-L-methionine:8-amino-7-oxononanoate aminotransferase_c0	2.6.1.62	2.46	(1) cpd00017[c0] + (1) cpd00800[c0] <-> (1) cpd00764[c0] + (1) cpd02701[c0]	(1) S-Adenosyl-L-methionine_c0[c0] + (1) 8-Amino-7-oxononanoate_c0[c0] <-> (1) 7-8-Diaminononanoate_c0[c0] + (1) S-Adenosyl-4-methylthio-2-oxobutanoate_c0[c0]	rxn02312	AMAOT	R03231	Biotin metabolism	BIOTIN-BIOSYNTHESIS-PWY|BIOTIN-SYN|Biosynthesis|Cofactor-Biosynthesis|PWY0-1507|Vitamin-Biosynthesis
rxn02314_c0	-	c0	894	2	ATP:D-tagatose-6-phosphate 1-phosphotransferase_c0	2.7.1.11, 2.7.1.144, 2.7.1.56	-14.03	(1) cpd00002[c0] + (1) cpd00805[c0] <-> (1) cpd00008[c0] + (1) cpd00067[c0] + (1) cpd02371[c0]	(1) ATP_c0[c0] + (1) D-Tagatose 6-phosphate_c0[c0] <-> (1) ADP_c0[c0] + (1) H+_c0[c0] + (1) D-Tagatose 1,6-biphosphate_c0[c0]	rxn02314		R03236	Galactose metabolism	Carbohydrates-Degradation|Degradation|GALACTITOLCAT-PWY|GALACTOSE-DEGRADATION|LACTOSE-DEG|LACTOSECAT-PWY|SECONDARY-METABOLITE-DEGRADATION|SUGAR-ALCOHOLS-DEG|Sugar-Derivatives|Sugars-And-Polysaccharides
rxn02320_c0	-	c0	1662, 3727	2	5-Amino-2-oxopentanoate:2-oxoglutarate aminotransferase_c0	2.6.1.9	-2.46	(1) cpd00024[c0] + (1) cpd00807[c0] <-> (1) cpd00023[c0] + (1) cpd00930[c0]	(1) 2-Oxoglutarate_c0[c0] + (1) L-histidinol-phosphate_c0[c0] <-> (1) L-Glutamate_c0[c0] + (1) imidazole acetol-phosphate_c0[c0]	rxn02320	HIS5	R03243	Histidine metabolism	Amino-Acid-Biosynthesis|Biosynthesis|HISTIDINE-SYN|HISTSYN-PWY|IND-AMINO-ACID-SYN|PRPP-PWY
rxn02331_c0	<	c0	5204	2	phosphoenolpyruvate:D-arabinose-5-phosphate C-(1-carboxyvinyl)transferase (phosphate-hydrolysing, 2-carboxy-2-oxoethyl-forming)_c0	2.5.1.55, 4.1.2.16	2.65	(1) cpd00009[c0] + (1) cpd02730[c0] <- (1) cpd00001[c0] + (1) cpd00061[c0] + (1) cpd00817[c0]	(1) Phosphate_c0[c0] + (1) 3-Deoxy-D-manno-octulosonate8-phosphate_c0[c0] <- (1) H2O_c0[c0] + (1) Phosphoenolpyruvate_c0[c0] + (1) D-Arabinose5-phosphate_c0[c0]	rxn02331	KDOPS	R03254	Lipopolysaccharide biosynthesis	Biosynthesis|CARBO-BIOSYNTHESIS|CMP-KDO-Biosynthesis|Carbohydrates-Biosynthesis|Cell-Structure-Biosynthesis|KDO-NAGLIPASYN-PWY|LPSSYN-PWY|Lipid-Biosynthesis|Lipopolysaccharide-Biosynthesis|Polysaccharides-Biosynthesis|SUGAR-NUCLEOTIDES
rxn02341_c0	>	c0	992	2	N-[(R)-4'-Phosphopantothenoyl]-L-cysteine carboxy-lyase_c0	4.1.1.36	-3.09	(1) cpd00067[c0] + (1) cpd02666[c0] -> (1) cpd00011[c0] + (1) cpd00834[c0]	(1) H+_c0[c0] + (1) (R) -4'-Phosphopantothenoyl-L-cysteine_c0[c0] -> (1) CO2_c0[c0] + (1) Phosphopantetheine_c0[c0]	rxn02341	PPCDC	R03269	Pantothenate and CoA biosynthesis	Biosynthesis|COA-PWY|CoA-Biosynthesis|Cofactor-Biosynthesis|PANTOSYN-PWY|Vitamin-Biosynthesis
rxn02342_c0	>	c0	783, 3845	2	R03270_c0	1.2.4.1	-2.81	(1) cpd00213[c0] + (1) cpd03049[c0] -> (1) cpd00056[c0] + (1) cpd00836[c0]	(1) Lipoamide_c0[c0] + (1) 2-Hydroxyethyl-ThPP_c0[c0] -> (1) TPP_c0[c0] + (1) S-Acetyldihydrolipoamide_c0[c0]	rxn02342		R03270	Glycolysis / Gluconeogenesis|Citrate cycle (TCA cycle)|Pyruvate metabolism
rxn02373_c0	<	c0	134	2	L-glutamate-5-semialdehyde:NADP+ 5-oxidoreductase (phosphorylating)_c0	1.2.1.41	-9.89	(1) cpd00006[c0] + (1) cpd00009[c0] + (1) cpd00858[c0] <- (1) cpd00005[c0] + (1) cpd00067[c0] + (1) cpd02097[c0]	(1) NADP_c0[c0] + (1) Phosphate_c0[c0] + (1) L-Glutamate5-semialdehyde_c0[c0] <- (1) NADPH_c0[c0] + (1) H+_c0[c0] + (1) L-Glutamyl 5-phosphate_c0[c0]	rxn02373	G5SD	R03313	Arginine and proline metabolism	Amino-Acid-Biosynthesis|Biosynthesis|CITRULBIO-PWY|Citrulline-Biosynthesis|IND-AMINO-ACID-SYN|Other-Amino-Acid-Biosynthesis|PROLINE-SYN|PROSYN-PWY
rxn02374_c0	>	c0	unidentified	1	R03314_c0	-	-14.06	(1) cpd00858[c0] -> (1) cpd00001[c0] + (1) cpd00067[c0] + (1) cpd02431[c0]	(1) L-Glutamate5-semialdehyde_c0[c0] -> (1) H2O_c0[c0] + (1) H+_c0[c0] + (1) 1-Pyrroline-5-carboxylate_c0[c0]	rxn02374	G5SADr	R03314	Arginine and proline metabolism	ARG-PRO-PWY|ARGASEDEG-PWY|ARGININE-DEG|ARGORNPROST-PWY|Activation-Inactivation-Interconversion|Amino-Acid-Biosynthesis|Amino-Acid-Degradation|Antibiotic-Biosynthesis|Biosynthesis|CITRULBIO-PWY|Citrulline-Biosynthesis|Degradation|GLUTAMATE-SYN|IND-AMINO-ACID-SYN|Interconversion|Other-Amino-Acid-Biosynthesis|PROLINE-SYN|PROSYN-PWY|SECONDARY-METABOLITE-BIOSYNTHESIS
rxn02380_c0	-	c0	1682, 2607	2	beta-D-Glucose 6-phosphate ketol-isomerase_c0	5.3.1.9	-0.89	(1) cpd00863[c0] <-> (1) cpd00072[c0]	(1) beta-D-Glucose 6-phosphate_c0[c0] <-> (1) D-fructose-6-phosphate_c0[c0]	rxn02380	G6PI2	R03321	Glycolysis / Gluconeogenesis	ANAEROFRUCAT-PWY|ANAGLYCOLYSIS-PWY|Biosynthesis|C1-COMPOUNDS|CARBO-BIOSYNTHESIS|COLANSYN-PWY|Carbohydrates-Biosynthesis|Carbohydrates-Degradation|Cell-Structure-Biosynthesis|Degradation|Energy-Metabolism|Fermentation|Formaldehyde-Oxidation|GDP-Mannose-Biosynthesis|GLUCONEO-PWY|GLYCOGEN-BIOSYN|GLYCOLYSIS|GLYCOLYSIS-E-D|GLYCOLYSIS-TCA-GLYOX-BYPASS|GLYCOLYSIS-VARIANTS|Gluconeogenesis|P122-PWY|P124-P…
rxn02400_c0	>	c0	70, 2131	2	Nicotinate D-ribonucleotide phosphohydrolase_c0	3.1.3.5	7.21	(1) cpd00001[c0] + (1) cpd00873[c0] -> (1) cpd00009[c0] + (1) cpd03471[c0]	(1) H2O_c0[c0] + (1) Nicotinate ribonucleotide_c0[c0] -> (1) Phosphate_c0[c0] + (1) Nicotinate D-ribonucleoside_c0[c0]	rxn02400		R03346	Nicotinate and nicotinamide metabolism
rxn02402_c0	<	c0	2332	2	Nicotinate-nucleotide:pyrophosphate phosphoribosyltransferase (carboxylating)_c0	2.4.2.19	10.92	(1) cpd00011[c0] + (1) cpd00012[c0] + (1) cpd00873[c0] <- (1) cpd00067[c0] + (1) cpd00103[c0] + (1) cpd02333[c0]	(1) CO2_c0[c0] + (1) PPi_c0[c0] + (1) Nicotinate ribonucleotide_c0[c0] <- (1) H+_c0[c0] + (1) PRPP_c0[c0] + (1) Quinolinate_c0[c0]	rxn02402	NNDPR	R03348	Nicotinate and nicotinamide metabolism	ALKALOIDS-SYN|Biosynthesis|Cofactor-Biosynthesis|N-CONTAINING-SECONDARY-CMPD-SYN|NAD-Metabolism|NAD-SYN|NADSYN-PWY|PWY0-781|PYRIDNUCSYN-PWY|PYRROLIDINE-ALKALOIDS|SECONDARY-METABOLITE-BIOSYNTHESIS
rxn02404_c0	>	c0	5205	2	3-Deoxy-D-manno-octulosonate-8-phosphate 8-phosphohydrolase_c0	3.1.3.45	7.21	(1) cpd00001[c0] + (1) cpd02730[c0] -> (1) cpd00009[c0] + (1) cpd00875[c0]	(1) H2O_c0[c0] + (1) 3-Deoxy-D-manno-octulosonate8-phosphate_c0[c0] -> (1) Phosphate_c0[c0] + (1) KDO_c0[c0]	rxn02404	KDOPP	R03350	Lipopolysaccharide biosynthesis	Biosynthesis|CARBO-BIOSYNTHESIS|CMP-KDO-Biosynthesis|Carbohydrates-Biosynthesis|Cell-Structure-Biosynthesis|KDO-NAGLIPASYN-PWY|LPSSYN-PWY|Lipid-Biosynthesis|Lipopolysaccharide-Biosynthesis|Polysaccharides-Biosynthesis|SUGAR-NUCLEOTIDES
rxn02405_c0	>	c0	5190	2	CTP:3-deoxy-D-manno-octulosonate cytidylyltransferase_c0	2.7.7.38	-15.61	(1) cpd00052[c0] + (1) cpd00875[c0] -> (1) cpd00012[c0] + (1) cpd00067[c0] + (1) cpd02546[c0]	(1) CTP_c0[c0] + (1) KDO_c0[c0] -> (1) PPi_c0[c0] + (1) H+_c0[c0] + (1) CMP-KDO_c0[c0]	rxn02405	DMOCT	R03351	Lipopolysaccharide biosynthesis	Biosynthesis|CARBO-BIOSYNTHESIS|CMP-KDO-Biosynthesis|Carbohydrates-Biosynthesis|Cell-Structure-Biosynthesis|KDO-NAGLIPASYN-PWY|LPSSYN-PWY|Lipid-Biosynthesis|Lipopolysaccharide-Biosynthesis|Polysaccharides-Biosynthesis|SUGAR-NUCLEOTIDES
rxn02465_c0	<	c0	4543	2	N-acetyl-L-glutamate-5-semialdehyde:NADP+ 5-oxidoreductase (phosphrylating)_c0	1.2.1.38	-9.89	(1) cpd00006[c0] + (1) cpd00009[c0] + (1) cpd00918[c0] <- (1) cpd00005[c0] + (1) cpd00067[c0] + (1) cpd02552[c0]	(1) NADP_c0[c0] + (1) Phosphate_c0[c0] + (1) 2-Acetamido-5-oxopentanoate_c0[c0] <- (1) NADPH_c0[c0] + (1) H+_c0[c0] + (1) n-acetylglutamyl-phosphate_c0[c0]	rxn02465	AGPR	R03443	Arginine and proline metabolism	ARG+POLYAMINE-SYN|ARGININE-SYN|ARGSYN-PWY|ARGSYNBSUB-PWY|Amino-Acid-Biosynthesis|Biosynthesis|GLUTORN-PWY|IND-AMINO-ACID-SYN|Other-Amino-Acid-Biosynthesis|Polyamine-Biosynthesis
rxn02473_c0	>	c0	2753	2	D-erythro-1-(Imidazol-4-yl)glycerol 3-phosphate hydro-lyase_c0	4.2.1.19	-10.63	(1) cpd02843[c0] -> (1) cpd00001[c0] + (1) cpd00930[c0]	(1) D-erythro-imidazol-glycerol-phosphate_c0[c0] -> (1) H2O_c0[c0] + (1) imidazole acetol-phosphate_c0[c0]	rxn02473	IGPDH	R03457	Histidine metabolism	Amino-Acid-Biosynthesis|Biosynthesis|HISTIDINE-SYN|HISTSYN-PWY|IND-AMINO-ACID-SYN|PRPP-PWY
rxn02474_c0	-	c0	1370	2	5-amino-6-(5-phosphoribitylamino)uracil:NADP+ 1'-oxidoreductase_c0	1.1.1.193	3.14	(1) cpd00006[c0] + (1) cpd02720[c0] <-> (1) cpd00005[c0] + (1) cpd00067[c0] + (1) cpd00931[c0]	(1) NADP_c0[c0] + (1) 5-Amino-6--5-phosphoribitylaminouracil_c0[c0] <-> (1) NADPH_c0[c0] + (1) H+_c0[c0] + (1) 5-Amino-6--5-phosphoribosylaminouracil_c0[c0]	rxn02474	APRAUR	R03458	Riboflavin metabolism	Biosynthesis|Cofactor-Biosynthesis|Flavin-Biosynthesis|RIBOSYN2-PWY|Vitamin-Biosynthesis
rxn02475_c0	>	c0	1370	2	2,5-Diamino-6-hydroxy-4-(5-phosphoribosylamino)-pyrimidine 2-aminohydrolase_c0	3.5.4.26	-8.88	(1) cpd00001[c0] + (1) cpd00067[c0] + (1) cpd00957[c0] -> (1) cpd00013[c0] + (1) cpd00931[c0]	(1) H2O_c0[c0] + (1) H+_c0[c0] + (1) 2,5-Diamino-6-(5'-phosphoribosylamino) -4-pyrimidineone_c0[c0] -> (1) NH3_c0[c0] + (1) 5-Amino-6--5-phosphoribosylaminouracil_c0[c0]	rxn02475	RIB7_1	R03459	Riboflavin metabolism	Biosynthesis|Cofactor-Biosynthesis|Flavin-Biosynthesis|RIBOSYN2-PWY|Vitamin-Biosynthesis
rxn02476_c0	-	c0	3300	2	Phosphoenolpyruvate:3-phosphoshikimate 5-O-(1-carboxyvinyl)-transferase_c0	2.5.1.19	10.33	(1) cpd00061[c0] + (1) cpd02030[c0] <-> (1) cpd00009[c0] + (1) cpd00932[c0]	(1) Phosphoenolpyruvate_c0[c0] + (1) 3-phosphoshikimate_c0[c0] <-> (1) Phosphate_c0[c0] + (1) 5-O--1-Carboxyvinyl-3-phosphoshikimate_c0[c0]	rxn02476	ARO1_5	R03460	Phenylalanine, tyrosine and tryptophan biosynthesis	ALL-CHORISMATE-PWY|ARO-PWY|AROMATIC-COMPOUNDS-BIOSYN|Amino-Acid-Biosynthesis|Biosynthesis|COMPLETE-ARO-PWY|Chorismate-Biosynthesis
rxn02484_c0	>	c0	3339, 4298	2	ATP:4-amino-5-hydroxymethyl-2-methylpyrimidine 5-phosphotransferase_c0	2.7.1.49, 2.7.4.7	-14.03	(1) cpd00002[c0] + (1) cpd00939[c0] -> (1) cpd00008[c0] + (1) cpd00067[c0] + (1) cpd02775[c0]	(1) ATP_c0[c0] + (1) Toxopyrimidine_c0[c0] -> (1) ADP_c0[c0] + (1) H+_c0[c0] + (1) 4-Amino-5-phosphomethyl-2-methylpyrimidine_c0[c0]	rxn02484	HMPK1	R03471	Thiamine metabolism	Biosynthesis|Cofactor-Biosynthesis|Thiamin-Salvage|Thiamine-Biosynthesis|Vitamin-Biosynthesis
rxn02503_c0	>	c0	1561, 2946	2	ATP:2-amino-4-hydroxy-6-hydroxymethyl-7,8-dihydropteridine 6'-pyrophosphotransferase_c0	2.7.6.3	-14.03	(1) cpd00002[c0] + (1) cpd00954[c0] -> (1) cpd00018[c0] + (1) cpd00067[c0] + (1) cpd02920[c0]	(1) ATP_c0[c0] + (1) 6-hydroxymethyl dihydropterin_c0[c0] -> (1) AMP_c0[c0] + (1) H+_c0[c0] + (1) 2-Amino-4-hydroxy-6-hydroxymethyl-7-8-dihydropteridinediphosphate_c0[c0]	rxn02503		R03503	Folate biosynthesis	6-HM-Dihydropterin-PP-Biosynthesis|ALL-CHORISMATE-PWY|Biosynthesis|Cofactor-Biosynthesis|FOLSYN-PWY|Folate-Biosynthesis|Vitamin-Biosynthesis
rxn02504_c0	-	c0	4127	2	2-amino-4-hydroxy-6-(D-erythro-1,2,3-trihydroxypropyl)-7,8-dihydropteridine glycolaldehyde-lyase_c0	4.1.2.25	14.75	(1) cpd02961[c0] <-> (1) cpd00229[c0] + (1) cpd00954[c0]	(1) Dihydroneopterin_c0[c0] <-> (1) Glycolaldehyde_c0[c0] + (1) 6-hydroxymethyl dihydropterin_c0[c0]	rxn02504	DHNPA	R03504	Folate biosynthesis	6-HM-Dihydropterin-PP-Biosynthesis|ALL-CHORISMATE-PWY|Biosynthesis|Cofactor-Biosynthesis|FOLSYN-PWY|Folate-Biosynthesis|Vitamin-Biosynthesis
rxn02507_c0	>	c0	642	2	1-(2-Carboxyphenylamino)-1-deoxy-D-ribulose-5-phosphate carboxy-lyase(cyclizing)_c0	4.1.1.48	-14.46	(1) cpd00067[c0] + (1) cpd00956[c0] -> (1) cpd00001[c0] + (1) cpd00011[c0] + (1) cpd02210[c0]	(1) H+_c0[c0] + (1) 1-(2-carboxyphenylamino) -1-deoxyribulose 5-phosphate_c0[c0] -> (1) H2O_c0[c0] + (1) CO2_c0[c0] + (1) Indoleglycerol phosphate_c0[c0]	rxn02507		R03508	Phenylalanine, tyrosine and tryptophan biosynthesis	ALL-CHORISMATE-PWY|Amino-Acid-Biosynthesis|Biosynthesis|COMPLETE-ARO-PWY|IND-AMINO-ACID-SYN|TRPSYN-PWY|TRYPTOPHAN-BIOSYNTHESIS
rxn02508_c0	>	c0	unidentified	1	N-(5-Phospho-beta-D-ribosyl)anthranilate ketol-isomerase_c0	5.3.1.24	0.62	(1) cpd02642[c0] -> (1) cpd00956[c0]	(1) N-5-phosphoribosyl-anthranilate_c0[c0] -> (1) 1-(2-carboxyphenylamino) -1-deoxyribulose 5-phosphate_c0[c0]	rxn02508	PRAI	R03509	Phenylalanine, tyrosine and tryptophan biosynthesis	ALL-CHORISMATE-PWY|Amino-Acid-Biosynthesis|Biosynthesis|COMPLETE-ARO-PWY|IND-AMINO-ACID-SYN|TRPSYN-PWY|TRYPTOPHAN-BIOSYNTHESIS	Gapfilled
rxn02517_c0	-	c0	1836	2	ATP:dIDP phosphotransferase_c0	2.7.4.6	0	(1) cpd00002[c0] + (1) cpd00976[c0] <-> (1) cpd00008[c0] + (1) cpd00977[c0]	(1) ATP_c0[c0] + (1) dIDP_c0[c0] <-> (1) ADP_c0[c0] + (1) dITP_c0[c0]	rxn02517		R03530	Purine metabolism
rxn02518_c0	>	c0	4295	2	2'-Deoxyinosine-5'-triphosphate pyrophosphohydrolase_c0	3.6.1.-, 3.6.1.19, 3.6.1.66	-27.3	(1) cpd00001[c0] + (1) cpd00977[c0] -> (1) cpd00012[c0] + (2) cpd00067[c0] + (1) cpd03704[c0]	(1) H2O_c0[c0] + (1) dITP_c0[c0] -> (1) PPi_c0[c0] + (2) H+_c0[c0] + (1) dIMP_c0[c0]	rxn02518	NTPP10	R03531	Purine metabolism
rxn02529_c0	-	c0	2851	2	Cyanate C-N-lyase_c0	4.2.1.104	-14.87	(1) cpd00067[c0] + (1) cpd00242[c0] + (1) cpd01015[c0] <-> (1) cpd00011[c0] + (1) cpd01101[c0]	(1) H+_c0[c0] + (1) H2CO3_c0[c0] + (1) Cyanate_c0[c0] <-> (1) CO2_c0[c0] + (1) Carbamate_c0[c0]	rxn02529		R03546	Nitrogen metabolism	CYANCAT-PWY|Degradation|Detoxification|NITROGEN-DEG|Noncarbon-Nutrients
rxn02569_c0	>	c0	5366	2	ATP:selenide, water phosphotransferase_c0	2.7.9.3		(1) cpd00001[c0] + (1) cpd00002[c0] + (1) cpd01078[c0] -> (1) cpd00009[c0] + (1) cpd00018[c0] + (2) cpd00067[c0] + (1) cpd03078[c0]	(1) H2O_c0[c0] + (1) ATP_c0[c0] + (1) Selenide_c0[c0] -> (1) Phosphate_c0[c0] + (1) AMP_c0[c0] + (2) H+_c0[c0] + (1) Selenophosphate_c0[c0]	rxn02569	SELNPS	R03595	Selenocompound metabolism
rxn02663_c0	-	c0	3020	2	epsilon-Caprolactone lactonohydrolase_c0	3.1.1.-, 3.1.1.17	-14.24	(1) cpd00001[c0] + (1) cpd01294[c0] <-> (1) cpd00067[c0] + (1) cpd03641[c0]	(1) H2O_c0[c0] + (1) 2-Oxepanone_c0[c0] <-> (1) H+_c0[c0] + (1) 6-Hydroxyhexanoate_c0[c0]	rxn02663		R03751	Caprolactam degradation	Alcohol-Degradation|CYCLOHEXANOL-OXIDATION-PWY|Degradation
rxn02679_c0	-	c0	251	2	Octanoyl-CoA:oxygen 2-oxidoreductase_c0	1.3.3.6, 1.3.99.-, 1.3.99.13, 1.3.99.3	7.23	(1) cpd00015[c0] + (1) cpd00067[c0] + (1) cpd01335[c0] <-> (1) cpd00982[c0] + (1) cpd03130[c0]	(1) FAD_c0[c0] + (1) H+_c0[c0] + (1) Octanoyl-CoA_c0[c0] <-> (1) FADH2_c0[c0] + (1) (2E) -Octenoyl-CoA_c0[c0]	rxn02679	ACOAD3f	R03777	Fatty acid degradation
rxn02716_c0	-	c0	3248	2	Chlorophyllide-a:NADP+ 7,8-oxidoreductase_c0	1.3.1.33	-0.65	(1) cpd00006[c0] + (1) cpd01449[c0] <-> (1) cpd00005[c0] + (1) cpd00067[c0] + (1) cpd01845[c0]	(1) NADP_c0[c0] + (1) Chlorophyllide_c0[c0] <-> (1) NADPH_c0[c0] + (1) H+_c0[c0] + (1) Protochlorophyllide_c0[c0]	rxn02716		R03845	Porphyrin and chlorophyll metabolism
rxn02720_c0	-	c0	251	2	Lauroyl-CoA:(acceptor) 2,3-oxidoreductase_c0	1.3.3.6, 1.3.99.-, 1.3.99.13, 1.3.99.3	7.23	(1) cpd00015[c0] + (1) cpd00067[c0] + (1) cpd01260[c0] <-> (1) cpd00982[c0] + (1) cpd02060[c0]	(1) FAD_c0[c0] + (1) H+_c0[c0] + (1) Lauroyl-CoA_c0[c0] <-> (1) FADH2_c0[c0] + (1) (2E) -Dodecenoyl-CoA_c0[c0]	rxn02720	ACOAD5f	R03857	Fatty acid degradation
rxn02733_c0	>	c0	2992, 3155, 3686, 3854	2	Magnesium-protoporphyrin IX chelatase_c0	6.6.1.1		(1) cpd00001[c0] + (1) cpd00002[c0] + (1) cpd00254[c0] + (1) cpd01476[c0] -> (1) cpd00008[c0] + (1) cpd00009[c0] + (3) cpd00067[c0] + (1) cpd02216[c0]	(1) H2O_c0[c0] + (1) ATP_c0[c0] + (1) Mg_c0[c0] + (1) Protoporphyrin_c0[c0] -> (1) ADP_c0[c0] + (1) Phosphate_c0[c0] + (3) H+_c0[c0] + (1) Mg-protoporphyrin IX_c0[c0]	rxn02733	MPML	R03877	Porphyrin and chlorophyll metabolism	Biosynthesis|CHLOROPHYLL-SYN|Chlorophyll-Biosynthesis|Chlorophyll-a-Biosynthesis|Chlorophyllide-a-Biosynthesis|Cofactor-Biosynthesis|Porphyrin-Compounds-Biosynthesis
rxn02761_c0	-	c0	5149	2	(S)(+)-Allantoin racemase_c0	5.1.99.3	0	(1) cpd01092[c0] <-> (1) cpd01567[c0]	(1) Allantoin_c0[c0] <-> (1) (R) -Allantoin_c0[c0]	rxn02761		R03925	Purine metabolism
rxn02774_c0	>	c0	unidentified	1	S-Adenosyl-L-methionine:uroporphyrin-III C-methyltransferase_c0	1.3.1.76		(1) cpd00003[c0] + (1) cpd01620[c0] -> (1) cpd00004[c0] + (2) cpd00067[c0] + (1) cpd03426[c0]	(1) NAD_c0[c0] + (1) Precorrin 2_c0[c0] -> (1) NADH_c0[c0] + (2) H+_c0[c0] + (1) Sirohydrochlorin_c0[c0]	rxn02774	SHCHD2	R03947	Porphyrin and chlorophyll metabolism	Biosynthesis|Cofactor-Biosynthesis|Porphyrin-Compounds-Biosynthesis	Gapfilled
rxn02782_c0	-	c0	4266	2	2,5-Dihydro-5-oxofuran-2-acetate lyase (decyclizing)_c0	5.5.1.1	-0.18	(1) cpd02536[c0] <-> (1) cpd00067[c0] + (1) cpd01630[c0]	(1) Muconolactone_c0[c0] <-> (1) H+_c0[c0] + (1) cis,cis-Muconate_c0[c0]	rxn02782	CATB	R03959		AROMATIC-COMPOUNDS-DEGRADATION|CATECHOL-ORTHO-CLEAVAGE-PWY|Catechol-Degradation|Degradation|MANDELATE-DEG
rxn02789_c0	-	c0	1156, 2093	2	2-Isopropylmalate hydro-lyase_c0	4.2.1.33	1.47	(1) cpd01646[c0] <-> (1) cpd00001[c0] + (1) cpd01710[c0]	(1) 2-Isopropylmalate_c0[c0] <-> (1) H2O_c0[c0] + (1) 2-Isopropylmaleate_c0[c0]	rxn02789	IPPMIb	R03968	Valine, leucine and isoleucine biosynthesis	Amino-Acid-Biosynthesis|BRANCHED-CHAIN-AA-SYN-PWY|Biosynthesis|Energy-Metabolism|IND-AMINO-ACID-SYN|LEUCINE-SYN|LEUSYN-PWY
rxn02791_c0	-	c0	587, 660, 1625, 2661, 2662, 2663	2	(5-Glutamyl)-peptide:amino-acid 5-glutamyltransferase_c0	2.3.2.2	0.46	(1) cpd00023[c0] + (1) cpd01651[c0] <-> (1) cpd00001[c0] + (1) cpd03407[c0]	(1) L-Glutamate_c0[c0] + (1) L-3-Cyanoalanine_c0[c0] <-> (1) H2O_c0[c0] + (1) gamma-Glutamyl-beta-cyanoalanine_c0[c0]	rxn02791		R03970	Cyanoamino acid metabolism
rxn02792_c0	>	c0	587, 660, 1625, 2661, 2662, 2663	2	gamma-glutamyltranspeptidase family protein_c0	2.3.2.2	-2.63	(1) cpd00023[c0] + (1) cpd00067[c0] + (1) cpd01651[c0] -> (1) cpd00001[c0] + (1) cpd00011[c0] + (1) cpd03646[c0]	(1) L-Glutamate_c0[c0] + (1) H+_c0[c0] + (1) L-3-Cyanoalanine_c0[c0] -> (1) H2O_c0[c0] + (1) CO2_c0[c0] + (1) gamma-Glutamyl-3-aminopropiononitrile_c0[c0]	rxn02792
rxn02803_c0	-	c0	251	2	Tetradecanoyl-CoA:(acceptor) 2,3-oxidoreductase_c0	1.3.3.6, 1.3.99.-, 1.3.99.13, 1.3.99.3	7.23	(1) cpd00015[c0] + (1) cpd00067[c0] + (1) cpd01695[c0] <-> (1) cpd00982[c0] + (1) cpd03127[c0]	(1) FAD_c0[c0] + (1) H+_c0[c0] + (1) Myristoyl-CoA_c0[c0] <-> (1) FADH2_c0[c0] + (1) (2E) -Tetradecenoyl-CoA_c0[c0]	rxn02803	ACOAD6f	R03990	Fatty acid degradation
rxn02811_c0	-	c0	1156, 2093	2	3-Isopropylmalate hydro-lyase_c0	4.2.1.33	0.05	(1) cpd02693[c0] <-> (1) cpd00001[c0] + (1) cpd01710[c0]	(1) 3-Isopropylmalate_c0[c0] <-> (1) H2O_c0[c0] + (1) 2-Isopropylmaleate_c0[c0]	rxn02811	IPPMIa	R04001	Valine, leucine and isoleucine biosynthesis	Amino-Acid-Biosynthesis|BRANCHED-CHAIN-AA-SYN-PWY|Biosynthesis|Energy-Metabolism|IND-AMINO-ACID-SYN|LEUCINE-SYN|LEUSYN-PWY
rxn02831_c0	>	c0	130	2	O-Succinylbenzoate:CoA ligase (AMP-forming)_c0	6.2.1.26	-21.55	(1) cpd00002[c0] + (1) cpd00010[c0] + (1) cpd01772[c0] -> (1) cpd00012[c0] + (1) cpd00018[c0] + (1) cpd00067[c0] + (1) cpd02021[c0]	(1) ATP_c0[c0] + (1) CoA_c0[c0] + (1) Succinylbenzoate_c0[c0] -> (1) PPi_c0[c0] + (1) AMP_c0[c0] + (1) H+_c0[c0] + (1) Succinylbenzoyl-CoA_c0[c0]	rxn02831	SUCBZL	R04030	Ubiquinone and other terpenoid-quinone biosynthesis	ALL-CHORISMATE-PWY|Biosynthesis|Cofactor-Biosynthesis|DHNA-Biosynthesis|Demethylmenaquinone-Biosynthesis|Menaquinone-Biosynthesis|Quinone-Biosynthesis
rxn02832_c0	<	c0	131	2	(1R,6R)-6-hydroxy-2-succinylcyclohexa-2,4-diene-1-carboxylate hydrolyase (2-succinylbenzoate-forming)_c0	4.2.1.113	25.06	(1) cpd00001[c0] + (1) cpd01772[c0] <- (1) cpd03451[c0]	(1) H2O_c0[c0] + (1) Succinylbenzoate_c0[c0] <- (1) SHCHC_c0[c0]	rxn02832		R04031	Ubiquinone and other terpenoid-quinone biosynthesis	ALL-CHORISMATE-PWY|Biosynthesis|Cofactor-Biosynthesis|DHNA-Biosynthesis|Demethylmenaquinone-Biosynthesis|Menaquinone-Biosynthesis|PHENYLPROPANOID-SYN|Phylloquinone-Biosynthesis|QUINONE-SYN|Quinone-Biosynthesis|SECONDARY-METABOLITE-BIOSYNTHESIS
rxn02834_c0	>	c0	3343	2	Phosphoribosyl-ATP pyrophosphohydrolase_c0	3.6.1.31	-27.3	(1) cpd00001[c0] + (1) cpd01775[c0] -> (1) cpd00012[c0] + (2) cpd00067[c0] + (1) cpd01777[c0]	(1) H2O_c0[c0] + (1) Phosphoribosyl-ATP_c0[c0] -> (1) PPi_c0[c0] + (2) H+_c0[c0] + (1) Phosphoribosyl-AMP_c0[c0]	rxn02834	HIS4_1	R04035	Histidine metabolism	Amino-Acid-Biosynthesis|Biosynthesis|HISTIDINE-SYN|HISTSYN-PWY|IND-AMINO-ACID-SYN|PRPP-PWY
rxn02835_c0	-	c0	3343	2	1-(5-phospho-D-ribosyl)-AMP 1,6-hydrolase_c0	3.5.4.19	4.04	(1) cpd00001[c0] + (1) cpd01777[c0] <-> (1) cpd02979[c0]	(1) H2O_c0[c0] + (1) Phosphoribosyl-AMP_c0[c0] <-> (1) phosphoribosylformiminoaicar-phosphate_c0[c0]	rxn02835	HIS4_2	R04037	Histidine metabolism	Amino-Acid-Biosynthesis|Biosynthesis|HISTIDINE-SYN|HISTSYN-PWY|IND-AMINO-ACID-SYN|PRPP-PWY
rxn02853_c0	>	c0	2368	2	Imidazole acetaldehyde:NAD+ oxidoreductase_c0	1.2.1.3	-9.8	(1) cpd00001[c0] + (1) cpd00003[c0] + (1) cpd03052[c0] -> (1) cpd00004[c0] + (2) cpd00067[c0] + (1) cpd01831[c0]	(1) H2O_c0[c0] + (1) NAD_c0[c0] + (1) Imidazole acetaldehyde_c0[c0] -> (1) NADH_c0[c0] + (2) H+_c0[c0] + (1) 4-Imidazoleacetate_c0[c0]	rxn02853	ALDD20x	R04065	Histidine metabolism	AMINE-DEG|Degradation
rxn02895_c0	>	c0	2942	2	5-Phospho-D-ribosylamine:glycine ligase (ADP-forming)_c0	6.3.4.13	-6.35	(1) cpd00002[c0] + (1) cpd00033[c0] + (1) cpd01982[c0] -> (1) cpd00008[c0] + (1) cpd00009[c0] + (1) cpd00067[c0] + (1) cpd02394[c0]	(1) ATP_c0[c0] + (1) Glycine_c0[c0] + (1) 5-Phosphoribosylamine_c0[c0] -> (1) ADP_c0[c0] + (1) Phosphate_c0[c0] + (1) H+_c0[c0] + (1) GAR_c0[c0]	rxn02895	ADE5_7_1	R04144	Purine metabolism	AIR-Biosynthesis|Biosynthesis|DENOVOPURINE2-PWY|Nucleotide-Biosynthesis|PRPP-PWY|PUR-NUC-SYN|Purine-Nucleotide-De-Novo-Biosynthesis
rxn02897_c0	-	c0	2128, 3327	2	Nicotinate-nucleotide:dimethylbenzimidazole phospho-D-ribosyltransferase_c0	2.4.2.21	-2.94	(1) cpd00873[c0] + (1) cpd01997[c0] <-> (1) cpd00067[c0] + (1) cpd00218[c0] + (1) cpd02904[c0]	(1) Nicotinate ribonucleotide_c0[c0] + (1) Dimethylbenzimidazole_c0[c0] <-> (1) H+_c0[c0] + (1) Niacin_c0[c0] + (1) alpha-Ribazole 5'-phosphate_c0[c0]	rxn02897	NNDMBRT	R04148	Porphyrin and chlorophyll metabolism	Adenosylcobalamin-Biosynthesis|Biosynthesis|COBALSYN-PWY|Cobalamin-Biosynthesis|Cofactor-Biosynthesis|P381-PWY|Vitamin-Biosynthesis
rxn02898_c0	>	c0	4134	2	O-Succinylbenzoyl-CoA 1,4-dihydroxy-2-naphthoate-lyase_c0	4.1.3.36	-14.27	(1) cpd02021[c0] -> (1) cpd00010[c0] + (1) cpd02295[c0]	(1) Succinylbenzoyl-CoA_c0[c0] -> (1) CoA_c0[c0] + (1) 1-4-Dihydroxy-2-naphthoate_c0[c0]	rxn02898	NPHS	R04150
rxn02916_c0	>	c0	unidentified	1	R04175_c0	-	-14.94	(1) cpd02074[c0] -> (1) cpd00001[c0] + (1) cpd00067[c0] + (1) cpd00922[c0]	(1) 2-Oxo-6-aminocaproate_c0[c0] -> (1) H2O_c0[c0] + (1) H+_c0[c0] + (1) delta1-Piperideine-2-carboxylate_c0[c0]	rxn02916	AOXHEXCYCL	R04175	Tropane, piperidine and pyridine alkaloid biosynthesis	Amino-Acid-Degradation|Degradation|LYSINE-DEG
rxn02929_c0	-	c0	4275	2	2,3,4,5-Tetrahydrodipicolinate:NADP+ oxidoreductase_c0	1.3.1.26, 1.17.1.8	1.01	(1) cpd00006[c0] + (1) cpd02465[c0] <-> (1) cpd00005[c0] + (1) cpd00067[c0] + (1) cpd02120[c0]	(1) NADP_c0[c0] + (1) tetrahydrodipicolinate_c0[c0] <-> (1) NADPH_c0[c0] + (1) H+_c0[c0] + (1) Dihydrodipicolinate_c0[c0]	rxn02929	DHDPRy	R04199	Lysine biosynthesis	Amino-Acid-Biosynthesis|Biosynthesis|DAPLYSINESYN-PWY|IND-AMINO-ACID-SYN|LYSINE-SYN|P4-PWY|PWY0-781
rxn02933_c0	-	c0	5451	2	(2S,3S)-3-hydroxy-2-methylbutanoyl-CoA:NAD+ oxidoreductase_c0	1.1.1.178, 1.1.1.35	3.76	(1) cpd00003[c0] + (1) cpd02691[c0] <-> (1) cpd00004[c0] + (1) cpd00067[c0] + (1) cpd02124[c0]	(1) NAD_c0[c0] + (1) 2-methyl-3-hydroxy-butyryl-CoA_c0[c0] <-> (1) NADH_c0[c0] + (1) H+_c0[c0] + (1) 2-Methylacetoacetyl-CoA_c0[c0]	rxn02933	3H2MBCOAD	R04203	Valine, leucine and isoleucine degradation	Amino-Acid-Degradation|Biosynthesis|Degradation|ILEUDEG-PWY|ISOLEUCINE-DEG|Other-biosynthesis
rxn02937_c0	>	c0	3790	2	2-(Formamido)-N1-(5-phosphoribosyl)acetamidine cyclo-ligase (ADP-forming)_c0	6.3.3.1	20.66	(1) cpd00002[c0] + (1) cpd02826[c0] -> (1) cpd00008[c0] + (1) cpd00009[c0] + (1) cpd00067[c0] + (1) cpd02140[c0]	(1) ATP_c0[c0] + (1) 5'-Phosphoribosylformylglycinamidine_c0[c0] -> (1) ADP_c0[c0] + (1) Phosphate_c0[c0] + (1) H+_c0[c0] + (1) AIR_c0[c0]	rxn02937	ADE5_7_2	R04208	Purine metabolism	AIR-Biosynthesis|Biosynthesis|DENOVOPURINE2-PWY|Nucleotide-Biosynthesis|PRPP-PWY|PUR-NUC-SYN|Purine-Nucleotide-De-Novo-Biosynthesis
rxn02945_c0	>	c0	unidentified	1	prephytoene diphosphate:geranylgeranyl-diphosphate geranylgeranyltransferase_c0		-13.19	(1) cpd02168[c0] -> (1) cpd00012[c0] + (1) cpd00067[c0] + (1) cpd03211[c0]	(1) Prephytoene diphosphate_c0[c0] -> (1) PPi_c0[c0] + (1) H+_c0[c0] + (1) 15-cis-Phytoene_c0[c0]	rxn02945		R04218	Carotenoid biosynthesis	Biosynthesis|CAROTENOID-PWY|CAROTENOID-SYN|Lycopene-Biosynthesis|SECONDARY-METABOLITE-BIOSYNTHESIS|TETRATERPENOID-SYN|Terpenoid-Biosynthesis	Gapfilled
rxn02959_c0	-	c0	2182	2	S-adenosyl-L-methionine:magnesium-protoporphyrin-IX O-methyltransferase_c0	2.1.1.11	-5.33	(1) cpd00017[c0] + (1) cpd02216[c0] <-> (1) cpd00019[c0] + (1) cpd02762[c0]	(1) S-Adenosyl-L-methionine_c0[c0] + (1) Mg-protoporphyrin IX_c0[c0] <-> (1) S-Adenosyl-homocysteine_c0[c0] + (1) Mg-Protoporphyrin IX 13-monomethyl ester_c0[c0]	rxn02959		R04237	Porphyrin and chlorophyll metabolism	Biosynthesis|CHLOROPHYLL-SYN|Chlorophyll-Biosynthesis|Chlorophyll-a-Biosynthesis|Chlorophyllide-a-Biosynthesis|Cofactor-Biosynthesis|Porphyrin-Compounds-Biosynthesis
rxn02985_c0	-	c0	3584	2	6-Lactoyl-5,6,7,8-tetrahydropterin:NADP+ 2'-oxidoreductase_c0	1.1.1.153, 1.1.1.220	6.22	(1) cpd00006[c0] + (1) cpd02608[c0] <-> (1) cpd00005[c0] + (1) cpd00067[c0] + (1) cpd02315[c0]	(1) NADP_c0[c0] + (1) 6-Lactoyl-5,6,7,8-tetrahydropterin_c0[c0] <-> (1) NADPH_c0[c0] + (1) H+_c0[c0] + (1) 6-Pyruvoyltetrahydropterin_c0[c0]	rxn02985		R04285	Folate biosynthesis	Biosynthesis|Cofactor-Biosynthesis|Tetrahydrobiopterin-Biosynthesis
rxn02986_c0	-	c0	1732	2	2-amino-4-hydroxy-6-(erythro-1,2,3-trihydroxypropyl) dihydropteridine triphosphate lyase_c0	4.2.3.12		(1) cpd02978[c0] <-> (1) cpd00421[c0] + (1) cpd02315[c0]	(1) 7,8-Dihydroneopterin 3'-triphosphate_c0[c0] <-> (1) Triphosphate_c0[c0] + (1) 6-Pyruvoyltetrahydropterin_c0[c0]	rxn02986	PTHPS	R04286	Folate biosynthesis	Biosynthesis|Cofactor-Biosynthesis|Tetrahydrobiopterin-Biosynthesis
rxn02988_c0	<	c0	2331	2	glycerone phosphate:iminosuccinate alkyltransferase (cyclizing)_c0	2.5.1.72	-0.61	(2) cpd00001[c0] + (1) cpd00009[c0] + (1) cpd02333[c0] <- (1) cpd00095[c0] + (1) cpd03470[c0]	(2) H2O_c0[c0] + (1) Phosphate_c0[c0] + (1) Quinolinate_c0[c0] <- (1) Glycerone-phosphate_c0[c0] + (1) Iminoaspartate_c0[c0]	rxn02988	QULNS	R04292	Nicotinate and nicotinamide metabolism	ALKALOIDS-SYN|Biosynthesis|Cofactor-Biosynthesis|N-CONTAINING-SECONDARY-CMPD-SYN|NAD-Metabolism|NAD-SYN|PWY0-781|PYRIDNUCSYN-PWY|PYRROLIDINE-ALKALOIDS|SECONDARY-METABOLITE-BIOSYNTHESIS
rxn02989_c0	<	c0	unidentified	1	R04293_c0	-	27.96	(1) cpd00001[c0] + (1) cpd02333[c0] <- (1) cpd02692[c0]	(1) H2O_c0[c0] + (1) Quinolinate_c0[c0] <- (1) 2-Amino-3-carboxymuconate semialdehyde_c0[c0]	rxn02989	QUILSYN	R04293	Tryptophan metabolism	Biosynthesis|Cofactor-Biosynthesis|NAD-Metabolism|NAD-SYN|NADSYN-PWY
rxn03004_c0	-	c0	5144	2	10-Formyltetrahydrofolate:5'-phosphoribosylglycinamide formyltransferase_c0	2.1.2.2	-20.98	(1) cpd00201[c0] + (1) cpd02394[c0] <-> (1) cpd00067[c0] + (1) cpd00087[c0] + (1) cpd02678[c0]	(1) 10-Formyltetrahydrofolate_c0[c0] + (1) GAR_c0[c0] <-> (1) H+_c0[c0] + (1) Tetrahydrofolate_c0[c0] + (1) N-Formyl-GAR_c0[c0]	rxn03004	ADE8	R04325	Purine metabolism|One carbon pool by folate	AIR-Biosynthesis|Biosynthesis|Cofactor-Biosynthesis|FOLSYN-PWY|Folate-Biosynthesis|Nucleotide-Biosynthesis|PUR-NUC-SYN|Purine-Nucleotide-De-Novo-Biosynthesis|Vitamin-Biosynthesis
rxn03005_c0	-	c0	5144	2	R04326_c0	2.1.2.2	-7.29	(2) cpd00067[c0] + (1) cpd00087[c0] + (1) cpd02678[c0] <-> (1) cpd00001[c0] + (1) cpd00347[c0] + (1) cpd02394[c0]	(2) H+_c0[c0] + (1) Tetrahydrofolate_c0[c0] + (1) N-Formyl-GAR_c0[c0] <-> (1) H2O_c0[c0] + (1) 5-10-Methenyltetrahydrofolate_c0[c0] + (1) GAR_c0[c0]	rxn03005		R04326	One carbon pool by folate
rxn03012_c0	>	c0	unidentified	1	R04336_c0	3.5.99.-	-16.74	(1) cpd02414[c0] -> (1) cpd00001[c0] + (1) cpd00067[c0] + (1) cpd02465[c0]	(1) L-2-Amino-6-oxopimelate_c0[c0] -> (1) H2O_c0[c0] + (1) H+_c0[c0] + (1) tetrahydrodipicolinate_c0[c0]	rxn03012		R04336	Lysine biosynthesis	Amino-Acid-Biosynthesis|Biosynthesis|IND-AMINO-ACID-SYN|LYSINE-SYN
rxn03039_c0	-	c0	2921	2	1-(5'-Phosphoribosyl)-5-amino-4-imidazolecarboxamide:pyrophosphate phosphoribosyltransferase_c0	2.4.2.7	12.54	(1) cpd00012[c0] + (1) cpd00067[c0] + (1) cpd02851[c0] <-> (1) cpd00103[c0] + (1) cpd02506[c0]	(1) PPi_c0[c0] + (1) H+_c0[c0] + (1) AICAR_c0[c0] <-> (1) PRPP_c0[c0] + (1) 5-Amino-4-imidazolecarboxyamide_c0[c0]	rxn03039		R04378	Purine metabolism
rxn03047_c0	>	c0	3433	2	ATP:pantothenate 4'-phosphotransferase_c0	2.7.1.33	-14.03	(1) cpd00002[c0] + (1) cpd02524[c0] -> (1) cpd00008[c0] + (1) cpd00067[c0] + (1) cpd02666[c0]	(1) ATP_c0[c0] + (1) N-Pantothenoylcysteine_c0[c0] -> (1) ADP_c0[c0] + (1) H+_c0[c0] + (1) (R) -4'-Phosphopantothenoyl-L-cysteine_c0[c0]	rxn03047		R04391	Pantothenate and CoA biosynthesis
rxn03057_c0	-	c0	3383	2	5-Methylthio-5-deoxy-D-ribose-1-phosphate ketol-isomerase_c0	5.3.1.23	0.62	(1) cpd02574[c0] <-> (1) cpd02791[c0]	(1) methylthioribose-1-phosphate_c0[c0] <-> (1) methylthioribulose-1-phosphate_c0[c0]	rxn03057		R04420	Cysteine and methionine metabolism	Amino-Acid-Biosynthesis|Biosynthesis|Degradation|IND-AMINO-ACID-SYN|METHIONINE-SYN|NUCLEO-DEG
rxn03062_c0	-	c0	4736	2	3-Isopropylmalate:NAD+ oxidoreductase_c0	1.1.1.85	6.22	(1) cpd00003[c0] + (1) cpd02693[c0] <-> (1) cpd00004[c0] + (1) cpd00067[c0] + (1) cpd02605[c0]	(1) NAD_c0[c0] + (1) 3-Isopropylmalate_c0[c0] <-> (1) NADH_c0[c0] + (1) H+_c0[c0] + (1) 2-isopropyl-3-oxosuccinate_c0[c0]	rxn03062	IPMD	R04426	Valine, leucine and isoleucine biosynthesis	Amino-Acid-Biosynthesis|BRANCHED-CHAIN-AA-SYN-PWY|Biosynthesis|Energy-Metabolism|IND-AMINO-ACID-SYN|LEUCINE-SYN|LEUSYN-PWY
rxn03068_c0	-	c0	40	2	(R)-2,3-Dihydroxy-3-methylbutanoate:NADP+ oxidoreductase (isomerizing)_c0	1.1.1.86	6.22	(1) cpd00006[c0] + (1) cpd02498[c0] <-> (1) cpd00005[c0] + (1) cpd00067[c0] + (1) cpd02569[c0]	(1) NADP_c0[c0] + (1) 2,3-Dihydroxy-isovalerate_c0[c0] <-> (1) NADPH_c0[c0] + (1) H+_c0[c0] + (1) 2-Oxo-3-hydroxyisovalerate_c0[c0]	rxn03068		R04440	Valine, leucine and isoleucine biosynthesis
rxn03080_c0	>	c0	1928	2	5-amino-6-(D-ribitylamino)uracil butanedionetransferase_c0	2.5.1.78	0.92	(1) cpd02882[c0] + (1) cpd11225[c0] -> (2) cpd00001[c0] + (1) cpd00009[c0] + (1) cpd00067[c0] + (1) cpd02656[c0]	(1) 4--1-D-Ribitylamino-5-aminouracil_c0[c0] + (1) 3-4-dihydroxy-2-butanone4-phosphate_c0[c0] -> (2) H2O_c0[c0] + (1) Phosphate_c0[c0] + (1) H+_c0[c0] + (1) 6-7-Dimethyl-8--1-D-ribityllumazine_c0[c0]	rxn03080	RIB5	R04457	Riboflavin metabolism	Biosynthesis|Cofactor-Biosynthesis|Flavin-Biosynthesis|RIBOSYN2-PWY|Vitamin-Biosynthesis
rxn03084_c0	>	c0	601, 602, 4037	2	5'-Phosphoribosylformylglycinamide:L-glutamine amido-ligase (ADP-forming)_c0	6.3.5.3	-13.46	(1) cpd00001[c0] + (1) cpd00002[c0] + (1) cpd00053[c0] + (1) cpd02678[c0] -> (1) cpd00008[c0] + (1) cpd00009[c0] + (1) cpd00023[c0] + (1) cpd00067[c0] + (1) cpd02826[c0]	(1) H2O_c0[c0] + (1) ATP_c0[c0] + (1) L-Glutamine_c0[c0] + (1) N-Formyl-GAR_c0[c0] -> (1) ADP_c0[c0] + (1) Phosphate_c0[c0] + (1) L-Glutamate_c0[c0] + (1) H+_c0[c0] + (1) 5'-Phosphoribosylformylglycinamidine_c0[c0]	rxn03084	ADE6	R04463	Purine metabolism	AIR-Biosynthesis|Biosynthesis|DENOVOPURINE2-PWY|Nucleotide-Biosynthesis|PRPP-PWY|PUR-NUC-SYN|Purine-Nucleotide-De-Novo-Biosynthesis
rxn03108_c0	>	c0	3339, 4298	2	ATP:4-amino-2-methyl-5-phosphomethylpyrimidine phosphotransferase_c0	2.7.4.7	9.53	(1) cpd00002[c0] + (1) cpd00067[c0] + (1) cpd02775[c0] -> (1) cpd00008[c0] + (1) cpd02894[c0]	(1) ATP_c0[c0] + (1) H+_c0[c0] + (1) 4-Amino-5-phosphomethyl-2-methylpyrimidine_c0[c0] -> (1) ADP_c0[c0] + (1) 4-Amino-2-methyl-5-diphosphomethylpyrimidine_c0[c0]	rxn03108	PMPK	R04509	Thiamine metabolism	Biosynthesis|Cofactor-Biosynthesis|THISYN-PWY|THISYNARA-PWY|Thiamin-Salvage|Thiamine-Biosynthesis|Vitamin-Biosynthesis
[truncated: 619 more rows]

## Sheet: Comps
Abbreviation	Name	Notes
z0 or u0	Thylakoid	Only used for certain metabolites in photosynthesis reactions, u0 is used in SBML model
c0	Cytoplasm
e0	Endoplasmic reticulum

## Sheet: Abbreviations
Abbreviation	KEGG C number	Metabolite Name
A0red	C05306	Reduced chlorophyll a0
[truncated: 50 more rows]
