# Supplementary material for: Unveiling metabolic pathways involved in the extreme desiccation tolerance of an Atacama cyanobacterium
Source: Sci Rep. 2023 Sep 22;13:15767. doi: 10.1038/s41598-023-41879-8 (PMC10516996; doi:10.1038/s41598-023-41879-8)
Supplement: Supplementary file 1 — Supplementary File S1. [file 41598_2023_41879_MOESM1_ESM.zip › G._dulcis_model.xml]

<?xml version="1.0" encoding="UTF-8"?>
<sbml xmlns="http://www.sbml.org/sbml/level3/version1/core" xmlns:fbc="http://www.sbml.org/sbml/level3/version1/fbc/version2" metaid="meta_" sboTerm="SBO:0000624" level="3" version="1" fbc:required="false">
  <model metaid="meta_Gloeocapsopsis_dulcis_v2023" id="Gloeocapsopsis_dulcis_v2023" fbc:strict="true">
    <listOfUnitDefinitions>
      <unitDefinition id="mmol_per_gDW_per_hr">
        <listOfUnits>
          <unit kind="mole" exponent="1" scale="-3" multiplier="1"/>
          <unit kind="gram" exponent="-1" scale="0" multiplier="1"/>
          <unit kind="second" exponent="-1" scale="0" multiplier="3600"/>
        </listOfUnits>
      </unitDefinition>
    </listOfUnitDefinitions>
    <listOfCompartments>
      <compartment id="c0" constant="true"/>
      <compartment id="e0" constant="true"/>
      <compartment id="u0" constant="true"/>
    </listOfCompartments>
    <listOfSpecies>
      <species metaid="meta_M_cpd02083_c0" sboTerm="SBO:0000247" id="M_cpd02083_c0" name="CoproporphyrinogenIII_c0" compartment="c0" hasOnlySubstanceUnits="false" boundaryCondition="false" constant="false" fbc:charge="1" fbc:chemicalFormula="C36H40N4O8">
        <annotation>
          <rdf:RDF xmlns:rdf="http://www.w3.org/1999/02/22-rdf-syntax-ns#" xmlns:dcterms="http://purl.org/dc/terms/" xmlns:vCard="http://www.w3.org/2001/vcard-rdf/3.0#" xmlns:vCard4="http://www.w3.org/2006/vcard/ns#" xmlns:bqbiol="http://biomodels.net/biology-qualifiers/" xmlns:bqmodel="http://biomodels.net/model-qualifiers/">
            <rdf:Description rdf:about="#meta_M_cpd02083_c0">
              <bqbiol:is>
                <rdf:Bag>
                  <rdf:li rdf:resource="https://identifiers.org/seed.compound/cpd02083"/>
                  <rdf:li rdf:resource="https://identifiers.org/bigg.metabolite/cpppg3"/>
                  <rdf:li rdf:resource="https://identifiers.org/kegg.compound/C03263"/>
                  <rdf:li rdf:resource="https://identifiers.org/biocyc/META:COPROPORPHYRINOGEN_III"/>
                  <rdf:li rdf:resource="https://identifiers.org/inchi/InChI=1S/C36H44N4O8/c1-17-21(5-9-33(41)42)29-14-27-19(3)22(6-10-34(43)44)30(39-27)15-28-20(4)24(8-12-36(47)48)32(40-28)16-31-23(7-11-35(45)46)18(2)26(38-31)13-25(17)37-29/h37-40H,5-16H2,1-4H3,(H,41,42)(H,43,44)(H,45,46)(H,47,48)/p-4"/>
                  <rdf:li rdf:resource="https://identifiers.org/inchikey/NIUVHXTXUXOFEB-UHFFFAOYSA-J"/>
                  <rdf:li rdf:resource="https://identifiers.org/metanetx.chemical/MNXM410"/>
                </rdf:Bag>
              </bqbiol:is>
            </rdf:Description>
          </rdf:RDF>
        </annotation>
      </species>
      <species metaid="meta_M_cpd00062_c0" sboTerm="SBO:0000247" id="M_cpd00062_c0" name="UTP_c0" compartment="c0" hasOnlySubstanceUnits="false" boundaryCondition="false" constant="false" fbc:charge="1" fbc:chemicalFormula="C9H12N2O15P3">
        <annotation>
          <rdf:RDF xmlns:rdf="http://www.w3.org/1999/02/22-rdf-syntax-ns#" xmlns:dcterms="http://purl.org/dc/terms/" xmlns:vCard="http://www.w3.org/2001/vcard-rdf/3.0#" xmlns:vCard4="http://www.w3.org/2006/vcard/ns#" xmlns:bqbiol="http://biomodels.net/biology-qualifiers/" xmlns:bqmodel="http://biomodels.net/model-qualifiers/">
            <rdf:Description rdf:about="#meta_M_cpd00062_c0">
              <bqbiol:is>
                <rdf:Bag>
                  <rdf:li rdf:resource="https://identifiers.org/seed.compound/cpd00062"/>
                  <rdf:li rdf:resource="https://identifiers.org/bigg.metabolite/utp"/>
                  <rdf:li rdf:resource="https://identifiers.org/hmdb/HMDB00285"/>
                  <rdf:li rdf:resource="https://identifiers.org/kegg.compound/C00075"/>
                  <rdf:li rdf:resource="https://identifiers.org/biocyc/META:UTP"/>
                  <rdf:li rdf:resource="https://identifiers.org/inchi/InChI=1S/C9H15N2O15P3/c12-5-1-2-11(9(15)10-5)8-7(14)6(13)4(24-8)3-23-28(19,20)26-29(21,22)25-27(16,17)18/h1-2,4,6-8,13-14H,3H2,(H,19,20)(H,21,22)(H,10,12,15)(H2,16,17,18)/p-3/t4-,6-,7-,8-/m1/s1"/>
                  <rdf:li rdf:resource="https://identifiers.org/inchikey/PGAVKCOVUIYSFO-XVFCMESISA-K"/>
                  <rdf:li rdf:resource="https://identifiers.org/metanetx.chemical/MNXM121"/>
                </rdf:Bag>
              </bqbiol:is>
            </rdf:Description>
          </rdf:RDF>
        </annotation>
      </species>
      <species metaid="meta_M_cpd18074_c0" sboTerm="SBO:0000247" id="M_cpd18074_c0" name="Cytochrome-C-red_c0" compartment="c0" hasOnlySubstanceUnits="false" boundaryCondition="false" constant="false" fbc:charge="1" fbc:chemicalFormula="FeR">
        <annotation>
          <rdf:RDF xmlns:rdf="http://www.w3.org/1999/02/22-rdf-syntax-ns#" xmlns:dcterms="http://purl.org/dc/terms/" xmlns:vCard="http://www.w3.org/2001/vcard-rdf/3.0#" xmlns:vCard4="http://www.w3.org/2006/vcard/ns#" xmlns:bqbiol="http://biomodels.net/biology-qualifiers/" xmlns:bqmodel="http://biomodels.net/model-qualifiers/">
            <rdf:Description rdf:about="#meta_M_cpd18074_c0">
              <bqbiol:is>
                <rdf:Bag>
                  <rdf:li rdf:resource="https://identifiers.org/seed.compound/cpd18074"/>
                </rdf:Bag>
              </bqbiol:is>
            </rdf:Description>
          </rdf:RDF>
        </annotation>
      </species>
      <species metaid="meta_M_cpd12847_c0" sboTerm="SBO:0000247" id="M_cpd12847_c0" name="Apo-[carboxylase]_c0" compartment="c0" hasOnlySubstanceUnits="false" boundaryCondition="false" constant="false" fbc:charge="1" fbc:chemicalFormula="C7H13N3O2R2">
        <annotation>
          <rdf:RDF xmlns:rdf="http://www.w3.org/1999/02/22-rdf-syntax-ns#" xmlns:dcterms="http://purl.org/dc/terms/" xmlns:vCard="http://www.w3.org/2001/vcard-rdf/3.0#" xmlns:vCard4="http://www.w3.org/2006/vcard/ns#" xmlns:bqbiol="http://biomodels.net/biology-qualifiers/" xmlns:bqmodel="http://biomodels.net/model-qualifiers/">
            <rdf:Description rdf:about="#meta_M_cpd12847_c0">
              <bqbiol:is>
                <rdf:Bag>
                  <rdf:li rdf:resource="https://identifiers.org/seed.compound/cpd12847"/>
                  <rdf:li rdf:resource="https://identifiers.org/chebi/2777"/>
                  <rdf:li rdf:resource="https://identifiers.org/kegg.compound/C06249"/>
                  <rdf:li rdf:resource="https://identifiers.org/metanetx.chemical/MNXM96175"/>
                </rdf:Bag>
              </bqbiol:is>
            </rdf:Description>
          </rdf:RDF>
        </annotation>
      </species>
      <species metaid="meta_M_cpd00209_e0" sboTerm="SBO:0000247" id="M_cpd00209_e0" name="Nitrate_e0" compartment="e0" hasOnlySubstanceUnits="false" boundaryCondition="false" constant="false" fbc:charge="1" fbc:chemicalFormula="NO3">
        <annotation>
          <rdf:RDF xmlns:rdf="http://www.w3.org/1999/02/22-rdf-syntax-ns#" xmlns:dcterms="http://purl.org/dc/terms/" xmlns:vCard="http://www.w3.org/2001/vcard-rdf/3.0#" xmlns:vCard4="http://www.w3.org/2006/vcard/ns#" xmlns:bqbiol="http://biomodels.net/biology-qualifiers/" xmlns:bqmodel="http://biomodels.net/model-qualifiers/">
            <rdf:Description rdf:about="#meta_M_cpd00209_e0">
              <bqbiol:is>
                <rdf:Bag>
                  <rdf:li rdf:resource="https://identifiers.org/seed.compound/cpd00209"/>
                  <rdf:li rdf:resource="https://identifiers.org/bigg.metabolite/no3"/>
                  <rdf:li rdf:resource="https://identifiers.org/hmdb/HMDB02878"/>
                  <rdf:li rdf:resource="https://identifiers.org/kegg.compound/C00244"/>
                  <rdf:li rdf:resource="https://identifiers.org/biocyc/META:NITRATE"/>
                  <rdf:li rdf:resource="https://identifiers.org/biocyc/META:CPD-15028"/>
                  <rdf:li rdf:resource="https://identifiers.org/inchi/InChI=1S/NO3/c2-1(3)4/q-1"/>
                  <rdf:li rdf:resource="https://identifiers.org/inchikey/NHNBFGGVMKEFGY-UHFFFAOYSA-N"/>
                  <rdf:li rdf:resource="https://identifiers.org/metanetx.chemical/MNXM207"/>
                </rdf:Bag>
              </bqbiol:is>
            </rdf:Description>
          </rdf:RDF>
        </annotation>
      </species>
      <species metaid="meta_M_cpd01399_c0" sboTerm="SBO:0000247" id="M_cpd01399_c0" name="Maltotetraose_c0" compartment="c0" hasOnlySubstanceUnits="false" boundaryCondition="false" constant="false" fbc:charge="1" fbc:chemicalFormula="C24H42O21">
        <annotation>
          <rdf:RDF xmlns:rdf="http://www.w3.org/1999/02/22-rdf-syntax-ns#" xmlns:dcterms="http://purl.org/dc/terms/" xmlns:vCard="http://www.w3.org/2001/vcard-rdf/3.0#" xmlns:vCard4="http://www.w3.org/2006/vcard/ns#" xmlns:bqbiol="http://biomodels.net/biology-qualifiers/" xmlns:bqmodel="http://biomodels.net/model-qualifiers/">
            <rdf:Description rdf:about="#meta_M_cpd01399_c0">
              <bqbiol:is>
                <rdf:Bag>
                  <rdf:li rdf:resource="https://identifiers.org/seed.compound/cpd01399"/>
                  <rdf:li rdf:resource="https://identifiers.org/bigg.metabolite/maltttr"/>
                  <rdf:li rdf:resource="https://identifiers.org/hmdb/HMDB01296"/>
                  <rdf:li rdf:resource="https://identifiers.org/kegg.compound/C02052"/>
                  <rdf:li rdf:resource="https://identifiers.org/kegg.compound/G00457"/>
                  <rdf:li rdf:resource="https://identifiers.org/biocyc/META:MALTOTETRAOSE"/>
                  <rdf:li rdf:resource="https://identifiers.org/inchi/InChI=1S/C24H42O21/c25-1-5-9(29)10(30)15(35)22(40-5)44-19-7(3-27)42-24(17(37)12(19)32)45-20-8(4-28)41-23(16(36)13(20)33)43-18-6(2-26)39-21(38)14(34)11(18)31/h5-38H,1-4H2/t5-,6-,7-,8-,9-,10+,11-,12-,13-,14-,15-,16-,17-,18-,19-,20-,21?,22-,23-,24-/m1/s1"/>
                  <rdf:li rdf:resource="https://identifiers.org/inchikey/LUEWUZLMQUOBSB-AYQJAVFRSA-N"/>
                  <rdf:li rdf:resource="https://identifiers.org/metanetx.chemical/MNXM531657"/>
                  <rdf:li rdf:resource="https://identifiers.org/metanetx.chemical/MNXM2395"/>
                </rdf:Bag>
              </bqbiol:is>
            </rdf:Description>
          </rdf:RDF>
        </annotation>
      </species>
      <species metaid="meta_M_cpd00222_c0" sboTerm="SBO:0000247" id="M_cpd00222_c0" name="GLCN_c0" compartment="c0" hasOnlySubstanceUnits="false" boundaryCondition="false" constant="false" fbc:charge="1" fbc:chemicalFormula="C6H11O7">
        <annotation>
          <rdf:RDF xmlns:rdf="http://www.w3.org/1999/02/22-rdf-syntax-ns#" xmlns:dcterms="http://purl.org/dc/terms/" xmlns:vCard="http://www.w3.org/2001/vcard-rdf/3.0#" xmlns:vCard4="http://www.w3.org/2006/vcard/ns#" xmlns:bqbiol="http://biomodels.net/biology-qualifiers/" xmlns:bqmodel="http://biomodels.net/model-qualifiers/">
            <rdf:Description rdf:about="#meta_M_cpd00222_c0">
              <bqbiol:is>
                <rdf:Bag>
                  <rdf:li rdf:resource="https://identifiers.org/seed.compound/cpd00222"/>
                  <rdf:li rdf:resource="https://identifiers.org/bigg.metabolite/glcn"/>
                  <rdf:li rdf:resource="https://identifiers.org/bigg.metabolite/glcn__D"/>
                  <rdf:li rdf:resource="https://identifiers.org/chebi/5417"/>
                  <rdf:li rdf:resource="https://identifiers.org/hmdb/HMDB01514"/>
                  <rdf:li rdf:resource="https://identifiers.org/kegg.compound/C00257"/>
                  <rdf:li rdf:resource="https://identifiers.org/biocyc/META:GLUCONATE"/>
                  <rdf:li rdf:resource="https://identifiers.org/inchi/InChI=1S/C6H12O7/c7-1-2(8)3(9)4(10)5(11)6(12)13/h2-5,7-11H,1H2,(H,12,13)/p-1/t2-,3-,4+,5-/m1/s1"/>
                  <rdf:li rdf:resource="https://identifiers.org/inchikey/RGHNJXZEOKUKBD-SQOUGZDYSA-M"/>
                  <rdf:li rdf:resource="https://identifiers.org/metanetx.chemical/MNXM341"/>
                </rdf:Bag>
              </bqbiol:is>
            </rdf:Description>
          </rdf:RDF>
        </annotation>
      </species>
      <species metaid="meta_M_cpd26978_c0" sboTerm="SBO:0000247" id="M_cpd26978_c0" name="Donor-H2_c0" compartment="c0" hasOnlySubstanceUnits="false" boundaryCondition="false" constant="false" fbc:charge="1" fbc:chemicalFormula="H2R">
        <annotation>
          <rdf:RDF xmlns:rdf="http://www.w3.org/1999/02/22-rdf-syntax-ns#" xmlns:dcterms="http://purl.org/dc/terms/" xmlns:vCard="http://www.w3.org/2001/vcard-rdf/3.0#" xmlns:vCard4="http://www.w3.org/2006/vcard/ns#" xmlns:bqbiol="http://biomodels.net/biology-qualifiers/" xmlns:bqmodel="http://biomodels.net/model-qualifiers/">
            <rdf:Description rdf:about="#meta_M_cpd26978_c0">
              <bqbiol:is>
                <rdf:Bag>
                  <rdf:li rdf:resource="https://identifiers.org/seed.compound/cpd26978"/>
                  <rdf:li rdf:resource="https://identifiers.org/biocyc/META:Donor-H2"/>
                  <rdf:li rdf:resource="https://identifiers.org/metanetx.chemical/MNXM36"/>
                </rdf:Bag>
              </bqbiol:is>
            </rdf:Description>
          </rdf:RDF>
        </annotation>
      </species>
      <species metaid="meta_M_cpd11430_c0" sboTerm="SBO:0000247" id="M_cpd11430_c0" name="fa1_c0" compartment="c0" hasOnlySubstanceUnits="false" boundaryCondition="false" constant="false" fbc:charge="1" fbc:chemicalFormula="C14H27O2">
        <annotation>
          <rdf:RDF xmlns:rdf="http://www.w3.org/1999/02/22-rdf-syntax-ns#" xmlns:dcterms="http://purl.org/dc/terms/" xmlns:vCard="http://www.w3.org/2001/vcard-rdf/3.0#" xmlns:vCard4="http://www.w3.org/2006/vcard/ns#" xmlns:bqbiol="http://biomodels.net/biology-qualifiers/" xmlns:bqmodel="http://biomodels.net/model-qualifiers/">
            <rdf:Description rdf:about="#meta_M_cpd11430_c0">
              <bqbiol:is>
                <rdf:Bag>
                  <rdf:li rdf:resource="https://identifiers.org/seed.compound/cpd11430"/>
                  <rdf:li rdf:resource="https://identifiers.org/bigg.metabolite/fa1"/>
                  <rdf:li rdf:resource="https://identifiers.org/metanetx.chemical/MNXM3990"/>
                </rdf:Bag>
              </bqbiol:is>
            </rdf:Description>
          </rdf:RDF>
        </annotation>
      </species>
      <species metaid="meta_M_cpd00268_c0" sboTerm="SBO:0000247" id="M_cpd00268_c0" name="H2S2O3_c0" compartment="c0" hasOnlySubstanceUnits="false" boundaryCondition="false" constant="false" fbc:charge="1" fbc:chemicalFormula="HO3S2">
        <annotation>
          <rdf:RDF xmlns:rdf="http://www.w3.org/1999/02/22-rdf-syntax-ns#" xmlns:dcterms="http://purl.org/dc/terms/" xmlns:vCard="http://www.w3.org/2001/vcard-rdf/3.0#" xmlns:vCard4="http://www.w3.org/2006/vcard/ns#" xmlns:bqbiol="http://biomodels.net/biology-qualifiers/" xmlns:bqmodel="http://biomodels.net/model-qualifiers/">
            <rdf:Description rdf:about="#meta_M_cpd00268_c0">
              <bqbiol:is>
                <rdf:Bag>
                  <rdf:li rdf:resource="https://identifiers.org/seed.compound/cpd00268"/>
                  <rdf:li rdf:resource="https://identifiers.org/bigg.metabolite/tsul"/>
                  <rdf:li rdf:resource="https://identifiers.org/chebi/5587"/>
                  <rdf:li rdf:resource="https://identifiers.org/biocyc/META:S2O3"/>
                  <rdf:li rdf:resource="https://identifiers.org/inchi/InChI=1S/H2O3S2/c1-5(2,3)4/h(H2,1,2,3,4)/p-1"/>
                  <rdf:li rdf:resource="https://identifiers.org/inchikey/DHCDFWKWKRSZHF-UHFFFAOYSA-M"/>
                  <rdf:li rdf:resource="https://identifiers.org/kegg.compound/C05529"/>
                  <rdf:li rdf:resource="https://identifiers.org/kegg.compound/C00320"/>
                  <rdf:li rdf:resource="https://identifiers.org/metanetx.chemical/MNXM323"/>
                </rdf:Bag>
              </bqbiol:is>
            </rdf:Description>
          </rdf:RDF>
        </annotation>
      </species>
      <species metaid="meta_M_cpd15357_c0" sboTerm="SBO:0000247" id="M_cpd15357_c0" name="2-octadec-11-enoyl-sn-glycerol 3-phosphate_c0" compartment="c0" hasOnlySubstanceUnits="false" boundaryCondition="false" constant="false" fbc:charge="1" fbc:chemicalFormula="C21H40O7P">
        <annotation>
          <rdf:RDF xmlns:rdf="http://www.w3.org/1999/02/22-rdf-syntax-ns#" xmlns:dcterms="http://purl.org/dc/terms/" xmlns:vCard="http://www.w3.org/2001/vcard-rdf/3.0#" xmlns:vCard4="http://www.w3.org/2006/vcard/ns#" xmlns:bqbiol="http://biomodels.net/biology-qualifiers/" xmlns:bqmodel="http://biomodels.net/model-qualifiers/">
            <rdf:Description rdf:about="#meta_M_cpd15357_c0">
              <bqbiol:is>
                <rdf:Bag>
                  <rdf:li rdf:resource="https://identifiers.org/seed.compound/cpd15357"/>
                  <rdf:li rdf:resource="https://identifiers.org/bigg.metabolite/2odec11eg3p"/>
                  <rdf:li rdf:resource="https://identifiers.org/metanetx.chemical/MNXM5480"/>
                </rdf:Bag>
              </bqbiol:is>
            </rdf:Description>
          </rdf:RDF>
        </annotation>
      </species>
      <species metaid="meta_M_cpd00027_c0" sboTerm="SBO:0000247" id="M_cpd00027_c0" name="D-Glucose_c0" compartment="c0" hasOnlySubstanceUnits="false" boundaryCondition="false" constant="false" fbc:charge="1" fbc:chemicalFormula="C6H12O6">
        <annotation>
          <rdf:RDF xmlns:rdf="http://www.w3.org/1999/02/22-rdf-syntax-ns#" xmlns:dcterms="http://purl.org/dc/terms/" xmlns:vCard="http://www.w3.org/2001/vcard-rdf/3.0#" xmlns:vCard4="http://www.w3.org/2006/vcard/ns#" xmlns:bqbiol="http://biomodels.net/biology-qualifiers/" xmlns:bqmodel="http://biomodels.net/model-qualifiers/">
            <rdf:Description rdf:about="#meta_M_cpd00027_c0">
              <bqbiol:is>
                <rdf:Bag>
                  <rdf:li rdf:resource="https://identifiers.org/seed.compound/cpd00027"/>
                  <rdf:li rdf:resource="https://identifiers.org/bigg.metabolite/glc__D"/>
                  <rdf:li rdf:resource="https://identifiers.org/kegg.compound/C00293"/>
                  <rdf:li rdf:resource="https://identifiers.org/kegg.compound/C00031"/>
                  <rdf:li rdf:resource="https://identifiers.org/biocyc/META:Glucopyranose"/>
                  <rdf:li rdf:resource="https://identifiers.org/inchi/InChI=1S/C6H12O6/c7-1-2-3(8)4(9)5(10)6(11)12-2/h2-11H,1H2/t2-,3-,4+,5-,6?/m1/s1"/>
                  <rdf:li rdf:resource="https://identifiers.org/inchikey/WQZGKKKJIJFFOK-GASJEMHNSA-N"/>
                  <rdf:li rdf:resource="https://identifiers.org/metanetx.chemical/MNXM41"/>
                  <rdf:li rdf:resource="https://identifiers.org/metanetx.chemical/MNXM55158"/>
                </rdf:Bag>
              </bqbiol:is>
            </rdf:Description>
          </rdf:RDF>
        </annotation>
      </species>
      <species metaid="meta_M_cpd15277_c0" sboTerm="SBO:0000247" id="M_cpd15277_c0" name="Palmitoyl-ACP_c0" compartment="c0" hasOnlySubstanceUnits="false" boundaryCondition="false" constant="false" fbc:charge="1" fbc:chemicalFormula="C27H51N2O8PRS">
        <annotation>
          <rdf:RDF xmlns:rdf="http://www.w3.org/1999/02/22-rdf-syntax-ns#" xmlns:dcterms="http://purl.org/dc/terms/" xmlns:vCard="http://www.w3.org/2001/vcard-rdf/3.0#" xmlns:vCard4="http://www.w3.org/2006/vcard/ns#" xmlns:bqbiol="http://biomodels.net/biology-qualifiers/" xmlns:bqmodel="http://biomodels.net/model-qualifiers/">
            <rdf:Description rdf:about="#meta_M_cpd15277_c0">
              <bqbiol:is>
                <rdf:Bag>
                  <rdf:li rdf:resource="https://identifiers.org/seed.compound/cpd15277"/>
                  <rdf:li rdf:resource="https://identifiers.org/bigg.metabolite/palmACP"/>
                  <rdf:li rdf:resource="https://identifiers.org/biocyc/META:Palmitoyl-ACPs"/>
                  <rdf:li rdf:resource="https://identifiers.org/biocyc/META:Palmitoyl-PKS2"/>
                  <rdf:li rdf:resource="https://identifiers.org/metanetx.chemical/MNXM162320"/>
                </rdf:Bag>
              </bqbiol:is>
            </rdf:Description>
          </rdf:RDF>
        </annotation>
      </species>
      <species metaid="meta_M_cpd15793_c0" sboTerm="SBO:0000247" id="M_cpd15793_c0" name="Stearoylcardiolipin (B. subtilis)_c0" compartment="c0" hasOnlySubstanceUnits="false" boundaryCondition="false" constant="false" fbc:charge="1" fbc:chemicalFormula="C81H156O17P2">
        <annotation>
          <rdf:RDF xmlns:rdf="http://www.w3.org/1999/02/22-rdf-syntax-ns#" xmlns:dcterms="http://purl.org/dc/terms/" xmlns:vCard="http://www.w3.org/2001/vcard-rdf/3.0#" xmlns:vCard4="http://www.w3.org/2006/vcard/ns#" xmlns:bqbiol="http://biomodels.net/biology-qualifiers/" xmlns:bqmodel="http://biomodels.net/model-qualifiers/">
            <rdf:Description rdf:about="#meta_M_cpd15793_c0">
              <bqbiol:is>
                <rdf:Bag>
                  <rdf:li rdf:resource="https://identifiers.org/seed.compound/cpd15793"/>
                  <rdf:li rdf:resource="https://identifiers.org/metanetx.chemical/MNXM6440"/>
                </rdf:Bag>
              </bqbiol:is>
            </rdf:Description>
          </rdf:RDF>
        </annotation>
      </species>
      <species metaid="meta_M_cpd00107_c0" sboTerm="SBO:0000247" id="M_cpd00107_c0" name="L-Leucine_c0" compartment="c0" hasOnlySubstanceUnits="false" boundaryCondition="false" constant="false" fbc:charge="1" fbc:chemicalFormula="C6H13NO2">
        <annotation>
          <rdf:RDF xmlns:rdf="http://www.w3.org/1999/02/22-rdf-syntax-ns#" xmlns:dcterms="http://purl.org/dc/terms/" xmlns:vCard="http://www.w3.org/2001/vcard-rdf/3.0#" xmlns:vCard4="http://www.w3.org/2006/vcard/ns#" xmlns:bqbiol="http://biomodels.net/biology-qualifiers/" xmlns:bqmodel="http://biomodels.net/model-qualifiers/">
            <rdf:Description rdf:about="#meta_M_cpd00107_c0">
              <bqbiol:is>
                <rdf:Bag>
                  <rdf:li rdf:resource="https://identifiers.org/seed.compound/cpd00107"/>
                  <rdf:li rdf:resource="https://identifiers.org/bigg.metabolite/leu__L"/>
                  <rdf:li rdf:resource="https://identifiers.org/hmdb/HMDB00687"/>
                  <rdf:li rdf:resource="https://identifiers.org/kegg.compound/C00123"/>
                  <rdf:li rdf:resource="https://identifiers.org/biocyc/META:LEU"/>
                  <rdf:li rdf:resource="https://identifiers.org/inchi/InChI=1S/C6H13NO2/c1-4(2)3-5(7)6(8)9/h4-5H,3,7H2,1-2H3,(H,8,9)/t5-/m0/s1"/>
                  <rdf:li rdf:resource="https://identifiers.org/inchikey/ROHFNLRQFUQHCH-YFKPBYRVSA-N"/>
                  <rdf:li rdf:resource="https://identifiers.org/metanetx.chemical/MNXM140"/>
                </rdf:Bag>
              </bqbiol:is>
            </rdf:Description>
          </rdf:RDF>
        </annotation>
      </species>
      <species metaid="meta_M_cpd15311_c0" sboTerm="SBO:0000247" id="M_cpd15311_c0" name="1,2-Diacyl-sn-glycerol dioctadecanoyl_c0" compartment="c0" hasOnlySubstanceUnits="false" boundaryCondition="false" constant="false" fbc:charge="1" fbc:chemicalFormula="C39H76O5">
        <annotation>
          <rdf:RDF xmlns:rdf="http://www.w3.org/1999/02/22-rdf-syntax-ns#" xmlns:dcterms="http://purl.org/dc/terms/" xmlns:vCard="http://www.w3.org/2001/vcard-rdf/3.0#" xmlns:vCard4="http://www.w3.org/2006/vcard/ns#" xmlns:bqbiol="http://biomodels.net/biology-qualifiers/" xmlns:bqmodel="http://biomodels.net/model-qualifiers/">
            <rdf:Description rdf:about="#meta_M_cpd15311_c0">
              <bqbiol:is>
                <rdf:Bag>
                  <rdf:li rdf:resource="https://identifiers.org/seed.compound/cpd15311"/>
                  <rdf:li rdf:resource="https://identifiers.org/bigg.metabolite/12dgr180"/>
                  <rdf:li rdf:resource="https://identifiers.org/metanetx.chemical/MNXM146748"/>
                </rdf:Bag>
              </bqbiol:is>
            </rdf:Description>
          </rdf:RDF>
        </annotation>
      </species>
      <species metaid="meta_M_cpd27020_c0" sboTerm="SBO:0000247" id="M_cpd27020_c0" name="Enoylglutaryl-ACP-methyl-esters_c0" compartment="c0" hasOnlySubstanceUnits="false" boundaryCondition="false" constant="false" fbc:charge="1" fbc:chemicalFormula="C20H32N3O11PR2S">
        <annotation>
          <rdf:RDF xmlns:rdf="http://www.w3.org/1999/02/22-rdf-syntax-ns#" xmlns:dcterms="http://purl.org/dc/terms/" xmlns:vCard="http://www.w3.org/2001/vcard-rdf/3.0#" xmlns:vCard4="http://www.w3.org/2006/vcard/ns#" xmlns:bqbiol="http://biomodels.net/biology-qualifiers/" xmlns:bqmodel="http://biomodels.net/model-qualifiers/">
            <rdf:Description rdf:about="#meta_M_cpd27020_c0">
              <bqbiol:is>
                <rdf:Bag>
                  <rdf:li rdf:resource="https://identifiers.org/seed.compound/cpd27020"/>
                  <rdf:li rdf:resource="https://identifiers.org/biocyc/META:Enoylglutaryl-ACP-methyl-esters"/>
                  <rdf:li rdf:resource="https://identifiers.org/metanetx.chemical/MNXM11489"/>
                </rdf:Bag>
              </bqbiol:is>
            </rdf:Description>
          </rdf:RDF>
        </annotation>
      </species>
      <species metaid="meta_M_cpd11591_c0" sboTerm="SBO:0000247" id="M_cpd11591_c0" name="Gly-Met_c0" compartment="c0" hasOnlySubstanceUnits="false" boundaryCondition="false" constant="false" fbc:charge="1" fbc:chemicalFormula="C7H14N2O3S">
        <annotation>
          <rdf:RDF xmlns:rdf="http://www.w3.org/1999/02/22-rdf-syntax-ns#" xmlns:dcterms="http://purl.org/dc/terms/" xmlns:vCard="http://www.w3.org/2001/vcard-rdf/3.0#" xmlns:vCard4="http://www.w3.org/2006/vcard/ns#" xmlns:bqbiol="http://biomodels.net/biology-qualifiers/" xmlns:bqmodel="http://biomodels.net/model-qualifiers/">
            <rdf:Description rdf:about="#meta_M_cpd11591_c0">
              <bqbiol:is>
                <rdf:Bag>
                  <rdf:li rdf:resource="https://identifiers.org/seed.compound/cpd11591"/>
                  <rdf:li rdf:resource="https://identifiers.org/chebi/74120"/>
                  <rdf:li rdf:resource="https://identifiers.org/hmdb/HMDB28847"/>
                  <rdf:li rdf:resource="https://identifiers.org/biocyc/META:CPD-13393"/>
                  <rdf:li rdf:resource="https://identifiers.org/inchi/InChI=1S/C7H14N2O3S/c1-13-3-2-5(7(11)12)9-6(10)4-8/h5H,2-4,8H2,1H3,(H,9,10)(H,11,12)/t5-/m0/s1"/>
                  <rdf:li rdf:resource="https://identifiers.org/inchikey/PFMUCCYYAAFKTH-YFKPBYRVSA-N"/>
                  <rdf:li rdf:resource="https://identifiers.org/metanetx.chemical/MNXM55287"/>
                </rdf:Bag>
              </bqbiol:is>
            </rdf:Description>
          </rdf:RDF>
        </annotation>
      </species>
      <species metaid="meta_M_cpd00084_e0" sboTerm="SBO:0000247" id="M_cpd00084_e0" name="L-Cysteine_e0" compartment="e0" hasOnlySubstanceUnits="false" boundaryCondition="false" constant="false" fbc:charge="1" fbc:chemicalFormula="C3H7NO2S">
        <annotation>
          <rdf:RDF xmlns:rdf="http://www.w3.org/1999/02/22-rdf-syntax-ns#" xmlns:dcterms="http://purl.org/dc/terms/" xmlns:vCard="http://www.w3.org/2001/vcard-rdf/3.0#" xmlns:vCard4="http://www.w3.org/2006/vcard/ns#" xmlns:bqbiol="http://biomodels.net/biology-qualifiers/" xmlns:bqmodel="http://biomodels.net/model-qualifiers/">
            <rdf:Description rdf:about="#meta_M_cpd00084_e0">
              <bqbiol:is>
                <rdf:Bag>
                  <rdf:li rdf:resource="https://identifiers.org/seed.compound/cpd00084"/>
                  <rdf:li rdf:resource="https://identifiers.org/bigg.metabolite/cys__L"/>
                  <rdf:li rdf:resource="https://identifiers.org/hmdb/HMDB00574"/>
                  <rdf:li rdf:resource="https://identifiers.org/kegg.compound/C00097"/>
                  <rdf:li rdf:resource="https://identifiers.org/biocyc/META:CYS"/>
                  <rdf:li rdf:resource="https://identifiers.org/inchi/InChI=1S/C3H7NO2S/c4-2(1-7)3(5)6/h2,7H,1,4H2,(H,5,6)/t2-/m0/s1"/>
                  <rdf:li rdf:resource="https://identifiers.org/inchikey/XUJNEKJLAYXESH-REOHCLBHSA-N"/>
                  <rdf:li rdf:resource="https://identifiers.org/metanetx.chemical/MNXM55"/>
                </rdf:Bag>
              </bqbiol:is>
            </rdf:Description>
          </rdf:RDF>
        </annotation>
      </species>
      <species metaid="meta_M_cpd00348_c0" sboTerm="SBO:0000247" id="M_cpd00348_c0" name="D-Galactose 1-phosphate_c0" compartment="c0" hasOnlySubstanceUnits="false" boundaryCondition="false" constant="false" fbc:charge="1" fbc:chemicalFormula="C6H11O9P">
        <annotation>
          <rdf:RDF xmlns:rdf="http://www.w3.org/1999/02/22-rdf-syntax-ns#" xmlns:dcterms="http://purl.org/dc/terms/" xmlns:vCard="http://www.w3.org/2001/vcard-rdf/3.0#" xmlns:vCard4="http://www.w3.org/2006/vcard/ns#" xmlns:bqbiol="http://biomodels.net/biology-qualifiers/" xmlns:bqmodel="http://biomodels.net/model-qualifiers/">
            <rdf:Description rdf:about="#meta_M_cpd00348_c0">
              <bqbiol:is>
                <rdf:Bag>
                  <rdf:li rdf:resource="https://identifiers.org/seed.compound/cpd00348"/>
                  <rdf:li rdf:resource="https://identifiers.org/bigg.metabolite/gal1p"/>
                  <rdf:li rdf:resource="https://identifiers.org/chebi/4140"/>
                  <rdf:li rdf:resource="https://identifiers.org/hmdb/HMDB00645"/>
                  <rdf:li rdf:resource="https://identifiers.org/kegg.compound/C00446"/>
                  <rdf:li rdf:resource="https://identifiers.org/biocyc/META:GALACTOSE-1P"/>
                  <rdf:li rdf:resource="https://identifiers.org/inchi/InChI=1S/C6H13O9P/c7-1-2-3(8)4(9)5(10)6(14-2)15-16(11,12)13/h2-10H,1H2,(H2,11,12,13)/p-2/t2-,3+,4+,5-,6-/m1/s1"/>
                  <rdf:li rdf:resource="https://identifiers.org/inchikey/HXXFSFRBOHSIMQ-FPRJBGLDSA-L"/>
                  <rdf:li rdf:resource="https://identifiers.org/metanetx.chemical/MNXM336"/>
                </rdf:Bag>
              </bqbiol:is>
            </rdf:Description>
          </rdf:RDF>
        </annotation>
      </species>
      <species metaid="meta_M_cpd00531_e0" sboTerm="SBO:0000247" id="M_cpd00531_e0" name="Hg2+_e0" compartment="e0" hasOnlySubstanceUnits="false" boundaryCondition="false" constant="false" fbc:charge="1" fbc:chemicalFormula="Hg">
        <annotation>
          <rdf:RDF xmlns:rdf="http://www.w3.org/1999/02/22-rdf-syntax-ns#" xmlns:dcterms="http://purl.org/dc/terms/" xmlns:vCard="http://www.w3.org/2001/vcard-rdf/3.0#" xmlns:vCard4="http://www.w3.org/2006/vcard/ns#" xmlns:bqbiol="http://biomodels.net/biology-qualifiers/" xmlns:bqmodel="http://biomodels.net/model-qualifiers/">
            <rdf:Description rdf:about="#meta_M_cpd00531_e0">
              <bqbiol:is>
                <rdf:Bag>
                  <rdf:li rdf:resource="https://identifiers.org/seed.compound/cpd00531"/>
                  <rdf:li rdf:resource="https://identifiers.org/bigg.metabolite/hg2"/>
                  <rdf:li rdf:resource="https://identifiers.org/hmdb/HMDB03625"/>
                  <rdf:li rdf:resource="https://identifiers.org/kegg.compound/C00703"/>
                  <rdf:li rdf:resource="https://identifiers.org/biocyc/META:HG+2"/>
                  <rdf:li rdf:resource="https://identifiers.org/inchi/InChI=1S/Hg/q+2"/>
                  <rdf:li rdf:resource="https://identifiers.org/inchikey/BQPIGGFYSBELGY-UHFFFAOYSA-N"/>
                  <rdf:li rdf:resource="https://identifiers.org/metanetx.chemical/MNXM1562"/>
                </rdf:Bag>
              </bqbiol:is>
            </rdf:Description>
          </rdf:RDF>
        </annotation>
      </species>
      <species metaid="meta_M_cpd03488_c0" sboTerm="SBO:0000247" id="M_cpd03488_c0" name="Undecaprenyl-diphospho-N-acetylmuramoyl-(N-acetylglucosamine)-L-alanyl-D-glutaminyl-L-lysyl-D-alanyl-D-alanine_c0" compartment="c0" hasOnlySubstanceUnits="false" boundaryCondition="false" constant="false" fbc:charge="1" fbc:chemicalFormula="C94H155N9O25P2">
        <annotation>
          <rdf:RDF xmlns:rdf="http://www.w3.org/1999/02/22-rdf-syntax-ns#" xmlns:dcterms="http://purl.org/dc/terms/" xmlns:vCard="http://www.w3.org/2001/vcard-rdf/3.0#" xmlns:vCard4="http://www.w3.org/2006/vcard/ns#" xmlns:bqbiol="http://biomodels.net/biology-qualifiers/" xmlns:bqmodel="http://biomodels.net/model-qualifiers/">
            <rdf:Description rdf:about="#meta_M_cpd03488_c0">
              <bqbiol:is>
                <rdf:Bag>
                  <rdf:li rdf:resource="https://identifiers.org/seed.compound/cpd03488"/>
                  <rdf:li rdf:resource="https://identifiers.org/bigg.metabolite/uaaAgtla"/>
                  <rdf:li rdf:resource="https://identifiers.org/chebi/9866"/>
                  <rdf:li rdf:resource="https://identifiers.org/metanetx.chemical/MNXM88510"/>
                </rdf:Bag>
              </bqbiol:is>
            </rdf:Description>
          </rdf:RDF>
        </annotation>
      </species>
      <species metaid="meta_M_cpd00015_c0" sboTerm="SBO:0000247" id="M_cpd00015_c0" name="FAD_c0" compartment="c0" hasOnlySubstanceUnits="false" boundaryCondition="false" constant="false" fbc:charge="1" fbc:chemicalFormula="C27H30N9O15P2">
        <annotation>
          <rdf:RDF xmlns:rdf="http://www.w3.org/1999/02/22-rdf-syntax-ns#" xmlns:dcterms="http://purl.org/dc/terms/" xmlns:vCard="http://www.w3.org/2001/vcard-rdf/3.0#" xmlns:vCard4="http://www.w3.org/2006/vcard/ns#" xmlns:bqbiol="http://biomodels.net/biology-qualifiers/" xmlns:bqmodel="http://biomodels.net/model-qualifiers/">
            <rdf:Description rdf:about="#meta_M_cpd00015_c0">
              <bqbiol:is>
                <rdf:Bag>
                  <rdf:li rdf:resource="https://identifiers.org/seed.compound/cpd00015"/>
                  <rdf:li rdf:resource="https://identifiers.org/bigg.metabolite/fad"/>
                  <rdf:li rdf:resource="https://identifiers.org/hmdb/HMDB01248"/>
                  <rdf:li rdf:resource="https://identifiers.org/kegg.compound/C00016"/>
                  <rdf:li rdf:resource="https://identifiers.org/biocyc/META:FAD"/>
                  <rdf:li rdf:resource="https://identifiers.org/inchi/InChI=1S/C27H33N9O15P2/c1-10-3-12-13(4-11(10)2)35(24-18(32-12)25(42)34-27(43)33-24)5-14(37)19(39)15(38)6-48-52(44,45)51-53(46,47)49-7-16-20(40)21(41)26(50-16)36-9-31-17-22(28)29-8-30-23(17)36/h3-4,8-9,14-16,19-21,26,37-41H,5-7H2,1-2H3,(H5,28,29,30,34,42,43,44,45,46,47)/p-3/t14-,15+,16+,19-,20+,21+,26+/m0/s1"/>
                  <rdf:li rdf:resource="https://identifiers.org/inchikey/IMGVNJNCCGXBHD-UYBVJOGSSA-K"/>
                  <rdf:li rdf:resource="https://identifiers.org/metanetx.chemical/MNXM33"/>
                </rdf:Bag>
              </bqbiol:is>
            </rdf:Description>
          </rdf:RDF>
        </annotation>
      </species>
      <species metaid="meta_M_cpd15323_c0" sboTerm="SBO:0000247" id="M_cpd15323_c0" name="1-Acyl-sn-glycero-3-phosphoglycerol octadecanoyl_c0" compartment="c0" hasOnlySubstanceUnits="false" boundaryCondition="false" constant="false" fbc:charge="1" fbc:chemicalFormula="C24H48O9P">
        <annotation>
          <rdf:RDF xmlns:rdf="http://www.w3.org/1999/02/22-rdf-syntax-ns#" xmlns:dcterms="http://purl.org/dc/terms/" xmlns:vCard="http://www.w3.org/2001/vcard-rdf/3.0#" xmlns:vCard4="http://www.w3.org/2006/vcard/ns#" xmlns:bqbiol="http://biomodels.net/biology-qualifiers/" xmlns:bqmodel="http://biomodels.net/model-qualifiers/">
            <rdf:Description rdf:about="#meta_M_cpd15323_c0">
              <bqbiol:is>
                <rdf:Bag>
                  <rdf:li rdf:resource="https://identifiers.org/seed.compound/cpd15323"/>
                  <rdf:li rdf:resource="https://identifiers.org/bigg.metabolite/1agpg180"/>
                  <rdf:li rdf:resource="https://identifiers.org/metanetx.chemical/MNXM147676"/>
                </rdf:Bag>
              </bqbiol:is>
            </rdf:Description>
          </rdf:RDF>
        </annotation>
      </species>
      <species metaid="meta_M_cpd00096_c0" sboTerm="SBO:0000247" id="M_cpd00096_c0" name="CDP_c0" compartment="c0" hasOnlySubstanceUnits="false" boundaryCondition="false" constant="false" fbc:charge="1" fbc:chemicalFormula="C9H13N3O11P2">
        <annotation>
          <rdf:RDF xmlns:rdf="http://www.w3.org/1999/02/22-rdf-syntax-ns#" xmlns:dcterms="http://purl.org/dc/terms/" xmlns:vCard="http://www.w3.org/2001/vcard-rdf/3.0#" xmlns:vCard4="http://www.w3.org/2006/vcard/ns#" xmlns:bqbiol="http://biomodels.net/biology-qualifiers/" xmlns:bqmodel="http://biomodels.net/model-qualifiers/">
            <rdf:Description rdf:about="#meta_M_cpd00096_c0">
              <bqbiol:is>
                <rdf:Bag>
                  <rdf:li rdf:resource="https://identifiers.org/seed.compound/cpd00096"/>
                  <rdf:li rdf:resource="https://identifiers.org/bigg.metabolite/cdp"/>
                  <rdf:li rdf:resource="https://identifiers.org/hmdb/HMDB01546"/>
                  <rdf:li rdf:resource="https://identifiers.org/kegg.compound/C00112"/>
                  <rdf:li rdf:resource="https://identifiers.org/biocyc/META:CDP"/>
                  <rdf:li rdf:resource="https://identifiers.org/inchi/InChI=1S/C9H15N3O11P2/c10-5-1-2-12(9(15)11-5)8-7(14)6(13)4(22-8)3-21-25(19,20)23-24(16,17)18/h1-2,4,6-8,13-14H,3H2,(H,19,20)(H2,10,11,15)(H2,16,17,18)/p-2/t4-,6-,7-,8-/m1/s1"/>
                  <rdf:li rdf:resource="https://identifiers.org/inchikey/ZWIADYZPOWUWEW-XVFCMESISA-L"/>
                  <rdf:li rdf:resource="https://identifiers.org/metanetx.chemical/MNXM220"/>
                </rdf:Bag>
              </bqbiol:is>
            </rdf:Description>
          </rdf:RDF>
        </annotation>
      </species>
      <species metaid="meta_M_cpd11568_c0" sboTerm="SBO:0000247" id="M_cpd11568_c0" name="14-methyl-trans-pentadec-2-enoyl-ACP_c0" compartment="c0" hasOnlySubstanceUnits="false" boundaryCondition="false" constant="false" fbc:charge="1" fbc:chemicalFormula="C27H49N2O8PRS">
        <annotation>
          <rdf:RDF xmlns:rdf="http://www.w3.org/1999/02/22-rdf-syntax-ns#" xmlns:dcterms="http://purl.org/dc/terms/" xmlns:vCard="http://www.w3.org/2001/vcard-rdf/3.0#" xmlns:vCard4="http://www.w3.org/2006/vcard/ns#" xmlns:bqbiol="http://biomodels.net/biology-qualifiers/" xmlns:bqmodel="http://biomodels.net/model-qualifiers/">
            <rdf:Description rdf:about="#meta_M_cpd11568_c0">
              <bqbiol:is>
                <rdf:Bag>
                  <rdf:li rdf:resource="https://identifiers.org/seed.compound/cpd11568"/>
                  <rdf:li rdf:resource="https://identifiers.org/metanetx.chemical/MNXM8025"/>
                </rdf:Bag>
              </bqbiol:is>
            </rdf:Description>
          </rdf:RDF>
        </annotation>
      </species>
      <species metaid="meta_M_cpd00932_c0" sboTerm="SBO:0000247" id="M_cpd00932_c0" name="5-O--1-Carboxyvinyl-3-phosphoshikimate_c0" compartment="c0" hasOnlySubstanceUnits="false" boundaryCondition="false" constant="false" fbc:charge="1" fbc:chemicalFormula="C10H9O10P">
        <annotation>
          <rdf:RDF xmlns:rdf="http://www.w3.org/1999/02/22-rdf-syntax-ns#" xmlns:dcterms="http://purl.org/dc/terms/" xmlns:vCard="http://www.w3.org/2001/vcard-rdf/3.0#" xmlns:vCard4="http://www.w3.org/2006/vcard/ns#" xmlns:bqbiol="http://biomodels.net/biology-qualifiers/" xmlns:bqmodel="http://biomodels.net/model-qualifiers/">
            <rdf:Description rdf:about="#meta_M_cpd00932_c0">
              <bqbiol:is>
                <rdf:Bag>
                  <rdf:li rdf:resource="https://identifiers.org/seed.compound/cpd00932"/>
                  <rdf:li rdf:resource="https://identifiers.org/bigg.metabolite/3psme"/>
                  <rdf:li rdf:resource="https://identifiers.org/kegg.compound/C01269"/>
                  <rdf:li rdf:resource="https://identifiers.org/biocyc/META:3-ENOLPYRUVYL-SHIKIMATE-5P"/>
                  <rdf:li rdf:resource="https://identifiers.org/inchi/InChI=1S/C10H13O10P/c1-4(9(12)13)19-6-2-5(10(14)15)3-7(8(6)11)20-21(16,17)18/h3,6-8,11H,1-2H2,(H,12,13)(H,14,15)(H2,16,17,18)/p-4/t6-,7-,8+/m1/s1"/>
                  <rdf:li rdf:resource="https://identifiers.org/inchikey/QUTYKIXIUDQOLK-PRJMDXOYSA-J"/>
                  <rdf:li rdf:resource="https://identifiers.org/metanetx.chemical/MNXM1365"/>
                </rdf:Bag>
              </bqbiol:is>
            </rdf:Description>
          </rdf:RDF>
        </annotation>
      </species>
      <species metaid="meta_M_cpd00371_c0" sboTerm="SBO:0000247" id="M_cpd00371_c0" name="Propanal_c0" compartment="c0" hasOnlySubstanceUnits="false" boundaryCondition="false" constant="false" fbc:charge="1" fbc:chemicalFormula="C3H6O">
        <annotation>
          <rdf:RDF xmlns:rdf="http://www.w3.org/1999/02/22-rdf-syntax-ns#" xmlns:dcterms="http://purl.org/dc/terms/" xmlns:vCard="http://www.w3.org/2001/vcard-rdf/3.0#" xmlns:vCard4="http://www.w3.org/2006/vcard/ns#" xmlns:bqbiol="http://biomodels.net/biology-qualifiers/" xmlns:bqmodel="http://biomodels.net/model-qualifiers/">
            <rdf:Description rdf:about="#meta_M_cpd00371_c0">
              <bqbiol:is>
                <rdf:Bag>
                  <rdf:li rdf:resource="https://identifiers.org/seed.compound/cpd00371"/>
                  <rdf:li rdf:resource="https://identifiers.org/bigg.metabolite/ppal"/>
                  <rdf:li rdf:resource="https://identifiers.org/hmdb/HMDB03366"/>
                  <rdf:li rdf:resource="https://identifiers.org/kegg.compound/C00479"/>
                  <rdf:li rdf:resource="https://identifiers.org/biocyc/META:CPD-665"/>
                  <rdf:li rdf:resource="https://identifiers.org/inchi/InChI=1S/C3H6O/c1-2-3-4/h3H,2H2,1H3"/>
                  <rdf:li rdf:resource="https://identifiers.org/inchikey/NBBJYMSMWIIQGU-UHFFFAOYSA-N"/>
                  <rdf:li rdf:resource="https://identifiers.org/metanetx.chemical/MNXM821"/>
                </rdf:Bag>
              </bqbiol:is>
            </rdf:Description>
          </rdf:RDF>
        </annotation>
      </species>
      <species metaid="meta_M_cpd00428_c0" sboTerm="SBO:0000247" id="M_cpd00428_c0" name="2-Oxopropanal_c0" compartment="c0" hasOnlySubstanceUnits="false" boundaryCondition="false" constant="false" fbc:charge="1" fbc:chemicalFormula="C3H4O2">
        <annotation>
          <rdf:RDF xmlns:rdf="http://www.w3.org/1999/02/22-rdf-syntax-ns#" xmlns:dcterms="http://purl.org/dc/terms/" xmlns:vCard="http://www.w3.org/2001/vcard-rdf/3.0#" xmlns:vCard4="http://www.w3.org/2006/vcard/ns#" xmlns:bqbiol="http://biomodels.net/biology-qualifiers/" xmlns:bqmodel="http://biomodels.net/model-qualifiers/">
            <rdf:Description rdf:about="#meta_M_cpd00428_c0">
              <bqbiol:is>
                <rdf:Bag>
                  <rdf:li rdf:resource="https://identifiers.org/seed.compound/cpd00428"/>
                  <rdf:li rdf:resource="https://identifiers.org/bigg.metabolite/mthgxl"/>
                  <rdf:li rdf:resource="https://identifiers.org/hmdb/HMDB01167"/>
                  <rdf:li rdf:resource="https://identifiers.org/kegg.compound/C00546"/>
                  <rdf:li rdf:resource="https://identifiers.org/biocyc/META:METHYL-GLYOXAL"/>
                  <rdf:li rdf:resource="https://identifiers.org/inchi/InChI=1S/C3H4O2/c1-3(5)2-4/h2H,1H3"/>
                  <rdf:li rdf:resource="https://identifiers.org/inchikey/AIJULSRZWUXGPQ-UHFFFAOYSA-N"/>
                  <rdf:li rdf:resource="https://identifiers.org/metanetx.chemical/MNXM310"/>
                </rdf:Bag>
              </bqbiol:is>
            </rdf:Description>
          </rdf:RDF>
        </annotation>
      </species>
      <species metaid="meta_M_cpd02197_c0" sboTerm="SBO:0000247" id="M_cpd02197_c0" name="5-Formyltetrahydrofolate_c0" compartment="c0" hasOnlySubstanceUnits="false" boundaryCondition="false" constant="false" fbc:charge="1" fbc:chemicalFormula="C20H21N7O7">
        <annotation>
          <rdf:RDF xmlns:rdf="http://www.w3.org/1999/02/22-rdf-syntax-ns#" xmlns:dcterms="http://purl.org/dc/terms/" xmlns:vCard="http://www.w3.org/2001/vcard-rdf/3.0#" xmlns:vCard4="http://www.w3.org/2006/vcard/ns#" xmlns:bqbiol="http://biomodels.net/biology-qualifiers/" xmlns:bqmodel="http://biomodels.net/model-qualifiers/">
            <rdf:Description rdf:about="#meta_M_cpd02197_c0">
              <bqbiol:is>
                <rdf:Bag>
                  <rdf:li rdf:resource="https://identifiers.org/seed.compound/cpd02197"/>
                  <rdf:li rdf:resource="https://identifiers.org/bigg.metabolite/5fthf"/>
                  <rdf:li rdf:resource="https://identifiers.org/hmdb/HMDB01562"/>
                  <rdf:li rdf:resource="https://identifiers.org/kegg.compound/C03479"/>
                  <rdf:li rdf:resource="https://identifiers.org/biocyc/META:5-FORMYL-THF"/>
                  <rdf:li rdf:resource="https://identifiers.org/inchi/InChI=1S/C20H23N7O7/c21-20-25-16-15(18(32)26-20)27(9-28)12(8-23-16)7-22-11-3-1-10(2-4-11)17(31)24-13(19(33)34)5-6-14(29)30/h1-4,9,12-13,22H,5-8H2,(H,24,31)(H,29,30)(H,33,34)(H4,21,23,25,26,32)/p-2/t12-,13-/m0/s1"/>
                  <rdf:li rdf:resource="https://identifiers.org/inchikey/VVIAGPKUTFNRDU-STQMWFEESA-L"/>
                  <rdf:li rdf:resource="https://identifiers.org/metanetx.chemical/MNXM1392"/>
                </rdf:Bag>
              </bqbiol:is>
            </rdf:Description>
          </rdf:RDF>
        </annotation>
      </species>
      <species metaid="meta_M_cpd32452__45__c0_c0" sboTerm="SBO:0000247" id="M_cpd32452__45__c0_c0" name="3,3,4,5-tetramethyl-7-[(2S,3S,4R)-2,3,4-trihydroxy-5-(phosphonatooxy)pentyl]-2,3-dihydro-1H,7H-naphtho[1,8-fg]pteridine-9,11(8H,10H)-dione_c0" compartment="c0" hasOnlySubstanceUnits="false" boundaryCondition="false" constant="false" fbc:charge="1" fbc:chemicalFormula="C22H29N4O9P">
        <annotation>
          <rdf:RDF xmlns:rdf="http://www.w3.org/1999/02/22-rdf-syntax-ns#" xmlns:dcterms="http://purl.org/dc/terms/" xmlns:vCard="http://www.w3.org/2001/vcard-rdf/3.0#" xmlns:vCard4="http://www.w3.org/2006/vcard/ns#" xmlns:bqbiol="http://biomodels.net/biology-qualifiers/" xmlns:bqmodel="http://biomodels.net/model-qualifiers/">
            <rdf:Description rdf:about="#meta_M_cpd32452__45__c0_c0">
              <bqbiol:is>
                <rdf:Bag>
                  <rdf:li rdf:resource="https://identifiers.org/seed.compound/cpd32452-c0"/>
                </rdf:Bag>
              </bqbiol:is>
            </rdf:Description>
          </rdf:RDF>
        </annotation>
      </species>
      <species metaid="meta_M_cpd11522_c0" sboTerm="SBO:0000247" id="M_cpd11522_c0" name="5-methyl-3-hydroxy-hexanoyl-ACP_c0" compartment="c0" hasOnlySubstanceUnits="false" boundaryCondition="false" constant="false" fbc:charge="1" fbc:chemicalFormula="C18H33N2O9PRS">
        <annotation>
          <rdf:RDF xmlns:rdf="http://www.w3.org/1999/02/22-rdf-syntax-ns#" xmlns:dcterms="http://purl.org/dc/terms/" xmlns:vCard="http://www.w3.org/2001/vcard-rdf/3.0#" xmlns:vCard4="http://www.w3.org/2006/vcard/ns#" xmlns:bqbiol="http://biomodels.net/biology-qualifiers/" xmlns:bqmodel="http://biomodels.net/model-qualifiers/">
            <rdf:Description rdf:about="#meta_M_cpd11522_c0">
              <bqbiol:is>
                <rdf:Bag>
                  <rdf:li rdf:resource="https://identifiers.org/seed.compound/cpd11522"/>
                  <rdf:li rdf:resource="https://identifiers.org/metanetx.chemical/MNXM10326"/>
                </rdf:Bag>
              </bqbiol:is>
            </rdf:Description>
          </rdf:RDF>
        </annotation>
      </species>
      <species metaid="meta_M_cpd03407_c0" sboTerm="SBO:0000247" id="M_cpd03407_c0" name="gamma-Glutamyl-beta-cyanoalanine_c0" compartment="c0" hasOnlySubstanceUnits="false" boundaryCondition="false" constant="false" fbc:charge="1" fbc:chemicalFormula="C9H12N3O5">
        <annotation>
          <rdf:RDF xmlns:rdf="http://www.w3.org/1999/02/22-rdf-syntax-ns#" xmlns:dcterms="http://purl.org/dc/terms/" xmlns:vCard="http://www.w3.org/2001/vcard-rdf/3.0#" xmlns:vCard4="http://www.w3.org/2006/vcard/ns#" xmlns:bqbiol="http://biomodels.net/biology-qualifiers/" xmlns:bqmodel="http://biomodels.net/model-qualifiers/">
            <rdf:Description rdf:about="#meta_M_cpd03407_c0">
              <bqbiol:is>
                <rdf:Bag>
                  <rdf:li rdf:resource="https://identifiers.org/seed.compound/cpd03407"/>
                  <rdf:li rdf:resource="https://identifiers.org/chebi/10565"/>
                  <rdf:li rdf:resource="https://identifiers.org/hmdb/HMDB60478"/>
                  <rdf:li rdf:resource="https://identifiers.org/kegg.compound/C05711"/>
                  <rdf:li rdf:resource="https://identifiers.org/inchi/InChI=1S/C9H13N3O5/c10-4-3-6(9(16)17)12-7(13)2-1-5(11)8(14)15/h5-6H,1-3,11H2,(H,12,13)(H,14,15)(H,16,17)/p-1/t5-,6-/m0/s1"/>
                  <rdf:li rdf:resource="https://identifiers.org/inchikey/QUAADUAOVLZBJM-WDSKDSINSA-M"/>
                  <rdf:li rdf:resource="https://identifiers.org/metanetx.chemical/MNXM11629"/>
                </rdf:Bag>
              </bqbiol:is>
            </rdf:Description>
          </rdf:RDF>
        </annotation>
      </species>
      <species metaid="meta_M_cpd11509_c0" sboTerm="SBO:0000247" id="M_cpd11509_c0" name="10-methyl-3-hydroxy-dodecanoyl-ACP_c0" compartment="c0" hasOnlySubstanceUnits="false" boundaryCondition="false" constant="false" fbc:charge="1" fbc:chemicalFormula="C24H45N2O9PRS">
        <annotation>
          <rdf:RDF xmlns:rdf="http://www.w3.org/1999/02/22-rdf-syntax-ns#" xmlns:dcterms="http://purl.org/dc/terms/" xmlns:vCard="http://www.w3.org/2001/vcard-rdf/3.0#" xmlns:vCard4="http://www.w3.org/2006/vcard/ns#" xmlns:bqbiol="http://biomodels.net/biology-qualifiers/" xmlns:bqmodel="http://biomodels.net/model-qualifiers/">
            <rdf:Description rdf:about="#meta_M_cpd11509_c0">
              <bqbiol:is>
                <rdf:Bag>
                  <rdf:li rdf:resource="https://identifiers.org/seed.compound/cpd11509"/>
                  <rdf:li rdf:resource="https://identifiers.org/metanetx.chemical/MNXM9653"/>
                </rdf:Bag>
              </bqbiol:is>
            </rdf:Description>
          </rdf:RDF>
        </annotation>
      </species>
      <species metaid="meta_M_cpd00817_c0" sboTerm="SBO:0000247" id="M_cpd00817_c0" name="D-Arabinose5-phosphate_c0" compartment="c0" hasOnlySubstanceUnits="false" boundaryCondition="false" constant="false" fbc:charge="1" fbc:chemicalFormula="C5H9O8P">
        <annotation>
          <rdf:RDF xmlns:rdf="http://www.w3.org/1999/02/22-rdf-syntax-ns#" xmlns:dcterms="http://purl.org/dc/terms/" xmlns:vCard="http://www.w3.org/2001/vcard-rdf/3.0#" xmlns:vCard4="http://www.w3.org/2006/vcard/ns#" xmlns:bqbiol="http://biomodels.net/biology-qualifiers/" xmlns:bqmodel="http://biomodels.net/model-qualifiers/">
            <rdf:Description rdf:about="#meta_M_cpd00817_c0">
              <bqbiol:is>
                <rdf:Bag>
                  <rdf:li rdf:resource="https://identifiers.org/seed.compound/cpd00817"/>
                  <rdf:li rdf:resource="https://identifiers.org/bigg.metabolite/ara5p"/>
                  <rdf:li rdf:resource="https://identifiers.org/kegg.compound/C01112"/>
                  <rdf:li rdf:resource="https://identifiers.org/biocyc/META:ARABINOSE-5P"/>
                  <rdf:li rdf:resource="https://identifiers.org/inchi/InChI=1S/C5H11O8P/c6-1-3(7)5(9)4(8)2-13-14(10,11)12/h1,3-5,7-9H,2H2,(H2,10,11,12)/p-2/t3-,4-,5+/m1/s1"/>
                  <rdf:li rdf:resource="https://identifiers.org/inchikey/PPQRONHOSHZGFQ-WDCZJNDASA-L"/>
                  <rdf:li rdf:resource="https://identifiers.org/metanetx.chemical/MNXM1184"/>
                </rdf:Bag>
              </bqbiol:is>
            </rdf:Description>
          </rdf:RDF>
        </annotation>
      </species>
      <species metaid="meta_M_cpd15678_c0" sboTerm="SBO:0000247" id="M_cpd15678_c0" name="1,2-dianteisoheptadecanoyl-sn-glycerol 3-phosphate_c0" compartment="c0" hasOnlySubstanceUnits="false" boundaryCondition="false" constant="false" fbc:charge="1" fbc:chemicalFormula="C37H72O8P">
        <annotation>
          <rdf:RDF xmlns:rdf="http://www.w3.org/1999/02/22-rdf-syntax-ns#" xmlns:dcterms="http://purl.org/dc/terms/" xmlns:vCard="http://www.w3.org/2001/vcard-rdf/3.0#" xmlns:vCard4="http://www.w3.org/2006/vcard/ns#" xmlns:bqbiol="http://biomodels.net/biology-qualifiers/" xmlns:bqmodel="http://biomodels.net/model-qualifiers/">
            <rdf:Description rdf:about="#meta_M_cpd15678_c0">
              <bqbiol:is>
                <rdf:Bag>
                  <rdf:li rdf:resource="https://identifiers.org/seed.compound/cpd15678"/>
                  <rdf:li rdf:resource="https://identifiers.org/metanetx.chemical/MNXM6573"/>
                </rdf:Bag>
              </bqbiol:is>
            </rdf:Description>
          </rdf:RDF>
        </annotation>
      </species>
      <species metaid="meta_M_cpd15484_c0" sboTerm="SBO:0000247" id="M_cpd15484_c0" name="heptosyl-heptosyl-kdo2-lipidA_c0" compartment="c0" hasOnlySubstanceUnits="false" boundaryCondition="false" constant="false" fbc:charge="1" fbc:chemicalFormula="C124H223N2O51P2">
        <annotation>
          <rdf:RDF xmlns:rdf="http://www.w3.org/1999/02/22-rdf-syntax-ns#" xmlns:dcterms="http://purl.org/dc/terms/" xmlns:vCard="http://www.w3.org/2001/vcard-rdf/3.0#" xmlns:vCard4="http://www.w3.org/2006/vcard/ns#" xmlns:bqbiol="http://biomodels.net/biology-qualifiers/" xmlns:bqmodel="http://biomodels.net/model-qualifiers/">
            <rdf:Description rdf:about="#meta_M_cpd15484_c0">
              <bqbiol:is>
                <rdf:Bag>
                  <rdf:li rdf:resource="https://identifiers.org/seed.compound/cpd15484"/>
                  <rdf:li rdf:resource="https://identifiers.org/bigg.metabolite/hhlipa"/>
                  <rdf:li rdf:resource="https://identifiers.org/chebi/61507"/>
                  <rdf:li rdf:resource="https://identifiers.org/biocyc/META:CPD0-930"/>
                  <rdf:li rdf:resource="https://identifiers.org/inchi/InChI=1S/C124H226N2O51P2/c1-7-13-19-25-31-37-38-44-50-56-62-68-96(141)164-84(66-60-54-48-42-35-29-23-17-11-5)72-98(143)168-115-100(126-94(139)71-83(65-59-53-47-41-34-28-22-16-10-4)163-95(140)67-61-55-49-43-36-30-24-18-12-6)117(161-79-91-102(145)114(167-97(142)70-82(132)64-58-52-46-40-33-27-21-15-9-3)99(118(165-91)177-179(158,159)160)125-93(138)69-81(131)63-57-51-45-39-32-26-20-14-8-2)166-92(113(115)176-178(155,156)157)80-162-123(121(151)152)74-90(173-124(122(153)154)73-85(133)101(144)110(174-124)88(136)77-129)112(111(175-123)89(137)78-130)171-120-107(150)116(106(149)109(170-120)87(135)76-128)172-119-105(148)103(146)104(147)108(169-119)86(134)75-127/h81-92,99-120,127-137,144-150H,7-80H2,1-6H3,(H,125,138)(H,126,139)(H,151,152)(H,153,154)(H2,155,156,157)(H2,158,159,160)/p-6/t81-,82-,83-,84-,85-,86-,87+,88-,89-,90-,91-,92-,99-,100-,101-,102-,103+,104+,105+,106-,107+,108-,109-,110-,111-,112-,113-,114-,115-,116+,117-,118-,119+,120-,123-,124-/m1/s1"/>
                  <rdf:li rdf:resource="https://identifiers.org/inchikey/HHPCMWTVGVTYIC-VEFKZDEZSA-H"/>
                  <rdf:li rdf:resource="https://identifiers.org/metanetx.chemical/MNXM2582"/>
                </rdf:Bag>
              </bqbiol:is>
            </rdf:Description>
          </rdf:RDF>
        </annotation>
      </species>
      <species metaid="meta_M_cpd11476_c0" sboTerm="SBO:0000247" id="M_cpd11476_c0" name="hexadecanoyl-acp_c0" compartment="c0" hasOnlySubstanceUnits="false" boundaryCondition="false" constant="false" fbc:charge="1" fbc:chemicalFormula="C27H51N2O8PRS">
        <annotation>
          <rdf:RDF xmlns:rdf="http://www.w3.org/1999/02/22-rdf-syntax-ns#" xmlns:dcterms="http://purl.org/dc/terms/" xmlns:vCard="http://www.w3.org/2001/vcard-rdf/3.0#" xmlns:vCard4="http://www.w3.org/2006/vcard/ns#" xmlns:bqbiol="http://biomodels.net/biology-qualifiers/" xmlns:bqmodel="http://biomodels.net/model-qualifiers/">
            <rdf:Description rdf:about="#meta_M_cpd11476_c0">
              <bqbiol:is>
                <rdf:Bag>
                  <rdf:li rdf:resource="https://identifiers.org/seed.compound/cpd11476"/>
                  <rdf:li rdf:resource="https://identifiers.org/kegg.compound/C05764"/>
                  <rdf:li rdf:resource="https://identifiers.org/bigg.metabolite/palmACP"/>
                  <rdf:li rdf:resource="https://identifiers.org/metanetx.chemical/MNXM844"/>
                </rdf:Bag>
              </bqbiol:is>
            </rdf:Description>
          </rdf:RDF>
        </annotation>
      </species>
      <species metaid="meta_M_cpd00050_c0" sboTerm="SBO:0000247" id="M_cpd00050_c0" name="FMN_c0" compartment="c0" hasOnlySubstanceUnits="false" boundaryCondition="false" constant="false" fbc:charge="1" fbc:chemicalFormula="C17H18N4O9P">
        <annotation>
          <rdf:RDF xmlns:rdf="http://www.w3.org/1999/02/22-rdf-syntax-ns#" xmlns:dcterms="http://purl.org/dc/terms/" xmlns:vCard="http://www.w3.org/2001/vcard-rdf/3.0#" xmlns:vCard4="http://www.w3.org/2006/vcard/ns#" xmlns:bqbiol="http://biomodels.net/biology-qualifiers/" xmlns:bqmodel="http://biomodels.net/model-qualifiers/">
            <rdf:Description rdf:about="#meta_M_cpd00050_c0">
              <bqbiol:is>
                <rdf:Bag>
                  <rdf:li rdf:resource="https://identifiers.org/seed.compound/cpd00050"/>
                  <rdf:li rdf:resource="https://identifiers.org/bigg.metabolite/fmn"/>
                  <rdf:li rdf:resource="https://identifiers.org/hmdb/HMDB01520"/>
                  <rdf:li rdf:resource="https://identifiers.org/kegg.compound/C00061"/>
                  <rdf:li rdf:resource="https://identifiers.org/biocyc/META:FMN"/>
                  <rdf:li rdf:resource="https://identifiers.org/inchi/InChI=1S/C17H21N4O9P/c1-7-3-9-10(4-8(7)2)21(15-13(18-9)16(25)20-17(26)19-15)5-11(22)14(24)12(23)6-30-31(27,28)29/h3-4,11-12,14,22-24H,5-6H2,1-2H3,(H3,20,25,26,27,28,29)/p-3/t11-,12+,14-/m0/s1"/>
                  <rdf:li rdf:resource="https://identifiers.org/inchikey/ANKZYBDXHMZBDK-SCRDCRAPSA-K"/>
                  <rdf:li rdf:resource="https://identifiers.org/metanetx.chemical/MNXM119"/>
                </rdf:Bag>
              </bqbiol:is>
            </rdf:Description>
          </rdf:RDF>
        </annotation>
      </species>
      <species metaid="meta_M_cpd00978_c0" sboTerm="SBO:0000247" id="M_cpd00978_c0" name="dUDP_c0" compartment="c0" hasOnlySubstanceUnits="false" boundaryCondition="false" constant="false" fbc:charge="1" fbc:chemicalFormula="C9H12N2O11P2">
        <annotation>
          <rdf:RDF xmlns:rdf="http://www.w3.org/1999/02/22-rdf-syntax-ns#" xmlns:dcterms="http://purl.org/dc/terms/" xmlns:vCard="http://www.w3.org/2001/vcard-rdf/3.0#" xmlns:vCard4="http://www.w3.org/2006/vcard/ns#" xmlns:bqbiol="http://biomodels.net/biology-qualifiers/" xmlns:bqmodel="http://biomodels.net/model-qualifiers/">
            <rdf:Description rdf:about="#meta_M_cpd00978_c0">
              <bqbiol:is>
                <rdf:Bag>
                  <rdf:li rdf:resource="https://identifiers.org/seed.compound/cpd00978"/>
                  <rdf:li rdf:resource="https://identifiers.org/bigg.metabolite/dudp"/>
                  <rdf:li rdf:resource="https://identifiers.org/hmdb/HMDB01000"/>
                  <rdf:li rdf:resource="https://identifiers.org/kegg.compound/C01346"/>
                  <rdf:li rdf:resource="https://identifiers.org/biocyc/META:DUDP"/>
                  <rdf:li rdf:resource="https://identifiers.org/inchi/InChI=1S/C9H14N2O11P2/c12-5-3-8(11-2-1-7(13)10-9(11)14)21-6(5)4-20-24(18,19)22-23(15,16)17/h1-2,5-6,8,12H,3-4H2,(H,18,19)(H,10,13,14)(H2,15,16,17)/p-2/t5-,6+,8+/m0/s1"/>
                  <rdf:li rdf:resource="https://identifiers.org/inchikey/QHWZTVCCBMIIKE-SHYZEUOFSA-L"/>
                  <rdf:li rdf:resource="https://identifiers.org/metanetx.chemical/MNXM572"/>
                </rdf:Bag>
              </bqbiol:is>
            </rdf:Description>
          </rdf:RDF>
        </annotation>
      </species>
      <species metaid="meta_M_cpd00142_c0" sboTerm="SBO:0000247" id="M_cpd00142_c0" name="Acetoacetate_c0" compartment="c0" hasOnlySubstanceUnits="false" boundaryCondition="false" constant="false" fbc:charge="1" fbc:chemicalFormula="C4H5O3">
        <annotation>
          <rdf:RDF xmlns:rdf="http://www.w3.org/1999/02/22-rdf-syntax-ns#" xmlns:dcterms="http://purl.org/dc/terms/" xmlns:vCard="http://www.w3.org/2001/vcard-rdf/3.0#" xmlns:vCard4="http://www.w3.org/2006/vcard/ns#" xmlns:bqbiol="http://biomodels.net/biology-qualifiers/" xmlns:bqmodel="http://biomodels.net/model-qualifiers/">
            <rdf:Description rdf:about="#meta_M_cpd00142_c0">
              <bqbiol:is>
                <rdf:Bag>
                  <rdf:li rdf:resource="https://identifiers.org/seed.compound/cpd00142"/>
                  <rdf:li rdf:resource="https://identifiers.org/bigg.metabolite/acac"/>
                  <rdf:li rdf:resource="https://identifiers.org/chebi/13705"/>
                  <rdf:li rdf:resource="https://identifiers.org/hmdb/HMDB00060"/>
                  <rdf:li rdf:resource="https://identifiers.org/kegg.compound/C00164"/>
                  <rdf:li rdf:resource="https://identifiers.org/biocyc/META:3-KETOBUTYRATE"/>
                  <rdf:li rdf:resource="https://identifiers.org/inchi/InChI=1S/C4H6O3/c1-3(5)2-4(6)7/h2H2,1H3,(H,6,7)/p-1"/>
                  <rdf:li rdf:resource="https://identifiers.org/inchikey/WDJHALXBUFZDSR-UHFFFAOYSA-M"/>
                  <rdf:li rdf:resource="https://identifiers.org/metanetx.chemical/MNXM154"/>
                </rdf:Bag>
              </bqbiol:is>
            </rdf:Description>
          </rdf:RDF>
        </annotation>
      </species>
      <species metaid="meta_M_cpd00805_c0" sboTerm="SBO:0000247" id="M_cpd00805_c0" name="D-Tagatose 6-phosphate_c0" compartment="c0" hasOnlySubstanceUnits="false" boundaryCondition="false" constant="false" fbc:charge="1" fbc:chemicalFormula="C6H11O9P">
        <annotation>
          <rdf:RDF xmlns:rdf="http://www.w3.org/1999/02/22-rdf-syntax-ns#" xmlns:dcterms="http://purl.org/dc/terms/" xmlns:vCard="http://www.w3.org/2001/vcard-rdf/3.0#" xmlns:vCard4="http://www.w3.org/2006/vcard/ns#" xmlns:bqbiol="http://biomodels.net/biology-qualifiers/" xmlns:bqmodel="http://biomodels.net/model-qualifiers/">
            <rdf:Description rdf:about="#meta_M_cpd00805_c0">
              <bqbiol:is>
                <rdf:Bag>
                  <rdf:li rdf:resource="https://identifiers.org/seed.compound/cpd00805"/>
                  <rdf:li rdf:resource="https://identifiers.org/bigg.metabolite/tag6p__D"/>
                  <rdf:li rdf:resource="https://identifiers.org/hmdb/HMDB06873"/>
                  <rdf:li rdf:resource="https://identifiers.org/kegg.compound/C01097"/>
                  <rdf:li rdf:resource="https://identifiers.org/biocyc/META:TAGATOSE-6-PHOSPHATE"/>
                  <rdf:li rdf:resource="https://identifiers.org/inchi/InChI=1S/C6H13O9P/c7-2-6(10)5(9)4(8)3(15-6)1-14-16(11,12)13/h3-5,7-10H,1-2H2,(H2,11,12,13)/p-2/t3-,4+,5+,6?/m1/s1"/>
                  <rdf:li rdf:resource="https://identifiers.org/inchikey/BGWGXPAPYGQALX-OEXCPVAWSA-L"/>
                  <rdf:li rdf:resource="https://identifiers.org/metanetx.chemical/MNXM795"/>
                </rdf:Bag>
              </bqbiol:is>
            </rdf:Description>
          </rdf:RDF>
        </annotation>
      </species>
      <species metaid="meta_M_cpd15345_c0" sboTerm="SBO:0000247" id="M_cpd15345_c0" name="2-Acyl-sn-glycero-3-phosphoglycerol tetradec-7-enoyl_c0" compartment="c0" hasOnlySubstanceUnits="false" boundaryCondition="false" constant="false" fbc:charge="1" fbc:chemicalFormula="C20H38O9P">
        <annotation>
          <rdf:RDF xmlns:rdf="http://www.w3.org/1999/02/22-rdf-syntax-ns#" xmlns:dcterms="http://purl.org/dc/terms/" xmlns:vCard="http://www.w3.org/2001/vcard-rdf/3.0#" xmlns:vCard4="http://www.w3.org/2006/vcard/ns#" xmlns:bqbiol="http://biomodels.net/biology-qualifiers/" xmlns:bqmodel="http://biomodels.net/model-qualifiers/">
            <rdf:Description rdf:about="#meta_M_cpd15345_c0">
              <bqbiol:is>
                <rdf:Bag>
                  <rdf:li rdf:resource="https://identifiers.org/seed.compound/cpd15345"/>
                  <rdf:li rdf:resource="https://identifiers.org/bigg.metabolite/2agpg141"/>
                  <rdf:li rdf:resource="https://identifiers.org/metanetx.chemical/MNXM146502"/>
                </rdf:Bag>
              </bqbiol:is>
            </rdf:Description>
          </rdf:RDF>
        </annotation>
      </species>
      <species metaid="meta_M_cpd15540_c0" sboTerm="SBO:0000247" id="M_cpd15540_c0" name="Phosphatidylglycerol dioctadecanoyl_c0" compartment="c0" hasOnlySubstanceUnits="false" boundaryCondition="false" constant="false" fbc:charge="1" fbc:chemicalFormula="C42H82O10P">
        <annotation>
          <rdf:RDF xmlns:rdf="http://www.w3.org/1999/02/22-rdf-syntax-ns#" xmlns:dcterms="http://purl.org/dc/terms/" xmlns:vCard="http://www.w3.org/2001/vcard-rdf/3.0#" xmlns:vCard4="http://www.w3.org/2006/vcard/ns#" xmlns:bqbiol="http://biomodels.net/biology-qualifiers/" xmlns:bqmodel="http://biomodels.net/model-qualifiers/">
            <rdf:Description rdf:about="#meta_M_cpd15540_c0">
              <bqbiol:is>
                <rdf:Bag>
                  <rdf:li rdf:resource="https://identifiers.org/seed.compound/cpd15540"/>
                  <rdf:li rdf:resource="https://identifiers.org/bigg.metabolite/pg180"/>
                  <rdf:li rdf:resource="https://identifiers.org/metanetx.chemical/MNXM75102"/>
                </rdf:Bag>
              </bqbiol:is>
            </rdf:Description>
          </rdf:RDF>
        </annotation>
      </species>
      <species metaid="meta_M_cpd00393_e0" sboTerm="SBO:0000247" id="M_cpd00393_e0" name="Folate_e0" compartment="e0" hasOnlySubstanceUnits="false" boundaryCondition="false" constant="false" fbc:charge="1" fbc:chemicalFormula="C19H17N7O6">
        <annotation>
          <rdf:RDF xmlns:rdf="http://www.w3.org/1999/02/22-rdf-syntax-ns#" xmlns:dcterms="http://purl.org/dc/terms/" xmlns:vCard="http://www.w3.org/2001/vcard-rdf/3.0#" xmlns:vCard4="http://www.w3.org/2006/vcard/ns#" xmlns:bqbiol="http://biomodels.net/biology-qualifiers/" xmlns:bqmodel="http://biomodels.net/model-qualifiers/">
            <rdf:Description rdf:about="#meta_M_cpd00393_e0">
              <bqbiol:is>
                <rdf:Bag>
                  <rdf:li rdf:resource="https://identifiers.org/seed.compound/cpd00393"/>
                  <rdf:li rdf:resource="https://identifiers.org/bigg.metabolite/fol"/>
                  <rdf:li rdf:resource="https://identifiers.org/hmdb/HMDB00121"/>
                  <rdf:li rdf:resource="https://identifiers.org/kegg.compound/C00504"/>
                  <rdf:li rdf:resource="https://identifiers.org/biocyc/META:CPD-12826"/>
                  <rdf:li rdf:resource="https://identifiers.org/inchi/InChI=1S/C19H19N7O6/c20-19-25-15-14(17(30)26-19)23-11(8-22-15)7-21-10-3-1-9(2-4-10)16(29)24-12(18(31)32)5-6-13(27)28/h1-4,8,12,21H,5-7H2,(H,24,29)(H,27,28)(H,31,32)(H3,20,22,25,26,30)/p-2/t12-/m0/s1"/>
                  <rdf:li rdf:resource="https://identifiers.org/inchikey/OVBPIULPVIDEAO-LBPRGKRZSA-L"/>
                  <rdf:li rdf:resource="https://identifiers.org/metanetx.chemical/MNXM617"/>
                </rdf:Bag>
              </bqbiol:is>
            </rdf:Description>
          </rdf:RDF>
        </annotation>
      </species>
      <species metaid="meta_M_cpd00635_c0" sboTerm="SBO:0000247" id="M_cpd00635_c0" name="Cbl_c0" compartment="c0" hasOnlySubstanceUnits="false" boundaryCondition="false" constant="false" fbc:charge="1" fbc:chemicalFormula="C62H91CoN13O14P">
        <annotation>
          <rdf:RDF xmlns:rdf="http://www.w3.org/1999/02/22-rdf-syntax-ns#" xmlns:dcterms="http://purl.org/dc/terms/" xmlns:vCard="http://www.w3.org/2001/vcard-rdf/3.0#" xmlns:vCard4="http://www.w3.org/2006/vcard/ns#" xmlns:bqbiol="http://biomodels.net/biology-qualifiers/" xmlns:bqmodel="http://biomodels.net/model-qualifiers/">
            <rdf:Description rdf:about="#meta_M_cpd00635_c0">
              <bqbiol:is>
                <rdf:Bag>
                  <rdf:li rdf:resource="https://identifiers.org/seed.compound/cpd00635"/>
                  <rdf:li rdf:resource="https://identifiers.org/bigg.metabolite/cbl1"/>
                  <rdf:li rdf:resource="https://identifiers.org/kegg.compound/C00853"/>
                  <rdf:li rdf:resource="https://identifiers.org/biocyc/META:COB-I-ALAMIN"/>
                  <rdf:li rdf:resource="https://identifiers.org/inchi/InChI=1S/C62H90N13O14P.Co/c1-29-20-39-40(21-30(29)2)75(28-70-39)57-52(84)53(41(27-76)87-57)89-90(85,86)88-31(3)26-69-49(83)18-19-59(8)37(22-46(66)80)56-62(11)61(10,25-48(68)82)36(14-17-45(65)79)51(74-62)33(5)55-60(9,24-47(67)81)34(12-15-43(63)77)38(71-55)23-42-58(6,7)35(13-16-44(64)78)50(72-42)32(4)54(59)73-56;/h20-21,23,28,31,34-37,41,52-53,56-57,76,84H,12-19,22,24-27H2,1-11H3,(H15,63,64,65,66,67,68,69,71,72,73,74,77,78,79,80,81,82,83,85,86);/q;+1/p-2/t31-,34-,35-,36-,37+,41-,52-,53-,56-,57+,59-,60+,61+,62+;/m1./s1"/>
                  <rdf:li rdf:resource="https://identifiers.org/inchikey/OMAOKVYASDIYQG-DSRCUDDDSA-L"/>
                  <rdf:li rdf:resource="https://identifiers.org/metanetx.chemical/MNXM90163"/>
                  <rdf:li rdf:resource="https://identifiers.org/metanetx.chemical/MNXM91519"/>
                </rdf:Bag>
              </bqbiol:is>
            </rdf:Description>
          </rdf:RDF>
        </annotation>
      </species>
      <species metaid="meta_M_cpd00876_c0" sboTerm="SBO:0000247" id="M_cpd00876_c0" name="3-Hydroxyisobutyrate_c0" compartment="c0" hasOnlySubstanceUnits="false" boundaryCondition="false" constant="false" fbc:charge="1" fbc:chemicalFormula="C4H7O3">
        <annotation>
          <rdf:RDF xmlns:rdf="http://www.w3.org/1999/02/22-rdf-syntax-ns#" xmlns:dcterms="http://purl.org/dc/terms/" xmlns:vCard="http://www.w3.org/2001/vcard-rdf/3.0#" xmlns:vCard4="http://www.w3.org/2006/vcard/ns#" xmlns:bqbiol="http://biomodels.net/biology-qualifiers/" xmlns:bqmodel="http://biomodels.net/model-qualifiers/">
            <rdf:Description rdf:about="#meta_M_cpd00876_c0">
              <bqbiol:is>
                <rdf:Bag>
                  <rdf:li rdf:resource="https://identifiers.org/seed.compound/cpd00876"/>
                  <rdf:li rdf:resource="https://identifiers.org/bigg.metabolite/3hmp"/>
                  <rdf:li rdf:resource="https://identifiers.org/chebi/11805"/>
                  <rdf:li rdf:resource="https://identifiers.org/hmdb/HMDB00023"/>
                  <rdf:li rdf:resource="https://identifiers.org/kegg.compound/C01188"/>
                  <rdf:li rdf:resource="https://identifiers.org/inchi/InChI=1S/C4H8O3/c1-3(2-5)4(6)7/h3,5H,2H2,1H3,(H,6,7)/p-1"/>
                  <rdf:li rdf:resource="https://identifiers.org/inchikey/DBXBTMSZEOQQDU-UHFFFAOYSA-M"/>
                  <rdf:li rdf:resource="https://identifiers.org/metanetx.chemical/MNXM396"/>
                  <rdf:li rdf:resource="https://identifiers.org/biocyc/META:3-HYDROXY-ISOBUTYRATE"/>
                </rdf:Bag>
              </bqbiol:is>
            </rdf:Description>
          </rdf:RDF>
        </annotation>
      </species>
      <species metaid="meta_M_cpd00485_c0" sboTerm="SBO:0000247" id="M_cpd00485_c0" name="D-Mannose1-phosphate_c0" compartment="c0" hasOnlySubstanceUnits="false" boundaryCondition="false" constant="false" fbc:charge="1" fbc:chemicalFormula="C6H11O9P">
        <annotation>
          <rdf:RDF xmlns:rdf="http://www.w3.org/1999/02/22-rdf-syntax-ns#" xmlns:dcterms="http://purl.org/dc/terms/" xmlns:vCard="http://www.w3.org/2001/vcard-rdf/3.0#" xmlns:vCard4="http://www.w3.org/2006/vcard/ns#" xmlns:bqbiol="http://biomodels.net/biology-qualifiers/" xmlns:bqmodel="http://biomodels.net/model-qualifiers/">
            <rdf:Description rdf:about="#meta_M_cpd00485_c0">
              <bqbiol:is>
                <rdf:Bag>
                  <rdf:li rdf:resource="https://identifiers.org/seed.compound/cpd00485"/>
                  <rdf:li rdf:resource="https://identifiers.org/bigg.metabolite/man1p"/>
                  <rdf:li rdf:resource="https://identifiers.org/kegg.compound/C00636"/>
                  <rdf:li rdf:resource="https://identifiers.org/biocyc/META:MANNOSE-1P"/>
                  <rdf:li rdf:resource="https://identifiers.org/inchi/InChI=1S/C6H13O9P/c7-1-2-3(8)4(9)5(10)6(14-2)15-16(11,12)13/h2-10H,1H2,(H2,11,12,13)/p-2/t2-,3-,4+,5+,6-/m1/s1"/>
                  <rdf:li rdf:resource="https://identifiers.org/inchikey/HXXFSFRBOHSIMQ-RWOPYEJCSA-L"/>
                  <rdf:li rdf:resource="https://identifiers.org/metanetx.chemical/MNXM836"/>
                  <rdf:li rdf:resource="https://identifiers.org/metanetx.chemical/MNXM721"/>
                </rdf:Bag>
              </bqbiol:is>
            </rdf:Description>
          </rdf:RDF>
        </annotation>
      </species>
      <species metaid="meta_M_cpd02691_c0" sboTerm="SBO:0000247" id="M_cpd02691_c0" name="2-methyl-3-hydroxy-butyryl-CoA_c0" compartment="c0" hasOnlySubstanceUnits="false" boundaryCondition="false" constant="false" fbc:charge="1" fbc:chemicalFormula="C26H40N7O18P3S">
        <annotation>
          <rdf:RDF xmlns:rdf="http://www.w3.org/1999/02/22-rdf-syntax-ns#" xmlns:dcterms="http://purl.org/dc/terms/" xmlns:vCard="http://www.w3.org/2001/vcard-rdf/3.0#" xmlns:vCard4="http://www.w3.org/2006/vcard/ns#" xmlns:bqbiol="http://biomodels.net/biology-qualifiers/" xmlns:bqmodel="http://biomodels.net/model-qualifiers/">
            <rdf:Description rdf:about="#meta_M_cpd02691_c0">
              <bqbiol:is>
                <rdf:Bag>
                  <rdf:li rdf:resource="https://identifiers.org/seed.compound/cpd02691"/>
                  <rdf:li rdf:resource="https://identifiers.org/bigg.metabolite/3hmbcoa"/>
                  <rdf:li rdf:resource="https://identifiers.org/kegg.compound/C04405"/>
                  <rdf:li rdf:resource="https://identifiers.org/inchi/InChI=1S/C26H44N7O18P3S/c1-13(14(2)34)25(39)55-8-7-28-16(35)5-6-29-23(38)20(37)26(3,4)10-48-54(45,46)51-53(43,44)47-9-15-19(50-52(40,41)42)18(36)24(49-15)33-12-32-17-21(27)30-11-31-22(17)33/h11-15,18-20,24,34,36-37H,5-10H2,1-4H3,(H,28,35)(H,29,38)(H,43,44)(H,45,46)(H2,27,30,31)(H2,40,41,42)/p-4/t13-,14-,15+,18+,19+,20-,24+/m0/s1"/>
                  <rdf:li rdf:resource="https://identifiers.org/inchikey/PEKYNTFSOBAABV-LQUDNSJZSA-J"/>
                  <rdf:li rdf:resource="https://identifiers.org/metanetx.chemical/MNXM701"/>
                  <rdf:li rdf:resource="https://identifiers.org/biocyc/META:2-METHYL-3-HYDROXY-BUTYRYL-COA"/>
                </rdf:Bag>
              </bqbiol:is>
            </rdf:Description>
          </rdf:RDF>
        </annotation>
      </species>
      <species metaid="meta_M_cpd03671_c0" sboTerm="SBO:0000247" id="M_cpd03671_c0" name="D-Glucosamine1-phosphate_c0" compartment="c0" hasOnlySubstanceUnits="false" boundaryCondition="false" constant="false" fbc:charge="1" fbc:chemicalFormula="C6H13NO8P">
        <annotation>
          <rdf:RDF xmlns:rdf="http://www.w3.org/1999/02/22-rdf-syntax-ns#" xmlns:dcterms="http://purl.org/dc/terms/" xmlns:vCard="http://www.w3.org/2001/vcard-rdf/3.0#" xmlns:vCard4="http://www.w3.org/2006/vcard/ns#" xmlns:bqbiol="http://biomodels.net/biology-qualifiers/" xmlns:bqmodel="http://biomodels.net/model-qualifiers/">
            <rdf:Description rdf:about="#meta_M_cpd03671_c0">
              <bqbiol:is>
                <rdf:Bag>
                  <rdf:li rdf:resource="https://identifiers.org/seed.compound/cpd03671"/>
                  <rdf:li rdf:resource="https://identifiers.org/bigg.metabolite/gam1p"/>
                  <rdf:li rdf:resource="https://identifiers.org/kegg.compound/C06156"/>
                  <rdf:li rdf:resource="https://identifiers.org/biocyc/META:GLUCOSAMINE-1P"/>
                  <rdf:li rdf:resource="https://identifiers.org/inchi/InChI=1S/C6H14NO8P/c7-3-5(10)4(9)2(1-8)14-6(3)15-16(11,12)13/h2-6,8-10H,1,7H2,(H2,11,12,13)/p-1/t2-,3-,4-,5-,6-/m1/s1"/>
                  <rdf:li rdf:resource="https://identifiers.org/inchikey/YMJBYRVFGYXULK-QZABAPFNSA-M"/>
                  <rdf:li rdf:resource="https://identifiers.org/metanetx.chemical/MNXM969"/>
                </rdf:Bag>
              </bqbiol:is>
            </rdf:Description>
          </rdf:RDF>
        </annotation>
      </species>
      <species metaid="meta_M_cpd11534_c0" sboTerm="SBO:0000247" id="M_cpd11534_c0" name="11-methyl-3-hydroxy-dodecanoyl-ACP_c0" compartment="c0" hasOnlySubstanceUnits="false" boundaryCondition="false" constant="false" fbc:charge="1" fbc:chemicalFormula="C24H45N2O9PRS">
        <annotation>
          <rdf:RDF xmlns:rdf="http://www.w3.org/1999/02/22-rdf-syntax-ns#" xmlns:dcterms="http://purl.org/dc/terms/" xmlns:vCard="http://www.w3.org/2001/vcard-rdf/3.0#" xmlns:vCard4="http://www.w3.org/2006/vcard/ns#" xmlns:bqbiol="http://biomodels.net/biology-qualifiers/" xmlns:bqmodel="http://biomodels.net/model-qualifiers/">
            <rdf:Description rdf:about="#meta_M_cpd11534_c0">
              <bqbiol:is>
                <rdf:Bag>
                  <rdf:li rdf:resource="https://identifiers.org/seed.compound/cpd11534"/>
                  <rdf:li rdf:resource="https://identifiers.org/metanetx.chemical/MNXM9670"/>
                </rdf:Bag>
              </bqbiol:is>
            </rdf:Description>
          </rdf:RDF>
        </annotation>
      </species>
      <species metaid="meta_M_cpd00531_c0" sboTerm="SBO:0000247" id="M_cpd00531_c0" name="Hg2+_c0" compartment="c0" hasOnlySubstanceUnits="false" boundaryCondition="false" constant="false" fbc:charge="1" fbc:chemicalFormula="Hg">
        <annotation>
          <rdf:RDF xmlns:rdf="http://www.w3.org/1999/02/22-rdf-syntax-ns#" xmlns:dcterms="http://purl.org/dc/terms/" xmlns:vCard="http://www.w3.org/2001/vcard-rdf/3.0#" xmlns:vCard4="http://www.w3.org/2006/vcard/ns#" xmlns:bqbiol="http://biomodels.net/biology-qualifiers/" xmlns:bqmodel="http://biomodels.net/model-qualifiers/">
            <rdf:Description rdf:about="#meta_M_cpd00531_c0">
              <bqbiol:is>
                <rdf:Bag>
                  <rdf:li rdf:resource="https://identifiers.org/seed.compound/cpd00531"/>
                  <rdf:li rdf:resource="https://identifiers.org/hmdb/HMDB03625"/>
                  <rdf:li rdf:resource="https://identifiers.org/kegg.compound/C00703"/>
                  <rdf:li rdf:resource="https://identifiers.org/biocyc/META:HG+2"/>
                  <rdf:li rdf:resource="https://identifiers.org/inchi/InChI=1S/Hg/q+2"/>
                  <rdf:li rdf:resource="https://identifiers.org/inchikey/BQPIGGFYSBELGY-UHFFFAOYSA-N"/>
                  <rdf:li rdf:resource="https://identifiers.org/bigg.metabolite/hg2"/>
                  <rdf:li rdf:resource="https://identifiers.org/metanetx.chemical/MNXM1562"/>
                </rdf:Bag>
              </bqbiol:is>
            </rdf:Description>
          </rdf:RDF>
        </annotation>
      </species>
      <species metaid="meta_M_cpd00508_c0" sboTerm="SBO:0000247" id="M_cpd00508_c0" name="3MOP_c0" compartment="c0" hasOnlySubstanceUnits="false" boundaryCondition="false" constant="false" fbc:charge="1" fbc:chemicalFormula="C6H9O3">
        <annotation>
          <rdf:RDF xmlns:rdf="http://www.w3.org/1999/02/22-rdf-syntax-ns#" xmlns:dcterms="http://purl.org/dc/terms/" xmlns:vCard="http://www.w3.org/2001/vcard-rdf/3.0#" xmlns:vCard4="http://www.w3.org/2006/vcard/ns#" xmlns:bqbiol="http://biomodels.net/biology-qualifiers/" xmlns:bqmodel="http://biomodels.net/model-qualifiers/">
            <rdf:Description rdf:about="#meta_M_cpd00508_c0">
              <bqbiol:is>
                <rdf:Bag>
                  <rdf:li rdf:resource="https://identifiers.org/seed.compound/cpd00508"/>
                  <rdf:li rdf:resource="https://identifiers.org/biocyc/META:2-KETO-3-METHYL-VALERATE"/>
                  <rdf:li rdf:resource="https://identifiers.org/inchi/InChI=1S/C6H10O3/c1-3-4(2)5(7)6(8)9/h4H,3H2,1-2H3,(H,8,9)/p-1/t4-/m0/s1"/>
                  <rdf:li rdf:resource="https://identifiers.org/inchikey/JVQYSWDUAOAHFM-BYPYZUCNSA-M"/>
                  <rdf:li rdf:resource="https://identifiers.org/bigg.metabolite/3mop"/>
                  <rdf:li rdf:resource="https://identifiers.org/kegg.compound/C00671"/>
                  <rdf:li rdf:resource="https://identifiers.org/metanetx.chemical/MNXM439"/>
                </rdf:Bag>
              </bqbiol:is>
            </rdf:Description>
          </rdf:RDF>
        </annotation>
      </species>
      <species metaid="meta_M_cpd00281_c0" sboTerm="SBO:0000247" id="M_cpd00281_c0" name="GABA_c0" compartment="c0" hasOnlySubstanceUnits="false" boundaryCondition="false" constant="false" fbc:charge="1" fbc:chemicalFormula="C4H9NO2">
        <annotation>
          <rdf:RDF xmlns:rdf="http://www.w3.org/1999/02/22-rdf-syntax-ns#" xmlns:dcterms="http://purl.org/dc/terms/" xmlns:vCard="http://www.w3.org/2001/vcard-rdf/3.0#" xmlns:vCard4="http://www.w3.org/2006/vcard/ns#" xmlns:bqbiol="http://biomodels.net/biology-qualifiers/" xmlns:bqmodel="http://biomodels.net/model-qualifiers/">
            <rdf:Description rdf:about="#meta_M_cpd00281_c0">
              <bqbiol:is>
                <rdf:Bag>
                  <rdf:li rdf:resource="https://identifiers.org/seed.compound/cpd00281"/>
                  <rdf:li rdf:resource="https://identifiers.org/bigg.metabolite/4abut"/>
                  <rdf:li rdf:resource="https://identifiers.org/chebi/16865"/>
                  <rdf:li rdf:resource="https://identifiers.org/hmdb/HMDB00112"/>
                  <rdf:li rdf:resource="https://identifiers.org/kegg.compound/C00334"/>
                  <rdf:li rdf:resource="https://identifiers.org/biocyc/META:4-AMINO-BUTYRATE"/>
                  <rdf:li rdf:resource="https://identifiers.org/inchi/InChI=1S/C4H9NO2/c5-3-1-2-4(6)7/h1-3,5H2,(H,6,7)"/>
                  <rdf:li rdf:resource="https://identifiers.org/inchikey/BTCSSZJGUNDROE-UHFFFAOYSA-N"/>
                  <rdf:li rdf:resource="https://identifiers.org/metanetx.chemical/MNXM192"/>
                </rdf:Bag>
              </bqbiol:is>
            </rdf:Description>
          </rdf:RDF>
        </annotation>
      </species>
      <species metaid="meta_M_cpd02552_c0" sboTerm="SBO:0000247" id="M_cpd02552_c0" name="n-acetylglutamyl-phosphate_c0" compartment="c0" hasOnlySubstanceUnits="false" boundaryCondition="false" constant="false" fbc:charge="1" fbc:chemicalFormula="C7H9NO8P">
        <annotation>
          <rdf:RDF xmlns:rdf="http://www.w3.org/1999/02/22-rdf-syntax-ns#" xmlns:dcterms="http://purl.org/dc/terms/" xmlns:vCard="http://www.w3.org/2001/vcard-rdf/3.0#" xmlns:vCard4="http://www.w3.org/2006/vcard/ns#" xmlns:bqbiol="http://biomodels.net/biology-qualifiers/" xmlns:bqmodel="http://biomodels.net/model-qualifiers/">
            <rdf:Description rdf:about="#meta_M_cpd02552_c0">
              <bqbiol:is>
                <rdf:Bag>
                  <rdf:li rdf:resource="https://identifiers.org/seed.compound/cpd02552"/>
                  <rdf:li rdf:resource="https://identifiers.org/bigg.metabolite/acg5p"/>
                  <rdf:li rdf:resource="https://identifiers.org/kegg.compound/C04133"/>
                  <rdf:li rdf:resource="https://identifiers.org/biocyc/META:N-ACETYL-GLUTAMYL-P"/>
                  <rdf:li rdf:resource="https://identifiers.org/inchi/InChI=1S/C7H12NO8P/c1-4(9)8-5(7(11)12)2-3-6(10)16-17(13,14)15/h5H,2-3H2,1H3,(H,8,9)(H,11,12)(H2,13,14,15)/p-3/t5-/m0/s1"/>
                  <rdf:li rdf:resource="https://identifiers.org/inchikey/FCVIHFVSXHOPSW-YFKPBYRVSA-K"/>
                  <rdf:li rdf:resource="https://identifiers.org/metanetx.chemical/MNXM1384"/>
                </rdf:Bag>
              </bqbiol:is>
            </rdf:Description>
          </rdf:RDF>
        </annotation>
      </species>
      <species metaid="meta_M_cpd11488_c0" sboTerm="SBO:0000247" id="M_cpd11488_c0" name="Acetoacetyl-ACP_c0" compartment="c0" hasOnlySubstanceUnits="false" boundaryCondition="false" constant="false" fbc:charge="1" fbc:chemicalFormula="C15H26N2O9PRS">
        <annotation>
          <rdf:RDF xmlns:rdf="http://www.w3.org/1999/02/22-rdf-syntax-ns#" xmlns:dcterms="http://purl.org/dc/terms/" xmlns:vCard="http://www.w3.org/2001/vcard-rdf/3.0#" xmlns:vCard4="http://www.w3.org/2006/vcard/ns#" xmlns:bqbiol="http://biomodels.net/biology-qualifiers/" xmlns:bqmodel="http://biomodels.net/model-qualifiers/">
            <rdf:Description rdf:about="#meta_M_cpd11488_c0">
              <bqbiol:is>
                <rdf:Bag>
                  <rdf:li rdf:resource="https://identifiers.org/seed.compound/cpd11488"/>
                  <rdf:li rdf:resource="https://identifiers.org/bigg.metabolite/actACP"/>
                  <rdf:li rdf:resource="https://identifiers.org/chebi/2393"/>
                  <rdf:li rdf:resource="https://identifiers.org/kegg.compound/C05744"/>
                  <rdf:li rdf:resource="https://identifiers.org/biocyc/META:Acetoacetyl-ACPs"/>
                  <rdf:li rdf:resource="https://identifiers.org/biocyc/META:Acetoacetyl-ACP"/>
                  <rdf:li rdf:resource="https://identifiers.org/metanetx.chemical/MNXM1223"/>
                </rdf:Bag>
              </bqbiol:is>
            </rdf:Description>
          </rdf:RDF>
        </annotation>
      </species>
      <species metaid="meta_M_cpd00200_c0" sboTerm="SBO:0000247" id="M_cpd00200_c0" name="4MOP_c0" compartment="c0" hasOnlySubstanceUnits="false" boundaryCondition="false" constant="false" fbc:charge="1" fbc:chemicalFormula="C6H9O3">
        <annotation>
          <rdf:RDF xmlns:rdf="http://www.w3.org/1999/02/22-rdf-syntax-ns#" xmlns:dcterms="http://purl.org/dc/terms/" xmlns:vCard="http://www.w3.org/2001/vcard-rdf/3.0#" xmlns:vCard4="http://www.w3.org/2006/vcard/ns#" xmlns:bqbiol="http://biomodels.net/biology-qualifiers/" xmlns:bqmodel="http://biomodels.net/model-qualifiers/">
            <rdf:Description rdf:about="#meta_M_cpd00200_c0">
              <bqbiol:is>
                <rdf:Bag>
                  <rdf:li rdf:resource="https://identifiers.org/seed.compound/cpd00200"/>
                  <rdf:li rdf:resource="https://identifiers.org/bigg.metabolite/4mop"/>
                  <rdf:li rdf:resource="https://identifiers.org/kegg.compound/C00233"/>
                  <rdf:li rdf:resource="https://identifiers.org/biocyc/META:2K-4CH3-PENTANOATE"/>
                  <rdf:li rdf:resource="https://identifiers.org/inchi/InChI=1S/C6H10O3/c1-4(2)3-5(7)6(8)9/h4H,3H2,1-2H3,(H,8,9)/p-1"/>
                  <rdf:li rdf:resource="https://identifiers.org/inchikey/BKAJNAXTPSGJCU-UHFFFAOYSA-M"/>
                  <rdf:li rdf:resource="https://identifiers.org/metanetx.chemical/MNXM404"/>
                </rdf:Bag>
              </bqbiol:is>
            </rdf:Description>
          </rdf:RDF>
        </annotation>
      </species>
      <species metaid="meta_M_cpd00842_c0" sboTerm="SBO:0000247" id="M_cpd00842_c0" name="(S)-3-Hydroxybutyryl-CoA_c0" compartment="c0" hasOnlySubstanceUnits="false" boundaryCondition="false" constant="false" fbc:charge="1" fbc:chemicalFormula="C25H38N7O18P3S">
        <annotation>
          <rdf:RDF xmlns:rdf="http://www.w3.org/1999/02/22-rdf-syntax-ns#" xmlns:dcterms="http://purl.org/dc/terms/" xmlns:vCard="http://www.w3.org/2001/vcard-rdf/3.0#" xmlns:vCard4="http://www.w3.org/2006/vcard/ns#" xmlns:bqbiol="http://biomodels.net/biology-qualifiers/" xmlns:bqmodel="http://biomodels.net/model-qualifiers/">
            <rdf:Description rdf:about="#meta_M_cpd00842_c0">
              <bqbiol:is>
                <rdf:Bag>
                  <rdf:li rdf:resource="https://identifiers.org/seed.compound/cpd00842"/>
                  <rdf:li rdf:resource="https://identifiers.org/bigg.metabolite/3hbcoa"/>
                  <rdf:li rdf:resource="https://identifiers.org/chebi/394"/>
                  <rdf:li rdf:resource="https://identifiers.org/kegg.compound/C01144"/>
                  <rdf:li rdf:resource="https://identifiers.org/biocyc/META:S-3-HYDROXYBUTANOYL-COA"/>
                  <rdf:li rdf:resource="https://identifiers.org/inchi/InChI=1S/C25H42N7O18P3S/c1-13(33)8-16(35)54-7-6-27-15(34)4-5-28-23(38)20(37)25(2,3)10-47-53(44,45)50-52(42,43)46-9-14-19(49-51(39,40)41)18(36)24(48-14)32-12-31-17-21(26)29-11-30-22(17)32/h11-14,18-20,24,33,36-37H,4-10H2,1-3H3,(H,27,34)(H,28,38)(H,42,43)(H,44,45)(H2,26,29,30)(H2,39,40,41)/p-4/t13-,14+,18+,19+,20-,24+/m0/s1"/>
                  <rdf:li rdf:resource="https://identifiers.org/inchikey/QHHKKMYHDBRONY-VKBDFPRVSA-J"/>
                  <rdf:li rdf:resource="https://identifiers.org/metanetx.chemical/MNXM446"/>
                </rdf:Bag>
              </bqbiol:is>
            </rdf:Description>
          </rdf:RDF>
        </annotation>
      </species>
      <species metaid="meta_M_cpd00244_e0" sboTerm="SBO:0000247" id="M_cpd00244_e0" name="Ni2+_e0" compartment="e0" hasOnlySubstanceUnits="false" boundaryCondition="false" constant="false" fbc:charge="1" fbc:chemicalFormula="Ni">
        <annotation>
          <rdf:RDF xmlns:rdf="http://www.w3.org/1999/02/22-rdf-syntax-ns#" xmlns:dcterms="http://purl.org/dc/terms/" xmlns:vCard="http://www.w3.org/2001/vcard-rdf/3.0#" xmlns:vCard4="http://www.w3.org/2006/vcard/ns#" xmlns:bqbiol="http://biomodels.net/biology-qualifiers/" xmlns:bqmodel="http://biomodels.net/model-qualifiers/">
            <rdf:Description rdf:about="#meta_M_cpd00244_e0">
              <bqbiol:is>
                <rdf:Bag>
                  <rdf:li rdf:resource="https://identifiers.org/seed.compound/cpd00244"/>
                  <rdf:li rdf:resource="https://identifiers.org/bigg.metabolite/ni2"/>
                  <rdf:li rdf:resource="https://identifiers.org/chebi/25517"/>
                  <rdf:li rdf:resource="https://identifiers.org/kegg.compound/C00291"/>
                  <rdf:li rdf:resource="https://identifiers.org/kegg.compound/C19609"/>
                  <rdf:li rdf:resource="https://identifiers.org/metanetx.chemical/MNXM3673"/>
                  <rdf:li rdf:resource="https://identifiers.org/biocyc/META:NI+2"/>
                </rdf:Bag>
              </bqbiol:is>
            </rdf:Description>
          </rdf:RDF>
        </annotation>
      </species>
      <species metaid="meta_M_cpd21497_c0" sboTerm="SBO:0000247" id="M_cpd21497_c0" name="4-Amino-5-aminomethyl-2-methylpyrimidine_c0" compartment="c0" hasOnlySubstanceUnits="false" boundaryCondition="false" constant="false" fbc:charge="1" fbc:chemicalFormula="C6H11N4">
        <annotation>
          <rdf:RDF xmlns:rdf="http://www.w3.org/1999/02/22-rdf-syntax-ns#" xmlns:dcterms="http://purl.org/dc/terms/" xmlns:vCard="http://www.w3.org/2001/vcard-rdf/3.0#" xmlns:vCard4="http://www.w3.org/2006/vcard/ns#" xmlns:bqbiol="http://biomodels.net/biology-qualifiers/" xmlns:bqmodel="http://biomodels.net/model-qualifiers/">
            <rdf:Description rdf:about="#meta_M_cpd21497_c0">
              <bqbiol:is>
                <rdf:Bag>
                  <rdf:li rdf:resource="https://identifiers.org/seed.compound/cpd21497"/>
                  <rdf:li rdf:resource="https://identifiers.org/chebi/63416"/>
                  <rdf:li rdf:resource="https://identifiers.org/kegg.compound/C20267"/>
                  <rdf:li rdf:resource="https://identifiers.org/biocyc/META:CPD-13578"/>
                  <rdf:li rdf:resource="https://identifiers.org/inchi/InChI=1S/C6H10N4/c1-4-9-3-5(2-7)6(8)10-4/h3H,2,7H2,1H3,(H2,8,9,10)/p+1"/>
                  <rdf:li rdf:resource="https://identifiers.org/inchikey/OZOHTVFCSKFMLL-UHFFFAOYSA-O"/>
                  <rdf:li rdf:resource="https://identifiers.org/metanetx.chemical/MNXM4998"/>
                </rdf:Bag>
              </bqbiol:is>
            </rdf:Description>
          </rdf:RDF>
        </annotation>
      </species>
      <species metaid="meta_M_cpd00383_c0" sboTerm="SBO:0000247" id="M_cpd00383_c0" name="Shikimate_c0" compartment="c0" hasOnlySubstanceUnits="false" boundaryCondition="false" constant="false" fbc:charge="1" fbc:chemicalFormula="C7H9O5">
        <annotation>
          <rdf:RDF xmlns:rdf="http://www.w3.org/1999/02/22-rdf-syntax-ns#" xmlns:dcterms="http://purl.org/dc/terms/" xmlns:vCard="http://www.w3.org/2001/vcard-rdf/3.0#" xmlns:vCard4="http://www.w3.org/2006/vcard/ns#" xmlns:bqbiol="http://biomodels.net/biology-qualifiers/" xmlns:bqmodel="http://biomodels.net/model-qualifiers/">
            <rdf:Description rdf:about="#meta_M_cpd00383_c0">
              <bqbiol:is>
                <rdf:Bag>
                  <rdf:li rdf:resource="https://identifiers.org/seed.compound/cpd00383"/>
                  <rdf:li rdf:resource="https://identifiers.org/bigg.metabolite/skm"/>
                  <rdf:li rdf:resource="https://identifiers.org/hmdb/HMDB03070"/>
                  <rdf:li rdf:resource="https://identifiers.org/kegg.compound/C00493"/>
                  <rdf:li rdf:resource="https://identifiers.org/biocyc/META:SHIKIMATE"/>
                  <rdf:li rdf:resource="https://identifiers.org/inchi/InChI=1S/C7H10O5/c8-4-1-3(7(11)12)2-5(9)6(4)10/h1,4-6,8-10H,2H2,(H,11,12)/p-1/t4-,5-,6-/m1/s1"/>
                  <rdf:li rdf:resource="https://identifiers.org/inchikey/JXOHGGNKMLTUBP-HSUXUTPPSA-M"/>
                  <rdf:li rdf:resource="https://identifiers.org/metanetx.chemical/MNXM602"/>
                </rdf:Bag>
              </bqbiol:is>
            </rdf:Description>
          </rdf:RDF>
        </annotation>
      </species>
      <species metaid="meta_M_cpd03192_c0" sboTerm="SBO:0000247" id="M_cpd03192_c0" name="GDP-L-rhamnose_c0" compartment="c0" hasOnlySubstanceUnits="false" boundaryCondition="false" constant="false" fbc:charge="1" fbc:chemicalFormula="C16H23N5O15P2">
        <annotation>
          <rdf:RDF xmlns:rdf="http://www.w3.org/1999/02/22-rdf-syntax-ns#" xmlns:dcterms="http://purl.org/dc/terms/" xmlns:vCard="http://www.w3.org/2001/vcard-rdf/3.0#" xmlns:vCard4="http://www.w3.org/2006/vcard/ns#" xmlns:bqbiol="http://biomodels.net/biology-qualifiers/" xmlns:bqmodel="http://biomodels.net/model-qualifiers/">
            <rdf:Description rdf:about="#meta_M_cpd03192_c0">
              <bqbiol:is>
                <rdf:Bag>
                  <rdf:li rdf:resource="https://identifiers.org/seed.compound/cpd03192"/>
                  <rdf:li rdf:resource="https://identifiers.org/chebi/5219"/>
                  <rdf:li rdf:resource="https://identifiers.org/kegg.compound/C05386"/>
                  <rdf:li rdf:resource="https://identifiers.org/inchi/InChI=1S/C16H25N5O15P2/c1-4-7(22)9(24)11(26)15(33-4)35-38(30,31)36-37(28,29)32-2-5-8(23)10(25)14(34-5)21-3-18-6-12(21)19-16(17)20-13(6)27/h3-5,7-11,14-15,22-26H,2H2,1H3,(H,28,29)(H,30,31)(H3,17,19,20,27)/p-2/t4-,5+,7-,8+,9+,10+,11+,14+,15+/m0/s1"/>
                  <rdf:li rdf:resource="https://identifiers.org/inchikey/LQEBEXMHBLQMDB-CUMUYSSISA-L"/>
                  <rdf:li rdf:resource="https://identifiers.org/metanetx.chemical/MNXM54802"/>
                </rdf:Bag>
              </bqbiol:is>
            </rdf:Description>
          </rdf:RDF>
        </annotation>
      </species>
      <species metaid="meta_M_cpd11556_c0" sboTerm="SBO:0000247" id="M_cpd11556_c0" name="8-methyl-trans-non-2-enoyl-ACP_c0" compartment="c0" hasOnlySubstanceUnits="false" boundaryCondition="false" constant="false" fbc:charge="1" fbc:chemicalFormula="C21H37N2O8PRS">
        <annotation>
          <rdf:RDF xmlns:rdf="http://www.w3.org/1999/02/22-rdf-syntax-ns#" xmlns:dcterms="http://purl.org/dc/terms/" xmlns:vCard="http://www.w3.org/2001/vcard-rdf/3.0#" xmlns:vCard4="http://www.w3.org/2006/vcard/ns#" xmlns:bqbiol="http://biomodels.net/biology-qualifiers/" xmlns:bqmodel="http://biomodels.net/model-qualifiers/">
            <rdf:Description rdf:about="#meta_M_cpd11556_c0">
              <bqbiol:is>
                <rdf:Bag>
                  <rdf:li rdf:resource="https://identifiers.org/seed.compound/cpd11556"/>
                  <rdf:li rdf:resource="https://identifiers.org/metanetx.chemical/MNXM8221"/>
                </rdf:Bag>
              </bqbiol:is>
            </rdf:Description>
          </rdf:RDF>
        </annotation>
      </species>
      <species metaid="meta_M_cpd00060_e0" sboTerm="SBO:0000247" id="M_cpd00060_e0" name="L-Methionine_e0" compartment="e0" hasOnlySubstanceUnits="false" boundaryCondition="false" constant="false" fbc:charge="1" fbc:chemicalFormula="C5H11NO2S">
        <annotation>
          <rdf:RDF xmlns:rdf="http://www.w3.org/1999/02/22-rdf-syntax-ns#" xmlns:dcterms="http://purl.org/dc/terms/" xmlns:vCard="http://www.w3.org/2001/vcard-rdf/3.0#" xmlns:vCard4="http://www.w3.org/2006/vcard/ns#" xmlns:bqbiol="http://biomodels.net/biology-qualifiers/" xmlns:bqmodel="http://biomodels.net/model-qualifiers/">
            <rdf:Description rdf:about="#meta_M_cpd00060_e0">
              <bqbiol:is>
                <rdf:Bag>
                  <rdf:li rdf:resource="https://identifiers.org/seed.compound/cpd00060"/>
                  <rdf:li rdf:resource="https://identifiers.org/bigg.metabolite/met__L"/>
                  <rdf:li rdf:resource="https://identifiers.org/hmdb/HMDB00696"/>
                  <rdf:li rdf:resource="https://identifiers.org/kegg.compound/C00073"/>
                  <rdf:li rdf:resource="https://identifiers.org/biocyc/META:MET"/>
                  <rdf:li rdf:resource="https://identifiers.org/inchi/InChI=1S/C5H11NO2S/c1-9-3-2-4(6)5(7)8/h4H,2-3,6H2,1H3,(H,7,8)/t4-/m0/s1"/>
                  <rdf:li rdf:resource="https://identifiers.org/inchikey/FFEARJCKVFRZRR-BYPYZUCNSA-N"/>
                  <rdf:li rdf:resource="https://identifiers.org/metanetx.chemical/MNXM61"/>
                </rdf:Bag>
              </bqbiol:is>
            </rdf:Description>
          </rdf:RDF>
        </annotation>
      </species>
      <species metaid="meta_M_cpd02484_c0" sboTerm="SBO:0000247" id="M_cpd02484_c0" name="Inositol 3-phosphate_c0" compartment="c0" hasOnlySubstanceUnits="false" boundaryCondition="false" constant="false" fbc:charge="1" fbc:chemicalFormula="C6H11O9P">
        <annotation>
          <rdf:RDF xmlns:rdf="http://www.w3.org/1999/02/22-rdf-syntax-ns#" xmlns:dcterms="http://purl.org/dc/terms/" xmlns:vCard="http://www.w3.org/2001/vcard-rdf/3.0#" xmlns:vCard4="http://www.w3.org/2006/vcard/ns#" xmlns:bqbiol="http://biomodels.net/biology-qualifiers/" xmlns:bqmodel="http://biomodels.net/model-qualifiers/">
            <rdf:Description rdf:about="#meta_M_cpd02484_c0">
              <bqbiol:is>
                <rdf:Bag>
                  <rdf:li rdf:resource="https://identifiers.org/seed.compound/cpd02484"/>
                  <rdf:li rdf:resource="https://identifiers.org/bigg.metabolite/mi3p__D"/>
                  <rdf:li rdf:resource="https://identifiers.org/chebi/18169"/>
                  <rdf:li rdf:resource="https://identifiers.org/hmdb/HMDB06814"/>
                  <rdf:li rdf:resource="https://identifiers.org/kegg.compound/C04006"/>
                  <rdf:li rdf:resource="https://identifiers.org/biocyc/META:1-L-MYO-INOSITOL-1-P"/>
                  <rdf:li rdf:resource="https://identifiers.org/inchi/InChI=1S/C6H13O9P/c7-1-2(8)4(10)6(5(11)3(1)9)15-16(12,13)14/h1-11H,(H2,12,13,14)/p-2/t1-,2-,3+,4-,5-,6-/m0/s1"/>
                  <rdf:li rdf:resource="https://identifiers.org/inchikey/INAPMGSXUVUWAF-PTQMNWPWSA-L"/>
                  <rdf:li rdf:resource="https://identifiers.org/metanetx.chemical/MNXM540"/>
                </rdf:Bag>
              </bqbiol:is>
            </rdf:Description>
          </rdf:RDF>
        </annotation>
      </species>
      <species metaid="meta_M_cpd02333_c0" sboTerm="SBO:0000247" id="M_cpd02333_c0" name="Quinolinate_c0" compartment="c0" hasOnlySubstanceUnits="false" boundaryCondition="false" constant="false" fbc:charge="1" fbc:chemicalFormula="C7H3NO4">
        <annotation>
          <rdf:RDF xmlns:rdf="http://www.w3.org/1999/02/22-rdf-syntax-ns#" xmlns:dcterms="http://purl.org/dc/terms/" xmlns:vCard="http://www.w3.org/2001/vcard-rdf/3.0#" xmlns:vCard4="http://www.w3.org/2006/vcard/ns#" xmlns:bqbiol="http://biomodels.net/biology-qualifiers/" xmlns:bqmodel="http://biomodels.net/model-qualifiers/">
            <rdf:Description rdf:about="#meta_M_cpd02333_c0">
              <bqbiol:is>
                <rdf:Bag>
                  <rdf:li rdf:resource="https://identifiers.org/seed.compound/cpd02333"/>
                  <rdf:li rdf:resource="https://identifiers.org/bigg.metabolite/quln"/>
                  <rdf:li rdf:resource="https://identifiers.org/chebi/29959"/>
                  <rdf:li rdf:resource="https://identifiers.org/hmdb/HMDB00232"/>
                  <rdf:li rdf:resource="https://identifiers.org/kegg.compound/C03722"/>
                  <rdf:li rdf:resource="https://identifiers.org/biocyc/META:QUINOLINATE"/>
                  <rdf:li rdf:resource="https://identifiers.org/inchi/InChI=1S/C7H5NO4/c9-6(10)4-2-1-3-8-5(4)7(11)12/h1-3H,(H,9,10)(H,11,12)/p-2"/>
                  <rdf:li rdf:resource="https://identifiers.org/inchikey/GJAWHXHKYYXBSV-UHFFFAOYSA-L"/>
                  <rdf:li rdf:resource="https://identifiers.org/metanetx.chemical/MNXM555"/>
                </rdf:Bag>
              </bqbiol:is>
            </rdf:Description>
          </rdf:RDF>
        </annotation>
      </species>
      <species metaid="meta_M_cpd02654_c0" sboTerm="SBO:0000247" id="M_cpd02654_c0" name="4-Methyl-5--2-phosphoethyl-thiazole_c0" compartment="c0" hasOnlySubstanceUnits="false" boundaryCondition="false" constant="false" fbc:charge="1" fbc:chemicalFormula="C6H8NO4PS">
        <annotation>
          <rdf:RDF xmlns:rdf="http://www.w3.org/1999/02/22-rdf-syntax-ns#" xmlns:dcterms="http://purl.org/dc/terms/" xmlns:vCard="http://www.w3.org/2001/vcard-rdf/3.0#" xmlns:vCard4="http://www.w3.org/2006/vcard/ns#" xmlns:bqbiol="http://biomodels.net/biology-qualifiers/" xmlns:bqmodel="http://biomodels.net/model-qualifiers/">
            <rdf:Description rdf:about="#meta_M_cpd02654_c0">
              <bqbiol:is>
                <rdf:Bag>
                  <rdf:li rdf:resource="https://identifiers.org/seed.compound/cpd02654"/>
                  <rdf:li rdf:resource="https://identifiers.org/bigg.metabolite/4mpetz"/>
                  <rdf:li rdf:resource="https://identifiers.org/kegg.compound/C04327"/>
                  <rdf:li rdf:resource="https://identifiers.org/biocyc/META:THZ-P"/>
                  <rdf:li rdf:resource="https://identifiers.org/inchi/InChI=1S/C6H10NO4PS/c1-5-6(13-4-7-5)2-3-11-12(8,9)10/h4H,2-3H2,1H3,(H2,8,9,10)/p-2"/>
                  <rdf:li rdf:resource="https://identifiers.org/inchikey/OCYMERZCMYJQQO-UHFFFAOYSA-L"/>
                  <rdf:li rdf:resource="https://identifiers.org/metanetx.chemical/MNXM960"/>
                </rdf:Bag>
              </bqbiol:is>
            </rdf:Description>
          </rdf:RDF>
        </annotation>
      </species>
      <species metaid="meta_M_cpd00635_e0" sboTerm="SBO:0000247" id="M_cpd00635_e0" name="Cbl_e0" compartment="e0" hasOnlySubstanceUnits="false" boundaryCondition="false" constant="false" fbc:charge="1" fbc:chemicalFormula="C62H91CoN13O14P">
        <annotation>
          <rdf:RDF xmlns:rdf="http://www.w3.org/1999/02/22-rdf-syntax-ns#" xmlns:dcterms="http://purl.org/dc/terms/" xmlns:vCard="http://www.w3.org/2001/vcard-rdf/3.0#" xmlns:vCard4="http://www.w3.org/2006/vcard/ns#" xmlns:bqbiol="http://biomodels.net/biology-qualifiers/" xmlns:bqmodel="http://biomodels.net/model-qualifiers/">
            <rdf:Description rdf:about="#meta_M_cpd00635_e0">
              <bqbiol:is>
                <rdf:Bag>
                  <rdf:li rdf:resource="https://identifiers.org/seed.compound/cpd00635"/>
                  <rdf:li rdf:resource="https://identifiers.org/bigg.metabolite/cbl1"/>
                  <rdf:li rdf:resource="https://identifiers.org/kegg.compound/C00853"/>
                  <rdf:li rdf:resource="https://identifiers.org/biocyc/META:COB-I-ALAMIN"/>
                  <rdf:li rdf:resource="https://identifiers.org/inchi/InChI=1S/C62H90N13O14P.Co/c1-29-20-39-40(21-30(29)2)75(28-70-39)57-52(84)53(41(27-76)87-57)89-90(85,86)88-31(3)26-69-49(83)18-19-59(8)37(22-46(66)80)56-62(11)61(10,25-48(68)82)36(14-17-45(65)79)51(74-62)33(5)55-60(9,24-47(67)81)34(12-15-43(63)77)38(71-55)23-42-58(6,7)35(13-16-44(64)78)50(72-42)32(4)54(59)73-56;/h20-21,23,28,31,34-37,41,52-53,56-57,76,84H,12-19,22,24-27H2,1-11H3,(H15,63,64,65,66,67,68,69,71,72,73,74,77,78,79,80,81,82,83,85,86);/q;+1/p-2/t31-,34-,35-,36-,37+,41-,52-,53-,56-,57+,59-,60+,61+,62+;/m1./s1"/>
                  <rdf:li rdf:resource="https://identifiers.org/inchikey/OMAOKVYASDIYQG-DSRCUDDDSA-L"/>
                  <rdf:li rdf:resource="https://identifiers.org/metanetx.chemical/MNXM90163"/>
                  <rdf:li rdf:resource="https://identifiers.org/metanetx.chemical/MNXM91519"/>
                </rdf:Bag>
              </bqbiol:is>
            </rdf:Description>
          </rdf:RDF>
        </annotation>
      </species>
      <species metaid="meta_M_cpd00198_c0" sboTerm="SBO:0000247" id="M_cpd00198_c0" name="D-Xylulose5-phosphate_c0" compartment="c0" hasOnlySubstanceUnits="false" boundaryCondition="false" constant="false" fbc:charge="1" fbc:chemicalFormula="C5H9O8P">
        <annotation>
          <rdf:RDF xmlns:rdf="http://www.w3.org/1999/02/22-rdf-syntax-ns#" xmlns:dcterms="http://purl.org/dc/terms/" xmlns:vCard="http://www.w3.org/2001/vcard-rdf/3.0#" xmlns:vCard4="http://www.w3.org/2006/vcard/ns#" xmlns:bqbiol="http://biomodels.net/biology-qualifiers/" xmlns:bqmodel="http://biomodels.net/model-qualifiers/">
            <rdf:Description rdf:about="#meta_M_cpd00198_c0">
              <bqbiol:is>
                <rdf:Bag>
                  <rdf:li rdf:resource="https://identifiers.org/seed.compound/cpd00198"/>
                  <rdf:li rdf:resource="https://identifiers.org/bigg.metabolite/xu5p__D"/>
                  <rdf:li rdf:resource="https://identifiers.org/kegg.compound/C00231"/>
                  <rdf:li rdf:resource="https://identifiers.org/biocyc/META:XYLULOSE-5-PHOSPHATE"/>
                  <rdf:li rdf:resource="https://identifiers.org/inchi/InChI=1S/C5H11O8P/c6-1-3(7)5(9)4(8)2-13-14(10,11)12/h4-6,8-9H,1-2H2,(H2,10,11,12)/p-2/t4-,5-/m1/s1"/>
                  <rdf:li rdf:resource="https://identifiers.org/inchikey/FNZLKVNUWIIPSJ-RFZPGFLSSA-L"/>
                  <rdf:li rdf:resource="https://identifiers.org/metanetx.chemical/MNXM186"/>
                </rdf:Bag>
              </bqbiol:is>
            </rdf:Description>
          </rdf:RDF>
        </annotation>
      </species>
      <species metaid="meta_M_cpd15748_c0" sboTerm="SBO:0000247" id="M_cpd15748_c0" name="Stearoyllipoteichoic acid (n=24), linked, unsubstituted_c0" compartment="c0" hasOnlySubstanceUnits="false" boundaryCondition="false" constant="false" fbc:charge="1" fbc:chemicalFormula="C123H240O135P24">
        <annotation>
          <rdf:RDF xmlns:rdf="http://www.w3.org/1999/02/22-rdf-syntax-ns#" xmlns:dcterms="http://purl.org/dc/terms/" xmlns:vCard="http://www.w3.org/2001/vcard-rdf/3.0#" xmlns:vCard4="http://www.w3.org/2006/vcard/ns#" xmlns:bqbiol="http://biomodels.net/biology-qualifiers/" xmlns:bqmodel="http://biomodels.net/model-qualifiers/">
            <rdf:Description rdf:about="#meta_M_cpd15748_c0">
              <bqbiol:is>
                <rdf:Bag>
                  <rdf:li rdf:resource="https://identifiers.org/seed.compound/cpd15748"/>
                  <rdf:li rdf:resource="https://identifiers.org/metanetx.chemical/MNXM5933"/>
                </rdf:Bag>
              </bqbiol:is>
            </rdf:Description>
          </rdf:RDF>
        </annotation>
      </species>
      <species metaid="meta_M_cpd00152_c0" sboTerm="SBO:0000247" id="M_cpd00152_c0" name="Agmatine_c0" compartment="c0" hasOnlySubstanceUnits="false" boundaryCondition="false" constant="false" fbc:charge="1" fbc:chemicalFormula="C5H16N4">
        <annotation>
          <rdf:RDF xmlns:rdf="http://www.w3.org/1999/02/22-rdf-syntax-ns#" xmlns:dcterms="http://purl.org/dc/terms/" xmlns:vCard="http://www.w3.org/2001/vcard-rdf/3.0#" xmlns:vCard4="http://www.w3.org/2006/vcard/ns#" xmlns:bqbiol="http://biomodels.net/biology-qualifiers/" xmlns:bqmodel="http://biomodels.net/model-qualifiers/">
            <rdf:Description rdf:about="#meta_M_cpd00152_c0">
              <bqbiol:is>
                <rdf:Bag>
                  <rdf:li rdf:resource="https://identifiers.org/seed.compound/cpd00152"/>
                  <rdf:li rdf:resource="https://identifiers.org/bigg.metabolite/agm"/>
                  <rdf:li rdf:resource="https://identifiers.org/kegg.compound/C00179"/>
                  <rdf:li rdf:resource="https://identifiers.org/biocyc/META:AGMATHINE"/>
                  <rdf:li rdf:resource="https://identifiers.org/inchi/InChI=1S/C5H14N4/c6-3-1-2-4-9-5(7)8/h1-4,6H2,(H4,7,8,9)/p+2"/>
                  <rdf:li rdf:resource="https://identifiers.org/inchikey/QYPPJABKJHAVHS-UHFFFAOYSA-P"/>
                  <rdf:li rdf:resource="https://identifiers.org/metanetx.chemical/MNXM328"/>
                </rdf:Bag>
              </bqbiol:is>
            </rdf:Description>
          </rdf:RDF>
        </annotation>
      </species>
      <species metaid="meta_M_cpd00119_e0" sboTerm="SBO:0000247" id="M_cpd00119_e0" name="L-Histidine_e0" compartment="e0" hasOnlySubstanceUnits="false" boundaryCondition="false" constant="false" fbc:charge="1" fbc:chemicalFormula="C6H9N3O2">
        <annotation>
          <rdf:RDF xmlns:rdf="http://www.w3.org/1999/02/22-rdf-syntax-ns#" xmlns:dcterms="http://purl.org/dc/terms/" xmlns:vCard="http://www.w3.org/2001/vcard-rdf/3.0#" xmlns:vCard4="http://www.w3.org/2006/vcard/ns#" xmlns:bqbiol="http://biomodels.net/biology-qualifiers/" xmlns:bqmodel="http://biomodels.net/model-qualifiers/">
            <rdf:Description rdf:about="#meta_M_cpd00119_e0">
              <bqbiol:is>
                <rdf:Bag>
                  <rdf:li rdf:resource="https://identifiers.org/seed.compound/cpd00119"/>
                  <rdf:li rdf:resource="https://identifiers.org/bigg.metabolite/his__L"/>
                  <rdf:li rdf:resource="https://identifiers.org/kegg.compound/C00135"/>
                  <rdf:li rdf:resource="https://identifiers.org/biocyc/META:HIS"/>
                  <rdf:li rdf:resource="https://identifiers.org/inchi/InChI=1S/C6H9N3O2/c7-5(6(10)11)1-4-2-8-3-9-4/h2-3,5H,1,7H2,(H,8,9)(H,10,11)/t5-/m0/s1"/>
                  <rdf:li rdf:resource="https://identifiers.org/inchikey/HNDVDQJCIGZPNO-YFKPBYRVSA-N"/>
                  <rdf:li rdf:resource="https://identifiers.org/metanetx.chemical/MNXM134"/>
                </rdf:Bag>
              </bqbiol:is>
            </rdf:Description>
          </rdf:RDF>
        </annotation>
      </species>
      <species metaid="meta_M_cpd00037_c0" sboTerm="SBO:0000247" id="M_cpd00037_c0" name="UDP-N-acetylglucosamine_c0" compartment="c0" hasOnlySubstanceUnits="false" boundaryCondition="false" constant="false" fbc:charge="1" fbc:chemicalFormula="C17H25N3O17P2">
        <annotation>
          <rdf:RDF xmlns:rdf="http://www.w3.org/1999/02/22-rdf-syntax-ns#" xmlns:dcterms="http://purl.org/dc/terms/" xmlns:vCard="http://www.w3.org/2001/vcard-rdf/3.0#" xmlns:vCard4="http://www.w3.org/2006/vcard/ns#" xmlns:bqbiol="http://biomodels.net/biology-qualifiers/" xmlns:bqmodel="http://biomodels.net/model-qualifiers/">
            <rdf:Description rdf:about="#meta_M_cpd00037_c0">
              <bqbiol:is>
                <rdf:Bag>
                  <rdf:li rdf:resource="https://identifiers.org/seed.compound/cpd00037"/>
                  <rdf:li rdf:resource="https://identifiers.org/bigg.metabolite/uacgam"/>
                  <rdf:li rdf:resource="https://identifiers.org/chebi/9823"/>
                  <rdf:li rdf:resource="https://identifiers.org/hmdb/HMDB00290"/>
                  <rdf:li rdf:resource="https://identifiers.org/kegg.compound/C00043"/>
                  <rdf:li rdf:resource="https://identifiers.org/kegg.compound/G10610"/>
                  <rdf:li rdf:resource="https://identifiers.org/biocyc/META:UDP-N-ACETYL-D-GLUCOSAMINE"/>
                  <rdf:li rdf:resource="https://identifiers.org/inchi/InChI=1S/C17H27N3O17P2/c1-6(22)18-10-13(26)11(24)7(4-21)35-16(10)36-39(31,32)37-38(29,30)33-5-8-12(25)14(27)15(34-8)20-3-2-9(23)19-17(20)28/h2-3,7-8,10-16,21,24-27H,4-5H2,1H3,(H,18,22)(H,29,30)(H,31,32)(H,19,23,28)/p-2/t7-,8-,10-,11-,12-,13-,14-,15-,16-/m1/s1"/>
                  <rdf:li rdf:resource="https://identifiers.org/inchikey/LFTYTUAZOPRMMI-CFRASDGPSA-L"/>
                  <rdf:li rdf:resource="https://identifiers.org/metanetx.chemical/MNXM47"/>
                </rdf:Bag>
              </bqbiol:is>
            </rdf:Description>
          </rdf:RDF>
        </annotation>
      </species>
      <species metaid="meta_M_cpd00807_c0" sboTerm="SBO:0000247" id="M_cpd00807_c0" name="L-histidinol-phosphate_c0" compartment="c0" hasOnlySubstanceUnits="false" boundaryCondition="false" constant="false" fbc:charge="1" fbc:chemicalFormula="C6H11N3O4P">
        <annotation>
          <rdf:RDF xmlns:rdf="http://www.w3.org/1999/02/22-rdf-syntax-ns#" xmlns:dcterms="http://purl.org/dc/terms/" xmlns:vCard="http://www.w3.org/2001/vcard-rdf/3.0#" xmlns:vCard4="http://www.w3.org/2006/vcard/ns#" xmlns:bqbiol="http://biomodels.net/biology-qualifiers/" xmlns:bqmodel="http://biomodels.net/model-qualifiers/">
            <rdf:Description rdf:about="#meta_M_cpd00807_c0">
              <bqbiol:is>
                <rdf:Bag>
                  <rdf:li rdf:resource="https://identifiers.org/seed.compound/cpd00807"/>
                  <rdf:li rdf:resource="https://identifiers.org/bigg.metabolite/hisp"/>
                  <rdf:li rdf:resource="https://identifiers.org/chebi/6242"/>
                  <rdf:li rdf:resource="https://identifiers.org/kegg.compound/C01100"/>
                  <rdf:li rdf:resource="https://identifiers.org/biocyc/META:L-HISTIDINOL-P"/>
                  <rdf:li rdf:resource="https://identifiers.org/inchi/InChI=1S/C6H12N3O4P/c7-5(3-13-14(10,11)12)1-6-2-8-4-9-6/h2,4-5H,1,3,7H2,(H,8,9)(H2,10,11,12)/p-1/t5-/m0/s1"/>
                  <rdf:li rdf:resource="https://identifiers.org/inchikey/CWNDERHTHMWBSI-YFKPBYRVSA-M"/>
                  <rdf:li rdf:resource="https://identifiers.org/metanetx.chemical/MNXM1482"/>
                </rdf:Bag>
              </bqbiol:is>
            </rdf:Description>
          </rdf:RDF>
        </annotation>
      </species>
      <species metaid="meta_M_cpd11581_c0" sboTerm="SBO:0000247" id="M_cpd11581_c0" name="gly-asn-L_c0" compartment="c0" hasOnlySubstanceUnits="false" boundaryCondition="false" constant="false" fbc:charge="1" fbc:chemicalFormula="C6H11N3O4">
        <annotation>
          <rdf:RDF xmlns:rdf="http://www.w3.org/1999/02/22-rdf-syntax-ns#" xmlns:dcterms="http://purl.org/dc/terms/" xmlns:vCard="http://www.w3.org/2001/vcard-rdf/3.0#" xmlns:vCard4="http://www.w3.org/2006/vcard/ns#" xmlns:bqbiol="http://biomodels.net/biology-qualifiers/" xmlns:bqmodel="http://biomodels.net/model-qualifiers/">
            <rdf:Description rdf:about="#meta_M_cpd11581_c0">
              <bqbiol:is>
                <rdf:Bag>
                  <rdf:li rdf:resource="https://identifiers.org/seed.compound/cpd11581"/>
                  <rdf:li rdf:resource="https://identifiers.org/metanetx.chemical/MNXM8664"/>
                </rdf:Bag>
              </bqbiol:is>
            </rdf:Description>
          </rdf:RDF>
        </annotation>
      </species>
      <species metaid="meta_M_cpd19503_c0" sboTerm="SBO:0000247" id="M_cpd19503_c0" name="Molybdoenzyme molybdenum cofactor_c0" compartment="c0" hasOnlySubstanceUnits="false" boundaryCondition="false" constant="false" fbc:charge="1" fbc:chemicalFormula="C10H10MoN5O8PS2">
        <annotation>
          <rdf:RDF xmlns:rdf="http://www.w3.org/1999/02/22-rdf-syntax-ns#" xmlns:dcterms="http://purl.org/dc/terms/" xmlns:vCard="http://www.w3.org/2001/vcard-rdf/3.0#" xmlns:vCard4="http://www.w3.org/2006/vcard/ns#" xmlns:bqbiol="http://biomodels.net/biology-qualifiers/" xmlns:bqmodel="http://biomodels.net/model-qualifiers/">
            <rdf:Description rdf:about="#meta_M_cpd19503_c0">
              <bqbiol:is>
                <rdf:Bag>
                  <rdf:li rdf:resource="https://identifiers.org/seed.compound/cpd19503"/>
                  <rdf:li rdf:resource="https://identifiers.org/chebi/21437"/>
                  <rdf:li rdf:resource="https://identifiers.org/kegg.compound/C18237"/>
                  <rdf:li rdf:resource="https://identifiers.org/biocyc/META:CPD-8123"/>
                  <rdf:li rdf:resource="https://identifiers.org/inchi/InChI=1S/C10H14N5O6PS2.Mo.2O/c11-10-14-7-4(8(16)15-10)12-3-6(24)5(23)2(21-9(3)13-7)1-20-22(17,18)19;;;/h2-3,9,12,23-24H,1H2,(H2,17,18,19)(H4,11,13,14,15,16);;;/q;+2;;/p-4/t2-,3+,9-;;;/m1.../s1"/>
                  <rdf:li rdf:resource="https://identifiers.org/inchikey/HDAJUGGARUFROU-JSUDGWJLSA-J"/>
                  <rdf:li rdf:resource="https://identifiers.org/metanetx.chemical/MNXM2838"/>
                </rdf:Bag>
              </bqbiol:is>
            </rdf:Description>
          </rdf:RDF>
        </annotation>
      </species>
      <species metaid="meta_M_cpd11546_c0" sboTerm="SBO:0000247" id="M_cpd11546_c0" name="4-methyl-3-oxo-pentanoyl-ACP_c0" compartment="c0" hasOnlySubstanceUnits="false" boundaryCondition="false" constant="false" fbc:charge="1" fbc:chemicalFormula="C17H29N2O9PRS">
        <annotation>
          <rdf:RDF xmlns:rdf="http://www.w3.org/1999/02/22-rdf-syntax-ns#" xmlns:dcterms="http://purl.org/dc/terms/" xmlns:vCard="http://www.w3.org/2001/vcard-rdf/3.0#" xmlns:vCard4="http://www.w3.org/2006/vcard/ns#" xmlns:bqbiol="http://biomodels.net/biology-qualifiers/" xmlns:bqmodel="http://biomodels.net/model-qualifiers/">
            <rdf:Description rdf:about="#meta_M_cpd11546_c0">
              <bqbiol:is>
                <rdf:Bag>
                  <rdf:li rdf:resource="https://identifiers.org/seed.compound/cpd11546"/>
                  <rdf:li rdf:resource="https://identifiers.org/metanetx.chemical/MNXM10220"/>
                </rdf:Bag>
              </bqbiol:is>
            </rdf:Description>
          </rdf:RDF>
        </annotation>
      </species>
      <species metaid="meta_M_cpd00759_c0" sboTerm="SBO:0000247" id="M_cpd00759_c0" name="S-Formylglutathione_c0" compartment="c0" hasOnlySubstanceUnits="false" boundaryCondition="false" constant="false" fbc:charge="1" fbc:chemicalFormula="C11H16N3O7S">
        <annotation>
          <rdf:RDF xmlns:rdf="http://www.w3.org/1999/02/22-rdf-syntax-ns#" xmlns:dcterms="http://purl.org/dc/terms/" xmlns:vCard="http://www.w3.org/2001/vcard-rdf/3.0#" xmlns:vCard4="http://www.w3.org/2006/vcard/ns#" xmlns:bqbiol="http://biomodels.net/biology-qualifiers/" xmlns:bqmodel="http://biomodels.net/model-qualifiers/">
            <rdf:Description rdf:about="#meta_M_cpd00759_c0">
              <bqbiol:is>
                <rdf:Bag>
                  <rdf:li rdf:resource="https://identifiers.org/seed.compound/cpd00759"/>
                  <rdf:li rdf:resource="https://identifiers.org/bigg.metabolite/Sfglutth"/>
                  <rdf:li rdf:resource="https://identifiers.org/hmdb/HMDB01550"/>
                  <rdf:li rdf:resource="https://identifiers.org/kegg.compound/C01031"/>
                  <rdf:li rdf:resource="https://identifiers.org/biocyc/META:CPD-548"/>
                  <rdf:li rdf:resource="https://identifiers.org/inchi/InChI=1S/C11H17N3O7S/c12-6(11(20)21)1-2-8(16)14-7(4-22-5-15)10(19)13-3-9(17)18/h5-7H,1-4,12H2,(H,13,19)(H,14,16)(H,17,18)(H,20,21)/p-1/t6-,7-/m0/s1"/>
                  <rdf:li rdf:resource="https://identifiers.org/inchikey/FHXAGOICBFGEBF-BQBZGAKWSA-M"/>
                  <rdf:li rdf:resource="https://identifiers.org/metanetx.chemical/MNXM952"/>
                </rdf:Bag>
              </bqbiol:is>
            </rdf:Description>
          </rdf:RDF>
        </annotation>
      </species>
      <species metaid="meta_M_cpd00438_c0" sboTerm="SBO:0000247" id="M_cpd00438_c0" name="Deoxyadenosine_c0" compartment="c0" hasOnlySubstanceUnits="false" boundaryCondition="false" constant="false" fbc:charge="1" fbc:chemicalFormula="C10H13N5O3">
        <annotation>
          <rdf:RDF xmlns:rdf="http://www.w3.org/1999/02/22-rdf-syntax-ns#" xmlns:dcterms="http://purl.org/dc/terms/" xmlns:vCard="http://www.w3.org/2001/vcard-rdf/3.0#" xmlns:vCard4="http://www.w3.org/2006/vcard/ns#" xmlns:bqbiol="http://biomodels.net/biology-qualifiers/" xmlns:bqmodel="http://biomodels.net/model-qualifiers/">
            <rdf:Description rdf:about="#meta_M_cpd00438_c0">
              <bqbiol:is>
                <rdf:Bag>
                  <rdf:li rdf:resource="https://identifiers.org/seed.compound/cpd00438"/>
                  <rdf:li rdf:resource="https://identifiers.org/bigg.metabolite/dad_2"/>
                  <rdf:li rdf:resource="https://identifiers.org/chebi/4405"/>
                  <rdf:li rdf:resource="https://identifiers.org/hmdb/HMDB00101"/>
                  <rdf:li rdf:resource="https://identifiers.org/kegg.compound/C00559"/>
                  <rdf:li rdf:resource="https://identifiers.org/biocyc/META:DEOXYADENOSINE"/>
                  <rdf:li rdf:resource="https://identifiers.org/inchi/InChI=1S/C10H13N5O3/c11-9-8-10(13-3-12-9)15(4-14-8)7-1-5(17)6(2-16)18-7/h3-7,16-17H,1-2H2,(H2,11,12,13)/t5-,6+,7+/m0/s1"/>
                  <rdf:li rdf:resource="https://identifiers.org/inchikey/OLXZPDWKRNYJJZ-RRKCRQDMSA-N"/>
                  <rdf:li rdf:resource="https://identifiers.org/metanetx.chemical/MNXM625"/>
                </rdf:Bag>
              </bqbiol:is>
            </rdf:Description>
          </rdf:RDF>
        </annotation>
      </species>
      <species metaid="meta_M_cpd11498_c0" sboTerm="SBO:0000247" id="M_cpd11498_c0" name="4-methyl-trans-hex-2-enoyl-ACP_c0" compartment="c0" hasOnlySubstanceUnits="false" boundaryCondition="false" constant="false" fbc:charge="1" fbc:chemicalFormula="C18H31N2O8PRS">
        <annotation>
          <rdf:RDF xmlns:rdf="http://www.w3.org/1999/02/22-rdf-syntax-ns#" xmlns:dcterms="http://purl.org/dc/terms/" xmlns:vCard="http://www.w3.org/2001/vcard-rdf/3.0#" xmlns:vCard4="http://www.w3.org/2006/vcard/ns#" xmlns:bqbiol="http://biomodels.net/biology-qualifiers/" xmlns:bqmodel="http://biomodels.net/model-qualifiers/">
            <rdf:Description rdf:about="#meta_M_cpd11498_c0">
              <bqbiol:is>
                <rdf:Bag>
                  <rdf:li rdf:resource="https://identifiers.org/seed.compound/cpd11498"/>
                  <rdf:li rdf:resource="https://identifiers.org/metanetx.chemical/MNXM8149"/>
                </rdf:Bag>
              </bqbiol:is>
            </rdf:Description>
          </rdf:RDF>
        </annotation>
      </species>
      <species metaid="meta_M_cpd03524_c0" sboTerm="SBO:0000247" id="M_cpd03524_c0" name="10-Formyl-THF-L-glutamate_c0" compartment="c0" hasOnlySubstanceUnits="false" boundaryCondition="false" constant="false" fbc:charge="1" fbc:chemicalFormula="C25H27N8O10">
        <annotation>
          <rdf:RDF xmlns:rdf="http://www.w3.org/1999/02/22-rdf-syntax-ns#" xmlns:dcterms="http://purl.org/dc/terms/" xmlns:vCard="http://www.w3.org/2001/vcard-rdf/3.0#" xmlns:vCard4="http://www.w3.org/2006/vcard/ns#" xmlns:bqbiol="http://biomodels.net/biology-qualifiers/" xmlns:bqmodel="http://biomodels.net/model-qualifiers/">
            <rdf:Description rdf:about="#meta_M_cpd03524_c0">
              <bqbiol:is>
                <rdf:Bag>
                  <rdf:li rdf:resource="https://identifiers.org/seed.compound/cpd03524"/>
                  <rdf:li rdf:resource="https://identifiers.org/bigg.metabolite/10fthfglu__L"/>
                  <rdf:li rdf:resource="https://identifiers.org/chebi/699"/>
                  <rdf:li rdf:resource="https://identifiers.org/kegg.compound/C05928"/>
                  <rdf:li rdf:resource="https://identifiers.org/inchi/InChI=1S/C25H30N8O10/c26-25-31-20-19(22(39)32-25)28-13(9-27-20)10-33(11-34)14-3-1-12(2-4-14)21(38)30-16(24(42)43)5-7-17(35)29-15(23(40)41)6-8-18(36)37/h1-4,11,13,15-16,28H,5-10H2,(H,29,35)(H,30,38)(H,36,37)(H,40,41)(H,42,43)(H4,26,27,31,32,39)/p-3/t13-,15+,16+/m1/s1"/>
                  <rdf:li rdf:resource="https://identifiers.org/inchikey/BHBZPCBOCZGPTF-KBMXLJTQSA-K"/>
                  <rdf:li rdf:resource="https://identifiers.org/metanetx.chemical/MNXM33047"/>
                  <rdf:li rdf:resource="https://identifiers.org/metanetx.chemical/MNXM722924"/>
                  <rdf:li rdf:resource="https://identifiers.org/biocyc/META:CPD-17115"/>
                </rdf:Bag>
              </bqbiol:is>
            </rdf:Description>
          </rdf:RDF>
        </annotation>
      </species>
      <species metaid="meta_M_cpd12227_c0" sboTerm="SBO:0000247" id="M_cpd12227_c0" name="L-Glutamyl-tRNA-Glu_c0" compartment="c0" hasOnlySubstanceUnits="false" boundaryCondition="false" constant="false" fbc:charge="1" fbc:chemicalFormula="C15H19N6O6R">
        <annotation>
          <rdf:RDF xmlns:rdf="http://www.w3.org/1999/02/22-rdf-syntax-ns#" xmlns:dcterms="http://purl.org/dc/terms/" xmlns:vCard="http://www.w3.org/2001/vcard-rdf/3.0#" xmlns:vCard4="http://www.w3.org/2006/vcard/ns#" xmlns:bqbiol="http://biomodels.net/biology-qualifiers/" xmlns:bqmodel="http://biomodels.net/model-qualifiers/">
            <rdf:Description rdf:about="#meta_M_cpd12227_c0">
              <bqbiol:is>
                <rdf:Bag>
                  <rdf:li rdf:resource="https://identifiers.org/seed.compound/cpd12227"/>
                  <rdf:li rdf:resource="https://identifiers.org/bigg.metabolite/glutrna"/>
                  <rdf:li rdf:resource="https://identifiers.org/kegg.compound/C02987"/>
                  <rdf:li rdf:resource="https://identifiers.org/metanetx.chemical/MNXM89752"/>
                </rdf:Bag>
              </bqbiol:is>
            </rdf:Description>
          </rdf:RDF>
        </annotation>
      </species>
      <species metaid="meta_M_cpd00774_c0" sboTerm="SBO:0000247" id="M_cpd00774_c0" name="UroporphyrinogenIII_c0" compartment="c0" hasOnlySubstanceUnits="false" boundaryCondition="false" constant="false" fbc:charge="1" fbc:chemicalFormula="C40H36N4O16">
        <annotation>
          <rdf:RDF xmlns:rdf="http://www.w3.org/1999/02/22-rdf-syntax-ns#" xmlns:dcterms="http://purl.org/dc/terms/" xmlns:vCard="http://www.w3.org/2001/vcard-rdf/3.0#" xmlns:vCard4="http://www.w3.org/2006/vcard/ns#" xmlns:bqbiol="http://biomodels.net/biology-qualifiers/" xmlns:bqmodel="http://biomodels.net/model-qualifiers/">
            <rdf:Description rdf:about="#meta_M_cpd00774_c0">
              <bqbiol:is>
                <rdf:Bag>
                  <rdf:li rdf:resource="https://identifiers.org/seed.compound/cpd00774"/>
                  <rdf:li rdf:resource="https://identifiers.org/bigg.metabolite/uppg3"/>
                  <rdf:li rdf:resource="https://identifiers.org/kegg.compound/C01051"/>
                  <rdf:li rdf:resource="https://identifiers.org/biocyc/META:UROPORPHYRINOGEN-III"/>
                  <rdf:li rdf:resource="https://identifiers.org/inchi/InChI=1S/C40H44N4O16/c45-33(46)5-1-17-21(9-37(53)54)29-14-27-19(3-7-35(49)50)22(10-38(55)56)30(43-27)15-28-20(4-8-36(51)52)24(12-40(59)60)32(44-28)16-31-23(11-39(57)58)18(2-6-34(47)48)26(42-31)13-25(17)41-29/h41-44H,1-16H2,(H,45,46)(H,47,48)(H,49,50)(H,51,52)(H,53,54)(H,55,56)(H,57,58)(H,59,60)/p-8"/>
                  <rdf:li rdf:resource="https://identifiers.org/inchikey/HUHWZXWWOFSFKF-UHFFFAOYSA-F"/>
                  <rdf:li rdf:resource="https://identifiers.org/metanetx.chemical/MNXM414"/>
                </rdf:Bag>
              </bqbiol:is>
            </rdf:Description>
          </rdf:RDF>
        </annotation>
      </species>
      <species metaid="meta_M_cpd00086_c0" sboTerm="SBO:0000247" id="M_cpd00086_c0" name="Propionyl-CoA_c0" compartment="c0" hasOnlySubstanceUnits="false" boundaryCondition="false" constant="false" fbc:charge="1" fbc:chemicalFormula="C24H36N7O17P3S">
        <annotation>
          <rdf:RDF xmlns:rdf="http://www.w3.org/1999/02/22-rdf-syntax-ns#" xmlns:dcterms="http://purl.org/dc/terms/" xmlns:vCard="http://www.w3.org/2001/vcard-rdf/3.0#" xmlns:vCard4="http://www.w3.org/2006/vcard/ns#" xmlns:bqbiol="http://biomodels.net/biology-qualifiers/" xmlns:bqmodel="http://biomodels.net/model-qualifiers/">
            <rdf:Description rdf:about="#meta_M_cpd00086_c0">
              <bqbiol:is>
                <rdf:Bag>
                  <rdf:li rdf:resource="https://identifiers.org/seed.compound/cpd00086"/>
                  <rdf:li rdf:resource="https://identifiers.org/bigg.metabolite/ppcoa"/>
                  <rdf:li rdf:resource="https://identifiers.org/hmdb/HMDB01275"/>
                  <rdf:li rdf:resource="https://identifiers.org/kegg.compound/C00100"/>
                  <rdf:li rdf:resource="https://identifiers.org/biocyc/META:PROPIONYL-COA"/>
                  <rdf:li rdf:resource="https://identifiers.org/inchi/InChI=1S/C24H40N7O17P3S/c1-4-15(33)52-8-7-26-14(32)5-6-27-22(36)19(35)24(2,3)10-45-51(42,43)48-50(40,41)44-9-13-18(47-49(37,38)39)17(34)23(46-13)31-12-30-16-20(25)28-11-29-21(16)31/h11-13,17-19,23,34-35H,4-10H2,1-3H3,(H,26,32)(H,27,36)(H,40,41)(H,42,43)(H2,25,28,29)(H2,37,38,39)/p-4/t13-,17-,18-,19+,23-/m1/s1"/>
                  <rdf:li rdf:resource="https://identifiers.org/inchikey/QAQREVBBADEHPA-IEXPHMLFSA-J"/>
                  <rdf:li rdf:resource="https://identifiers.org/metanetx.chemical/MNXM86"/>
                </rdf:Bag>
              </bqbiol:is>
            </rdf:Description>
          </rdf:RDF>
        </annotation>
      </species>
      <species metaid="meta_M_cpd00120_c0" sboTerm="SBO:0000247" id="M_cpd00120_c0" name="Butyryl-CoA_c0" compartment="c0" hasOnlySubstanceUnits="false" boundaryCondition="false" constant="false" fbc:charge="1" fbc:chemicalFormula="C25H38N7O17P3S">
        <annotation>
          <rdf:RDF xmlns:rdf="http://www.w3.org/1999/02/22-rdf-syntax-ns#" xmlns:dcterms="http://purl.org/dc/terms/" xmlns:vCard="http://www.w3.org/2001/vcard-rdf/3.0#" xmlns:vCard4="http://www.w3.org/2006/vcard/ns#" xmlns:bqbiol="http://biomodels.net/biology-qualifiers/" xmlns:bqmodel="http://biomodels.net/model-qualifiers/">
            <rdf:Description rdf:about="#meta_M_cpd00120_c0">
              <bqbiol:is>
                <rdf:Bag>
                  <rdf:li rdf:resource="https://identifiers.org/seed.compound/cpd00120"/>
                  <rdf:li rdf:resource="https://identifiers.org/bigg.metabolite/btcoa"/>
                  <rdf:li rdf:resource="https://identifiers.org/chebi/15517"/>
                  <rdf:li rdf:resource="https://identifiers.org/hmdb/HMDB01088"/>
                  <rdf:li rdf:resource="https://identifiers.org/kegg.compound/C00136"/>
                  <rdf:li rdf:resource="https://identifiers.org/biocyc/META:BUTYRYL-COA"/>
                  <rdf:li rdf:resource="https://identifiers.org/inchi/InChI=1S/C25H42N7O17P3S/c1-4-5-16(34)53-9-8-27-15(33)6-7-28-23(37)20(36)25(2,3)11-46-52(43,44)49-51(41,42)45-10-14-19(48-50(38,39)40)18(35)24(47-14)32-13-31-17-21(26)29-12-30-22(17)32/h12-14,18-20,24,35-36H,4-11H2,1-3H3,(H,27,33)(H,28,37)(H,41,42)(H,43,44)(H2,26,29,30)(H2,38,39,40)/p-4/t14-,18?,19?,20-,24-/m0/s1"/>
                  <rdf:li rdf:resource="https://identifiers.org/inchikey/CRFNGMNYKDXRTN-HDRJHVAISA-J"/>
                  <rdf:li rdf:resource="https://identifiers.org/metanetx.chemical/MNXM233"/>
                </rdf:Bag>
              </bqbiol:is>
            </rdf:Description>
          </rdf:RDF>
        </annotation>
      </species>
      <species metaid="meta_M_cpd15401_c0" sboTerm="SBO:0000247" id="M_cpd15401_c0" name="1,6-anhydrous-N-Acetylmuramyl-tetrapeptide_c0" compartment="c0" hasOnlySubstanceUnits="false" boundaryCondition="false" constant="false" fbc:charge="1" fbc:chemicalFormula="C29H44N6O15">
        <annotation>
          <rdf:RDF xmlns:rdf="http://www.w3.org/1999/02/22-rdf-syntax-ns#" xmlns:dcterms="http://purl.org/dc/terms/" xmlns:vCard="http://www.w3.org/2001/vcard-rdf/3.0#" xmlns:vCard4="http://www.w3.org/2006/vcard/ns#" xmlns:bqbiol="http://biomodels.net/biology-qualifiers/" xmlns:bqmodel="http://biomodels.net/model-qualifiers/">
            <rdf:Description rdf:about="#meta_M_cpd15401_c0">
              <bqbiol:is>
                <rdf:Bag>
                  <rdf:li rdf:resource="https://identifiers.org/seed.compound/cpd15401"/>
                  <rdf:li rdf:resource="https://identifiers.org/bigg.metabolite/anhm4p"/>
                  <rdf:li rdf:resource="https://identifiers.org/biocyc/META:CPD0-2285"/>
                  <rdf:li rdf:resource="https://identifiers.org/inchi/InChI=1S/C29H48N6O15/c1-12(31-25(42)14(3)50-23-19(33-15(4)37)11-49-20(10-36)22(23)40)24(41)34-18(8-9-21(38)39)27(44)35-17(7-5-6-16(30)29(47)48)26(43)32-13(2)28(45)46/h12-14,16-20,22-23,36,40H,5-11,30H2,1-4H3,(H,31,42)(H,32,43)(H,33,37)(H,34,41)(H,35,44)(H,38,39)(H,45,46)(H,47,48)/p-2/t12-,13?,14+,16?,17-,18+,19-,20+,22+,23+/m0/s1"/>
                  <rdf:li rdf:resource="https://identifiers.org/inchikey/OUWAMZWZTFUVMV-NPLPHQDTSA-L"/>
                  <rdf:li rdf:resource="https://identifiers.org/metanetx.chemical/MNXM5405"/>
                </rdf:Bag>
              </bqbiol:is>
            </rdf:Description>
          </rdf:RDF>
        </annotation>
      </species>
      <species metaid="meta_M_cpd00533_c0" sboTerm="SBO:0000247" id="M_cpd00533_c0" name="dCDP_c0" compartment="c0" hasOnlySubstanceUnits="false" boundaryCondition="false" constant="false" fbc:charge="1" fbc:chemicalFormula="C9H13N3O10P2">
        <annotation>
          <rdf:RDF xmlns:rdf="http://www.w3.org/1999/02/22-rdf-syntax-ns#" xmlns:dcterms="http://purl.org/dc/terms/" xmlns:vCard="http://www.w3.org/2001/vcard-rdf/3.0#" xmlns:vCard4="http://www.w3.org/2006/vcard/ns#" xmlns:bqbiol="http://biomodels.net/biology-qualifiers/" xmlns:bqmodel="http://biomodels.net/model-qualifiers/">
            <rdf:Description rdf:about="#meta_M_cpd00533_c0">
              <bqbiol:is>
                <rdf:Bag>
                  <rdf:li rdf:resource="https://identifiers.org/seed.compound/cpd00533"/>
                  <rdf:li rdf:resource="https://identifiers.org/bigg.metabolite/dcdp"/>
                  <rdf:li rdf:resource="https://identifiers.org/hmdb/HMDB01245"/>
                  <rdf:li rdf:resource="https://identifiers.org/kegg.compound/C00705"/>
                  <rdf:li rdf:resource="https://identifiers.org/biocyc/META:DCDP"/>
                  <rdf:li rdf:resource="https://identifiers.org/inchi/InChI=1S/C9H15N3O10P2/c10-7-1-2-12(9(14)11-7)8-3-5(13)6(21-8)4-20-24(18,19)22-23(15,16)17/h1-2,5-6,8,13H,3-4H2,(H,18,19)(H2,10,11,14)(H2,15,16,17)/p-2/t5-,6+,8+/m0/s1"/>
                  <rdf:li rdf:resource="https://identifiers.org/inchikey/FTDHDKPUHBLBTL-SHYZEUOFSA-L"/>
                  <rdf:li rdf:resource="https://identifiers.org/metanetx.chemical/MNXM411"/>
                </rdf:Bag>
              </bqbiol:is>
            </rdf:Description>
          </rdf:RDF>
        </annotation>
      </species>
      <species metaid="meta_M_cpd15688_c0" sboTerm="SBO:0000247" id="M_cpd15688_c0" name="CDP-1,2-diisohexadecanoylglycerol_c0" compartment="c0" hasOnlySubstanceUnits="false" boundaryCondition="false" constant="false" fbc:charge="1" fbc:chemicalFormula="C44H79N3O15P2">
        <annotation>
          <rdf:RDF xmlns:rdf="http://www.w3.org/1999/02/22-rdf-syntax-ns#" xmlns:dcterms="http://purl.org/dc/terms/" xmlns:vCard="http://www.w3.org/2001/vcard-rdf/3.0#" xmlns:vCard4="http://www.w3.org/2006/vcard/ns#" xmlns:bqbiol="http://biomodels.net/biology-qualifiers/" xmlns:bqmodel="http://biomodels.net/model-qualifiers/">
            <rdf:Description rdf:about="#meta_M_cpd15688_c0">
              <bqbiol:is>
                <rdf:Bag>
                  <rdf:li rdf:resource="https://identifiers.org/seed.compound/cpd15688"/>
                  <rdf:li rdf:resource="https://identifiers.org/metanetx.chemical/MNXM8380"/>
                </rdf:Bag>
              </bqbiol:is>
            </rdf:Description>
          </rdf:RDF>
        </annotation>
      </species>
      <species metaid="meta_M_cpd03593_c0" sboTerm="SBO:0000247" id="M_cpd03593_c0" name="D-erythro-3-Methylmalate_c0" compartment="c0" hasOnlySubstanceUnits="false" boundaryCondition="false" constant="false" fbc:charge="1" fbc:chemicalFormula="C5H6O5">
        <annotation>
          <rdf:RDF xmlns:rdf="http://www.w3.org/1999/02/22-rdf-syntax-ns#" xmlns:dcterms="http://purl.org/dc/terms/" xmlns:vCard="http://www.w3.org/2001/vcard-rdf/3.0#" xmlns:vCard4="http://www.w3.org/2006/vcard/ns#" xmlns:bqbiol="http://biomodels.net/biology-qualifiers/" xmlns:bqmodel="http://biomodels.net/model-qualifiers/">
            <rdf:Description rdf:about="#meta_M_cpd03593_c0">
              <bqbiol:is>
                <rdf:Bag>
                  <rdf:li rdf:resource="https://identifiers.org/seed.compound/cpd03593"/>
                  <rdf:li rdf:resource="https://identifiers.org/bigg.metabolite/r3mmal"/>
                  <rdf:li rdf:resource="https://identifiers.org/chebi/4271"/>
                  <rdf:li rdf:resource="https://identifiers.org/kegg.compound/C06032"/>
                  <rdf:li rdf:resource="https://identifiers.org/biocyc/META:CPD-7066"/>
                  <rdf:li rdf:resource="https://identifiers.org/inchi/InChI=1S/C5H8O5/c1-2(4(7)8)3(6)5(9)10/h2-3,6H,1H3,(H,7,8)(H,9,10)/p-2/t2-,3+/m0/s1"/>
                  <rdf:li rdf:resource="https://identifiers.org/inchikey/NPYQJIHHTGFBLN-STHAYSLISA-L"/>
                  <rdf:li rdf:resource="https://identifiers.org/metanetx.chemical/MNXM2512"/>
                </rdf:Bag>
              </bqbiol:is>
            </rdf:Description>
          </rdf:RDF>
        </annotation>
      </species>
      <species metaid="meta_M_cpd11486_c0" sboTerm="SBO:0000247" id="M_cpd11486_c0" name="3-Oxohexanoyl-[acp]_c0" compartment="c0" hasOnlySubstanceUnits="false" boundaryCondition="false" constant="false" fbc:charge="1" fbc:chemicalFormula="C17H30N2O9PRS">
        <annotation>
          <rdf:RDF xmlns:rdf="http://www.w3.org/1999/02/22-rdf-syntax-ns#" xmlns:dcterms="http://purl.org/dc/terms/" xmlns:vCard="http://www.w3.org/2001/vcard-rdf/3.0#" xmlns:vCard4="http://www.w3.org/2006/vcard/ns#" xmlns:bqbiol="http://biomodels.net/biology-qualifiers/" xmlns:bqmodel="http://biomodels.net/model-qualifiers/">
            <rdf:Description rdf:about="#meta_M_cpd11486_c0">
              <bqbiol:is>
                <rdf:Bag>
                  <rdf:li rdf:resource="https://identifiers.org/seed.compound/cpd11486"/>
                  <rdf:li rdf:resource="https://identifiers.org/bigg.metabolite/3ohexACP"/>
                  <rdf:li rdf:resource="https://identifiers.org/chebi/1642"/>
                  <rdf:li rdf:resource="https://identifiers.org/kegg.compound/C05746"/>
                  <rdf:li rdf:resource="https://identifiers.org/biocyc/META:3-oxo-hexanoyl-ACPs"/>
                  <rdf:li rdf:resource="https://identifiers.org/metanetx.chemical/MNXM25602"/>
                </rdf:Bag>
              </bqbiol:is>
            </rdf:Description>
          </rdf:RDF>
        </annotation>
      </species>
      <species metaid="meta_M_cpd00013_e0" sboTerm="SBO:0000247" id="M_cpd00013_e0" name="NH3_e0" compartment="e0" hasOnlySubstanceUnits="false" boundaryCondition="false" constant="false" fbc:charge="1" fbc:chemicalFormula="H4N">
        <annotation>
          <rdf:RDF xmlns:rdf="http://www.w3.org/1999/02/22-rdf-syntax-ns#" xmlns:dcterms="http://purl.org/dc/terms/" xmlns:vCard="http://www.w3.org/2001/vcard-rdf/3.0#" xmlns:vCard4="http://www.w3.org/2006/vcard/ns#" xmlns:bqbiol="http://biomodels.net/biology-qualifiers/" xmlns:bqmodel="http://biomodels.net/model-qualifiers/">
            <rdf:Description rdf:about="#meta_M_cpd00013_e0">
              <bqbiol:is>
                <rdf:Bag>
                  <rdf:li rdf:resource="https://identifiers.org/seed.compound/cpd00013"/>
                  <rdf:li rdf:resource="https://identifiers.org/bigg.metabolite/nh3"/>
                  <rdf:li rdf:resource="https://identifiers.org/bigg.metabolite/nh4"/>
                  <rdf:li rdf:resource="https://identifiers.org/chebi/7434"/>
                  <rdf:li rdf:resource="https://identifiers.org/hmdb/HMDB00051"/>
                  <rdf:li rdf:resource="https://identifiers.org/kegg.compound/C01342"/>
                  <rdf:li rdf:resource="https://identifiers.org/kegg.compound/C00014"/>
                  <rdf:li rdf:resource="https://identifiers.org/biocyc/META:AMMONIUM"/>
                  <rdf:li rdf:resource="https://identifiers.org/biocyc/META:AMMONIA"/>
                  <rdf:li rdf:resource="https://identifiers.org/inchi/InChI=1S/H3N/h1H3/p+1"/>
                  <rdf:li rdf:resource="https://identifiers.org/inchikey/QGZKDVFQNNGYKY-UHFFFAOYSA-O"/>
                  <rdf:li rdf:resource="https://identifiers.org/metanetx.chemical/MNXM15"/>
                </rdf:Bag>
              </bqbiol:is>
            </rdf:Description>
          </rdf:RDF>
        </annotation>
      </species>
      <species metaid="meta_M_cpd15527_c0" sboTerm="SBO:0000247" id="M_cpd15527_c0" name="1,2-dioctadec-11-enoyl-sn-glycerol 3-phosphate_c0" compartment="c0" hasOnlySubstanceUnits="false" boundaryCondition="false" constant="false" fbc:charge="1" fbc:chemicalFormula="C39H72O8P">
        <annotation>
          <rdf:RDF xmlns:rdf="http://www.w3.org/1999/02/22-rdf-syntax-ns#" xmlns:dcterms="http://purl.org/dc/terms/" xmlns:vCard="http://www.w3.org/2001/vcard-rdf/3.0#" xmlns:vCard4="http://www.w3.org/2006/vcard/ns#" xmlns:bqbiol="http://biomodels.net/biology-qualifiers/" xmlns:bqmodel="http://biomodels.net/model-qualifiers/">
            <rdf:Description rdf:about="#meta_M_cpd15527_c0">
              <bqbiol:is>
                <rdf:Bag>
                  <rdf:li rdf:resource="https://identifiers.org/seed.compound/cpd15527"/>
                  <rdf:li rdf:resource="https://identifiers.org/bigg.metabolite/pa181"/>
                  <rdf:li rdf:resource="https://identifiers.org/metanetx.chemical/MNXM90511"/>
                </rdf:Bag>
              </bqbiol:is>
            </rdf:Description>
          </rdf:RDF>
        </annotation>
      </species>
      <species metaid="meta_M_cpd19020_c0" sboTerm="SBO:0000247" id="M_cpd19020_c0" name="(S)(+)-Allantoin_c0" compartment="c0" hasOnlySubstanceUnits="false" boundaryCondition="false" constant="false" fbc:charge="1" fbc:chemicalFormula="C4H5N4O3">
        <annotation>
          <rdf:RDF xmlns:rdf="http://www.w3.org/1999/02/22-rdf-syntax-ns#" xmlns:dcterms="http://purl.org/dc/terms/" xmlns:vCard="http://www.w3.org/2001/vcard-rdf/3.0#" xmlns:vCard4="http://www.w3.org/2006/vcard/ns#" xmlns:bqbiol="http://biomodels.net/biology-qualifiers/" xmlns:bqmodel="http://biomodels.net/model-qualifiers/">
            <rdf:Description rdf:about="#meta_M_cpd19020_c0">
              <bqbiol:is>
                <rdf:Bag>
                  <rdf:li rdf:resource="https://identifiers.org/seed.compound/cpd19020"/>
                  <rdf:li rdf:resource="https://identifiers.org/chebi/366"/>
                  <rdf:li rdf:resource="https://identifiers.org/kegg.compound/C02350"/>
                  <rdf:li rdf:resource="https://identifiers.org/biocyc/META:S-ALLANTOIN"/>
                  <rdf:li rdf:resource="https://identifiers.org/inchi/InChI=1S/C4H6N4O3/c5-3(10)6-1-2(9)8-4(11)7-1/h1H,(H3,5,6,10)(H2,7,8,9,11)/t1-/m0/s1"/>
                  <rdf:li rdf:resource="https://identifiers.org/inchikey/POJWUDADGALRAB-SFOWXEAESA-N"/>
                  <rdf:li rdf:resource="https://identifiers.org/bigg.metabolite/alltn"/>
                  <rdf:li rdf:resource="https://identifiers.org/metanetx.chemical/MNXM91795"/>
                </rdf:Bag>
              </bqbiol:is>
            </rdf:Description>
          </rdf:RDF>
        </annotation>
      </species>
      <species metaid="meta_M_cpd02345_c0" sboTerm="SBO:0000247" id="M_cpd02345_c0" name="L-Glutamate1-semialdehyde_c0" compartment="c0" hasOnlySubstanceUnits="false" boundaryCondition="false" constant="false" fbc:charge="1" fbc:chemicalFormula="C5H9NO3">
        <annotation>
          <rdf:RDF xmlns:rdf="http://www.w3.org/1999/02/22-rdf-syntax-ns#" xmlns:dcterms="http://purl.org/dc/terms/" xmlns:vCard="http://www.w3.org/2001/vcard-rdf/3.0#" xmlns:vCard4="http://www.w3.org/2006/vcard/ns#" xmlns:bqbiol="http://biomodels.net/biology-qualifiers/" xmlns:bqmodel="http://biomodels.net/model-qualifiers/">
            <rdf:Description rdf:about="#meta_M_cpd02345_c0">
              <bqbiol:is>
                <rdf:Bag>
                  <rdf:li rdf:resource="https://identifiers.org/seed.compound/cpd02345"/>
                  <rdf:li rdf:resource="https://identifiers.org/bigg.metabolite/glu1sa"/>
                  <rdf:li rdf:resource="https://identifiers.org/kegg.compound/C03741"/>
                  <rdf:li rdf:resource="https://identifiers.org/biocyc/META:GLUTAMATE-1-SEMIALDEHYDE"/>
                  <rdf:li rdf:resource="https://identifiers.org/inchi/InChI=1S/C5H9NO3/c6-4(3-7)1-2-5(8)9/h3-4H,1-2,6H2,(H,8,9)/t4-/m0/s1"/>
                  <rdf:li rdf:resource="https://identifiers.org/inchikey/MPUUQNGXJSEWTF-BYPYZUCNSA-N"/>
                  <rdf:li rdf:resource="https://identifiers.org/metanetx.chemical/MNXM1453"/>
                </rdf:Bag>
              </bqbiol:is>
            </rdf:Description>
          </rdf:RDF>
        </annotation>
      </species>
      <species metaid="meta_M_cpd11512_c0" sboTerm="SBO:0000247" id="M_cpd11512_c0" name="12-methyl-3-oxo-tetra-decanoyl-ACP_c0" compartment="c0" hasOnlySubstanceUnits="false" boundaryCondition="false" constant="false" fbc:charge="1" fbc:chemicalFormula="C26H47N2O9PRS">
        <annotation>
          <rdf:RDF xmlns:rdf="http://www.w3.org/1999/02/22-rdf-syntax-ns#" xmlns:dcterms="http://purl.org/dc/terms/" xmlns:vCard="http://www.w3.org/2001/vcard-rdf/3.0#" xmlns:vCard4="http://www.w3.org/2006/vcard/ns#" xmlns:bqbiol="http://biomodels.net/biology-qualifiers/" xmlns:bqmodel="http://biomodels.net/model-qualifiers/">
            <rdf:Description rdf:about="#meta_M_cpd11512_c0">
              <bqbiol:is>
                <rdf:Bag>
                  <rdf:li rdf:resource="https://identifiers.org/seed.compound/cpd11512"/>
                  <rdf:li rdf:resource="https://identifiers.org/metanetx.chemical/MNXM9684"/>
                </rdf:Bag>
              </bqbiol:is>
            </rdf:Description>
          </rdf:RDF>
        </annotation>
      </species>
      <species metaid="meta_M_cpd02394_c0" sboTerm="SBO:0000247" id="M_cpd02394_c0" name="GAR_c0" compartment="c0" hasOnlySubstanceUnits="false" boundaryCondition="false" constant="false" fbc:charge="1" fbc:chemicalFormula="C7H14N2O8P">
        <annotation>
          <rdf:RDF xmlns:rdf="http://www.w3.org/1999/02/22-rdf-syntax-ns#" xmlns:dcterms="http://purl.org/dc/terms/" xmlns:vCard="http://www.w3.org/2001/vcard-rdf/3.0#" xmlns:vCard4="http://www.w3.org/2006/vcard/ns#" xmlns:bqbiol="http://biomodels.net/biology-qualifiers/" xmlns:bqmodel="http://biomodels.net/model-qualifiers/">
            <rdf:Description rdf:about="#meta_M_cpd02394_c0">
              <bqbiol:is>
                <rdf:Bag>
                  <rdf:li rdf:resource="https://identifiers.org/seed.compound/cpd02394"/>
                  <rdf:li rdf:resource="https://identifiers.org/bigg.metabolite/gar"/>
                  <rdf:li rdf:resource="https://identifiers.org/chebi/1983"/>
                  <rdf:li rdf:resource="https://identifiers.org/hmdb/HMDB02022"/>
                  <rdf:li rdf:resource="https://identifiers.org/kegg.compound/C03838"/>
                  <rdf:li rdf:resource="https://identifiers.org/biocyc/META:5-PHOSPHO-RIBOSYL-GLYCINEAMIDE"/>
                  <rdf:li rdf:resource="https://identifiers.org/inchi/InChI=1S/C7H15N2O8P/c8-1-4(10)9-7-6(12)5(11)3(17-7)2-16-18(13,14)15/h3,5-7,11-12H,1-2,8H2,(H,9,10)(H2,13,14,15)/p-1/t3-,5-,6-,7-/m1/s1"/>
                  <rdf:li rdf:resource="https://identifiers.org/inchikey/OBQMLSFOUZUIOB-SHUUEZRQSA-M"/>
                  <rdf:li rdf:resource="https://identifiers.org/metanetx.chemical/MNXM463"/>
                </rdf:Bag>
              </bqbiol:is>
            </rdf:Description>
          </rdf:RDF>
        </annotation>
      </species>
      <species metaid="meta_M_cpd00060_c0" sboTerm="SBO:0000247" id="M_cpd00060_c0" name="L-Methionine_c0" compartment="c0" hasOnlySubstanceUnits="false" boundaryCondition="false" constant="false" fbc:charge="1" fbc:chemicalFormula="C5H11NO2S">
        <annotation>
          <rdf:RDF xmlns:rdf="http://www.w3.org/1999/02/22-rdf-syntax-ns#" xmlns:dcterms="http://purl.org/dc/terms/" xmlns:vCard="http://www.w3.org/2001/vcard-rdf/3.0#" xmlns:vCard4="http://www.w3.org/2006/vcard/ns#" xmlns:bqbiol="http://biomodels.net/biology-qualifiers/" xmlns:bqmodel="http://biomodels.net/model-qualifiers/">
            <rdf:Description rdf:about="#meta_M_cpd00060_c0">
              <bqbiol:is>
                <rdf:Bag>
                  <rdf:li rdf:resource="https://identifiers.org/seed.compound/cpd00060"/>
                  <rdf:li rdf:resource="https://identifiers.org/bigg.metabolite/met__L"/>
                  <rdf:li rdf:resource="https://identifiers.org/hmdb/HMDB00696"/>
                  <rdf:li rdf:resource="https://identifiers.org/kegg.compound/C00073"/>
                  <rdf:li rdf:resource="https://identifiers.org/biocyc/META:MET"/>
                  <rdf:li rdf:resource="https://identifiers.org/inchi/InChI=1S/C5H11NO2S/c1-9-3-2-4(6)5(7)8/h4H,2-3,6H2,1H3,(H,7,8)/t4-/m0/s1"/>
                  <rdf:li rdf:resource="https://identifiers.org/inchikey/FFEARJCKVFRZRR-BYPYZUCNSA-N"/>
                  <rdf:li rdf:resource="https://identifiers.org/metanetx.chemical/MNXM61"/>
                </rdf:Bag>
              </bqbiol:is>
            </rdf:Description>
          </rdf:RDF>
        </annotation>
      </species>
      <species metaid="meta_M_cpd00129_c0" sboTerm="SBO:0000247" id="M_cpd00129_c0" name="L-Proline_c0" compartment="c0" hasOnlySubstanceUnits="false" boundaryCondition="false" constant="false" fbc:charge="1" fbc:chemicalFormula="C5H9NO2">
        <annotation>
          <rdf:RDF xmlns:rdf="http://www.w3.org/1999/02/22-rdf-syntax-ns#" xmlns:dcterms="http://purl.org/dc/terms/" xmlns:vCard="http://www.w3.org/2001/vcard-rdf/3.0#" xmlns:vCard4="http://www.w3.org/2006/vcard/ns#" xmlns:bqbiol="http://biomodels.net/biology-qualifiers/" xmlns:bqmodel="http://biomodels.net/model-qualifiers/">
            <rdf:Description rdf:about="#meta_M_cpd00129_c0">
              <bqbiol:is>
                <rdf:Bag>
                  <rdf:li rdf:resource="https://identifiers.org/seed.compound/cpd00129"/>
                  <rdf:li rdf:resource="https://identifiers.org/bigg.metabolite/pro__L"/>
                  <rdf:li rdf:resource="https://identifiers.org/hmdb/HMDB00162"/>
                  <rdf:li rdf:resource="https://identifiers.org/kegg.compound/C00148"/>
                  <rdf:li rdf:resource="https://identifiers.org/biocyc/META:PRO"/>
                  <rdf:li rdf:resource="https://identifiers.org/inchi/InChI=1S/C5H9NO2/c7-5(8)4-2-1-3-6-4/h4,6H,1-3H2,(H,7,8)/t4-/m0/s1"/>
                  <rdf:li rdf:resource="https://identifiers.org/inchikey/ONIBWKKTOPOVIA-BYPYZUCNSA-N"/>
                  <rdf:li rdf:resource="https://identifiers.org/metanetx.chemical/MNXM114"/>
                </rdf:Bag>
              </bqbiol:is>
            </rdf:Description>
          </rdf:RDF>
        </annotation>
      </species>
      <species metaid="meta_M_cpd15347_c0" sboTerm="SBO:0000247" id="M_cpd15347_c0" name="2-Acyl-sn-glycero-3-phosphoglycerol hexadec-9-enoyl_c0" compartment="c0" hasOnlySubstanceUnits="false" boundaryCondition="false" constant="false" fbc:charge="1" fbc:chemicalFormula="C22H42O9P">
        <annotation>
          <rdf:RDF xmlns:rdf="http://www.w3.org/1999/02/22-rdf-syntax-ns#" xmlns:dcterms="http://purl.org/dc/terms/" xmlns:vCard="http://www.w3.org/2001/vcard-rdf/3.0#" xmlns:vCard4="http://www.w3.org/2006/vcard/ns#" xmlns:bqbiol="http://biomodels.net/biology-qualifiers/" xmlns:bqmodel="http://biomodels.net/model-qualifiers/">
            <rdf:Description rdf:about="#meta_M_cpd15347_c0">
              <bqbiol:is>
                <rdf:Bag>
                  <rdf:li rdf:resource="https://identifiers.org/seed.compound/cpd15347"/>
                  <rdf:li rdf:resource="https://identifiers.org/bigg.metabolite/2agpg161"/>
                  <rdf:li rdf:resource="https://identifiers.org/metanetx.chemical/MNXM146499"/>
                </rdf:Bag>
              </bqbiol:is>
            </rdf:Description>
          </rdf:RDF>
        </annotation>
      </species>
      <species metaid="meta_M_cpd00922_c0" sboTerm="SBO:0000247" id="M_cpd00922_c0" name="delta1-Piperideine-2-carboxylate_c0" compartment="c0" hasOnlySubstanceUnits="false" boundaryCondition="false" constant="false" fbc:charge="1" fbc:chemicalFormula="C6H8NO2">
        <annotation>
          <rdf:RDF xmlns:rdf="http://www.w3.org/1999/02/22-rdf-syntax-ns#" xmlns:dcterms="http://purl.org/dc/terms/" xmlns:vCard="http://www.w3.org/2001/vcard-rdf/3.0#" xmlns:vCard4="http://www.w3.org/2006/vcard/ns#" xmlns:bqbiol="http://biomodels.net/biology-qualifiers/" xmlns:bqmodel="http://biomodels.net/model-qualifiers/">
            <rdf:Description rdf:about="#meta_M_cpd00922_c0">
              <bqbiol:is>
                <rdf:Bag>
                  <rdf:li rdf:resource="https://identifiers.org/seed.compound/cpd00922"/>
                  <rdf:li rdf:resource="https://identifiers.org/bigg.metabolite/1pipdn2c"/>
                  <rdf:li rdf:resource="https://identifiers.org/hmdb/HMDB01084"/>
                  <rdf:li rdf:resource="https://identifiers.org/kegg.compound/C04092"/>
                  <rdf:li rdf:resource="https://identifiers.org/biocyc/META:DELTA1-PIPERIDEINE-2-CARBOXYLATE"/>
                  <rdf:li rdf:resource="https://identifiers.org/inchi/InChI=1S/C6H9NO2/c8-6(9)5-3-1-2-4-7-5/h1-4H2,(H,8,9)"/>
                  <rdf:li rdf:resource="https://identifiers.org/inchikey/GEJXSVNGWOSZPC-UHFFFAOYSA-N"/>
                  <rdf:li rdf:resource="https://identifiers.org/metanetx.chemical/MNXM911"/>
                </rdf:Bag>
              </bqbiol:is>
            </rdf:Description>
          </rdf:RDF>
        </annotation>
      </species>
      <species metaid="meta_M_cpd11420_c0" sboTerm="SBO:0000247" id="M_cpd11420_c0" name="trdox_c0" compartment="c0" hasOnlySubstanceUnits="false" boundaryCondition="false" constant="false" fbc:charge="1" fbc:chemicalFormula="C6H7NO2R2S2">
        <annotation>
          <rdf:RDF xmlns:rdf="http://www.w3.org/1999/02/22-rdf-syntax-ns#" xmlns:dcterms="http://purl.org/dc/terms/" xmlns:vCard="http://www.w3.org/2001/vcard-rdf/3.0#" xmlns:vCard4="http://www.w3.org/2006/vcard/ns#" xmlns:bqbiol="http://biomodels.net/biology-qualifiers/" xmlns:bqmodel="http://biomodels.net/model-qualifiers/">
            <rdf:Description rdf:about="#meta_M_cpd11420_c0">
              <bqbiol:is>
                <rdf:Bag>
                  <rdf:li rdf:resource="https://identifiers.org/seed.compound/cpd11420"/>
                  <rdf:li rdf:resource="https://identifiers.org/bigg.metabolite/trdox"/>
                  <rdf:li rdf:resource="https://identifiers.org/kegg.compound/C00343"/>
                  <rdf:li rdf:resource="https://identifiers.org/metanetx.chemical/MNXM148"/>
                </rdf:Bag>
              </bqbiol:is>
            </rdf:Description>
          </rdf:RDF>
        </annotation>
      </species>
      <species metaid="meta_M_cpd11558_c0" sboTerm="SBO:0000247" id="M_cpd11558_c0" name="10-methyl-3-oxo-undecanoyl-ACP_c0" compartment="c0" hasOnlySubstanceUnits="false" boundaryCondition="false" constant="false" fbc:charge="1" fbc:chemicalFormula="C23H41N2O9PRS">
        <annotation>
          <rdf:RDF xmlns:rdf="http://www.w3.org/1999/02/22-rdf-syntax-ns#" xmlns:dcterms="http://purl.org/dc/terms/" xmlns:vCard="http://www.w3.org/2001/vcard-rdf/3.0#" xmlns:vCard4="http://www.w3.org/2006/vcard/ns#" xmlns:bqbiol="http://biomodels.net/biology-qualifiers/" xmlns:bqmodel="http://biomodels.net/model-qualifiers/">
            <rdf:Description rdf:about="#meta_M_cpd11558_c0">
              <bqbiol:is>
                <rdf:Bag>
                  <rdf:li rdf:resource="https://identifiers.org/seed.compound/cpd11558"/>
                  <rdf:li rdf:resource="https://identifiers.org/metanetx.chemical/MNXM9656"/>
                </rdf:Bag>
              </bqbiol:is>
            </rdf:Description>
          </rdf:RDF>
        </annotation>
      </species>
      <species metaid="meta_M_cpd15666_c0" sboTerm="SBO:0000247" id="M_cpd15666_c0" name="Peptidoglycan polymer (n-1 subunits)_c0" compartment="c0" hasOnlySubstanceUnits="false" boundaryCondition="false" constant="false" fbc:charge="1" fbc:chemicalFormula="C40H63N8O21R">
        <annotation>
          <rdf:RDF xmlns:rdf="http://www.w3.org/1999/02/22-rdf-syntax-ns#" xmlns:dcterms="http://purl.org/dc/terms/" xmlns:vCard="http://www.w3.org/2001/vcard-rdf/3.0#" xmlns:vCard4="http://www.w3.org/2006/vcard/ns#" xmlns:bqbiol="http://biomodels.net/biology-qualifiers/" xmlns:bqmodel="http://biomodels.net/model-qualifiers/">
            <rdf:Description rdf:about="#meta_M_cpd15666_c0">
              <bqbiol:is>
                <rdf:Bag>
                  <rdf:li rdf:resource="https://identifiers.org/seed.compound/cpd15666"/>
                  <rdf:li rdf:resource="https://identifiers.org/metanetx.chemical/MNXM5258"/>
                </rdf:Bag>
              </bqbiol:is>
            </rdf:Description>
          </rdf:RDF>
        </annotation>
      </species>
      <species metaid="meta_M_cpd00830_c0" sboTerm="SBO:0000247" id="M_cpd00830_c0" name="4-Hydroxy-2-oxoglutarate_c0" compartment="c0" hasOnlySubstanceUnits="false" boundaryCondition="false" constant="false" fbc:charge="1" fbc:chemicalFormula="C5H4O6">
        <annotation>
          <rdf:RDF xmlns:rdf="http://www.w3.org/1999/02/22-rdf-syntax-ns#" xmlns:dcterms="http://purl.org/dc/terms/" xmlns:vCard="http://www.w3.org/2001/vcard-rdf/3.0#" xmlns:vCard4="http://www.w3.org/2006/vcard/ns#" xmlns:bqbiol="http://biomodels.net/biology-qualifiers/" xmlns:bqmodel="http://biomodels.net/model-qualifiers/">
            <rdf:Description rdf:about="#meta_M_cpd00830_c0">
              <bqbiol:is>
                <rdf:Bag>
                  <rdf:li rdf:resource="https://identifiers.org/seed.compound/cpd00830"/>
                  <rdf:li rdf:resource="https://identifiers.org/bigg.metabolite/4h2oglt"/>
                  <rdf:li rdf:resource="https://identifiers.org/chebi/17742"/>
                  <rdf:li rdf:resource="https://identifiers.org/hmdb/HMDB02070"/>
                  <rdf:li rdf:resource="https://identifiers.org/kegg.compound/C01127"/>
                  <rdf:li rdf:resource="https://identifiers.org/biocyc/META:CPD-15015"/>
                  <rdf:li rdf:resource="https://identifiers.org/biocyc/META:D-4-HYDROXY-2-KETO-GLUTARATE"/>
                  <rdf:li rdf:resource="https://identifiers.org/inchi/InChI=1S/C5H6O6/c6-2(4(8)9)1-3(7)5(10)11/h2,6H,1H2,(H,8,9)(H,10,11)/p-2"/>
                  <rdf:li rdf:resource="https://identifiers.org/inchikey/WXSKVKPSMAHCSG-UHFFFAOYSA-L"/>
                  <rdf:li rdf:resource="https://identifiers.org/metanetx.chemical/MNXM97048"/>
                  <rdf:li rdf:resource="https://identifiers.org/metanetx.chemical/MNXM894"/>
                </rdf:Bag>
              </bqbiol:is>
            </rdf:Description>
          </rdf:RDF>
        </annotation>
      </species>
      <species metaid="meta_M_cpd00064_c0" sboTerm="SBO:0000247" id="M_cpd00064_c0" name="Ornithine_c0" compartment="c0" hasOnlySubstanceUnits="false" boundaryCondition="false" constant="false" fbc:charge="1" fbc:chemicalFormula="C5H13N2O2">
        <annotation>
          <rdf:RDF xmlns:rdf="http://www.w3.org/1999/02/22-rdf-syntax-ns#" xmlns:dcterms="http://purl.org/dc/terms/" xmlns:vCard="http://www.w3.org/2001/vcard-rdf/3.0#" xmlns:vCard4="http://www.w3.org/2006/vcard/ns#" xmlns:bqbiol="http://biomodels.net/biology-qualifiers/" xmlns:bqmodel="http://biomodels.net/model-qualifiers/">
            <rdf:Description rdf:about="#meta_M_cpd00064_c0">
              <bqbiol:is>
                <rdf:Bag>
                  <rdf:li rdf:resource="https://identifiers.org/seed.compound/cpd00064"/>
                  <rdf:li rdf:resource="https://identifiers.org/bigg.metabolite/orn__L"/>
                  <rdf:li rdf:resource="https://identifiers.org/bigg.metabolite/orn"/>
                  <rdf:li rdf:resource="https://identifiers.org/biocyc/META:L-ORNITHINE"/>
                  <rdf:li rdf:resource="https://identifiers.org/inchi/InChI=1S/C5H12N2O2/c6-3-1-2-4(7)5(8)9/h4H,1-3,6-7H2,(H,8,9)/p+1/t4-/m0/s1"/>
                  <rdf:li rdf:resource="https://identifiers.org/inchikey/AHLPHDHHMVZTML-BYPYZUCNSA-O"/>
                  <rdf:li rdf:resource="https://identifiers.org/kegg.compound/C00077"/>
                  <rdf:li rdf:resource="https://identifiers.org/metanetx.chemical/MNXM89689"/>
                </rdf:Bag>
              </bqbiol:is>
            </rdf:Description>
          </rdf:RDF>
        </annotation>
      </species>
      <species metaid="meta_M_cpd11464_c0" sboTerm="SBO:0000247" id="M_cpd11464_c0" name="Butyryl-ACP_c0" compartment="c0" hasOnlySubstanceUnits="false" boundaryCondition="false" constant="false" fbc:charge="1" fbc:chemicalFormula="C15H28N2O8PRS">
        <annotation>
          <rdf:RDF xmlns:rdf="http://www.w3.org/1999/02/22-rdf-syntax-ns#" xmlns:dcterms="http://purl.org/dc/terms/" xmlns:vCard="http://www.w3.org/2001/vcard-rdf/3.0#" xmlns:vCard4="http://www.w3.org/2006/vcard/ns#" xmlns:bqbiol="http://biomodels.net/biology-qualifiers/" xmlns:bqmodel="http://biomodels.net/model-qualifiers/">
            <rdf:Description rdf:about="#meta_M_cpd11464_c0">
              <bqbiol:is>
                <rdf:Bag>
                  <rdf:li rdf:resource="https://identifiers.org/seed.compound/cpd11464"/>
                  <rdf:li rdf:resource="https://identifiers.org/bigg.metabolite/butACP"/>
                  <rdf:li rdf:resource="https://identifiers.org/kegg.compound/C05745"/>
                  <rdf:li rdf:resource="https://identifiers.org/biocyc/META:Butanoyl-ACPs"/>
                  <rdf:li rdf:resource="https://identifiers.org/metanetx.chemical/MNXM2645"/>
                </rdf:Bag>
              </bqbiol:is>
            </rdf:Description>
          </rdf:RDF>
        </annotation>
      </species>
      <species metaid="meta_M_cpd21082_c0" sboTerm="SBO:0000247" id="M_cpd21082_c0" name="4,4&apos;-Diapophytofluene_c0" compartment="c0" hasOnlySubstanceUnits="false" boundaryCondition="false" constant="false" fbc:charge="1" fbc:chemicalFormula="C30H46">
        <annotation>
          <rdf:RDF xmlns:rdf="http://www.w3.org/1999/02/22-rdf-syntax-ns#" xmlns:dcterms="http://purl.org/dc/terms/" xmlns:vCard="http://www.w3.org/2001/vcard-rdf/3.0#" xmlns:vCard4="http://www.w3.org/2006/vcard/ns#" xmlns:bqbiol="http://biomodels.net/biology-qualifiers/" xmlns:bqmodel="http://biomodels.net/model-qualifiers/">
            <rdf:Description rdf:about="#meta_M_cpd21082_c0">
              <bqbiol:is>
                <rdf:Bag>
                  <rdf:li rdf:resource="https://identifiers.org/seed.compound/cpd21082"/>
                  <rdf:li rdf:resource="https://identifiers.org/kegg.compound/C19840"/>
                  <rdf:li rdf:resource="https://identifiers.org/biocyc/META:CPD-9908"/>
                  <rdf:li rdf:resource="https://identifiers.org/inchi/InChI=1S/C30H46/c1-25(2)15-11-19-29(7)23-13-21-27(5)17-9-10-18-28(6)22-14-24-30(8)20-12-16-26(3)4/h9-10,13,15-18,21,23-24H,11-12,14,19-20,22H2,1-8H3/b10-9+,21-13+,27-17+,28-18+,29-23+,30-24+"/>
                  <rdf:li rdf:resource="https://identifiers.org/inchikey/XJMTWNXFNQAKGS-AXODYVGMSA-N"/>
                  <rdf:li rdf:resource="https://identifiers.org/metanetx.chemical/MNXM2632"/>
                </rdf:Bag>
              </bqbiol:is>
            </rdf:Description>
          </rdf:RDF>
        </annotation>
      </species>
      <species metaid="meta_M_cpd15771_c0" sboTerm="SBO:0000247" id="M_cpd15771_c0" name="Anteisopentadecanoyllipoteichoic acid (n=24), linked, N-acetyl-D-glucosamine_c0" compartment="c0" hasOnlySubstanceUnits="false" boundaryCondition="false" constant="false" fbc:charge="1" fbc:chemicalFormula="C309H540N24O255P24">
        <annotation>
          <rdf:RDF xmlns:rdf="http://www.w3.org/1999/02/22-rdf-syntax-ns#" xmlns:dcterms="http://purl.org/dc/terms/" xmlns:vCard="http://www.w3.org/2001/vcard-rdf/3.0#" xmlns:vCard4="http://www.w3.org/2006/vcard/ns#" xmlns:bqbiol="http://biomodels.net/biology-qualifiers/" xmlns:bqmodel="http://biomodels.net/model-qualifiers/">
            <rdf:Description rdf:about="#meta_M_cpd15771_c0">
              <bqbiol:is>
                <rdf:Bag>
                  <rdf:li rdf:resource="https://identifiers.org/seed.compound/cpd15771"/>
                  <rdf:li rdf:resource="https://identifiers.org/metanetx.chemical/MNXM8312"/>
                </rdf:Bag>
              </bqbiol:is>
            </rdf:Description>
          </rdf:RDF>
        </annotation>
      </species>
      <species metaid="meta_M_cpd00119_c0" sboTerm="SBO:0000247" id="M_cpd00119_c0" name="L-Histidine_c0" compartment="c0" hasOnlySubstanceUnits="false" boundaryCondition="false" constant="false" fbc:charge="1" fbc:chemicalFormula="C6H9N3O2">
        <annotation>
          <rdf:RDF xmlns:rdf="http://www.w3.org/1999/02/22-rdf-syntax-ns#" xmlns:dcterms="http://purl.org/dc/terms/" xmlns:vCard="http://www.w3.org/2001/vcard-rdf/3.0#" xmlns:vCard4="http://www.w3.org/2006/vcard/ns#" xmlns:bqbiol="http://biomodels.net/biology-qualifiers/" xmlns:bqmodel="http://biomodels.net/model-qualifiers/">
            <rdf:Description rdf:about="#meta_M_cpd00119_c0">
              <bqbiol:is>
                <rdf:Bag>
                  <rdf:li rdf:resource="https://identifiers.org/seed.compound/cpd00119"/>
                  <rdf:li rdf:resource="https://identifiers.org/bigg.metabolite/his__L"/>
                  <rdf:li rdf:resource="https://identifiers.org/kegg.compound/C00135"/>
                  <rdf:li rdf:resource="https://identifiers.org/biocyc/META:HIS"/>
                  <rdf:li rdf:resource="https://identifiers.org/inchi/InChI=1S/C6H9N3O2/c7-5(6(10)11)1-4-2-8-3-9-4/h2-3,5H,1,7H2,(H,8,9)(H,10,11)/t5-/m0/s1"/>
                  <rdf:li rdf:resource="https://identifiers.org/inchikey/HNDVDQJCIGZPNO-YFKPBYRVSA-N"/>
                  <rdf:li rdf:resource="https://identifiers.org/metanetx.chemical/MNXM134"/>
                </rdf:Bag>
              </bqbiol:is>
            </rdf:Description>
          </rdf:RDF>
        </annotation>
      </species>
      <species metaid="meta_M_cpd15505_c0" sboTerm="SBO:0000247" id="M_cpd15505_c0" name="two linked disacharide tetrapeptide murein units (uncrosslinked, middle of chain)_c0" compartment="c0" hasOnlySubstanceUnits="false" boundaryCondition="false" constant="false" fbc:charge="1" fbc:chemicalFormula="C74H114N14O40">
        <annotation>
          <rdf:RDF xmlns:rdf="http://www.w3.org/1999/02/22-rdf-syntax-ns#" xmlns:dcterms="http://purl.org/dc/terms/" xmlns:vCard="http://www.w3.org/2001/vcard-rdf/3.0#" xmlns:vCard4="http://www.w3.org/2006/vcard/ns#" xmlns:bqbiol="http://biomodels.net/biology-qualifiers/" xmlns:bqmodel="http://biomodels.net/model-qualifiers/">
            <rdf:Description rdf:about="#meta_M_cpd15505_c0">
              <bqbiol:is>
                <rdf:Bag>
                  <rdf:li rdf:resource="https://identifiers.org/seed.compound/cpd15505"/>
                  <rdf:li rdf:resource="https://identifiers.org/bigg.metabolite/murein4p4p"/>
                  <rdf:li rdf:resource="https://identifiers.org/biocyc/META:CPD0-2269"/>
                  <rdf:li rdf:resource="https://identifiers.org/metanetx.chemical/MNXM88347"/>
                </rdf:Bag>
              </bqbiol:is>
            </rdf:Description>
          </rdf:RDF>
        </annotation>
      </species>
      <species metaid="meta_M_cpd02642_c0" sboTerm="SBO:0000247" id="M_cpd02642_c0" name="N-5-phosphoribosyl-anthranilate_c0" compartment="c0" hasOnlySubstanceUnits="false" boundaryCondition="false" constant="false" fbc:charge="1" fbc:chemicalFormula="C12H13NO9P">
        <annotation>
          <rdf:RDF xmlns:rdf="http://www.w3.org/1999/02/22-rdf-syntax-ns#" xmlns:dcterms="http://purl.org/dc/terms/" xmlns:vCard="http://www.w3.org/2001/vcard-rdf/3.0#" xmlns:vCard4="http://www.w3.org/2006/vcard/ns#" xmlns:bqbiol="http://biomodels.net/biology-qualifiers/" xmlns:bqmodel="http://biomodels.net/model-qualifiers/">
            <rdf:Description rdf:about="#meta_M_cpd02642_c0">
              <bqbiol:is>
                <rdf:Bag>
                  <rdf:li rdf:resource="https://identifiers.org/seed.compound/cpd02642"/>
                  <rdf:li rdf:resource="https://identifiers.org/bigg.metabolite/pran"/>
                  <rdf:li rdf:resource="https://identifiers.org/kegg.compound/C04302"/>
                  <rdf:li rdf:resource="https://identifiers.org/biocyc/META:N-5-PHOSPHORIBOSYL-ANTHRANILATE"/>
                  <rdf:li rdf:resource="https://identifiers.org/inchi/InChI=1S/C12H16NO9P/c14-9-8(5-21-23(18,19)20)22-11(10(9)15)13-7-4-2-1-3-6(7)12(16)17/h1-4,8-11,13-15H,5H2,(H,16,17)(H2,18,19,20)/p-3/t8-,9-,10-,11-/m1/s1"/>
                  <rdf:li rdf:resource="https://identifiers.org/inchikey/PMFMJXPRNJUYMB-GWOFURMSSA-K"/>
                  <rdf:li rdf:resource="https://identifiers.org/metanetx.chemical/MNXM1489"/>
                </rdf:Bag>
              </bqbiol:is>
            </rdf:Description>
          </rdf:RDF>
        </annotation>
      </species>
      <species metaid="meta_M_cpd02967_c0" sboTerm="SBO:0000247" id="M_cpd02967_c0" name="N-Acetyl-beta-D-mannosaminyl-1,4-N-acetyl-D- glucosaminyldiphosphoundecaprenol_c0" compartment="c0" hasOnlySubstanceUnits="false" boundaryCondition="false" constant="false" fbc:charge="1" fbc:chemicalFormula="C71H116N2O17P2">
        <annotation>
          <rdf:RDF xmlns:rdf="http://www.w3.org/1999/02/22-rdf-syntax-ns#" xmlns:dcterms="http://purl.org/dc/terms/" xmlns:vCard="http://www.w3.org/2001/vcard-rdf/3.0#" xmlns:vCard4="http://www.w3.org/2006/vcard/ns#" xmlns:bqbiol="http://biomodels.net/biology-qualifiers/" xmlns:bqmodel="http://biomodels.net/model-qualifiers/">
            <rdf:Description rdf:about="#meta_M_cpd02967_c0">
              <bqbiol:is>
                <rdf:Bag>
                  <rdf:li rdf:resource="https://identifiers.org/seed.compound/cpd02967"/>
                  <rdf:li rdf:resource="https://identifiers.org/kegg.compound/C04881"/>
                  <rdf:li rdf:resource="https://identifiers.org/biocyc/META:ACETYL-ETCETERA-GLUCOSAMINYLDIPHOSPHOUND"/>
                  <rdf:li rdf:resource="https://identifiers.org/inchi/InChI=1S/C71H118N2O17P2/c1-49(2)25-15-26-50(3)27-16-28-51(4)29-17-30-52(5)31-18-32-53(6)33-19-34-54(7)35-20-36-55(8)37-21-38-56(9)39-22-40-57(10)41-23-42-58(11)43-24-44-59(12)45-46-85-91(81,82)90-92(83,84)89-71-65(73-61(14)77)68(80)69(63(48-75)87-71)88-70-64(72-60(13)76)67(79)66(78)62(47-74)86-70/h25,27,29,31,33,35,37,39,41,43,45,62-71,74-75,78-80H,15-24,26,28,30,32,34,36,38,40,42,44,46-48H2,1-14H3,(H,72,76)(H,73,77)(H,81,82)(H,83,84)/p-2/b50-27+,51-29+,52-31-,53-33-,54-35-,55-37-,56-39-,57-41-,58-43-,59-45-/t62-,63-,64+,65-,66-,67-,68-,69-,70+,71-/m1/s1"/>
                  <rdf:li rdf:resource="https://identifiers.org/inchikey/CALMUTCFVFZDOC-BHUBDZAQSA-L"/>
                  <rdf:li rdf:resource="https://identifiers.org/metanetx.chemical/MNXM2843"/>
                </rdf:Bag>
              </bqbiol:is>
            </rdf:Description>
          </rdf:RDF>
        </annotation>
      </species>
      <species metaid="meta_M_cpd00107_e0" sboTerm="SBO:0000247" id="M_cpd00107_e0" name="L-Leucine_e0" compartment="e0" hasOnlySubstanceUnits="false" boundaryCondition="false" constant="false" fbc:charge="1" fbc:chemicalFormula="C6H13NO2">
        <annotation>
          <rdf:RDF xmlns:rdf="http://www.w3.org/1999/02/22-rdf-syntax-ns#" xmlns:dcterms="http://purl.org/dc/terms/" xmlns:vCard="http://www.w3.org/2001/vcard-rdf/3.0#" xmlns:vCard4="http://www.w3.org/2006/vcard/ns#" xmlns:bqbiol="http://biomodels.net/biology-qualifiers/" xmlns:bqmodel="http://biomodels.net/model-qualifiers/">
            <rdf:Description rdf:about="#meta_M_cpd00107_e0">
              <bqbiol:is>
                <rdf:Bag>
                  <rdf:li rdf:resource="https://identifiers.org/seed.compound/cpd00107"/>
                  <rdf:li rdf:resource="https://identifiers.org/bigg.metabolite/leu__L"/>
                  <rdf:li rdf:resource="https://identifiers.org/hmdb/HMDB00687"/>
                  <rdf:li rdf:resource="https://identifiers.org/kegg.compound/C00123"/>
                  <rdf:li rdf:resource="https://identifiers.org/biocyc/META:LEU"/>
                  <rdf:li rdf:resource="https://identifiers.org/inchi/InChI=1S/C6H13NO2/c1-4(2)3-5(7)6(8)9/h4-5H,3,7H2,1-2H3,(H,8,9)/t5-/m0/s1"/>
                  <rdf:li rdf:resource="https://identifiers.org/inchikey/ROHFNLRQFUQHCH-YFKPBYRVSA-N"/>
                  <rdf:li rdf:resource="https://identifiers.org/metanetx.chemical/MNXM140"/>
                </rdf:Bag>
              </bqbiol:is>
            </rdf:Description>
          </rdf:RDF>
        </annotation>
      </species>
      <species metaid="meta_M_cpd00025_c0" sboTerm="SBO:0000247" id="M_cpd00025_c0" name="H2O2_c0" compartment="c0" hasOnlySubstanceUnits="false" boundaryCondition="false" constant="false" fbc:charge="1" fbc:chemicalFormula="H2O2">
        <annotation>
          <rdf:RDF xmlns:rdf="http://www.w3.org/1999/02/22-rdf-syntax-ns#" xmlns:dcterms="http://purl.org/dc/terms/" xmlns:vCard="http://www.w3.org/2001/vcard-rdf/3.0#" xmlns:vCard4="http://www.w3.org/2006/vcard/ns#" xmlns:bqbiol="http://biomodels.net/biology-qualifiers/" xmlns:bqmodel="http://biomodels.net/model-qualifiers/">
            <rdf:Description rdf:about="#meta_M_cpd00025_c0">
              <bqbiol:is>
                <rdf:Bag>
                  <rdf:li rdf:resource="https://identifiers.org/seed.compound/cpd00025"/>
                  <rdf:li rdf:resource="https://identifiers.org/bigg.metabolite/h2o2"/>
                  <rdf:li rdf:resource="https://identifiers.org/hmdb/HMDB03125"/>
                  <rdf:li rdf:resource="https://identifiers.org/kegg.compound/C00027"/>
                  <rdf:li rdf:resource="https://identifiers.org/biocyc/META:HYDROGEN-PEROXIDE"/>
                  <rdf:li rdf:resource="https://identifiers.org/inchi/InChI=1S/H2O2/c1-2/h1-2H"/>
                  <rdf:li rdf:resource="https://identifiers.org/inchikey/MHAJPDPJQMAIIY-UHFFFAOYSA-N"/>
                  <rdf:li rdf:resource="https://identifiers.org/metanetx.chemical/MNXM22"/>
                </rdf:Bag>
              </bqbiol:is>
            </rdf:Description>
          </rdf:RDF>
        </annotation>
      </species>
      <species metaid="meta_M_cpd00300_c0" sboTerm="SBO:0000247" id="M_cpd00300_c0" name="Urate_c0" compartment="c0" hasOnlySubstanceUnits="false" boundaryCondition="false" constant="false" fbc:charge="1" fbc:chemicalFormula="C5H4N4O3">
        <annotation>
          <rdf:RDF xmlns:rdf="http://www.w3.org/1999/02/22-rdf-syntax-ns#" xmlns:dcterms="http://purl.org/dc/terms/" xmlns:vCard="http://www.w3.org/2001/vcard-rdf/3.0#" xmlns:vCard4="http://www.w3.org/2006/vcard/ns#" xmlns:bqbiol="http://biomodels.net/biology-qualifiers/" xmlns:bqmodel="http://biomodels.net/model-qualifiers/">
            <rdf:Description rdf:about="#meta_M_cpd00300_c0">
              <bqbiol:is>
                <rdf:Bag>
                  <rdf:li rdf:resource="https://identifiers.org/seed.compound/cpd00300"/>
                  <rdf:li rdf:resource="https://identifiers.org/bigg.metabolite/urate"/>
                  <rdf:li rdf:resource="https://identifiers.org/hmdb/HMDB00289"/>
                  <rdf:li rdf:resource="https://identifiers.org/kegg.compound/C00366"/>
                  <rdf:li rdf:resource="https://identifiers.org/biocyc/META:CPD-15332"/>
                  <rdf:li rdf:resource="https://identifiers.org/biocyc/META:URATE"/>
                  <rdf:li rdf:resource="https://identifiers.org/inchi/InChI=1S/C5H4N4O3/c10-3-1-2(7-4(11)6-1)8-5(12)9-3/h(H4,6,7,8,9,10,11,12)"/>
                  <rdf:li rdf:resource="https://identifiers.org/inchikey/LEHOTFFKMJEONL-UHFFFAOYSA-N"/>
                  <rdf:li rdf:resource="https://identifiers.org/metanetx.chemical/MNXM441"/>
                </rdf:Bag>
              </bqbiol:is>
            </rdf:Description>
          </rdf:RDF>
        </annotation>
      </species>
      <species metaid="meta_M_cpd00268_e0" sboTerm="SBO:0000247" id="M_cpd00268_e0" name="H2S2O3_e0" compartment="e0" hasOnlySubstanceUnits="false" boundaryCondition="false" constant="false" fbc:charge="1" fbc:chemicalFormula="HO3S2">
        <annotation>
          <rdf:RDF xmlns:rdf="http://www.w3.org/1999/02/22-rdf-syntax-ns#" xmlns:dcterms="http://purl.org/dc/terms/" xmlns:vCard="http://www.w3.org/2001/vcard-rdf/3.0#" xmlns:vCard4="http://www.w3.org/2006/vcard/ns#" xmlns:bqbiol="http://biomodels.net/biology-qualifiers/" xmlns:bqmodel="http://biomodels.net/model-qualifiers/">
            <rdf:Description rdf:about="#meta_M_cpd00268_e0">
              <bqbiol:is>
                <rdf:Bag>
                  <rdf:li rdf:resource="https://identifiers.org/seed.compound/cpd00268"/>
                  <rdf:li rdf:resource="https://identifiers.org/bigg.metabolite/tsul"/>
                  <rdf:li rdf:resource="https://identifiers.org/chebi/5587"/>
                  <rdf:li rdf:resource="https://identifiers.org/biocyc/META:S2O3"/>
                  <rdf:li rdf:resource="https://identifiers.org/inchi/InChI=1S/H2O3S2/c1-5(2,3)4/h(H2,1,2,3,4)/p-1"/>
                  <rdf:li rdf:resource="https://identifiers.org/inchikey/DHCDFWKWKRSZHF-UHFFFAOYSA-M"/>
                  <rdf:li rdf:resource="https://identifiers.org/kegg.compound/C05529"/>
                  <rdf:li rdf:resource="https://identifiers.org/kegg.compound/C00320"/>
                  <rdf:li rdf:resource="https://identifiers.org/metanetx.chemical/MNXM323"/>
                </rdf:Bag>
              </bqbiol:is>
            </rdf:Description>
          </rdf:RDF>
        </annotation>
      </species>
      <species metaid="meta_M_cpd11591_e0" sboTerm="SBO:0000247" id="M_cpd11591_e0" name="Gly-Met_e0" compartment="e0" hasOnlySubstanceUnits="false" boundaryCondition="false" constant="false" fbc:charge="1" fbc:chemicalFormula="C7H14N2O3S">
        <annotation>
          <rdf:RDF xmlns:rdf="http://www.w3.org/1999/02/22-rdf-syntax-ns#" xmlns:dcterms="http://purl.org/dc/terms/" xmlns:vCard="http://www.w3.org/2001/vcard-rdf/3.0#" xmlns:vCard4="http://www.w3.org/2006/vcard/ns#" xmlns:bqbiol="http://biomodels.net/biology-qualifiers/" xmlns:bqmodel="http://biomodels.net/model-qualifiers/">
            <rdf:Description rdf:about="#meta_M_cpd11591_e0">
              <bqbiol:is>
                <rdf:Bag>
                  <rdf:li rdf:resource="https://identifiers.org/seed.compound/cpd11591"/>
                  <rdf:li rdf:resource="https://identifiers.org/chebi/74120"/>
                  <rdf:li rdf:resource="https://identifiers.org/hmdb/HMDB28847"/>
                  <rdf:li rdf:resource="https://identifiers.org/biocyc/META:CPD-13393"/>
                  <rdf:li rdf:resource="https://identifiers.org/inchi/InChI=1S/C7H14N2O3S/c1-13-3-2-5(7(11)12)9-6(10)4-8/h5H,2-4,8H2,1H3,(H,9,10)(H,11,12)/t5-/m0/s1"/>
                  <rdf:li rdf:resource="https://identifiers.org/inchikey/PFMUCCYYAAFKTH-YFKPBYRVSA-N"/>
                  <rdf:li rdf:resource="https://identifiers.org/metanetx.chemical/MNXM55287"/>
                </rdf:Bag>
              </bqbiol:is>
            </rdf:Description>
          </rdf:RDF>
        </annotation>
      </species>
      <species metaid="meta_M_cpd00956_c0" sboTerm="SBO:0000247" id="M_cpd00956_c0" name="1-(2-carboxyphenylamino)-1-deoxyribulose 5-phosphate_c0" compartment="c0" hasOnlySubstanceUnits="false" boundaryCondition="false" constant="false" fbc:charge="1" fbc:chemicalFormula="C12H13NO9P">
        <annotation>
          <rdf:RDF xmlns:rdf="http://www.w3.org/1999/02/22-rdf-syntax-ns#" xmlns:dcterms="http://purl.org/dc/terms/" xmlns:vCard="http://www.w3.org/2001/vcard-rdf/3.0#" xmlns:vCard4="http://www.w3.org/2006/vcard/ns#" xmlns:bqbiol="http://biomodels.net/biology-qualifiers/" xmlns:bqmodel="http://biomodels.net/model-qualifiers/">
            <rdf:Description rdf:about="#meta_M_cpd00956_c0">
              <bqbiol:is>
                <rdf:Bag>
                  <rdf:li rdf:resource="https://identifiers.org/seed.compound/cpd00956"/>
                  <rdf:li rdf:resource="https://identifiers.org/bigg.metabolite/2cpr5p"/>
                  <rdf:li rdf:resource="https://identifiers.org/kegg.compound/C01302"/>
                  <rdf:li rdf:resource="https://identifiers.org/biocyc/META:CARBOXYPHENYLAMINO-DEOXYRIBULOSE-P"/>
                  <rdf:li rdf:resource="https://identifiers.org/inchi/InChI=1S/C12H16NO9P/c14-9(11(16)10(15)6-22-23(19,20)21)5-13-8-4-2-1-3-7(8)12(17)18/h1-4,10-11,13,15-16H,5-6H2,(H,17,18)(H2,19,20,21)/p-3/t10-,11+/m1/s1"/>
                  <rdf:li rdf:resource="https://identifiers.org/inchikey/QKMBYNRMPRKVTO-MNOVXSKESA-K"/>
                  <rdf:li rdf:resource="https://identifiers.org/metanetx.chemical/MNXM1455"/>
                </rdf:Bag>
              </bqbiol:is>
            </rdf:Description>
          </rdf:RDF>
        </annotation>
      </species>
      <species metaid="meta_M_cpd15313_c0" sboTerm="SBO:0000247" id="M_cpd15313_c0" name="1-Acyl-sn-glycero-3-phosphoethanolamine dodecanoyl_c0" compartment="c0" hasOnlySubstanceUnits="false" boundaryCondition="false" constant="false" fbc:charge="1" fbc:chemicalFormula="C17H36NO7P">
        <annotation>
          <rdf:RDF xmlns:rdf="http://www.w3.org/1999/02/22-rdf-syntax-ns#" xmlns:dcterms="http://purl.org/dc/terms/" xmlns:vCard="http://www.w3.org/2001/vcard-rdf/3.0#" xmlns:vCard4="http://www.w3.org/2006/vcard/ns#" xmlns:bqbiol="http://biomodels.net/biology-qualifiers/" xmlns:bqmodel="http://biomodels.net/model-qualifiers/">
            <rdf:Description rdf:about="#meta_M_cpd15313_c0">
              <bqbiol:is>
                <rdf:Bag>
                  <rdf:li rdf:resource="https://identifiers.org/seed.compound/cpd15313"/>
                  <rdf:li rdf:resource="https://identifiers.org/bigg.metabolite/1agpe120"/>
                  <rdf:li rdf:resource="https://identifiers.org/metanetx.chemical/MNXM147670"/>
                </rdf:Bag>
              </bqbiol:is>
            </rdf:Description>
          </rdf:RDF>
        </annotation>
      </species>
      <species metaid="meta_M_cpd00900_c0" sboTerm="SBO:0000247" id="M_cpd00900_c0" name="GDP-4-dehydro-D-rhamnose_c0" compartment="c0" hasOnlySubstanceUnits="false" boundaryCondition="false" constant="false" fbc:charge="1" fbc:chemicalFormula="C16H21N5O15P2">
        <annotation>
          <rdf:RDF xmlns:rdf="http://www.w3.org/1999/02/22-rdf-syntax-ns#" xmlns:dcterms="http://purl.org/dc/terms/" xmlns:vCard="http://www.w3.org/2001/vcard-rdf/3.0#" xmlns:vCard4="http://www.w3.org/2006/vcard/ns#" xmlns:bqbiol="http://biomodels.net/biology-qualifiers/" xmlns:bqmodel="http://biomodels.net/model-qualifiers/">
            <rdf:Description rdf:about="#meta_M_cpd00900_c0">
              <bqbiol:is>
                <rdf:Bag>
                  <rdf:li rdf:resource="https://identifiers.org/seed.compound/cpd00900"/>
                  <rdf:li rdf:resource="https://identifiers.org/bigg.metabolite/gdpddman"/>
                  <rdf:li rdf:resource="https://identifiers.org/kegg.compound/C01222"/>
                  <rdf:li rdf:resource="https://identifiers.org/biocyc/META:GDP-4-DEHYDRO-6-DEOXY-D-MANNOSE"/>
                  <rdf:li rdf:resource="https://identifiers.org/inchi/InChI=1S/C16H23N5O15P2/c1-4-7(22)9(24)11(26)15(33-4)35-38(30,31)36-37(28,29)32-2-5-8(23)10(25)14(34-5)21-3-18-6-12(21)19-16(17)20-13(6)27/h3-5,8-11,14-15,23-26H,2H2,1H3,(H,28,29)(H,30,31)(H3,17,19,20,27)/p-2/t4-,5-,8-,9+,10-,11+,14?,15-/m1/s1"/>
                  <rdf:li rdf:resource="https://identifiers.org/inchikey/PNHLMHWWFOPQLK-LCYPLHFISA-L"/>
                  <rdf:li rdf:resource="https://identifiers.org/metanetx.chemical/MNXM516"/>
                </rdf:Bag>
              </bqbiol:is>
            </rdf:Description>
          </rdf:RDF>
        </annotation>
      </species>
      <species metaid="meta_M_cpd15550_c0" sboTerm="SBO:0000247" id="M_cpd15550_c0" name="phospho-heptosyl-phospho-heptosyl-heptosyl-kdo2-lipidA_c0" compartment="c0" hasOnlySubstanceUnits="false" boundaryCondition="false" constant="false" fbc:charge="1" fbc:chemicalFormula="C131H230N2O63P4">
        <annotation>
          <rdf:RDF xmlns:rdf="http://www.w3.org/1999/02/22-rdf-syntax-ns#" xmlns:dcterms="http://purl.org/dc/terms/" xmlns:vCard="http://www.w3.org/2001/vcard-rdf/3.0#" xmlns:vCard4="http://www.w3.org/2006/vcard/ns#" xmlns:bqbiol="http://biomodels.net/biology-qualifiers/" xmlns:bqmodel="http://biomodels.net/model-qualifiers/">
            <rdf:Description rdf:about="#meta_M_cpd15550_c0">
              <bqbiol:is>
                <rdf:Bag>
                  <rdf:li rdf:resource="https://identifiers.org/seed.compound/cpd15550"/>
                  <rdf:li rdf:resource="https://identifiers.org/bigg.metabolite/phphhlipa"/>
                  <rdf:li rdf:resource="https://identifiers.org/biocyc/META:CPD0-2239"/>
                  <rdf:li rdf:resource="https://identifiers.org/inchi/InChI=1S/C131H240N2O63P4/c1-7-13-19-25-31-37-38-44-50-56-62-68-98(149)180-85(66-60-54-48-42-35-29-23-17-11-5)72-100(151)184-119-102(133-96(147)71-84(65-59-53-47-41-34-28-22-16-10-4)179-97(148)67-61-55-49-43-36-30-24-18-12-6)123(177-80-93-104(153)118(183-99(150)70-83(139)64-58-52-46-40-33-27-21-15-9-3)101(124(181-93)196-200(173,174)175)132-95(146)69-82(138)63-57-51-45-39-32-26-20-14-8-2)182-94(117(119)193-197(164,165)166)81-178-130(128(160)161)74-92(190-131(129(162)163)73-86(140)103(152)112(191-131)88(142)76-135)116(115(192-130)90(144)78-137)188-127-110(159)120(122(195-199(170,171)172)113(186-127)89(143)77-136)189-126-109(158)107(156)121(194-198(167,168)169)114(187-126)91(145)79-176-125-108(157)105(154)106(155)111(185-125)87(141)75-134/h82-94,101-127,134-145,152-159H,7-81H2,1-6H3,(H,132,146)(H,133,147)(H,160,161)(H,162,163)(H2,164,165,166)(H2,167,168,169)(H2,170,171,172)(H2,173,174,175)/p-10/t82-,83-,84-,85-,86-,87+,88-,89+,90-,91-,92-,93-,94-,101-,102-,103-,104-,105+,106+,107-,108+,109+,110+,111-,112-,113-,114-,115-,116-,117-,118-,119-,120-,121+,122-,123-,124-,125+,126+,127-,130-,131-/m1/s1"/>
                  <rdf:li rdf:resource="https://identifiers.org/inchikey/MVYTXVAKEAWEGM-IMFBCOJGSA-D"/>
                  <rdf:li rdf:resource="https://identifiers.org/metanetx.chemical/MNXM75133"/>
                </rdf:Bag>
              </bqbiol:is>
            </rdf:Description>
          </rdf:RDF>
        </annotation>
      </species>
      <species metaid="meta_M_cpd11524_c0" sboTerm="SBO:0000247" id="M_cpd11524_c0" name="5-methyl-hexanoyl-ACP_c0" compartment="c0" hasOnlySubstanceUnits="false" boundaryCondition="false" constant="false" fbc:charge="1" fbc:chemicalFormula="C18H33N2O8PRS">
        <annotation>
          <rdf:RDF xmlns:rdf="http://www.w3.org/1999/02/22-rdf-syntax-ns#" xmlns:dcterms="http://purl.org/dc/terms/" xmlns:vCard="http://www.w3.org/2001/vcard-rdf/3.0#" xmlns:vCard4="http://www.w3.org/2006/vcard/ns#" xmlns:bqbiol="http://biomodels.net/biology-qualifiers/" xmlns:bqmodel="http://biomodels.net/model-qualifiers/">
            <rdf:Description rdf:about="#meta_M_cpd11524_c0">
              <bqbiol:is>
                <rdf:Bag>
                  <rdf:li rdf:resource="https://identifiers.org/seed.compound/cpd11524"/>
                  <rdf:li rdf:resource="https://identifiers.org/metanetx.chemical/MNXM8175"/>
                </rdf:Bag>
              </bqbiol:is>
            </rdf:Description>
          </rdf:RDF>
        </annotation>
      </species>
      <species metaid="meta_M_cpd11507_c0" sboTerm="SBO:0000247" id="M_cpd11507_c0" name="8-methyl-decanoyl-ACP_c0" compartment="c0" hasOnlySubstanceUnits="false" boundaryCondition="false" constant="false" fbc:charge="1" fbc:chemicalFormula="C22H41N2O8PRS">
        <annotation>
          <rdf:RDF xmlns:rdf="http://www.w3.org/1999/02/22-rdf-syntax-ns#" xmlns:dcterms="http://purl.org/dc/terms/" xmlns:vCard="http://www.w3.org/2001/vcard-rdf/3.0#" xmlns:vCard4="http://www.w3.org/2006/vcard/ns#" xmlns:bqbiol="http://biomodels.net/biology-qualifiers/" xmlns:bqmodel="http://biomodels.net/model-qualifiers/">
            <rdf:Description rdf:about="#meta_M_cpd11507_c0">
              <bqbiol:is>
                <rdf:Bag>
                  <rdf:li rdf:resource="https://identifiers.org/seed.compound/cpd11507"/>
                  <rdf:li rdf:resource="https://identifiers.org/metanetx.chemical/MNXM8218"/>
                </rdf:Bag>
              </bqbiol:is>
            </rdf:Description>
          </rdf:RDF>
        </annotation>
      </species>
      <species metaid="meta_M_cpd00130_c0" sboTerm="SBO:0000247" id="M_cpd00130_c0" name="L-Malate_c0" compartment="c0" hasOnlySubstanceUnits="false" boundaryCondition="false" constant="false" fbc:charge="1" fbc:chemicalFormula="C4H4O5">
        <annotation>
          <rdf:RDF xmlns:rdf="http://www.w3.org/1999/02/22-rdf-syntax-ns#" xmlns:dcterms="http://purl.org/dc/terms/" xmlns:vCard="http://www.w3.org/2001/vcard-rdf/3.0#" xmlns:vCard4="http://www.w3.org/2006/vcard/ns#" xmlns:bqbiol="http://biomodels.net/biology-qualifiers/" xmlns:bqmodel="http://biomodels.net/model-qualifiers/">
            <rdf:Description rdf:about="#meta_M_cpd00130_c0">
              <bqbiol:is>
                <rdf:Bag>
                  <rdf:li rdf:resource="https://identifiers.org/seed.compound/cpd00130"/>
                  <rdf:li rdf:resource="https://identifiers.org/bigg.metabolite/mal__L"/>
                  <rdf:li rdf:resource="https://identifiers.org/hmdb/HMDB00156"/>
                  <rdf:li rdf:resource="https://identifiers.org/kegg.compound/C00149"/>
                  <rdf:li rdf:resource="https://identifiers.org/biocyc/META:MAL"/>
                  <rdf:li rdf:resource="https://identifiers.org/inchi/InChI=1S/C4H6O5/c5-2(4(8)9)1-3(6)7/h2,5H,1H2,(H,6,7)(H,8,9)/p-2/t2-/m0/s1"/>
                  <rdf:li rdf:resource="https://identifiers.org/inchikey/BJEPYKJPYRNKOW-REOHCLBHSA-L"/>
                  <rdf:li rdf:resource="https://identifiers.org/metanetx.chemical/MNXM98"/>
                </rdf:Bag>
              </bqbiol:is>
            </rdf:Description>
          </rdf:RDF>
        </annotation>
      </species>
      <species metaid="meta_M_cpd02791_c0" sboTerm="SBO:0000247" id="M_cpd02791_c0" name="methylthioribulose-1-phosphate_c0" compartment="c0" hasOnlySubstanceUnits="false" boundaryCondition="false" constant="false" fbc:charge="1" fbc:chemicalFormula="C6H11O7PS">
        <annotation>
          <rdf:RDF xmlns:rdf="http://www.w3.org/1999/02/22-rdf-syntax-ns#" xmlns:dcterms="http://purl.org/dc/terms/" xmlns:vCard="http://www.w3.org/2001/vcard-rdf/3.0#" xmlns:vCard4="http://www.w3.org/2006/vcard/ns#" xmlns:bqbiol="http://biomodels.net/biology-qualifiers/" xmlns:bqmodel="http://biomodels.net/model-qualifiers/">
            <rdf:Description rdf:about="#meta_M_cpd02791_c0">
              <bqbiol:is>
                <rdf:Bag>
                  <rdf:li rdf:resource="https://identifiers.org/seed.compound/cpd02791"/>
                  <rdf:li rdf:resource="https://identifiers.org/bigg.metabolite/5mdru1p"/>
                  <rdf:li rdf:resource="https://identifiers.org/chebi/28096"/>
                  <rdf:li rdf:resource="https://identifiers.org/hmdb/HMDB01299"/>
                  <rdf:li rdf:resource="https://identifiers.org/kegg.compound/C04582"/>
                  <rdf:li rdf:resource="https://identifiers.org/biocyc/META:CPD-1063"/>
                  <rdf:li rdf:resource="https://identifiers.org/inchi/InChI=1S/C6H13O7PS/c1-15-3-5(8)6(9)4(7)2-13-14(10,11)12/h5-6,8-9H,2-3H2,1H3,(H2,10,11,12)/p-2/t5-,6+/m1/s1"/>
                  <rdf:li rdf:resource="https://identifiers.org/inchikey/CNSJRYUMVMWNMC-RITPCOANSA-L"/>
                  <rdf:li rdf:resource="https://identifiers.org/metanetx.chemical/MNXM522"/>
                </rdf:Bag>
              </bqbiol:is>
            </rdf:Description>
          </rdf:RDF>
        </annotation>
      </species>
      <species metaid="meta_M_cpd00098_c0" sboTerm="SBO:0000247" id="M_cpd00098_c0" name="Choline_c0" compartment="c0" hasOnlySubstanceUnits="false" boundaryCondition="false" constant="false" fbc:charge="1" fbc:chemicalFormula="C5H14NO">
        <annotation>
          <rdf:RDF xmlns:rdf="http://www.w3.org/1999/02/22-rdf-syntax-ns#" xmlns:dcterms="http://purl.org/dc/terms/" xmlns:vCard="http://www.w3.org/2001/vcard-rdf/3.0#" xmlns:vCard4="http://www.w3.org/2006/vcard/ns#" xmlns:bqbiol="http://biomodels.net/biology-qualifiers/" xmlns:bqmodel="http://biomodels.net/model-qualifiers/">
            <rdf:Description rdf:about="#meta_M_cpd00098_c0">
              <bqbiol:is>
                <rdf:Bag>
                  <rdf:li rdf:resource="https://identifiers.org/seed.compound/cpd00098"/>
                  <rdf:li rdf:resource="https://identifiers.org/bigg.metabolite/chol"/>
                  <rdf:li rdf:resource="https://identifiers.org/hmdb/HMDB00097"/>
                  <rdf:li rdf:resource="https://identifiers.org/kegg.compound/C00114"/>
                  <rdf:li rdf:resource="https://identifiers.org/biocyc/META:CHOLINE"/>
                  <rdf:li rdf:resource="https://identifiers.org/inchi/InChI=1S/C5H14NO/c1-6(2,3)4-5-7/h7H,4-5H2,1-3H3/q+1"/>
                  <rdf:li rdf:resource="https://identifiers.org/inchikey/OEYIOHPDSNJKLS-UHFFFAOYSA-N"/>
                  <rdf:li rdf:resource="https://identifiers.org/metanetx.chemical/MNXM90"/>
                </rdf:Bag>
              </bqbiol:is>
            </rdf:Description>
          </rdf:RDF>
        </annotation>
      </species>
      <species metaid="meta_M_cpd00186_c0" sboTerm="SBO:0000247" id="M_cpd00186_c0" name="D-Glutamate_c0" compartment="c0" hasOnlySubstanceUnits="false" boundaryCondition="false" constant="false" fbc:charge="1" fbc:chemicalFormula="C5H8NO4">
        <annotation>
          <rdf:RDF xmlns:rdf="http://www.w3.org/1999/02/22-rdf-syntax-ns#" xmlns:dcterms="http://purl.org/dc/terms/" xmlns:vCard="http://www.w3.org/2001/vcard-rdf/3.0#" xmlns:vCard4="http://www.w3.org/2006/vcard/ns#" xmlns:bqbiol="http://biomodels.net/biology-qualifiers/" xmlns:bqmodel="http://biomodels.net/model-qualifiers/">
            <rdf:Description rdf:about="#meta_M_cpd00186_c0">
              <bqbiol:is>
                <rdf:Bag>
                  <rdf:li rdf:resource="https://identifiers.org/seed.compound/cpd00186"/>
                  <rdf:li rdf:resource="https://identifiers.org/bigg.metabolite/glu__D"/>
                  <rdf:li rdf:resource="https://identifiers.org/hmdb/HMDB03339"/>
                  <rdf:li rdf:resource="https://identifiers.org/kegg.compound/C00217"/>
                  <rdf:li rdf:resource="https://identifiers.org/biocyc/META:D-GLT"/>
                  <rdf:li rdf:resource="https://identifiers.org/inchi/InChI=1S/C5H9NO4/c6-3(5(9)10)1-2-4(7)8/h3H,1-2,6H2,(H,7,8)(H,9,10)/p-1/t3-/m1/s1"/>
                  <rdf:li rdf:resource="https://identifiers.org/inchikey/WHUUTDBJXJRKMK-GSVOUGTGSA-M"/>
                  <rdf:li rdf:resource="https://identifiers.org/metanetx.chemical/MNXM331"/>
                </rdf:Bag>
              </bqbiol:is>
            </rdf:Description>
          </rdf:RDF>
        </annotation>
      </species>
      <species metaid="meta_M_cpd00003_c0" sboTerm="SBO:0000247" id="M_cpd00003_c0" name="NAD_c0" compartment="c0" hasOnlySubstanceUnits="false" boundaryCondition="false" constant="false" fbc:charge="1" fbc:chemicalFormula="C21H26N7O14P2">
        <annotation>
          <rdf:RDF xmlns:rdf="http://www.w3.org/1999/02/22-rdf-syntax-ns#" xmlns:dcterms="http://purl.org/dc/terms/" xmlns:vCard="http://www.w3.org/2001/vcard-rdf/3.0#" xmlns:vCard4="http://www.w3.org/2006/vcard/ns#" xmlns:bqbiol="http://biomodels.net/biology-qualifiers/" xmlns:bqmodel="http://biomodels.net/model-qualifiers/">
            <rdf:Description rdf:about="#meta_M_cpd00003_c0">
              <bqbiol:is>
                <rdf:Bag>
                  <rdf:li rdf:resource="https://identifiers.org/seed.compound/cpd00003"/>
                  <rdf:li rdf:resource="https://identifiers.org/bigg.metabolite/nad"/>
                  <rdf:li rdf:resource="https://identifiers.org/chebi/7422"/>
                  <rdf:li rdf:resource="https://identifiers.org/hmdb/HMDB00902"/>
                  <rdf:li rdf:resource="https://identifiers.org/kegg.compound/C00003"/>
                  <rdf:li rdf:resource="https://identifiers.org/biocyc/META:NAD"/>
                  <rdf:li rdf:resource="https://identifiers.org/inchi/InChI=1S/C21H27N7O14P2/c22-17-12-19(25-7-24-17)28(8-26-12)21-16(32)14(30)11(41-21)6-39-44(36,37)42-43(34,35)38-5-10-13(29)15(31)20(40-10)27-3-1-2-9(4-27)18(23)33/h1-4,7-8,10-11,13-16,20-21,29-32H,5-6H2,(H5-,22,23,24,25,33,34,35,36,37)/p-1/t10-,11-,13-,14-,15-,16-,20-,21-/m1/s1"/>
                  <rdf:li rdf:resource="https://identifiers.org/inchikey/BAWFJGJZGIEFAR-NNYOXOHSSA-M"/>
                  <rdf:li rdf:resource="https://identifiers.org/metanetx.chemical/MNXM8"/>
                </rdf:Bag>
              </bqbiol:is>
            </rdf:Description>
          </rdf:RDF>
        </annotation>
      </species>
      <species metaid="meta_M_cpd00521_c0" sboTerm="SBO:0000247" id="M_cpd00521_c0" name="dTDP-4-oxo-6-deoxy-D-glucose_c0" compartment="c0" hasOnlySubstanceUnits="false" boundaryCondition="false" constant="false" fbc:charge="1" fbc:chemicalFormula="C16H22N2O15P2">
        <annotation>
          <rdf:RDF xmlns:rdf="http://www.w3.org/1999/02/22-rdf-syntax-ns#" xmlns:dcterms="http://purl.org/dc/terms/" xmlns:vCard="http://www.w3.org/2001/vcard-rdf/3.0#" xmlns:vCard4="http://www.w3.org/2006/vcard/ns#" xmlns:bqbiol="http://biomodels.net/biology-qualifiers/" xmlns:bqmodel="http://biomodels.net/model-qualifiers/">
            <rdf:Description rdf:about="#meta_M_cpd00521_c0">
              <bqbiol:is>
                <rdf:Bag>
                  <rdf:li rdf:resource="https://identifiers.org/seed.compound/cpd00521"/>
                  <rdf:li rdf:resource="https://identifiers.org/bigg.metabolite/dtdp4d6dg"/>
                  <rdf:li rdf:resource="https://identifiers.org/kegg.compound/C11907"/>
                  <rdf:li rdf:resource="https://identifiers.org/biocyc/META:DTDP-DEOH-DEOXY-GLUCOSE"/>
                  <rdf:li rdf:resource="https://identifiers.org/inchi/InChI=1S/C16H24N2O15P2/c1-6-4-18(16(24)17-14(6)23)10-3-8(19)9(31-10)5-29-34(25,26)33-35(27,28)32-15-13(22)12(21)11(20)7(2)30-15/h4,7-10,12-13,15,19,21-22H,3,5H2,1-2H3,(H,25,26)(H,27,28)(H,17,23,24)/p-2/t7-,8+,9-,10-,12+,13-,15-/m1/s1"/>
                  <rdf:li rdf:resource="https://identifiers.org/inchikey/PSXWNITXWWECNY-UCBTUHGZSA-L"/>
                  <rdf:li rdf:resource="https://identifiers.org/metanetx.chemical/MNXM451"/>
                </rdf:Bag>
              </bqbiol:is>
            </rdf:Description>
          </rdf:RDF>
        </annotation>
      </species>
      <species metaid="meta_M_cpd00246_c0" sboTerm="SBO:0000247" id="M_cpd00246_c0" name="Inosine_c0" compartment="c0" hasOnlySubstanceUnits="false" boundaryCondition="false" constant="false" fbc:charge="1" fbc:chemicalFormula="C10H12N4O5">
        <annotation>
          <rdf:RDF xmlns:rdf="http://www.w3.org/1999/02/22-rdf-syntax-ns#" xmlns:dcterms="http://purl.org/dc/terms/" xmlns:vCard="http://www.w3.org/2001/vcard-rdf/3.0#" xmlns:vCard4="http://www.w3.org/2006/vcard/ns#" xmlns:bqbiol="http://biomodels.net/biology-qualifiers/" xmlns:bqmodel="http://biomodels.net/model-qualifiers/">
            <rdf:Description rdf:about="#meta_M_cpd00246_c0">
              <bqbiol:is>
                <rdf:Bag>
                  <rdf:li rdf:resource="https://identifiers.org/seed.compound/cpd00246"/>
                  <rdf:li rdf:resource="https://identifiers.org/bigg.metabolite/ins"/>
                  <rdf:li rdf:resource="https://identifiers.org/kegg.compound/C00294"/>
                  <rdf:li rdf:resource="https://identifiers.org/biocyc/META:INOSINE"/>
                  <rdf:li rdf:resource="https://identifiers.org/inchi/InChI=1S/C10H12N4O5/c15-1-4-6(16)7(17)10(19-4)14-3-13-5-8(14)11-2-12-9(5)18/h2-4,6-7,10,15-17H,1H2,(H,11,12,18)/t4-,6-,7-,10-/m1/s1"/>
                  <rdf:li rdf:resource="https://identifiers.org/inchikey/UGQMRVRMYYASKQ-KQYNXXCUSA-N"/>
                  <rdf:li rdf:resource="https://identifiers.org/metanetx.chemical/MNXM334"/>
                </rdf:Bag>
              </bqbiol:is>
            </rdf:Description>
          </rdf:RDF>
        </annotation>
      </species>
      <species metaid="meta_M_cpd03123_c0" sboTerm="SBO:0000247" id="M_cpd03123_c0" name="3-Oxohexanoyl-CoA_c0" compartment="c0" hasOnlySubstanceUnits="false" boundaryCondition="false" constant="false" fbc:charge="1" fbc:chemicalFormula="C27H40N7O18P3S">
        <annotation>
          <rdf:RDF xmlns:rdf="http://www.w3.org/1999/02/22-rdf-syntax-ns#" xmlns:dcterms="http://purl.org/dc/terms/" xmlns:vCard="http://www.w3.org/2001/vcard-rdf/3.0#" xmlns:vCard4="http://www.w3.org/2006/vcard/ns#" xmlns:bqbiol="http://biomodels.net/biology-qualifiers/" xmlns:bqmodel="http://biomodels.net/model-qualifiers/">
            <rdf:Description rdf:about="#meta_M_cpd03123_c0">
              <bqbiol:is>
                <rdf:Bag>
                  <rdf:li rdf:resource="https://identifiers.org/seed.compound/cpd03123"/>
                  <rdf:li rdf:resource="https://identifiers.org/bigg.metabolite/3ohcoa"/>
                  <rdf:li rdf:resource="https://identifiers.org/hmdb/HMDB03943"/>
                  <rdf:li rdf:resource="https://identifiers.org/kegg.compound/C05269"/>
                  <rdf:li rdf:resource="https://identifiers.org/biocyc/META:K-HEXANOYL-COA"/>
                  <rdf:li rdf:resource="https://identifiers.org/inchi/InChI=1S/C27H44N7O18P3S/c1-4-5-15(35)10-18(37)56-9-8-29-17(36)6-7-30-25(40)22(39)27(2,3)12-49-55(46,47)52-54(44,45)48-11-16-21(51-53(41,42)43)20(38)26(50-16)34-14-33-19-23(28)31-13-32-24(19)34/h13-14,16,20-22,26,38-39H,4-12H2,1-3H3,(H,29,36)(H,30,40)(H,44,45)(H,46,47)(H2,28,31,32)(H2,41,42,43)/p-4/t16-,20-,21-,22+,26-/m1/s1"/>
                  <rdf:li rdf:resource="https://identifiers.org/inchikey/NFOYYXQAVVYWKV-HDRQGHTBSA-J"/>
                  <rdf:li rdf:resource="https://identifiers.org/metanetx.chemical/MNXM717"/>
                </rdf:Bag>
              </bqbiol:is>
            </rdf:Description>
          </rdf:RDF>
        </annotation>
      </species>
      <species metaid="meta_M_cpd14958_c0" sboTerm="SBO:0000247" id="M_cpd14958_c0" name="(R)-Lipoic acid_c0" compartment="c0" hasOnlySubstanceUnits="false" boundaryCondition="false" constant="false" fbc:charge="1" fbc:chemicalFormula="C8H13O2S2">
        <annotation>
          <rdf:RDF xmlns:rdf="http://www.w3.org/1999/02/22-rdf-syntax-ns#" xmlns:dcterms="http://purl.org/dc/terms/" xmlns:vCard="http://www.w3.org/2001/vcard-rdf/3.0#" xmlns:vCard4="http://www.w3.org/2006/vcard/ns#" xmlns:bqbiol="http://biomodels.net/biology-qualifiers/" xmlns:bqmodel="http://biomodels.net/model-qualifiers/">
            <rdf:Description rdf:about="#meta_M_cpd14958_c0">
              <bqbiol:is>
                <rdf:Bag>
                  <rdf:li rdf:resource="https://identifiers.org/seed.compound/cpd14958"/>
                  <rdf:li rdf:resource="https://identifiers.org/bigg.metabolite/lipoate"/>
                  <rdf:li rdf:resource="https://identifiers.org/kegg.compound/C16241"/>
                  <rdf:li rdf:resource="https://identifiers.org/inchi/InChI=1S/C8H14O2S2/c9-8(10)4-2-1-3-7-5-6-11-12-7/h7H,1-6H2,(H,9,10)/p-1/t7-/m1/s1"/>
                  <rdf:li rdf:resource="https://identifiers.org/inchikey/AGBQKNBQESQNJD-SSDOTTSWSA-M"/>
                  <rdf:li rdf:resource="https://identifiers.org/metanetx.chemical/MNXM1484"/>
                  <rdf:li rdf:resource="https://identifiers.org/biocyc/META:LIPOIC-ACID"/>
                </rdf:Bag>
              </bqbiol:is>
            </rdf:Description>
          </rdf:RDF>
        </annotation>
      </species>
      <species metaid="meta_M_cpd14545_c0" sboTerm="SBO:0000247" id="M_cpd14545_c0" name="Iminoglycine_c0" compartment="c0" hasOnlySubstanceUnits="false" boundaryCondition="false" constant="false" fbc:charge="1" fbc:chemicalFormula="C2H2NO2">
        <annotation>
          <rdf:RDF xmlns:rdf="http://www.w3.org/1999/02/22-rdf-syntax-ns#" xmlns:dcterms="http://purl.org/dc/terms/" xmlns:vCard="http://www.w3.org/2001/vcard-rdf/3.0#" xmlns:vCard4="http://www.w3.org/2006/vcard/ns#" xmlns:bqbiol="http://biomodels.net/biology-qualifiers/" xmlns:bqmodel="http://biomodels.net/model-qualifiers/">
            <rdf:Description rdf:about="#meta_M_cpd14545_c0">
              <bqbiol:is>
                <rdf:Bag>
                  <rdf:li rdf:resource="https://identifiers.org/seed.compound/cpd14545"/>
                  <rdf:li rdf:resource="https://identifiers.org/bigg.metabolite/dhgly"/>
                  <rdf:li rdf:resource="https://identifiers.org/chebi/53647"/>
                  <rdf:li rdf:resource="https://identifiers.org/kegg.compound/C15809"/>
                  <rdf:li rdf:resource="https://identifiers.org/biocyc/META:CPD-12279"/>
                  <rdf:li rdf:resource="https://identifiers.org/inchi/InChI=1S/C2H3NO2/c3-1-2(4)5/h1,3H,(H,4,5)"/>
                  <rdf:li rdf:resource="https://identifiers.org/inchikey/TVMUHOAONWHJBV-UHFFFAOYSA-N"/>
                  <rdf:li rdf:resource="https://identifiers.org/metanetx.chemical/MNXM1984"/>
                </rdf:Bag>
              </bqbiol:is>
            </rdf:Description>
          </rdf:RDF>
        </annotation>
      </species>
      <species metaid="meta_M_cpd19019_c0" sboTerm="SBO:0000247" id="M_cpd19019_c0" name="L-Cystathionine_c0" compartment="c0" hasOnlySubstanceUnits="false" boundaryCondition="false" constant="false" fbc:charge="1" fbc:chemicalFormula="C7H14N2O4S">
        <annotation>
          <rdf:RDF xmlns:rdf="http://www.w3.org/1999/02/22-rdf-syntax-ns#" xmlns:dcterms="http://purl.org/dc/terms/" xmlns:vCard="http://www.w3.org/2001/vcard-rdf/3.0#" xmlns:vCard4="http://www.w3.org/2006/vcard/ns#" xmlns:bqbiol="http://biomodels.net/biology-qualifiers/" xmlns:bqmodel="http://biomodels.net/model-qualifiers/">
            <rdf:Description rdf:about="#meta_M_cpd19019_c0">
              <bqbiol:is>
                <rdf:Bag>
                  <rdf:li rdf:resource="https://identifiers.org/seed.compound/cpd19019"/>
                  <rdf:li rdf:resource="https://identifiers.org/kegg.compound/C02291"/>
                  <rdf:li rdf:resource="https://identifiers.org/biocyc/META:L-CYSTATHIONINE"/>
                  <rdf:li rdf:resource="https://identifiers.org/inchi/InChI=1S/C7H14N2O4S/c8-4(6(10)11)1-2-14-3-5(9)7(12)13/h4-5H,1-3,8-9H2,(H,10,11)(H,12,13)/t4-,5-/m0/s1"/>
                  <rdf:li rdf:resource="https://identifiers.org/inchikey/ILRYLPWNYFXEMH-WHFBIAKZSA-N"/>
                  <rdf:li rdf:resource="https://identifiers.org/bigg.metabolite/cysth__L"/>
                  <rdf:li rdf:resource="https://identifiers.org/bigg.metabolite/cyst__L"/>
                  <rdf:li rdf:resource="https://identifiers.org/metanetx.chemical/MNXM319"/>
                </rdf:Bag>
              </bqbiol:is>
            </rdf:Description>
          </rdf:RDF>
        </annotation>
      </species>
      <species metaid="meta_M_cpd00129_e0" sboTerm="SBO:0000247" id="M_cpd00129_e0" name="L-Proline_e0" compartment="e0" hasOnlySubstanceUnits="false" boundaryCondition="false" constant="false" fbc:charge="1" fbc:chemicalFormula="C5H9NO2">
        <annotation>
          <rdf:RDF xmlns:rdf="http://www.w3.org/1999/02/22-rdf-syntax-ns#" xmlns:dcterms="http://purl.org/dc/terms/" xmlns:vCard="http://www.w3.org/2001/vcard-rdf/3.0#" xmlns:vCard4="http://www.w3.org/2006/vcard/ns#" xmlns:bqbiol="http://biomodels.net/biology-qualifiers/" xmlns:bqmodel="http://biomodels.net/model-qualifiers/">
            <rdf:Description rdf:about="#meta_M_cpd00129_e0">
              <bqbiol:is>
                <rdf:Bag>
                  <rdf:li rdf:resource="https://identifiers.org/seed.compound/cpd00129"/>
                  <rdf:li rdf:resource="https://identifiers.org/bigg.metabolite/pro__L"/>
                  <rdf:li rdf:resource="https://identifiers.org/hmdb/HMDB00162"/>
                  <rdf:li rdf:resource="https://identifiers.org/kegg.compound/C00148"/>
                  <rdf:li rdf:resource="https://identifiers.org/biocyc/META:PRO"/>
                  <rdf:li rdf:resource="https://identifiers.org/inchi/InChI=1S/C5H9NO2/c7-5(8)4-2-1-3-6-4/h4,6H,1-3H2,(H,7,8)/t4-/m0/s1"/>
                  <rdf:li rdf:resource="https://identifiers.org/inchikey/ONIBWKKTOPOVIA-BYPYZUCNSA-N"/>
                  <rdf:li rdf:resource="https://identifiers.org/metanetx.chemical/MNXM114"/>
                </rdf:Bag>
              </bqbiol:is>
            </rdf:Description>
          </rdf:RDF>
        </annotation>
      </species>
      <species metaid="meta_M_cpd02851_c0" sboTerm="SBO:0000247" id="M_cpd02851_c0" name="AICAR_c0" compartment="c0" hasOnlySubstanceUnits="false" boundaryCondition="false" constant="false" fbc:charge="1" fbc:chemicalFormula="C9H13N4O8P">
        <annotation>
          <rdf:RDF xmlns:rdf="http://www.w3.org/1999/02/22-rdf-syntax-ns#" xmlns:dcterms="http://purl.org/dc/terms/" xmlns:vCard="http://www.w3.org/2001/vcard-rdf/3.0#" xmlns:vCard4="http://www.w3.org/2006/vcard/ns#" xmlns:bqbiol="http://biomodels.net/biology-qualifiers/" xmlns:bqmodel="http://biomodels.net/model-qualifiers/">
            <rdf:Description rdf:about="#meta_M_cpd02851_c0">
              <bqbiol:is>
                <rdf:Bag>
                  <rdf:li rdf:resource="https://identifiers.org/seed.compound/cpd02851"/>
                  <rdf:li rdf:resource="https://identifiers.org/bigg.metabolite/aicar"/>
                  <rdf:li rdf:resource="https://identifiers.org/chebi/573"/>
                  <rdf:li rdf:resource="https://identifiers.org/kegg.compound/C04677"/>
                  <rdf:li rdf:resource="https://identifiers.org/biocyc/META:AICAR"/>
                  <rdf:li rdf:resource="https://identifiers.org/inchi/InChI=1S/C9H15N4O8P/c10-7-4(8(11)16)12-2-13(7)9-6(15)5(14)3(21-9)1-20-22(17,18)19/h2-3,5-6,9,14-15H,1,10H2,(H2,11,16)(H2,17,18,19)/p-2/t3-,5-,6-,9-/m1/s1"/>
                  <rdf:li rdf:resource="https://identifiers.org/inchikey/NOTGFIUVDGNKRI-UUOKFMHZSA-L"/>
                  <rdf:li rdf:resource="https://identifiers.org/metanetx.chemical/MNXM365"/>
                </rdf:Bag>
              </bqbiol:is>
            </rdf:Description>
          </rdf:RDF>
        </annotation>
      </species>
      <species metaid="meta_M_cpd00322_e0" sboTerm="SBO:0000247" id="M_cpd00322_e0" name="L-Isoleucine_e0" compartment="e0" hasOnlySubstanceUnits="false" boundaryCondition="false" constant="false" fbc:charge="1" fbc:chemicalFormula="C6H13NO2">
        <annotation>
          <rdf:RDF xmlns:rdf="http://www.w3.org/1999/02/22-rdf-syntax-ns#" xmlns:dcterms="http://purl.org/dc/terms/" xmlns:vCard="http://www.w3.org/2001/vcard-rdf/3.0#" xmlns:vCard4="http://www.w3.org/2006/vcard/ns#" xmlns:bqbiol="http://biomodels.net/biology-qualifiers/" xmlns:bqmodel="http://biomodels.net/model-qualifiers/">
            <rdf:Description rdf:about="#meta_M_cpd00322_e0">
              <bqbiol:is>
                <rdf:Bag>
                  <rdf:li rdf:resource="https://identifiers.org/seed.compound/cpd00322"/>
                  <rdf:li rdf:resource="https://identifiers.org/bigg.metabolite/ile__L"/>
                  <rdf:li rdf:resource="https://identifiers.org/hmdb/HMDB00172"/>
                  <rdf:li rdf:resource="https://identifiers.org/kegg.compound/C00407"/>
                  <rdf:li rdf:resource="https://identifiers.org/biocyc/META:ILE"/>
                  <rdf:li rdf:resource="https://identifiers.org/inchi/InChI=1S/C6H13NO2/c1-3-4(2)5(7)6(8)9/h4-5H,3,7H2,1-2H3,(H,8,9)/t4-,5-/m0/s1"/>
                  <rdf:li rdf:resource="https://identifiers.org/inchikey/AGPKZVBTJJNPAG-WHFBIAKZSA-N"/>
                  <rdf:li rdf:resource="https://identifiers.org/metanetx.chemical/MNXM231"/>
                </rdf:Bag>
              </bqbiol:is>
            </rdf:Description>
          </rdf:RDF>
        </annotation>
      </species>
      <species metaid="meta_M_cpd15423_c0" sboTerm="SBO:0000247" id="M_cpd15423_c0" name="CDP-1,2-ditetradecanoylglycerol_c0" compartment="c0" hasOnlySubstanceUnits="false" boundaryCondition="false" constant="false" fbc:charge="1" fbc:chemicalFormula="C40H71N3O15P2">
        <annotation>
          <rdf:RDF xmlns:rdf="http://www.w3.org/1999/02/22-rdf-syntax-ns#" xmlns:dcterms="http://purl.org/dc/terms/" xmlns:vCard="http://www.w3.org/2001/vcard-rdf/3.0#" xmlns:vCard4="http://www.w3.org/2006/vcard/ns#" xmlns:bqbiol="http://biomodels.net/biology-qualifiers/" xmlns:bqmodel="http://biomodels.net/model-qualifiers/">
            <rdf:Description rdf:about="#meta_M_cpd15423_c0">
              <bqbiol:is>
                <rdf:Bag>
                  <rdf:li rdf:resource="https://identifiers.org/seed.compound/cpd15423"/>
                  <rdf:li rdf:resource="https://identifiers.org/bigg.metabolite/cdpdtdecg"/>
                  <rdf:li rdf:resource="https://identifiers.org/metanetx.chemical/MNXM4512"/>
                </rdf:Bag>
              </bqbiol:is>
            </rdf:Description>
          </rdf:RDF>
        </annotation>
      </species>
      <species metaid="meta_M_cpd15343_c0" sboTerm="SBO:0000247" id="M_cpd15343_c0" name="2-Acyl-sn-glycero-3-phosphoglycerol dodecanoyl_c0" compartment="c0" hasOnlySubstanceUnits="false" boundaryCondition="false" constant="false" fbc:charge="1" fbc:chemicalFormula="C18H36O9P">
        <annotation>
          <rdf:RDF xmlns:rdf="http://www.w3.org/1999/02/22-rdf-syntax-ns#" xmlns:dcterms="http://purl.org/dc/terms/" xmlns:vCard="http://www.w3.org/2001/vcard-rdf/3.0#" xmlns:vCard4="http://www.w3.org/2006/vcard/ns#" xmlns:bqbiol="http://biomodels.net/biology-qualifiers/" xmlns:bqmodel="http://biomodels.net/model-qualifiers/">
            <rdf:Description rdf:about="#meta_M_cpd15343_c0">
              <bqbiol:is>
                <rdf:Bag>
                  <rdf:li rdf:resource="https://identifiers.org/seed.compound/cpd15343"/>
                  <rdf:li rdf:resource="https://identifiers.org/bigg.metabolite/2agpg120"/>
                  <rdf:li rdf:resource="https://identifiers.org/metanetx.chemical/MNXM146498"/>
                </rdf:Bag>
              </bqbiol:is>
            </rdf:Description>
          </rdf:RDF>
        </annotation>
      </species>
      <species metaid="meta_M_cpd00557_c0" sboTerm="SBO:0000247" id="M_cpd00557_c0" name="Siroheme_c0" compartment="c0" hasOnlySubstanceUnits="false" boundaryCondition="false" constant="false" fbc:charge="1" fbc:chemicalFormula="C42H36FeN4O16">
        <annotation>
          <rdf:RDF xmlns:rdf="http://www.w3.org/1999/02/22-rdf-syntax-ns#" xmlns:dcterms="http://purl.org/dc/terms/" xmlns:vCard="http://www.w3.org/2001/vcard-rdf/3.0#" xmlns:vCard4="http://www.w3.org/2006/vcard/ns#" xmlns:bqbiol="http://biomodels.net/biology-qualifiers/" xmlns:bqmodel="http://biomodels.net/model-qualifiers/">
            <rdf:Description rdf:about="#meta_M_cpd00557_c0">
              <bqbiol:is>
                <rdf:Bag>
                  <rdf:li rdf:resource="https://identifiers.org/seed.compound/cpd00557"/>
                  <rdf:li rdf:resource="https://identifiers.org/bigg.metabolite/sheme"/>
                  <rdf:li rdf:resource="https://identifiers.org/kegg.compound/C00748"/>
                  <rdf:li rdf:resource="https://identifiers.org/biocyc/META:SIROHEME"/>
                  <rdf:li rdf:resource="https://identifiers.org/inchi/InChI=1S/C42H46N4O16.Fe/c1-41(17-39(59)60)23(5-9-35(51)52)29-14-27-21(11-37(55)56)19(3-7-33(47)48)25(43-27)13-26-20(4-8-34(49)50)22(12-38(57)58)28(44-26)15-31-42(2,18-40(61)62)24(6-10-36(53)54)30(46-31)16-32(41)45-29;/h13-16,23-24H,3-12,17-18H2,1-2H3,(H10,43,44,45,46,47,48,49,50,51,52,53,54,55,56,57,58,59,60,61,62);/q;+2/p-10/t23-,24-,41+,42+;/m1./s1"/>
                  <rdf:li rdf:resource="https://identifiers.org/inchikey/DLKSSIHHLYNIKN-QIISWYHFSA-D"/>
                  <rdf:li rdf:resource="https://identifiers.org/metanetx.chemical/MNXM82173"/>
                </rdf:Bag>
              </bqbiol:is>
            </rdf:Description>
          </rdf:RDF>
        </annotation>
      </species>
      <species metaid="meta_M_cpd15469_c0" sboTerm="SBO:0000247" id="M_cpd15469_c0" name="galactosyl-glucosyl-inner core oligosaccharide lipid A_c0" compartment="c0" hasOnlySubstanceUnits="false" boundaryCondition="false" constant="false" fbc:charge="1" fbc:chemicalFormula="C157H271N2O84P4">
        <annotation>
          <rdf:RDF xmlns:rdf="http://www.w3.org/1999/02/22-rdf-syntax-ns#" xmlns:dcterms="http://purl.org/dc/terms/" xmlns:vCard="http://www.w3.org/2001/vcard-rdf/3.0#" xmlns:vCard4="http://www.w3.org/2006/vcard/ns#" xmlns:bqbiol="http://biomodels.net/biology-qualifiers/" xmlns:bqmodel="http://biomodels.net/model-qualifiers/">
            <rdf:Description rdf:about="#meta_M_cpd15469_c0">
              <bqbiol:is>
                <rdf:Bag>
                  <rdf:li rdf:resource="https://identifiers.org/seed.compound/cpd15469"/>
                  <rdf:li rdf:resource="https://identifiers.org/bigg.metabolite/gagicolipa"/>
                  <rdf:li rdf:resource="https://identifiers.org/biocyc/META:CPD0-2258"/>
                  <rdf:li rdf:resource="https://identifiers.org/inchi/InChI=1S/C157H282N2O84P4/c1-8-14-20-26-32-38-39-45-51-57-63-69-108(178)221-91(67-61-55-49-43-36-30-24-18-12-5)73-110(180)227-139-112(159-106(176)72-90(66-60-54-48-42-35-29-23-17-11-4)220-107(177)68-62-56-50-44-37-31-25-19-13-6)144(216-85-103-117(185)138(226-109(179)71-89(167)65-59-53-47-41-34-28-22-16-10-3)111(145(223-103)243-247(212,213)214)158-105(175)70-88(166)64-58-52-46-40-33-27-21-15-9-2)225-104(137(139)240-244(203,204)205)86-218-155(152(197)198)76-100(236-157(154(201)202)75-99(116(184)130(237-157)94(170)78-161)235-156(153(199)200)74-92(168)131(134(239-156)96(172)80-163)229-148-125(193)118(186)113(181)87(7)219-148)136(135(238-155)97(173)81-164)232-150-127(195)140(142(241-245(206,207)208)132(230-150)95(171)79-162)234-151-128(196)141(233-149-126(194)120(188)115(183)102(224-149)84-217-146-123(191)119(187)114(182)101(82-165)222-146)143(242-246(209,210)211)133(231-151)98(174)83-215-147-124(192)121(189)122(190)129(228-147)93(169)77-160/h87-104,111-151,160-174,181-196H,8-86H2,1-7H3,(H,158,175)(H,159,176)(H,197,198)(H,199,200)(H,201,202)(H2,203,204,205)(H2,206,207,208)(H2,209,210,211)(H2,212,213,214)/p-11/t87-,88+,89+,90+,91+,92+,93-,94+,95+,96+,97+,98+,99+,100+,101+,102+,103+,104+,111+,112+,113-,114-,115+,116+,117+,118+,119-,120-,121-,122-,123+,124-,125+,126+,127-,128-,129+,130+,131+,132+,133+,134+,135+,136+,137+,138+,139+,140+,141+,142+,143+,144+,145+,146+,147-,148-,149-,150+,151-,155+,156+,157+/m0/s1"/>
                  <rdf:li rdf:resource="https://identifiers.org/inchikey/KHKIHAMHCBLKAG-JYIDRQHKSA-C"/>
                  <rdf:li rdf:resource="https://identifiers.org/metanetx.chemical/MNXM54163"/>
                </rdf:Bag>
              </bqbiol:is>
            </rdf:Description>
          </rdf:RDF>
        </annotation>
      </species>
      <species metaid="meta_M_cpd11542_c0" sboTerm="SBO:0000247" id="M_cpd11542_c0" name="15-methyl-3-hydroxy-hexa-decanoyl-ACP_c0" compartment="c0" hasOnlySubstanceUnits="false" boundaryCondition="false" constant="false" fbc:charge="1" fbc:chemicalFormula="C28H53N2O9PRS">
        <annotation>
          <rdf:RDF xmlns:rdf="http://www.w3.org/1999/02/22-rdf-syntax-ns#" xmlns:dcterms="http://purl.org/dc/terms/" xmlns:vCard="http://www.w3.org/2001/vcard-rdf/3.0#" xmlns:vCard4="http://www.w3.org/2006/vcard/ns#" xmlns:bqbiol="http://biomodels.net/biology-qualifiers/" xmlns:bqmodel="http://biomodels.net/model-qualifiers/">
            <rdf:Description rdf:about="#meta_M_cpd11542_c0">
              <bqbiol:is>
                <rdf:Bag>
                  <rdf:li rdf:resource="https://identifiers.org/seed.compound/cpd11542"/>
                  <rdf:li rdf:resource="https://identifiers.org/metanetx.chemical/MNXM9706"/>
                </rdf:Bag>
              </bqbiol:is>
            </rdf:Description>
          </rdf:RDF>
        </annotation>
      </species>
      <species metaid="meta_M_cpd00035_e0" sboTerm="SBO:0000247" id="M_cpd00035_e0" name="L-Alanine_e0" compartment="e0" hasOnlySubstanceUnits="false" boundaryCondition="false" constant="false" fbc:charge="1" fbc:chemicalFormula="C3H7NO2">
        <annotation>
          <rdf:RDF xmlns:rdf="http://www.w3.org/1999/02/22-rdf-syntax-ns#" xmlns:dcterms="http://purl.org/dc/terms/" xmlns:vCard="http://www.w3.org/2001/vcard-rdf/3.0#" xmlns:vCard4="http://www.w3.org/2006/vcard/ns#" xmlns:bqbiol="http://biomodels.net/biology-qualifiers/" xmlns:bqmodel="http://biomodels.net/model-qualifiers/">
            <rdf:Description rdf:about="#meta_M_cpd00035_e0">
              <bqbiol:is>
                <rdf:Bag>
                  <rdf:li rdf:resource="https://identifiers.org/seed.compound/cpd00035"/>
                  <rdf:li rdf:resource="https://identifiers.org/bigg.metabolite/ala__L"/>
                  <rdf:li rdf:resource="https://identifiers.org/hmdb/HMDB00161"/>
                  <rdf:li rdf:resource="https://identifiers.org/kegg.compound/C00041"/>
                  <rdf:li rdf:resource="https://identifiers.org/biocyc/META:L-ALPHA-ALANINE"/>
                  <rdf:li rdf:resource="https://identifiers.org/inchi/InChI=1S/C3H7NO2/c1-2(4)3(5)6/h2H,4H2,1H3,(H,5,6)/t2-/m0/s1"/>
                  <rdf:li rdf:resource="https://identifiers.org/inchikey/QNAYBMKLOCPYGJ-REOHCLBHSA-N"/>
                  <rdf:li rdf:resource="https://identifiers.org/metanetx.chemical/MNXM32"/>
                </rdf:Bag>
              </bqbiol:is>
            </rdf:Description>
          </rdf:RDF>
        </annotation>
      </species>
      <species metaid="meta_M_cpd00001_c0" sboTerm="SBO:0000247" id="M_cpd00001_c0" name="H2O_c0" compartment="c0" hasOnlySubstanceUnits="false" boundaryCondition="false" constant="false" fbc:charge="1" fbc:chemicalFormula="H2O">
        <annotation>
          <rdf:RDF xmlns:rdf="http://www.w3.org/1999/02/22-rdf-syntax-ns#" xmlns:dcterms="http://purl.org/dc/terms/" xmlns:vCard="http://www.w3.org/2001/vcard-rdf/3.0#" xmlns:vCard4="http://www.w3.org/2006/vcard/ns#" xmlns:bqbiol="http://biomodels.net/biology-qualifiers/" xmlns:bqmodel="http://biomodels.net/model-qualifiers/">
            <rdf:Description rdf:about="#meta_M_cpd00001_c0">
              <bqbiol:is>
                <rdf:Bag>
                  <rdf:li rdf:resource="https://identifiers.org/seed.compound/cpd00001"/>
                  <rdf:li rdf:resource="https://identifiers.org/bigg.metabolite/oh1"/>
                  <rdf:li rdf:resource="https://identifiers.org/bigg.metabolite/h2o"/>
                  <rdf:li rdf:resource="https://identifiers.org/chebi/5585"/>
                  <rdf:li rdf:resource="https://identifiers.org/kegg.compound/C01328"/>
                  <rdf:li rdf:resource="https://identifiers.org/kegg.compound/C00001"/>
                  <rdf:li rdf:resource="https://identifiers.org/biocyc/META:OH"/>
                  <rdf:li rdf:resource="https://identifiers.org/biocyc/META:OXONIUM"/>
                  <rdf:li rdf:resource="https://identifiers.org/biocyc/META:WATER"/>
                  <rdf:li rdf:resource="https://identifiers.org/inchi/InChI=1S/H2O/h1H2"/>
                  <rdf:li rdf:resource="https://identifiers.org/inchikey/XLYOFNOQVPJJNP-UHFFFAOYSA-N"/>
                  <rdf:li rdf:resource="https://identifiers.org/metanetx.chemical/MNXM2"/>
                </rdf:Bag>
              </bqbiol:is>
            </rdf:Description>
          </rdf:RDF>
        </annotation>
      </species>
      <species metaid="meta_M_cpd15417_c0" sboTerm="SBO:0000247" id="M_cpd15417_c0" name="CDP-1,2-didodecanoylglycerol_c0" compartment="c0" hasOnlySubstanceUnits="false" boundaryCondition="false" constant="false" fbc:charge="1" fbc:chemicalFormula="C36H63N3O15P2">
        <annotation>
          <rdf:RDF xmlns:rdf="http://www.w3.org/1999/02/22-rdf-syntax-ns#" xmlns:dcterms="http://purl.org/dc/terms/" xmlns:vCard="http://www.w3.org/2001/vcard-rdf/3.0#" xmlns:vCard4="http://www.w3.org/2006/vcard/ns#" xmlns:bqbiol="http://biomodels.net/biology-qualifiers/" xmlns:bqmodel="http://biomodels.net/model-qualifiers/">
            <rdf:Description rdf:about="#meta_M_cpd15417_c0">
              <bqbiol:is>
                <rdf:Bag>
                  <rdf:li rdf:resource="https://identifiers.org/seed.compound/cpd15417"/>
                  <rdf:li rdf:resource="https://identifiers.org/bigg.metabolite/cdpdddecg"/>
                  <rdf:li rdf:resource="https://identifiers.org/metanetx.chemical/MNXM4507"/>
                </rdf:Bag>
              </bqbiol:is>
            </rdf:Description>
          </rdf:RDF>
        </annotation>
      </species>
      <species metaid="meta_M_cpd01046_c0" sboTerm="SBO:0000247" id="M_cpd01046_c0" name="Allysine_c0" compartment="c0" hasOnlySubstanceUnits="false" boundaryCondition="false" constant="false" fbc:charge="1" fbc:chemicalFormula="C6H11NO3">
        <annotation>
          <rdf:RDF xmlns:rdf="http://www.w3.org/1999/02/22-rdf-syntax-ns#" xmlns:dcterms="http://purl.org/dc/terms/" xmlns:vCard="http://www.w3.org/2001/vcard-rdf/3.0#" xmlns:vCard4="http://www.w3.org/2006/vcard/ns#" xmlns:bqbiol="http://biomodels.net/biology-qualifiers/" xmlns:bqmodel="http://biomodels.net/model-qualifiers/">
            <rdf:Description rdf:about="#meta_M_cpd01046_c0">
              <bqbiol:is>
                <rdf:Bag>
                  <rdf:li rdf:resource="https://identifiers.org/seed.compound/cpd01046"/>
                  <rdf:li rdf:resource="https://identifiers.org/bigg.metabolite/L2aadp6sa"/>
                  <rdf:li rdf:resource="https://identifiers.org/kegg.compound/C04076"/>
                  <rdf:li rdf:resource="https://identifiers.org/biocyc/META:ALLYSINE"/>
                  <rdf:li rdf:resource="https://identifiers.org/inchi/InChI=1S/C6H11NO3/c7-5(6(9)10)3-1-2-4-8/h4-5H,1-3,7H2,(H,9,10)/t5-/m0/s1"/>
                  <rdf:li rdf:resource="https://identifiers.org/inchikey/GFXYTQPNNXGICT-YFKPBYRVSA-N"/>
                  <rdf:li rdf:resource="https://identifiers.org/metanetx.chemical/MNXM219"/>
                  <rdf:li rdf:resource="https://identifiers.org/metanetx.chemical/MNXM89905"/>
                </rdf:Bag>
              </bqbiol:is>
            </rdf:Description>
          </rdf:RDF>
        </annotation>
      </species>
      <species metaid="meta_M_cpd02498_c0" sboTerm="SBO:0000247" id="M_cpd02498_c0" name="2,3-Dihydroxy-isovalerate_c0" compartment="c0" hasOnlySubstanceUnits="false" boundaryCondition="false" constant="false" fbc:charge="1" fbc:chemicalFormula="C5H9O4">
        <annotation>
          <rdf:RDF xmlns:rdf="http://www.w3.org/1999/02/22-rdf-syntax-ns#" xmlns:dcterms="http://purl.org/dc/terms/" xmlns:vCard="http://www.w3.org/2001/vcard-rdf/3.0#" xmlns:vCard4="http://www.w3.org/2006/vcard/ns#" xmlns:bqbiol="http://biomodels.net/biology-qualifiers/" xmlns:bqmodel="http://biomodels.net/model-qualifiers/">
            <rdf:Description rdf:about="#meta_M_cpd02498_c0">
              <bqbiol:is>
                <rdf:Bag>
                  <rdf:li rdf:resource="https://identifiers.org/seed.compound/cpd02498"/>
                  <rdf:li rdf:resource="https://identifiers.org/bigg.metabolite/23dhmb"/>
                  <rdf:li rdf:resource="https://identifiers.org/kegg.compound/C04039"/>
                  <rdf:li rdf:resource="https://identifiers.org/biocyc/META:DIOH-ISOVALERATE"/>
                  <rdf:li rdf:resource="https://identifiers.org/inchi/InChI=1S/C5H10O4/c1-5(2,9)3(6)4(7)8/h3,6,9H,1-2H3,(H,7,8)/p-1"/>
                  <rdf:li rdf:resource="https://identifiers.org/inchikey/JTEYKUFKXGDTEU-UHFFFAOYSA-M"/>
                  <rdf:li rdf:resource="https://identifiers.org/metanetx.chemical/MNXM734"/>
                </rdf:Bag>
              </bqbiol:is>
            </rdf:Description>
          </rdf:RDF>
        </annotation>
      </species>
      <species metaid="meta_M_cpd02211_c0" sboTerm="SBO:0000247" id="M_cpd02211_c0" name="L-2-Amino-acetoacetate_c0" compartment="c0" hasOnlySubstanceUnits="false" boundaryCondition="false" constant="false" fbc:charge="1" fbc:chemicalFormula="C4H7NO3">
        <annotation>
          <rdf:RDF xmlns:rdf="http://www.w3.org/1999/02/22-rdf-syntax-ns#" xmlns:dcterms="http://purl.org/dc/terms/" xmlns:vCard="http://www.w3.org/2001/vcard-rdf/3.0#" xmlns:vCard4="http://www.w3.org/2006/vcard/ns#" xmlns:bqbiol="http://biomodels.net/biology-qualifiers/" xmlns:bqmodel="http://biomodels.net/model-qualifiers/">
            <rdf:Description rdf:about="#meta_M_cpd02211_c0">
              <bqbiol:is>
                <rdf:Bag>
                  <rdf:li rdf:resource="https://identifiers.org/seed.compound/cpd02211"/>
                  <rdf:li rdf:resource="https://identifiers.org/bigg.metabolite/2aobut"/>
                  <rdf:li rdf:resource="https://identifiers.org/hmdb/HMDB06454"/>
                  <rdf:li rdf:resource="https://identifiers.org/kegg.compound/C03508"/>
                  <rdf:li rdf:resource="https://identifiers.org/biocyc/META:AMINO-OXOBUT"/>
                  <rdf:li rdf:resource="https://identifiers.org/inchi/InChI=1S/C4H7NO3/c1-2(6)3(5)4(7)8/h3H,5H2,1H3,(H,7,8)/t3-/m0/s1"/>
                  <rdf:li rdf:resource="https://identifiers.org/inchikey/SAUCHDKDCUROAO-VKHMYHEASA-N"/>
                  <rdf:li rdf:resource="https://identifiers.org/metanetx.chemical/MNXM114087"/>
                </rdf:Bag>
              </bqbiol:is>
            </rdf:Description>
          </rdf:RDF>
        </annotation>
      </species>
      <species metaid="meta_M_cpd00242_c0" sboTerm="SBO:0000247" id="M_cpd00242_c0" name="H2CO3_c0" compartment="c0" hasOnlySubstanceUnits="false" boundaryCondition="false" constant="false" fbc:charge="1" fbc:chemicalFormula="CHO3">
        <annotation>
          <rdf:RDF xmlns:rdf="http://www.w3.org/1999/02/22-rdf-syntax-ns#" xmlns:dcterms="http://purl.org/dc/terms/" xmlns:vCard="http://www.w3.org/2001/vcard-rdf/3.0#" xmlns:vCard4="http://www.w3.org/2006/vcard/ns#" xmlns:bqbiol="http://biomodels.net/biology-qualifiers/" xmlns:bqmodel="http://biomodels.net/model-qualifiers/">
            <rdf:Description rdf:about="#meta_M_cpd00242_c0">
              <bqbiol:is>
                <rdf:Bag>
                  <rdf:li rdf:resource="https://identifiers.org/seed.compound/cpd00242"/>
                  <rdf:li rdf:resource="https://identifiers.org/bigg.metabolite/h2co3"/>
                  <rdf:li rdf:resource="https://identifiers.org/bigg.metabolite/hco3"/>
                  <rdf:li rdf:resource="https://identifiers.org/chebi/3401"/>
                  <rdf:li rdf:resource="https://identifiers.org/hmdb/HMDB03538"/>
                  <rdf:li rdf:resource="https://identifiers.org/kegg.compound/C00288"/>
                  <rdf:li rdf:resource="https://identifiers.org/kegg.compound/C01353"/>
                  <rdf:li rdf:resource="https://identifiers.org/biocyc/META:CO3"/>
                  <rdf:li rdf:resource="https://identifiers.org/biocyc/META:HCO3"/>
                  <rdf:li rdf:resource="https://identifiers.org/biocyc/META:H2CO3"/>
                  <rdf:li rdf:resource="https://identifiers.org/inchi/InChI=1S/CH2O3/c2-1(3)4/h(H2,2,3,4)/p-1"/>
                  <rdf:li rdf:resource="https://identifiers.org/inchikey/BVKZGUZCCUSVTD-UHFFFAOYSA-M"/>
                  <rdf:li rdf:resource="https://identifiers.org/metanetx.chemical/MNXM60"/>
                  <rdf:li rdf:resource="https://identifiers.org/metanetx.chemical/MNXM96530"/>
                </rdf:Bag>
              </bqbiol:is>
            </rdf:Description>
          </rdf:RDF>
        </annotation>
      </species>
      <species metaid="meta_M_cpd00207_c0" sboTerm="SBO:0000247" id="M_cpd00207_c0" name="Guanine_c0" compartment="c0" hasOnlySubstanceUnits="false" boundaryCondition="false" constant="false" fbc:charge="1" fbc:chemicalFormula="C5H5N5O">
        <annotation>
          <rdf:RDF xmlns:rdf="http://www.w3.org/1999/02/22-rdf-syntax-ns#" xmlns:dcterms="http://purl.org/dc/terms/" xmlns:vCard="http://www.w3.org/2001/vcard-rdf/3.0#" xmlns:vCard4="http://www.w3.org/2006/vcard/ns#" xmlns:bqbiol="http://biomodels.net/biology-qualifiers/" xmlns:bqmodel="http://biomodels.net/model-qualifiers/">
            <rdf:Description rdf:about="#meta_M_cpd00207_c0">
              <bqbiol:is>
                <rdf:Bag>
                  <rdf:li rdf:resource="https://identifiers.org/seed.compound/cpd00207"/>
                  <rdf:li rdf:resource="https://identifiers.org/bigg.metabolite/gua"/>
                  <rdf:li rdf:resource="https://identifiers.org/hmdb/HMDB00132"/>
                  <rdf:li rdf:resource="https://identifiers.org/kegg.compound/C00242"/>
                  <rdf:li rdf:resource="https://identifiers.org/biocyc/META:GUANINE"/>
                  <rdf:li rdf:resource="https://identifiers.org/inchi/InChI=1S/C5H5N5O/c6-5-9-3-2(4(11)10-5)7-1-8-3/h1H,(H4,6,7,8,9,10,11)"/>
                  <rdf:li rdf:resource="https://identifiers.org/inchikey/UYTPUPDQBNUYGX-UHFFFAOYSA-N"/>
                  <rdf:li rdf:resource="https://identifiers.org/metanetx.chemical/MNXM259"/>
                </rdf:Bag>
              </bqbiol:is>
            </rdf:Description>
          </rdf:RDF>
        </annotation>
      </species>
      <species metaid="meta_M_cpd00162_c0" sboTerm="SBO:0000247" id="M_cpd00162_c0" name="Aminoethanol_c0" compartment="c0" hasOnlySubstanceUnits="false" boundaryCondition="false" constant="false" fbc:charge="1" fbc:chemicalFormula="C2H8NO">
        <annotation>
          <rdf:RDF xmlns:rdf="http://www.w3.org/1999/02/22-rdf-syntax-ns#" xmlns:dcterms="http://purl.org/dc/terms/" xmlns:vCard="http://www.w3.org/2001/vcard-rdf/3.0#" xmlns:vCard4="http://www.w3.org/2006/vcard/ns#" xmlns:bqbiol="http://biomodels.net/biology-qualifiers/" xmlns:bqmodel="http://biomodels.net/model-qualifiers/">
            <rdf:Description rdf:about="#meta_M_cpd00162_c0">
              <bqbiol:is>
                <rdf:Bag>
                  <rdf:li rdf:resource="https://identifiers.org/seed.compound/cpd00162"/>
                  <rdf:li rdf:resource="https://identifiers.org/bigg.metabolite/etha"/>
                  <rdf:li rdf:resource="https://identifiers.org/kegg.compound/C00189"/>
                  <rdf:li rdf:resource="https://identifiers.org/biocyc/META:ETHANOL-AMINE"/>
                  <rdf:li rdf:resource="https://identifiers.org/inchi/InChI=1S/C2H7NO/c3-1-2-4/h4H,1-3H2/p+1"/>
                  <rdf:li rdf:resource="https://identifiers.org/inchikey/HZAXFHJVJLSVMW-UHFFFAOYSA-O"/>
                  <rdf:li rdf:resource="https://identifiers.org/metanetx.chemical/MNXM218"/>
                </rdf:Bag>
              </bqbiol:is>
            </rdf:Description>
          </rdf:RDF>
        </annotation>
      </species>
      <species metaid="meta_M_cpd00076_c0" sboTerm="SBO:0000247" id="M_cpd00076_c0" name="Sucrose_c0" compartment="c0" hasOnlySubstanceUnits="false" boundaryCondition="false" constant="false" fbc:charge="1" fbc:chemicalFormula="C12H22O11">
        <annotation>
          <rdf:RDF xmlns:rdf="http://www.w3.org/1999/02/22-rdf-syntax-ns#" xmlns:dcterms="http://purl.org/dc/terms/" xmlns:vCard="http://www.w3.org/2001/vcard-rdf/3.0#" xmlns:vCard4="http://www.w3.org/2006/vcard/ns#" xmlns:bqbiol="http://biomodels.net/biology-qualifiers/" xmlns:bqmodel="http://biomodels.net/model-qualifiers/">
            <rdf:Description rdf:about="#meta_M_cpd00076_c0">
              <bqbiol:is>
                <rdf:Bag>
                  <rdf:li rdf:resource="https://identifiers.org/seed.compound/cpd00076"/>
                  <rdf:li rdf:resource="https://identifiers.org/bigg.metabolite/sucr"/>
                  <rdf:li rdf:resource="https://identifiers.org/hmdb/HMDB00258"/>
                  <rdf:li rdf:resource="https://identifiers.org/kegg.compound/G00370"/>
                  <rdf:li rdf:resource="https://identifiers.org/kegg.compound/C00089"/>
                  <rdf:li rdf:resource="https://identifiers.org/biocyc/META:SUCROSE"/>
                  <rdf:li rdf:resource="https://identifiers.org/inchi/InChI=1S/C12H22O11/c13-1-4-6(16)8(18)9(19)11(21-4)23-12(3-15)10(20)7(17)5(2-14)22-12/h4-11,13-20H,1-3H2/t4-,5-,6-,7-,8+,9-,10+,11-,12+/m1/s1"/>
                  <rdf:li rdf:resource="https://identifiers.org/inchikey/CZMRCDWAGMRECN-UGDNZRGBSA-N"/>
                  <rdf:li rdf:resource="https://identifiers.org/metanetx.chemical/MNXM167"/>
                </rdf:Bag>
              </bqbiol:is>
            </rdf:Description>
          </rdf:RDF>
        </annotation>
      </species>
      <species metaid="meta_M_cpd11588_c0" sboTerm="SBO:0000247" id="M_cpd11588_c0" name="gly-pro-L_c0" compartment="c0" hasOnlySubstanceUnits="false" boundaryCondition="false" constant="false" fbc:charge="1" fbc:chemicalFormula="C7H12N2O3">
        <annotation>
          <rdf:RDF xmlns:rdf="http://www.w3.org/1999/02/22-rdf-syntax-ns#" xmlns:dcterms="http://purl.org/dc/terms/" xmlns:vCard="http://www.w3.org/2001/vcard-rdf/3.0#" xmlns:vCard4="http://www.w3.org/2006/vcard/ns#" xmlns:bqbiol="http://biomodels.net/biology-qualifiers/" xmlns:bqmodel="http://biomodels.net/model-qualifiers/">
            <rdf:Description rdf:about="#meta_M_cpd11588_c0">
              <bqbiol:is>
                <rdf:Bag>
                  <rdf:li rdf:resource="https://identifiers.org/seed.compound/cpd11588"/>
                  <rdf:li rdf:resource="https://identifiers.org/metanetx.chemical/MNXM8670"/>
                </rdf:Bag>
              </bqbiol:is>
            </rdf:Description>
          </rdf:RDF>
        </annotation>
      </species>
      <species metaid="meta_M_cpd15308_c0" sboTerm="SBO:0000247" id="M_cpd15308_c0" name="1,2-Diacyl-sn-glycerol ditetradec-7-enoyl_c0" compartment="c0" hasOnlySubstanceUnits="false" boundaryCondition="false" constant="false" fbc:charge="1" fbc:chemicalFormula="C31H56O5">
        <annotation>
          <rdf:RDF xmlns:rdf="http://www.w3.org/1999/02/22-rdf-syntax-ns#" xmlns:dcterms="http://purl.org/dc/terms/" xmlns:vCard="http://www.w3.org/2001/vcard-rdf/3.0#" xmlns:vCard4="http://www.w3.org/2006/vcard/ns#" xmlns:bqbiol="http://biomodels.net/biology-qualifiers/" xmlns:bqmodel="http://biomodels.net/model-qualifiers/">
            <rdf:Description rdf:about="#meta_M_cpd15308_c0">
              <bqbiol:is>
                <rdf:Bag>
                  <rdf:li rdf:resource="https://identifiers.org/seed.compound/cpd15308"/>
                  <rdf:li rdf:resource="https://identifiers.org/bigg.metabolite/12dgr141"/>
                  <rdf:li rdf:resource="https://identifiers.org/metanetx.chemical/MNXM147350"/>
                </rdf:Bag>
              </bqbiol:is>
            </rdf:Description>
          </rdf:RDF>
        </annotation>
      </species>
      <species metaid="meta_M_cpd02693_c0" sboTerm="SBO:0000247" id="M_cpd02693_c0" name="3-Isopropylmalate_c0" compartment="c0" hasOnlySubstanceUnits="false" boundaryCondition="false" constant="false" fbc:charge="1" fbc:chemicalFormula="C7H10O5">
        <annotation>
          <rdf:RDF xmlns:rdf="http://www.w3.org/1999/02/22-rdf-syntax-ns#" xmlns:dcterms="http://purl.org/dc/terms/" xmlns:vCard="http://www.w3.org/2001/vcard-rdf/3.0#" xmlns:vCard4="http://www.w3.org/2006/vcard/ns#" xmlns:bqbiol="http://biomodels.net/biology-qualifiers/" xmlns:bqmodel="http://biomodels.net/model-qualifiers/">
            <rdf:Description rdf:about="#meta_M_cpd02693_c0">
              <bqbiol:is>
                <rdf:Bag>
                  <rdf:li rdf:resource="https://identifiers.org/seed.compound/cpd02693"/>
                  <rdf:li rdf:resource="https://identifiers.org/bigg.metabolite/3c2hmp"/>
                  <rdf:li rdf:resource="https://identifiers.org/chebi/43468"/>
                  <rdf:li rdf:resource="https://identifiers.org/hmdb/HMDB12156"/>
                  <rdf:li rdf:resource="https://identifiers.org/kegg.compound/C04411"/>
                  <rdf:li rdf:resource="https://identifiers.org/biocyc/META:2-D-THREO-HYDROXY-3-CARBOXY-ISOCAPROATE"/>
                  <rdf:li rdf:resource="https://identifiers.org/inchi/InChI=1S/C7H12O5/c1-3(2)4(6(9)10)5(8)7(11)12/h3-5,8H,1-2H3,(H,9,10)(H,11,12)/p-2/t4-,5+/m0/s1"/>
                  <rdf:li rdf:resource="https://identifiers.org/inchikey/RNQHMTFBUSSBJQ-CRCLSJGQSA-L"/>
                  <rdf:li rdf:resource="https://identifiers.org/metanetx.chemical/MNXM891"/>
                  <rdf:li rdf:resource="https://identifiers.org/metanetx.chemical/MNXM6092"/>
                </rdf:Bag>
              </bqbiol:is>
            </rdf:Description>
          </rdf:RDF>
        </annotation>
      </species>
      <species metaid="meta_M_cpd03520_c0" sboTerm="SBO:0000247" id="M_cpd03520_c0" name="Molybdopterin_c0" compartment="c0" hasOnlySubstanceUnits="false" boundaryCondition="false" constant="false" fbc:charge="1" fbc:chemicalFormula="C10H12N5O6PS2">
        <annotation>
          <rdf:RDF xmlns:rdf="http://www.w3.org/1999/02/22-rdf-syntax-ns#" xmlns:dcterms="http://purl.org/dc/terms/" xmlns:vCard="http://www.w3.org/2001/vcard-rdf/3.0#" xmlns:vCard4="http://www.w3.org/2006/vcard/ns#" xmlns:bqbiol="http://biomodels.net/biology-qualifiers/" xmlns:bqmodel="http://biomodels.net/model-qualifiers/">
            <rdf:Description rdf:about="#meta_M_cpd03520_c0">
              <bqbiol:is>
                <rdf:Bag>
                  <rdf:li rdf:resource="https://identifiers.org/seed.compound/cpd03520"/>
                  <rdf:li rdf:resource="https://identifiers.org/bigg.metabolite/mpt"/>
                  <rdf:li rdf:resource="https://identifiers.org/hmdb/HMDB02206"/>
                  <rdf:li rdf:resource="https://identifiers.org/kegg.compound/C05924"/>
                  <rdf:li rdf:resource="https://identifiers.org/biocyc/META:CPD-4"/>
                  <rdf:li rdf:resource="https://identifiers.org/inchi/InChI=1S/C10H14N5O6PS2/c11-10-14-7-4(8(16)15-10)12-3-6(24)5(23)2(21-9(3)13-7)1-20-22(17,18)19/h2-3,9,12,23-24H,1H2,(H2,17,18,19)(H4,11,13,14,15,16)/p-3/t2-,3+,9-/m1/s1"/>
                  <rdf:li rdf:resource="https://identifiers.org/inchikey/HPEUEJRPDGMIMY-IFQPEPLCSA-K"/>
                  <rdf:li rdf:resource="https://identifiers.org/metanetx.chemical/MNXM1193"/>
                </rdf:Bag>
              </bqbiol:is>
            </rdf:Description>
          </rdf:RDF>
        </annotation>
      </species>
      <species metaid="meta_M_cpd00139_c0" sboTerm="SBO:0000247" id="M_cpd00139_c0" name="Glycolate_c0" compartment="c0" hasOnlySubstanceUnits="false" boundaryCondition="false" constant="false" fbc:charge="1" fbc:chemicalFormula="C2H3O3">
        <annotation>
          <rdf:RDF xmlns:rdf="http://www.w3.org/1999/02/22-rdf-syntax-ns#" xmlns:dcterms="http://purl.org/dc/terms/" xmlns:vCard="http://www.w3.org/2001/vcard-rdf/3.0#" xmlns:vCard4="http://www.w3.org/2006/vcard/ns#" xmlns:bqbiol="http://biomodels.net/biology-qualifiers/" xmlns:bqmodel="http://biomodels.net/model-qualifiers/">
            <rdf:Description rdf:about="#meta_M_cpd00139_c0">
              <bqbiol:is>
                <rdf:Bag>
                  <rdf:li rdf:resource="https://identifiers.org/seed.compound/cpd00139"/>
                  <rdf:li rdf:resource="https://identifiers.org/bigg.metabolite/glyclt"/>
                  <rdf:li rdf:resource="https://identifiers.org/chebi/29805"/>
                  <rdf:li rdf:resource="https://identifiers.org/hmdb/HMDB00115"/>
                  <rdf:li rdf:resource="https://identifiers.org/kegg.compound/C00160"/>
                  <rdf:li rdf:resource="https://identifiers.org/biocyc/META:GLYCOLLATE"/>
                  <rdf:li rdf:resource="https://identifiers.org/inchi/InChI=1S/C2H4O3/c3-1-2(4)5/h3H,1H2,(H,4,5)/p-1"/>
                  <rdf:li rdf:resource="https://identifiers.org/inchikey/AEMRFAOFKBGASW-UHFFFAOYSA-M"/>
                  <rdf:li rdf:resource="https://identifiers.org/metanetx.chemical/MNXM222"/>
                </rdf:Bag>
              </bqbiol:is>
            </rdf:Description>
          </rdf:RDF>
        </annotation>
      </species>
      <species metaid="meta_M_cpd00408_c0" sboTerm="SBO:0000247" id="M_cpd00408_c0" name="Pantoate_c0" compartment="c0" hasOnlySubstanceUnits="false" boundaryCondition="false" constant="false" fbc:charge="1" fbc:chemicalFormula="C6H11O4">
        <annotation>
          <rdf:RDF xmlns:rdf="http://www.w3.org/1999/02/22-rdf-syntax-ns#" xmlns:dcterms="http://purl.org/dc/terms/" xmlns:vCard="http://www.w3.org/2001/vcard-rdf/3.0#" xmlns:vCard4="http://www.w3.org/2006/vcard/ns#" xmlns:bqbiol="http://biomodels.net/biology-qualifiers/" xmlns:bqmodel="http://biomodels.net/model-qualifiers/">
            <rdf:Description rdf:about="#meta_M_cpd00408_c0">
              <bqbiol:is>
                <rdf:Bag>
                  <rdf:li rdf:resource="https://identifiers.org/seed.compound/cpd00408"/>
                  <rdf:li rdf:resource="https://identifiers.org/bigg.metabolite/pant__R"/>
                  <rdf:li rdf:resource="https://identifiers.org/kegg.compound/C00522"/>
                  <rdf:li rdf:resource="https://identifiers.org/biocyc/META:L-PANTOATE"/>
                  <rdf:li rdf:resource="https://identifiers.org/inchi/InChI=1S/C6H12O4/c1-6(2,3-7)4(8)5(9)10/h4,7-8H,3H2,1-2H3,(H,9,10)/p-1/t4-/m0/s1"/>
                  <rdf:li rdf:resource="https://identifiers.org/inchikey/OTOIIPJYVQJATP-BYPYZUCNSA-M"/>
                  <rdf:li rdf:resource="https://identifiers.org/metanetx.chemical/MNXM722831"/>
                  <rdf:li rdf:resource="https://identifiers.org/metanetx.chemical/MNXM593"/>
                </rdf:Bag>
              </bqbiol:is>
            </rdf:Description>
          </rdf:RDF>
        </annotation>
      </species>
      <species metaid="meta_M_cpd00047_c0" sboTerm="SBO:0000247" id="M_cpd00047_c0" name="Formate_c0" compartment="c0" hasOnlySubstanceUnits="false" boundaryCondition="false" constant="false" fbc:charge="1" fbc:chemicalFormula="CHO2">
        <annotation>
          <rdf:RDF xmlns:rdf="http://www.w3.org/1999/02/22-rdf-syntax-ns#" xmlns:dcterms="http://purl.org/dc/terms/" xmlns:vCard="http://www.w3.org/2001/vcard-rdf/3.0#" xmlns:vCard4="http://www.w3.org/2006/vcard/ns#" xmlns:bqbiol="http://biomodels.net/biology-qualifiers/" xmlns:bqmodel="http://biomodels.net/model-qualifiers/">
            <rdf:Description rdf:about="#meta_M_cpd00047_c0">
              <bqbiol:is>
                <rdf:Bag>
                  <rdf:li rdf:resource="https://identifiers.org/seed.compound/cpd00047"/>
                  <rdf:li rdf:resource="https://identifiers.org/bigg.metabolite/for"/>
                  <rdf:li rdf:resource="https://identifiers.org/hmdb/HMDB00142"/>
                  <rdf:li rdf:resource="https://identifiers.org/kegg.compound/C00058"/>
                  <rdf:li rdf:resource="https://identifiers.org/biocyc/META:FORMATE"/>
                  <rdf:li rdf:resource="https://identifiers.org/inchi/InChI=1S/CH2O2/c2-1-3/h1H,(H,2,3)/p-1"/>
                  <rdf:li rdf:resource="https://identifiers.org/inchikey/BDAGIHXWWSANSR-UHFFFAOYSA-M"/>
                  <rdf:li rdf:resource="https://identifiers.org/metanetx.chemical/MNXM39"/>
                </rdf:Bag>
              </bqbiol:is>
            </rdf:Description>
          </rdf:RDF>
        </annotation>
      </species>
      <species metaid="meta_M_cpd00477_c0" sboTerm="SBO:0000247" id="M_cpd00477_c0" name="N-Acetyl-L-glutamate_c0" compartment="c0" hasOnlySubstanceUnits="false" boundaryCondition="false" constant="false" fbc:charge="1" fbc:chemicalFormula="C7H9NO5">
        <annotation>
          <rdf:RDF xmlns:rdf="http://www.w3.org/1999/02/22-rdf-syntax-ns#" xmlns:dcterms="http://purl.org/dc/terms/" xmlns:vCard="http://www.w3.org/2001/vcard-rdf/3.0#" xmlns:vCard4="http://www.w3.org/2006/vcard/ns#" xmlns:bqbiol="http://biomodels.net/biology-qualifiers/" xmlns:bqmodel="http://biomodels.net/model-qualifiers/">
            <rdf:Description rdf:about="#meta_M_cpd00477_c0">
              <bqbiol:is>
                <rdf:Bag>
                  <rdf:li rdf:resource="https://identifiers.org/seed.compound/cpd00477"/>
                  <rdf:li rdf:resource="https://identifiers.org/bigg.metabolite/acglu"/>
                  <rdf:li rdf:resource="https://identifiers.org/hmdb/HMDB01138"/>
                  <rdf:li rdf:resource="https://identifiers.org/kegg.compound/C00624"/>
                  <rdf:li rdf:resource="https://identifiers.org/biocyc/META:ACETYL-GLU"/>
                  <rdf:li rdf:resource="https://identifiers.org/inchi/InChI=1S/C7H11NO5/c1-4(9)8-5(7(12)13)2-3-6(10)11/h5H,2-3H2,1H3,(H,8,9)(H,10,11)(H,12,13)/p-2/t5-/m0/s1"/>
                  <rdf:li rdf:resource="https://identifiers.org/inchikey/RFMMMVDNIPUKGG-YFKPBYRVSA-L"/>
                  <rdf:li rdf:resource="https://identifiers.org/metanetx.chemical/MNXM730"/>
                </rdf:Bag>
              </bqbiol:is>
            </rdf:Description>
          </rdf:RDF>
        </annotation>
      </species>
      <species metaid="meta_M_cpd11554_c0" sboTerm="SBO:0000247" id="M_cpd11554_c0" name="8-methyl-3-oxo-nonanoyl-ACP_c0" compartment="c0" hasOnlySubstanceUnits="false" boundaryCondition="false" constant="false" fbc:charge="1" fbc:chemicalFormula="C21H37N2O9PRS">
        <annotation>
          <rdf:RDF xmlns:rdf="http://www.w3.org/1999/02/22-rdf-syntax-ns#" xmlns:dcterms="http://purl.org/dc/terms/" xmlns:vCard="http://www.w3.org/2001/vcard-rdf/3.0#" xmlns:vCard4="http://www.w3.org/2006/vcard/ns#" xmlns:bqbiol="http://biomodels.net/biology-qualifiers/" xmlns:bqmodel="http://biomodels.net/model-qualifiers/">
            <rdf:Description rdf:about="#meta_M_cpd11554_c0">
              <bqbiol:is>
                <rdf:Bag>
                  <rdf:li rdf:resource="https://identifiers.org/seed.compound/cpd11554"/>
                  <rdf:li rdf:resource="https://identifiers.org/metanetx.chemical/MNXM10449"/>
                </rdf:Bag>
              </bqbiol:is>
            </rdf:Description>
          </rdf:RDF>
        </annotation>
      </species>
      <species metaid="meta_M_cpd15681_c0" sboTerm="SBO:0000247" id="M_cpd15681_c0" name="1,2-dianteisopentadecanoyl-sn-glycerol 3-phosphate_c0" compartment="c0" hasOnlySubstanceUnits="false" boundaryCondition="false" constant="false" fbc:charge="1" fbc:chemicalFormula="C33H64O8P">
        <annotation>
          <rdf:RDF xmlns:rdf="http://www.w3.org/1999/02/22-rdf-syntax-ns#" xmlns:dcterms="http://purl.org/dc/terms/" xmlns:vCard="http://www.w3.org/2001/vcard-rdf/3.0#" xmlns:vCard4="http://www.w3.org/2006/vcard/ns#" xmlns:bqbiol="http://biomodels.net/biology-qualifiers/" xmlns:bqmodel="http://biomodels.net/model-qualifiers/">
            <rdf:Description rdf:about="#meta_M_cpd15681_c0">
              <bqbiol:is>
                <rdf:Bag>
                  <rdf:li rdf:resource="https://identifiers.org/seed.compound/cpd15681"/>
                  <rdf:li rdf:resource="https://identifiers.org/metanetx.chemical/MNXM6574"/>
                </rdf:Bag>
              </bqbiol:is>
            </rdf:Description>
          </rdf:RDF>
        </annotation>
      </species>
      <species metaid="meta_M_cpd00196_c0" sboTerm="SBO:0000247" id="M_cpd00196_c0" name="Acetylphosphate_c0" compartment="c0" hasOnlySubstanceUnits="false" boundaryCondition="false" constant="false" fbc:charge="1" fbc:chemicalFormula="C2H3O5P">
        <annotation>
          <rdf:RDF xmlns:rdf="http://www.w3.org/1999/02/22-rdf-syntax-ns#" xmlns:dcterms="http://purl.org/dc/terms/" xmlns:vCard="http://www.w3.org/2001/vcard-rdf/3.0#" xmlns:vCard4="http://www.w3.org/2006/vcard/ns#" xmlns:bqbiol="http://biomodels.net/biology-qualifiers/" xmlns:bqmodel="http://biomodels.net/model-qualifiers/">
            <rdf:Description rdf:about="#meta_M_cpd00196_c0">
              <bqbiol:is>
                <rdf:Bag>
                  <rdf:li rdf:resource="https://identifiers.org/seed.compound/cpd00196"/>
                  <rdf:li rdf:resource="https://identifiers.org/bigg.metabolite/actp"/>
                  <rdf:li rdf:resource="https://identifiers.org/hmdb/HMDB01494"/>
                  <rdf:li rdf:resource="https://identifiers.org/kegg.compound/C00227"/>
                  <rdf:li rdf:resource="https://identifiers.org/biocyc/META:ACETYL-P"/>
                  <rdf:li rdf:resource="https://identifiers.org/inchi/InChI=1S/C2H5O5P/c1-2(3)7-8(4,5)6/h1H3,(H2,4,5,6)/p-2"/>
                  <rdf:li rdf:resource="https://identifiers.org/inchikey/LIPOUNRJVLNBCD-UHFFFAOYSA-L"/>
                  <rdf:li rdf:resource="https://identifiers.org/metanetx.chemical/MNXM280"/>
                </rdf:Bag>
              </bqbiol:is>
            </rdf:Description>
          </rdf:RDF>
        </annotation>
      </species>
      <species metaid="meta_M_cpd22027_c0" sboTerm="SBO:0000247" id="M_cpd22027_c0" name="3-Ketoglutaryl-ACP-methyl-ester_c0" compartment="c0" hasOnlySubstanceUnits="false" boundaryCondition="false" constant="false" fbc:charge="1" fbc:chemicalFormula="C20H32N3O12PR2S">
        <annotation>
          <rdf:RDF xmlns:rdf="http://www.w3.org/1999/02/22-rdf-syntax-ns#" xmlns:dcterms="http://purl.org/dc/terms/" xmlns:vCard="http://www.w3.org/2001/vcard-rdf/3.0#" xmlns:vCard4="http://www.w3.org/2006/vcard/ns#" xmlns:bqbiol="http://biomodels.net/biology-qualifiers/" xmlns:bqmodel="http://biomodels.net/model-qualifiers/">
            <rdf:Description rdf:about="#meta_M_cpd22027_c0">
              <bqbiol:is>
                <rdf:Bag>
                  <rdf:li rdf:resource="https://identifiers.org/seed.compound/cpd22027"/>
                  <rdf:li rdf:resource="https://identifiers.org/biocyc/META:3-Ketoglutaryl-ACP-methyl-ester"/>
                  <rdf:li rdf:resource="https://identifiers.org/metanetx.chemical/MNXM10051"/>
                </rdf:Bag>
              </bqbiol:is>
            </rdf:Description>
          </rdf:RDF>
        </annotation>
      </species>
      <species metaid="meta_M_cpd01630_c0" sboTerm="SBO:0000247" id="M_cpd01630_c0" name="cis,cis-Muconate_c0" compartment="c0" hasOnlySubstanceUnits="false" boundaryCondition="false" constant="false" fbc:charge="1" fbc:chemicalFormula="C6H4O4">
        <annotation>
          <rdf:RDF xmlns:rdf="http://www.w3.org/1999/02/22-rdf-syntax-ns#" xmlns:dcterms="http://purl.org/dc/terms/" xmlns:vCard="http://www.w3.org/2001/vcard-rdf/3.0#" xmlns:vCard4="http://www.w3.org/2006/vcard/ns#" xmlns:bqbiol="http://biomodels.net/biology-qualifiers/" xmlns:bqmodel="http://biomodels.net/model-qualifiers/">
            <rdf:Description rdf:about="#meta_M_cpd01630_c0">
              <bqbiol:is>
                <rdf:Bag>
                  <rdf:li rdf:resource="https://identifiers.org/seed.compound/cpd01630"/>
                  <rdf:li rdf:resource="https://identifiers.org/bigg.metabolite/ccmuac"/>
                  <rdf:li rdf:resource="https://identifiers.org/chebi/32379"/>
                  <rdf:li rdf:resource="https://identifiers.org/hmdb/HMDB06331"/>
                  <rdf:li rdf:resource="https://identifiers.org/kegg.compound/C02480"/>
                  <rdf:li rdf:resource="https://identifiers.org/biocyc/META:CIS-CIS-MUCONATE"/>
                  <rdf:li rdf:resource="https://identifiers.org/inchi/InChI=1S/C6H6O4/c7-5(8)3-1-2-4-6(9)10/h1-4H,(H,7,8)(H,9,10)/p-2/b3-1-,4-2-"/>
                  <rdf:li rdf:resource="https://identifiers.org/inchikey/TXXHDPDFNKHHGW-CCAGOZQPSA-L"/>
                  <rdf:li rdf:resource="https://identifiers.org/metanetx.chemical/MNXM1144"/>
                </rdf:Bag>
              </bqbiol:is>
            </rdf:Description>
          </rdf:RDF>
        </annotation>
      </species>
      <species metaid="meta_M_cpd00035_c0" sboTerm="SBO:0000247" id="M_cpd00035_c0" name="L-Alanine_c0" compartment="c0" hasOnlySubstanceUnits="false" boundaryCondition="false" constant="false" fbc:charge="1" fbc:chemicalFormula="C3H7NO2">
        <annotation>
          <rdf:RDF xmlns:rdf="http://www.w3.org/1999/02/22-rdf-syntax-ns#" xmlns:dcterms="http://purl.org/dc/terms/" xmlns:vCard="http://www.w3.org/2001/vcard-rdf/3.0#" xmlns:vCard4="http://www.w3.org/2006/vcard/ns#" xmlns:bqbiol="http://biomodels.net/biology-qualifiers/" xmlns:bqmodel="http://biomodels.net/model-qualifiers/">
            <rdf:Description rdf:about="#meta_M_cpd00035_c0">
              <bqbiol:is>
                <rdf:Bag>
                  <rdf:li rdf:resource="https://identifiers.org/seed.compound/cpd00035"/>
                  <rdf:li rdf:resource="https://identifiers.org/bigg.metabolite/ala__L"/>
                  <rdf:li rdf:resource="https://identifiers.org/hmdb/HMDB00161"/>
                  <rdf:li rdf:resource="https://identifiers.org/kegg.compound/C00041"/>
                  <rdf:li rdf:resource="https://identifiers.org/biocyc/META:L-ALPHA-ALANINE"/>
                  <rdf:li rdf:resource="https://identifiers.org/inchi/InChI=1S/C3H7NO2/c1-2(4)3(5)6/h2H,4H2,1H3,(H,5,6)/t2-/m0/s1"/>
                  <rdf:li rdf:resource="https://identifiers.org/inchikey/QNAYBMKLOCPYGJ-REOHCLBHSA-N"/>
                  <rdf:li rdf:resource="https://identifiers.org/metanetx.chemical/MNXM32"/>
                </rdf:Bag>
              </bqbiol:is>
            </rdf:Description>
          </rdf:RDF>
        </annotation>
      </species>
      <species metaid="meta_M_cpd02566_c0" sboTerm="SBO:0000247" id="M_cpd02566_c0" name="2,3-Dihydroxy-2,3-dihydrobenzoate_c0" compartment="c0" hasOnlySubstanceUnits="false" boundaryCondition="false" constant="false" fbc:charge="1" fbc:chemicalFormula="C7H7O4">
        <annotation>
          <rdf:RDF xmlns:rdf="http://www.w3.org/1999/02/22-rdf-syntax-ns#" xmlns:dcterms="http://purl.org/dc/terms/" xmlns:vCard="http://www.w3.org/2001/vcard-rdf/3.0#" xmlns:vCard4="http://www.w3.org/2006/vcard/ns#" xmlns:bqbiol="http://biomodels.net/biology-qualifiers/" xmlns:bqmodel="http://biomodels.net/model-qualifiers/">
            <rdf:Description rdf:about="#meta_M_cpd02566_c0">
              <bqbiol:is>
                <rdf:Bag>
                  <rdf:li rdf:resource="https://identifiers.org/seed.compound/cpd02566"/>
                  <rdf:li rdf:resource="https://identifiers.org/bigg.metabolite/23ddhb"/>
                  <rdf:li rdf:resource="https://identifiers.org/kegg.compound/C04171"/>
                  <rdf:li rdf:resource="https://identifiers.org/biocyc/META:DIHYDRO-DIOH-BENZOATE"/>
                  <rdf:li rdf:resource="https://identifiers.org/inchi/InChI=1S/C7H8O4/c8-5-3-1-2-4(6(5)9)7(10)11/h1-3,5-6,8-9H,(H,10,11)/p-1/t5-,6-/m0/s1"/>
                  <rdf:li rdf:resource="https://identifiers.org/inchikey/INCSWYKICIYAHB-WDSKDSINSA-M"/>
                  <rdf:li rdf:resource="https://identifiers.org/metanetx.chemical/MNXM114261"/>
                </rdf:Bag>
              </bqbiol:is>
            </rdf:Description>
          </rdf:RDF>
        </annotation>
      </species>
      <species metaid="meta_M_cpd11474_c0" sboTerm="SBO:0000247" id="M_cpd11474_c0" name="Decanoyl-ACP_c0" compartment="c0" hasOnlySubstanceUnits="false" boundaryCondition="false" constant="false" fbc:charge="1" fbc:chemicalFormula="C21H40N2O8PRS">
        <annotation>
          <rdf:RDF xmlns:rdf="http://www.w3.org/1999/02/22-rdf-syntax-ns#" xmlns:dcterms="http://purl.org/dc/terms/" xmlns:vCard="http://www.w3.org/2001/vcard-rdf/3.0#" xmlns:vCard4="http://www.w3.org/2006/vcard/ns#" xmlns:bqbiol="http://biomodels.net/biology-qualifiers/" xmlns:bqmodel="http://biomodels.net/model-qualifiers/">
            <rdf:Description rdf:about="#meta_M_cpd11474_c0">
              <bqbiol:is>
                <rdf:Bag>
                  <rdf:li rdf:resource="https://identifiers.org/seed.compound/cpd11474"/>
                  <rdf:li rdf:resource="https://identifiers.org/bigg.metabolite/dcaACP"/>
                  <rdf:li rdf:resource="https://identifiers.org/kegg.compound/C05755"/>
                  <rdf:li rdf:resource="https://identifiers.org/biocyc/META:Decanoyl-ACPs"/>
                  <rdf:li rdf:resource="https://identifiers.org/biocyc/META:Decanoyl-HmqF-Proteins"/>
                  <rdf:li rdf:resource="https://identifiers.org/metanetx.chemical/MNXM1473"/>
                  <rdf:li rdf:resource="https://identifiers.org/metanetx.chemical/MNXM97432"/>
                </rdf:Bag>
              </bqbiol:is>
            </rdf:Description>
          </rdf:RDF>
        </annotation>
      </species>
      <species metaid="meta_M_cpd00115_c0" sboTerm="SBO:0000247" id="M_cpd00115_c0" name="dATP_c0" compartment="c0" hasOnlySubstanceUnits="false" boundaryCondition="false" constant="false" fbc:charge="1" fbc:chemicalFormula="C10H13N5O12P3">
        <annotation>
          <rdf:RDF xmlns:rdf="http://www.w3.org/1999/02/22-rdf-syntax-ns#" xmlns:dcterms="http://purl.org/dc/terms/" xmlns:vCard="http://www.w3.org/2001/vcard-rdf/3.0#" xmlns:vCard4="http://www.w3.org/2006/vcard/ns#" xmlns:bqbiol="http://biomodels.net/biology-qualifiers/" xmlns:bqmodel="http://biomodels.net/model-qualifiers/">
            <rdf:Description rdf:about="#meta_M_cpd00115_c0">
              <bqbiol:is>
                <rdf:Bag>
                  <rdf:li rdf:resource="https://identifiers.org/seed.compound/cpd00115"/>
                  <rdf:li rdf:resource="https://identifiers.org/bigg.metabolite/datp"/>
                  <rdf:li rdf:resource="https://identifiers.org/hmdb/HMDB01532"/>
                  <rdf:li rdf:resource="https://identifiers.org/kegg.compound/C00131"/>
                  <rdf:li rdf:resource="https://identifiers.org/biocyc/META:DATP"/>
                  <rdf:li rdf:resource="https://identifiers.org/inchi/InChI=1S/C10H16N5O12P3/c11-9-8-10(13-3-12-9)15(4-14-8)7-1-5(16)6(25-7)2-24-29(20,21)27-30(22,23)26-28(17,18)19/h3-7,16H,1-2H2,(H,20,21)(H,22,23)(H2,11,12,13)(H2,17,18,19)/p-3/t5-,6+,7+/m0/s1"/>
                  <rdf:li rdf:resource="https://identifiers.org/inchikey/SUYVUBYJARFZHO-RRKCRQDMSA-K"/>
                  <rdf:li rdf:resource="https://identifiers.org/metanetx.chemical/MNXM286"/>
                </rdf:Bag>
              </bqbiol:is>
            </rdf:Description>
          </rdf:RDF>
        </annotation>
      </species>
      <species metaid="meta_M_cpd18072_c0" sboTerm="SBO:0000247" id="M_cpd18072_c0" name="Cytochrome-C-ox_c0" compartment="c0" hasOnlySubstanceUnits="false" boundaryCondition="false" constant="false" fbc:charge="1" fbc:chemicalFormula="FeR">
        <annotation>
          <rdf:RDF xmlns:rdf="http://www.w3.org/1999/02/22-rdf-syntax-ns#" xmlns:dcterms="http://purl.org/dc/terms/" xmlns:vCard="http://www.w3.org/2001/vcard-rdf/3.0#" xmlns:vCard4="http://www.w3.org/2006/vcard/ns#" xmlns:bqbiol="http://biomodels.net/biology-qualifiers/" xmlns:bqmodel="http://biomodels.net/model-qualifiers/">
            <rdf:Description rdf:about="#meta_M_cpd18072_c0">
              <bqbiol:is>
                <rdf:Bag>
                  <rdf:li rdf:resource="https://identifiers.org/seed.compound/cpd18072"/>
                </rdf:Bag>
              </bqbiol:is>
            </rdf:Description>
          </rdf:RDF>
        </annotation>
      </species>
      <species metaid="meta_M_cpd01567_c0" sboTerm="SBO:0000247" id="M_cpd01567_c0" name="(R)-Allantoin_c0" compartment="c0" hasOnlySubstanceUnits="false" boundaryCondition="false" constant="false" fbc:charge="1" fbc:chemicalFormula="C4H5N4O3">
        <annotation>
          <rdf:RDF xmlns:rdf="http://www.w3.org/1999/02/22-rdf-syntax-ns#" xmlns:dcterms="http://purl.org/dc/terms/" xmlns:vCard="http://www.w3.org/2001/vcard-rdf/3.0#" xmlns:vCard4="http://www.w3.org/2006/vcard/ns#" xmlns:bqbiol="http://biomodels.net/biology-qualifiers/" xmlns:bqmodel="http://biomodels.net/model-qualifiers/">
            <rdf:Description rdf:about="#meta_M_cpd01567_c0">
              <bqbiol:is>
                <rdf:Bag>
                  <rdf:li rdf:resource="https://identifiers.org/seed.compound/cpd01567"/>
                  <rdf:li rdf:resource="https://identifiers.org/chebi/298"/>
                  <rdf:li rdf:resource="https://identifiers.org/kegg.compound/C02348"/>
                  <rdf:li rdf:resource="https://identifiers.org/biocyc/META:R--ALLANTOIN"/>
                  <rdf:li rdf:resource="https://identifiers.org/inchi/InChI=1S/C4H6N4O3/c5-3(10)6-1-2(9)8-4(11)7-1/h1H,(H3,5,6,10)(H2,7,8,9,11)/t1-/m1/s1"/>
                  <rdf:li rdf:resource="https://identifiers.org/inchikey/POJWUDADGALRAB-PVQJCKRUSA-N"/>
                  <rdf:li rdf:resource="https://identifiers.org/metanetx.chemical/MNXM114184"/>
                </rdf:Bag>
              </bqbiol:is>
            </rdf:Description>
          </rdf:RDF>
        </annotation>
      </species>
      <species metaid="meta_M_cpd27144_c0" sboTerm="SBO:0000247" id="M_cpd27144_c0" name="Gcv-H_c0" compartment="c0" hasOnlySubstanceUnits="false" boundaryCondition="false" constant="false" fbc:charge="1" fbc:chemicalFormula="C6H14N2OR2">
        <annotation>
          <rdf:RDF xmlns:rdf="http://www.w3.org/1999/02/22-rdf-syntax-ns#" xmlns:dcterms="http://purl.org/dc/terms/" xmlns:vCard="http://www.w3.org/2001/vcard-rdf/3.0#" xmlns:vCard4="http://www.w3.org/2006/vcard/ns#" xmlns:bqbiol="http://biomodels.net/biology-qualifiers/" xmlns:bqmodel="http://biomodels.net/model-qualifiers/">
            <rdf:Description rdf:about="#meta_M_cpd27144_c0">
              <bqbiol:is>
                <rdf:Bag>
                  <rdf:li rdf:resource="https://identifiers.org/seed.compound/cpd27144"/>
                  <rdf:li rdf:resource="https://identifiers.org/biocyc/META:Gcv-H"/>
                  <rdf:li rdf:resource="https://identifiers.org/metanetx.chemical/MNXM97327"/>
                </rdf:Bag>
              </bqbiol:is>
            </rdf:Description>
          </rdf:RDF>
        </annotation>
      </species>
      <species metaid="meta_M_cpd21005_c0" sboTerm="SBO:0000247" id="M_cpd21005_c0" name="7,9,9&apos;-tricis-Neurosporene_c0" compartment="c0" hasOnlySubstanceUnits="false" boundaryCondition="false" constant="false" fbc:charge="1" fbc:chemicalFormula="C40H58">
        <annotation>
          <rdf:RDF xmlns:rdf="http://www.w3.org/1999/02/22-rdf-syntax-ns#" xmlns:dcterms="http://purl.org/dc/terms/" xmlns:vCard="http://www.w3.org/2001/vcard-rdf/3.0#" xmlns:vCard4="http://www.w3.org/2006/vcard/ns#" xmlns:bqbiol="http://biomodels.net/biology-qualifiers/" xmlns:bqmodel="http://biomodels.net/model-qualifiers/">
            <rdf:Description rdf:about="#meta_M_cpd21005_c0">
              <bqbiol:is>
                <rdf:Bag>
                  <rdf:li rdf:resource="https://identifiers.org/seed.compound/cpd21005"/>
                  <rdf:li rdf:resource="https://identifiers.org/kegg.compound/C19759"/>
                  <rdf:li rdf:resource="https://identifiers.org/biocyc/META:CPD-7524"/>
                  <rdf:li rdf:resource="https://identifiers.org/inchi/InChI=1S/C40H58/c1-33(2)19-13-23-37(7)27-17-31-39(9)29-15-25-35(5)21-11-12-22-36(6)26-16-30-40(10)32-18-28-38(8)24-14-20-34(3)4/h11-12,15-17,19-22,25-31H,13-14,18,23-24,32H2,1-10H3/b12-11+,25-15+,26-16+,31-17-,35-21+,36-22+,37-27+,38-28+,39-29-,40-30-"/>
                  <rdf:li rdf:resource="https://identifiers.org/inchikey/ATCICVFRSJQYDV-IFJQPPEWSA-N"/>
                  <rdf:li rdf:resource="https://identifiers.org/metanetx.chemical/MNXM6133"/>
                </rdf:Bag>
              </bqbiol:is>
            </rdf:Description>
          </rdf:RDF>
        </annotation>
      </species>
      <species metaid="meta_M_cpd00076_e0" sboTerm="SBO:0000247" id="M_cpd00076_e0" name="Sucrose_e0" compartment="e0" hasOnlySubstanceUnits="false" boundaryCondition="false" constant="false" fbc:charge="1" fbc:chemicalFormula="C12H22O11">
        <annotation>
          <rdf:RDF xmlns:rdf="http://www.w3.org/1999/02/22-rdf-syntax-ns#" xmlns:dcterms="http://purl.org/dc/terms/" xmlns:vCard="http://www.w3.org/2001/vcard-rdf/3.0#" xmlns:vCard4="http://www.w3.org/2006/vcard/ns#" xmlns:bqbiol="http://biomodels.net/biology-qualifiers/" xmlns:bqmodel="http://biomodels.net/model-qualifiers/">
            <rdf:Description rdf:about="#meta_M_cpd00076_e0">
              <bqbiol:is>
                <rdf:Bag>
                  <rdf:li rdf:resource="https://identifiers.org/seed.compound/cpd00076"/>
                  <rdf:li rdf:resource="https://identifiers.org/bigg.metabolite/sucr"/>
                  <rdf:li rdf:resource="https://identifiers.org/hmdb/HMDB00258"/>
                  <rdf:li rdf:resource="https://identifiers.org/kegg.compound/G00370"/>
                  <rdf:li rdf:resource="https://identifiers.org/kegg.compound/C00089"/>
                  <rdf:li rdf:resource="https://identifiers.org/biocyc/META:SUCROSE"/>
                  <rdf:li rdf:resource="https://identifiers.org/inchi/InChI=1S/C12H22O11/c13-1-4-6(16)8(18)9(19)11(21-4)23-12(3-15)10(20)7(17)5(2-14)22-12/h4-11,13-20H,1-3H2/t4-,5-,6-,7-,8+,9-,10+,11-,12+/m1/s1"/>
                  <rdf:li rdf:resource="https://identifiers.org/inchikey/CZMRCDWAGMRECN-UGDNZRGBSA-N"/>
                  <rdf:li rdf:resource="https://identifiers.org/metanetx.chemical/MNXM167"/>
                </rdf:Bag>
              </bqbiol:is>
            </rdf:Description>
          </rdf:RDF>
        </annotation>
      </species>
      <species metaid="meta_M_cpd00264_e0" sboTerm="SBO:0000247" id="M_cpd00264_e0" name="Spermidine_e0" compartment="e0" hasOnlySubstanceUnits="false" boundaryCondition="false" constant="false" fbc:charge="1" fbc:chemicalFormula="C7H22N3">
        <annotation>
          <rdf:RDF xmlns:rdf="http://www.w3.org/1999/02/22-rdf-syntax-ns#" xmlns:dcterms="http://purl.org/dc/terms/" xmlns:vCard="http://www.w3.org/2001/vcard-rdf/3.0#" xmlns:vCard4="http://www.w3.org/2006/vcard/ns#" xmlns:bqbiol="http://biomodels.net/biology-qualifiers/" xmlns:bqmodel="http://biomodels.net/model-qualifiers/">
            <rdf:Description rdf:about="#meta_M_cpd00264_e0">
              <bqbiol:is>
                <rdf:Bag>
                  <rdf:li rdf:resource="https://identifiers.org/seed.compound/cpd00264"/>
                  <rdf:li rdf:resource="https://identifiers.org/bigg.metabolite/spmd"/>
                  <rdf:li rdf:resource="https://identifiers.org/hmdb/HMDB01257"/>
                  <rdf:li rdf:resource="https://identifiers.org/kegg.compound/C00315"/>
                  <rdf:li rdf:resource="https://identifiers.org/biocyc/META:SPERMIDINE"/>
                  <rdf:li rdf:resource="https://identifiers.org/inchi/InChI=1S/C7H19N3/c8-4-1-2-6-10-7-3-5-9/h10H,1-9H2/p+3"/>
                  <rdf:li rdf:resource="https://identifiers.org/inchikey/ATHGHQPFGPMSJY-UHFFFAOYSA-Q"/>
                  <rdf:li rdf:resource="https://identifiers.org/metanetx.chemical/MNXM124"/>
                </rdf:Bag>
              </bqbiol:is>
            </rdf:Description>
          </rdf:RDF>
        </annotation>
      </species>
      <species metaid="meta_M_cpd02921_c0" sboTerm="SBO:0000247" id="M_cpd02921_c0" name="SAICAR_c0" compartment="c0" hasOnlySubstanceUnits="false" boundaryCondition="false" constant="false" fbc:charge="1" fbc:chemicalFormula="C13H16N4O12P">
        <annotation>
          <rdf:RDF xmlns:rdf="http://www.w3.org/1999/02/22-rdf-syntax-ns#" xmlns:dcterms="http://purl.org/dc/terms/" xmlns:vCard="http://www.w3.org/2001/vcard-rdf/3.0#" xmlns:vCard4="http://www.w3.org/2006/vcard/ns#" xmlns:bqbiol="http://biomodels.net/biology-qualifiers/" xmlns:bqmodel="http://biomodels.net/model-qualifiers/">
            <rdf:Description rdf:about="#meta_M_cpd02921_c0">
              <bqbiol:is>
                <rdf:Bag>
                  <rdf:li rdf:resource="https://identifiers.org/seed.compound/cpd02921"/>
                  <rdf:li rdf:resource="https://identifiers.org/bigg.metabolite/25aics"/>
                  <rdf:li rdf:resource="https://identifiers.org/chebi/18319"/>
                  <rdf:li rdf:resource="https://identifiers.org/hmdb/HMDB00797"/>
                  <rdf:li rdf:resource="https://identifiers.org/kegg.compound/C04823"/>
                  <rdf:li rdf:resource="https://identifiers.org/biocyc/META:P-RIBOSYL-4-SUCCCARB-AMINOIMIDAZOLE"/>
                  <rdf:li rdf:resource="https://identifiers.org/inchi/InChI=1S/C13H19N4O12P/c14-10-7(11(22)16-4(13(23)24)1-6(18)19)15-3-17(10)12-9(21)8(20)5(29-12)2-28-30(25,26)27/h3-5,8-9,12,20-21H,1-2,14H2,(H,16,22)(H,18,19)(H,23,24)(H2,25,26,27)/p-4/t4?,5-,8-,9-,12-/m1/s1"/>
                  <rdf:li rdf:resource="https://identifiers.org/inchikey/NAQGHJTUZRHGAC-LBGUGVGYSA-J"/>
                  <rdf:li rdf:resource="https://identifiers.org/metanetx.chemical/MNXM32478"/>
                  <rdf:li rdf:resource="https://identifiers.org/metanetx.chemical/MNXM723207"/>
                </rdf:Bag>
              </bqbiol:is>
            </rdf:Description>
          </rdf:RDF>
        </annotation>
      </species>
      <species metaid="meta_M_cpd01997_c0" sboTerm="SBO:0000247" id="M_cpd01997_c0" name="Dimethylbenzimidazole_c0" compartment="c0" hasOnlySubstanceUnits="false" boundaryCondition="false" constant="false" fbc:charge="1" fbc:chemicalFormula="C9H10N2">
        <annotation>
          <rdf:RDF xmlns:rdf="http://www.w3.org/1999/02/22-rdf-syntax-ns#" xmlns:dcterms="http://purl.org/dc/terms/" xmlns:vCard="http://www.w3.org/2001/vcard-rdf/3.0#" xmlns:vCard4="http://www.w3.org/2006/vcard/ns#" xmlns:bqbiol="http://biomodels.net/biology-qualifiers/" xmlns:bqmodel="http://biomodels.net/model-qualifiers/">
            <rdf:Description rdf:about="#meta_M_cpd01997_c0">
              <bqbiol:is>
                <rdf:Bag>
                  <rdf:li rdf:resource="https://identifiers.org/seed.compound/cpd01997"/>
                  <rdf:li rdf:resource="https://identifiers.org/bigg.metabolite/dmbzid"/>
                  <rdf:li rdf:resource="https://identifiers.org/chebi/4620"/>
                  <rdf:li rdf:resource="https://identifiers.org/hmdb/HMDB03701"/>
                  <rdf:li rdf:resource="https://identifiers.org/kegg.compound/C03114"/>
                  <rdf:li rdf:resource="https://identifiers.org/biocyc/META:DIMETHYLBENZIMIDAZOLE"/>
                  <rdf:li rdf:resource="https://identifiers.org/inchi/InChI=1S/C9H10N2/c1-6-3-8-9(4-7(6)2)11-5-10-8/h3-5H,1-2H3,(H,10,11)"/>
                  <rdf:li rdf:resource="https://identifiers.org/inchikey/LJUQGASMPRMWIW-UHFFFAOYSA-N"/>
                  <rdf:li rdf:resource="https://identifiers.org/metanetx.chemical/MNXM50981"/>
                  <rdf:li rdf:resource="https://identifiers.org/metanetx.chemical/MNXM1531"/>
                </rdf:Bag>
              </bqbiol:is>
            </rdf:Description>
          </rdf:RDF>
        </annotation>
      </species>
      <species metaid="meta_M_cpd00023_e0" sboTerm="SBO:0000247" id="M_cpd00023_e0" name="L-Glutamate_e0" compartment="e0" hasOnlySubstanceUnits="false" boundaryCondition="false" constant="false" fbc:charge="1" fbc:chemicalFormula="C5H8NO4">
        <annotation>
          <rdf:RDF xmlns:rdf="http://www.w3.org/1999/02/22-rdf-syntax-ns#" xmlns:dcterms="http://purl.org/dc/terms/" xmlns:vCard="http://www.w3.org/2001/vcard-rdf/3.0#" xmlns:vCard4="http://www.w3.org/2006/vcard/ns#" xmlns:bqbiol="http://biomodels.net/biology-qualifiers/" xmlns:bqmodel="http://biomodels.net/model-qualifiers/">
            <rdf:Description rdf:about="#meta_M_cpd00023_e0">
              <bqbiol:is>
                <rdf:Bag>
                  <rdf:li rdf:resource="https://identifiers.org/seed.compound/cpd00023"/>
                  <rdf:li rdf:resource="https://identifiers.org/bigg.metabolite/glu__L"/>
                  <rdf:li rdf:resource="https://identifiers.org/chebi/21301"/>
                  <rdf:li rdf:resource="https://identifiers.org/hmdb/HMDB00148"/>
                  <rdf:li rdf:resource="https://identifiers.org/kegg.compound/C00025"/>
                  <rdf:li rdf:resource="https://identifiers.org/biocyc/META:GLT"/>
                  <rdf:li rdf:resource="https://identifiers.org/inchi/InChI=1S/C5H9NO4/c6-3(5(9)10)1-2-4(7)8/h3H,1-2,6H2,(H,7,8)(H,9,10)/p-1/t3-/m0/s1"/>
                  <rdf:li rdf:resource="https://identifiers.org/inchikey/WHUUTDBJXJRKMK-VKHMYHEASA-M"/>
                  <rdf:li rdf:resource="https://identifiers.org/metanetx.chemical/MNXM89557"/>
                </rdf:Bag>
              </bqbiol:is>
            </rdf:Description>
          </rdf:RDF>
        </annotation>
      </species>
      <species metaid="meta_M_cpd00346_c0" sboTerm="SBO:0000247" id="M_cpd00346_c0" name="L-Aspartate4-semialdehyde_c0" compartment="c0" hasOnlySubstanceUnits="false" boundaryCondition="false" constant="false" fbc:charge="1" fbc:chemicalFormula="C4H7NO3">
        <annotation>
          <rdf:RDF xmlns:rdf="http://www.w3.org/1999/02/22-rdf-syntax-ns#" xmlns:dcterms="http://purl.org/dc/terms/" xmlns:vCard="http://www.w3.org/2001/vcard-rdf/3.0#" xmlns:vCard4="http://www.w3.org/2006/vcard/ns#" xmlns:bqbiol="http://biomodels.net/biology-qualifiers/" xmlns:bqmodel="http://biomodels.net/model-qualifiers/">
            <rdf:Description rdf:about="#meta_M_cpd00346_c0">
              <bqbiol:is>
                <rdf:Bag>
                  <rdf:li rdf:resource="https://identifiers.org/seed.compound/cpd00346"/>
                  <rdf:li rdf:resource="https://identifiers.org/bigg.metabolite/aspsa"/>
                  <rdf:li rdf:resource="https://identifiers.org/kegg.compound/C00441"/>
                  <rdf:li rdf:resource="https://identifiers.org/biocyc/META:L-ASPARTATE-SEMIALDEHYDE"/>
                  <rdf:li rdf:resource="https://identifiers.org/inchi/InChI=1S/C4H7NO3/c5-3(1-2-6)4(7)8/h2-3H,1,5H2,(H,7,8)/t3-/m0/s1"/>
                  <rdf:li rdf:resource="https://identifiers.org/inchikey/HOSWPDPVFBCLSY-VKHMYHEASA-N"/>
                  <rdf:li rdf:resource="https://identifiers.org/metanetx.chemical/MNXM361"/>
                </rdf:Bag>
              </bqbiol:is>
            </rdf:Description>
          </rdf:RDF>
        </annotation>
      </species>
      <species metaid="meta_M_cpd11519_c0" sboTerm="SBO:0000247" id="M_cpd11519_c0" name="14-methyl-hexa-decanoyl-ACP_c0" compartment="c0" hasOnlySubstanceUnits="false" boundaryCondition="false" constant="false" fbc:charge="1" fbc:chemicalFormula="C28H53N2O8PRS">
        <annotation>
          <rdf:RDF xmlns:rdf="http://www.w3.org/1999/02/22-rdf-syntax-ns#" xmlns:dcterms="http://purl.org/dc/terms/" xmlns:vCard="http://www.w3.org/2001/vcard-rdf/3.0#" xmlns:vCard4="http://www.w3.org/2006/vcard/ns#" xmlns:bqbiol="http://biomodels.net/biology-qualifiers/" xmlns:bqmodel="http://biomodels.net/model-qualifiers/">
            <rdf:Description rdf:about="#meta_M_cpd11519_c0">
              <bqbiol:is>
                <rdf:Bag>
                  <rdf:li rdf:resource="https://identifiers.org/seed.compound/cpd11519"/>
                  <rdf:li rdf:resource="https://identifiers.org/metanetx.chemical/MNXM8022"/>
                </rdf:Bag>
              </bqbiol:is>
            </rdf:Description>
          </rdf:RDF>
        </annotation>
      </species>
      <species metaid="meta_M_cpd01700_c0" sboTerm="SBO:0000247" id="M_cpd01700_c0" name="D-Citramalate_c0" compartment="c0" hasOnlySubstanceUnits="false" boundaryCondition="false" constant="false" fbc:charge="1" fbc:chemicalFormula="C5H6O5">
        <annotation>
          <rdf:RDF xmlns:rdf="http://www.w3.org/1999/02/22-rdf-syntax-ns#" xmlns:dcterms="http://purl.org/dc/terms/" xmlns:vCard="http://www.w3.org/2001/vcard-rdf/3.0#" xmlns:vCard4="http://www.w3.org/2006/vcard/ns#" xmlns:bqbiol="http://biomodels.net/biology-qualifiers/" xmlns:bqmodel="http://biomodels.net/model-qualifiers/">
            <rdf:Description rdf:about="#meta_M_cpd01700_c0">
              <bqbiol:is>
                <rdf:Bag>
                  <rdf:li rdf:resource="https://identifiers.org/seed.compound/cpd01700"/>
                  <rdf:li rdf:resource="https://identifiers.org/kegg.compound/C02612"/>
                  <rdf:li rdf:resource="https://identifiers.org/biocyc/META:CPD-31"/>
                  <rdf:li rdf:resource="https://identifiers.org/inchi/InChI=1S/C5H8O5/c1-5(10,4(8)9)2-3(6)7/h10H,2H2,1H3,(H,6,7)(H,8,9)/p-2/t5-/m1/s1"/>
                  <rdf:li rdf:resource="https://identifiers.org/inchikey/XFTRTWQBIOMVPK-RXMQYKEDSA-L"/>
                  <rdf:li rdf:resource="https://identifiers.org/metanetx.chemical/MNXM1421"/>
                </rdf:Bag>
              </bqbiol:is>
            </rdf:Description>
          </rdf:RDF>
        </annotation>
      </species>
      <species metaid="meta_M_cpd02315_c0" sboTerm="SBO:0000247" id="M_cpd02315_c0" name="6-Pyruvoyltetrahydropterin_c0" compartment="c0" hasOnlySubstanceUnits="false" boundaryCondition="false" constant="false" fbc:charge="1" fbc:chemicalFormula="C9H11N5O3">
        <annotation>
          <rdf:RDF xmlns:rdf="http://www.w3.org/1999/02/22-rdf-syntax-ns#" xmlns:dcterms="http://purl.org/dc/terms/" xmlns:vCard="http://www.w3.org/2001/vcard-rdf/3.0#" xmlns:vCard4="http://www.w3.org/2006/vcard/ns#" xmlns:bqbiol="http://biomodels.net/biology-qualifiers/" xmlns:bqmodel="http://biomodels.net/model-qualifiers/">
            <rdf:Description rdf:about="#meta_M_cpd02315_c0">
              <bqbiol:is>
                <rdf:Bag>
                  <rdf:li rdf:resource="https://identifiers.org/seed.compound/cpd02315"/>
                  <rdf:li rdf:resource="https://identifiers.org/bigg.metabolite/6pthp"/>
                  <rdf:li rdf:resource="https://identifiers.org/chebi/2235"/>
                  <rdf:li rdf:resource="https://identifiers.org/hmdb/HMDB01195"/>
                  <rdf:li rdf:resource="https://identifiers.org/kegg.compound/C03684"/>
                  <rdf:li rdf:resource="https://identifiers.org/biocyc/META:6-PYRUVOYL-5678-TETRAHYDROPTERIN"/>
                  <rdf:li rdf:resource="https://identifiers.org/inchi/InChI=1S/C9H11N5O3/c1-3(15)6(16)4-2-11-7-5(12-4)8(17)14-9(10)13-7/h4,12H,2H2,1H3,(H4,10,11,13,14,17)/t4-/m1/s1"/>
                  <rdf:li rdf:resource="https://identifiers.org/inchikey/WBJZXBUVECZHCE-SCSAIBSYSA-N"/>
                  <rdf:li rdf:resource="https://identifiers.org/metanetx.chemical/MNXM467"/>
                </rdf:Bag>
              </bqbiol:is>
            </rdf:Description>
          </rdf:RDF>
        </annotation>
      </species>
      <species metaid="meta_M_cpd01012_e0" sboTerm="SBO:0000247" id="M_cpd01012_e0" name="Cd2+_e0" compartment="e0" hasOnlySubstanceUnits="false" boundaryCondition="false" constant="false" fbc:charge="1" fbc:chemicalFormula="Cd">
        <annotation>
          <rdf:RDF xmlns:rdf="http://www.w3.org/1999/02/22-rdf-syntax-ns#" xmlns:dcterms="http://purl.org/dc/terms/" xmlns:vCard="http://www.w3.org/2001/vcard-rdf/3.0#" xmlns:vCard4="http://www.w3.org/2006/vcard/ns#" xmlns:bqbiol="http://biomodels.net/biology-qualifiers/" xmlns:bqmodel="http://biomodels.net/model-qualifiers/">
            <rdf:Description rdf:about="#meta_M_cpd01012_e0">
              <bqbiol:is>
                <rdf:Bag>
                  <rdf:li rdf:resource="https://identifiers.org/seed.compound/cpd01012"/>
                  <rdf:li rdf:resource="https://identifiers.org/bigg.metabolite/cd2"/>
                  <rdf:li rdf:resource="https://identifiers.org/chebi/3290"/>
                  <rdf:li rdf:resource="https://identifiers.org/kegg.compound/C01413"/>
                  <rdf:li rdf:resource="https://identifiers.org/biocyc/META:CD+2"/>
                  <rdf:li rdf:resource="https://identifiers.org/inchi/InChI=1S/Cd/q+2"/>
                  <rdf:li rdf:resource="https://identifiers.org/inchikey/WLZRMCYVCSSEQC-UHFFFAOYSA-N"/>
                  <rdf:li rdf:resource="https://identifiers.org/metanetx.chemical/MNXM4505"/>
                </rdf:Bag>
              </bqbiol:is>
            </rdf:Description>
          </rdf:RDF>
        </annotation>
      </species>
      <species metaid="meta_M_cpd01012_c0" sboTerm="SBO:0000247" id="M_cpd01012_c0" name="Cd2+_c0" compartment="c0" hasOnlySubstanceUnits="false" boundaryCondition="false" constant="false" fbc:charge="1" fbc:chemicalFormula="Cd">
        <annotation>
          <rdf:RDF xmlns:rdf="http://www.w3.org/1999/02/22-rdf-syntax-ns#" xmlns:dcterms="http://purl.org/dc/terms/" xmlns:vCard="http://www.w3.org/2001/vcard-rdf/3.0#" xmlns:vCard4="http://www.w3.org/2006/vcard/ns#" xmlns:bqbiol="http://biomodels.net/biology-qualifiers/" xmlns:bqmodel="http://biomodels.net/model-qualifiers/">
            <rdf:Description rdf:about="#meta_M_cpd01012_c0">
              <bqbiol:is>
                <rdf:Bag>
                  <rdf:li rdf:resource="https://identifiers.org/seed.compound/cpd01012"/>
                  <rdf:li rdf:resource="https://identifiers.org/bigg.metabolite/cd2"/>
                  <rdf:li rdf:resource="https://identifiers.org/chebi/3290"/>
                  <rdf:li rdf:resource="https://identifiers.org/kegg.compound/C01413"/>
                  <rdf:li rdf:resource="https://identifiers.org/biocyc/META:CD+2"/>
                  <rdf:li rdf:resource="https://identifiers.org/inchi/InChI=1S/Cd/q+2"/>
                  <rdf:li rdf:resource="https://identifiers.org/inchikey/WLZRMCYVCSSEQC-UHFFFAOYSA-N"/>
                  <rdf:li rdf:resource="https://identifiers.org/metanetx.chemical/MNXM4505"/>
                </rdf:Bag>
              </bqbiol:is>
            </rdf:Description>
          </rdf:RDF>
        </annotation>
      </species>
      <species metaid="meta_M_cpd00013_c0" sboTerm="SBO:0000247" id="M_cpd00013_c0" name="NH3_c0" compartment="c0" hasOnlySubstanceUnits="false" boundaryCondition="false" constant="false" fbc:charge="1" fbc:chemicalFormula="H4N">
        <annotation>
          <rdf:RDF xmlns:rdf="http://www.w3.org/1999/02/22-rdf-syntax-ns#" xmlns:dcterms="http://purl.org/dc/terms/" xmlns:vCard="http://www.w3.org/2001/vcard-rdf/3.0#" xmlns:vCard4="http://www.w3.org/2006/vcard/ns#" xmlns:bqbiol="http://biomodels.net/biology-qualifiers/" xmlns:bqmodel="http://biomodels.net/model-qualifiers/">
            <rdf:Description rdf:about="#meta_M_cpd00013_c0">
              <bqbiol:is>
                <rdf:Bag>
                  <rdf:li rdf:resource="https://identifiers.org/seed.compound/cpd00013"/>
                  <rdf:li rdf:resource="https://identifiers.org/bigg.metabolite/nh3"/>
                  <rdf:li rdf:resource="https://identifiers.org/bigg.metabolite/nh4"/>
                  <rdf:li rdf:resource="https://identifiers.org/chebi/7434"/>
                  <rdf:li rdf:resource="https://identifiers.org/hmdb/HMDB00051"/>
                  <rdf:li rdf:resource="https://identifiers.org/kegg.compound/C01342"/>
                  <rdf:li rdf:resource="https://identifiers.org/kegg.compound/C00014"/>
                  <rdf:li rdf:resource="https://identifiers.org/biocyc/META:AMMONIUM"/>
                  <rdf:li rdf:resource="https://identifiers.org/biocyc/META:AMMONIA"/>
                  <rdf:li rdf:resource="https://identifiers.org/inchi/InChI=1S/H3N/h1H3/p+1"/>
                  <rdf:li rdf:resource="https://identifiers.org/inchikey/QGZKDVFQNNGYKY-UHFFFAOYSA-O"/>
                  <rdf:li rdf:resource="https://identifiers.org/metanetx.chemical/MNXM15"/>
                </rdf:Bag>
              </bqbiol:is>
            </rdf:Description>
          </rdf:RDF>
        </annotation>
      </species>
      <species metaid="meta_M_cpd04920_c0" sboTerm="SBO:0000247" id="M_cpd04920_c0" name="D-Glycero-D-manno-heptose1-phosphate_c0" compartment="c0" hasOnlySubstanceUnits="false" boundaryCondition="false" constant="false" fbc:charge="1" fbc:chemicalFormula="C7H13O10P">
        <annotation>
          <rdf:RDF xmlns:rdf="http://www.w3.org/1999/02/22-rdf-syntax-ns#" xmlns:dcterms="http://purl.org/dc/terms/" xmlns:vCard="http://www.w3.org/2001/vcard-rdf/3.0#" xmlns:vCard4="http://www.w3.org/2006/vcard/ns#" xmlns:bqbiol="http://biomodels.net/biology-qualifiers/" xmlns:bqmodel="http://biomodels.net/model-qualifiers/">
            <rdf:Description rdf:about="#meta_M_cpd04920_c0">
              <bqbiol:is>
                <rdf:Bag>
                  <rdf:li rdf:resource="https://identifiers.org/seed.compound/cpd04920"/>
                  <rdf:li rdf:resource="https://identifiers.org/bigg.metabolite/gmhep1p"/>
                  <rdf:li rdf:resource="https://identifiers.org/kegg.compound/C07838"/>
                  <rdf:li rdf:resource="https://identifiers.org/biocyc/META:D-BETA-D-HEPTOSE-1-P"/>
                  <rdf:li rdf:resource="https://identifiers.org/inchi/InChI=1S/C7H15O10P/c8-1-2(9)6-4(11)3(10)5(12)7(16-6)17-18(13,14)15/h2-12H,1H2,(H2,13,14,15)/p-2/t2-,3+,4+,5+,6-,7+/m1/s1"/>
                  <rdf:li rdf:resource="https://identifiers.org/inchikey/KMEJCSKJXSBBAN-QTNLNCNHSA-L"/>
                  <rdf:li rdf:resource="https://identifiers.org/metanetx.chemical/MNXM722826"/>
                  <rdf:li rdf:resource="https://identifiers.org/metanetx.chemical/MNXM1661"/>
                </rdf:Bag>
              </bqbiol:is>
            </rdf:Description>
          </rdf:RDF>
        </annotation>
      </species>
      <species metaid="meta_M_cpd00443_c0" sboTerm="SBO:0000247" id="M_cpd00443_c0" name="ABEE_c0" compartment="c0" hasOnlySubstanceUnits="false" boundaryCondition="false" constant="false" fbc:charge="1" fbc:chemicalFormula="C7H6NO2">
        <annotation>
          <rdf:RDF xmlns:rdf="http://www.w3.org/1999/02/22-rdf-syntax-ns#" xmlns:dcterms="http://purl.org/dc/terms/" xmlns:vCard="http://www.w3.org/2001/vcard-rdf/3.0#" xmlns:vCard4="http://www.w3.org/2006/vcard/ns#" xmlns:bqbiol="http://biomodels.net/biology-qualifiers/" xmlns:bqmodel="http://biomodels.net/model-qualifiers/">
            <rdf:Description rdf:about="#meta_M_cpd00443_c0">
              <bqbiol:is>
                <rdf:Bag>
                  <rdf:li rdf:resource="https://identifiers.org/seed.compound/cpd00443"/>
                  <rdf:li rdf:resource="https://identifiers.org/bigg.metabolite/4abz"/>
                  <rdf:li rdf:resource="https://identifiers.org/chebi/1783"/>
                  <rdf:li rdf:resource="https://identifiers.org/hmdb/HMDB01392"/>
                  <rdf:li rdf:resource="https://identifiers.org/kegg.compound/C00568"/>
                  <rdf:li rdf:resource="https://identifiers.org/biocyc/META:P-AMINO-BENZOATE"/>
                  <rdf:li rdf:resource="https://identifiers.org/inchi/InChI=1S/C7H7NO2/c8-6-3-1-5(2-4-6)7(9)10/h1-4H,8H2,(H,9,10)/p-1"/>
                  <rdf:li rdf:resource="https://identifiers.org/inchikey/ALYNCZNDIQEVRV-UHFFFAOYSA-M"/>
                  <rdf:li rdf:resource="https://identifiers.org/metanetx.chemical/MNXM421"/>
                </rdf:Bag>
              </bqbiol:is>
            </rdf:Description>
          </rdf:RDF>
        </annotation>
      </species>
      <species metaid="meta_M_cpd11496_c0" sboTerm="SBO:0000247" id="M_cpd11496_c0" name="4-methyl-3-oxo-hexanoyl-ACP_c0" compartment="c0" hasOnlySubstanceUnits="false" boundaryCondition="false" constant="false" fbc:charge="1" fbc:chemicalFormula="C18H31N2O9PRS">
        <annotation>
          <rdf:RDF xmlns:rdf="http://www.w3.org/1999/02/22-rdf-syntax-ns#" xmlns:dcterms="http://purl.org/dc/terms/" xmlns:vCard="http://www.w3.org/2001/vcard-rdf/3.0#" xmlns:vCard4="http://www.w3.org/2006/vcard/ns#" xmlns:bqbiol="http://biomodels.net/biology-qualifiers/" xmlns:bqmodel="http://biomodels.net/model-qualifiers/">
            <rdf:Description rdf:about="#meta_M_cpd11496_c0">
              <bqbiol:is>
                <rdf:Bag>
                  <rdf:li rdf:resource="https://identifiers.org/seed.compound/cpd11496"/>
                  <rdf:li rdf:resource="https://identifiers.org/metanetx.chemical/MNXM10219"/>
                </rdf:Bag>
              </bqbiol:is>
            </rdf:Description>
          </rdf:RDF>
        </annotation>
      </species>
      <species metaid="meta_M_cpd00930_c0" sboTerm="SBO:0000247" id="M_cpd00930_c0" name="imidazole acetol-phosphate_c0" compartment="c0" hasOnlySubstanceUnits="false" boundaryCondition="false" constant="false" fbc:charge="1" fbc:chemicalFormula="C6H7N2O5P">
        <annotation>
          <rdf:RDF xmlns:rdf="http://www.w3.org/1999/02/22-rdf-syntax-ns#" xmlns:dcterms="http://purl.org/dc/terms/" xmlns:vCard="http://www.w3.org/2001/vcard-rdf/3.0#" xmlns:vCard4="http://www.w3.org/2006/vcard/ns#" xmlns:bqbiol="http://biomodels.net/biology-qualifiers/" xmlns:bqmodel="http://biomodels.net/model-qualifiers/">
            <rdf:Description rdf:about="#meta_M_cpd00930_c0">
              <bqbiol:is>
                <rdf:Bag>
                  <rdf:li rdf:resource="https://identifiers.org/seed.compound/cpd00930"/>
                  <rdf:li rdf:resource="https://identifiers.org/bigg.metabolite/imacp"/>
                  <rdf:li rdf:resource="https://identifiers.org/chebi/57766"/>
                  <rdf:li rdf:resource="https://identifiers.org/hmdb/HMDB12236"/>
                  <rdf:li rdf:resource="https://identifiers.org/kegg.compound/C01267"/>
                  <rdf:li rdf:resource="https://identifiers.org/biocyc/META:IMIDAZOLE-ACETOL-P"/>
                  <rdf:li rdf:resource="https://identifiers.org/inchi/InChI=1S/C6H9N2O5P/c9-6(3-13-14(10,11)12)1-5-2-7-4-8-5/h2,4H,1,3H2,(H,7,8)(H2,10,11,12)/p-2"/>
                  <rdf:li rdf:resource="https://identifiers.org/inchikey/YCFFMSOLUMRAMD-UHFFFAOYSA-L"/>
                  <rdf:li rdf:resource="https://identifiers.org/metanetx.chemical/MNXM1456"/>
                </rdf:Bag>
              </bqbiol:is>
            </rdf:Description>
          </rdf:RDF>
        </annotation>
      </species>
      <species metaid="meta_M_cpd00264_c0" sboTerm="SBO:0000247" id="M_cpd00264_c0" name="Spermidine_c0" compartment="c0" hasOnlySubstanceUnits="false" boundaryCondition="false" constant="false" fbc:charge="1" fbc:chemicalFormula="C7H22N3">
        <annotation>
          <rdf:RDF xmlns:rdf="http://www.w3.org/1999/02/22-rdf-syntax-ns#" xmlns:dcterms="http://purl.org/dc/terms/" xmlns:vCard="http://www.w3.org/2001/vcard-rdf/3.0#" xmlns:vCard4="http://www.w3.org/2006/vcard/ns#" xmlns:bqbiol="http://biomodels.net/biology-qualifiers/" xmlns:bqmodel="http://biomodels.net/model-qualifiers/">
            <rdf:Description rdf:about="#meta_M_cpd00264_c0">
              <bqbiol:is>
                <rdf:Bag>
                  <rdf:li rdf:resource="https://identifiers.org/seed.compound/cpd00264"/>
                  <rdf:li rdf:resource="https://identifiers.org/bigg.metabolite/spmd"/>
                  <rdf:li rdf:resource="https://identifiers.org/hmdb/HMDB01257"/>
                  <rdf:li rdf:resource="https://identifiers.org/kegg.compound/C00315"/>
                  <rdf:li rdf:resource="https://identifiers.org/biocyc/META:SPERMIDINE"/>
                  <rdf:li rdf:resource="https://identifiers.org/inchi/InChI=1S/C7H19N3/c8-4-1-2-6-10-7-3-5-9/h10H,1-9H2/p+3"/>
                  <rdf:li rdf:resource="https://identifiers.org/inchikey/ATHGHQPFGPMSJY-UHFFFAOYSA-Q"/>
                  <rdf:li rdf:resource="https://identifiers.org/metanetx.chemical/MNXM124"/>
                </rdf:Bag>
              </bqbiol:is>
            </rdf:Description>
          </rdf:RDF>
        </annotation>
      </species>
      <species metaid="meta_M_cpd15634_c0" sboTerm="SBO:0000247" id="M_cpd15634_c0" name="teichuronic acid (GlcA+GalNac, 45 repeating unit)_c0" compartment="c0" hasOnlySubstanceUnits="false" boundaryCondition="false" constant="false" fbc:charge="1" fbc:chemicalFormula="C630H945N45O630P45">
        <annotation>
          <rdf:RDF xmlns:rdf="http://www.w3.org/1999/02/22-rdf-syntax-ns#" xmlns:dcterms="http://purl.org/dc/terms/" xmlns:vCard="http://www.w3.org/2001/vcard-rdf/3.0#" xmlns:vCard4="http://www.w3.org/2006/vcard/ns#" xmlns:bqbiol="http://biomodels.net/biology-qualifiers/" xmlns:bqmodel="http://biomodels.net/model-qualifiers/">
            <rdf:Description rdf:about="#meta_M_cpd15634_c0">
              <bqbiol:is>
                <rdf:Bag>
                  <rdf:li rdf:resource="https://identifiers.org/seed.compound/cpd15634"/>
                  <rdf:li rdf:resource="https://identifiers.org/metanetx.chemical/MNXM9134"/>
                </rdf:Bag>
              </bqbiol:is>
            </rdf:Description>
          </rdf:RDF>
        </annotation>
      </species>
      <species metaid="meta_M_cpd00338_c0" sboTerm="SBO:0000247" id="M_cpd00338_c0" name="5-Aminolevulinate_c0" compartment="c0" hasOnlySubstanceUnits="false" boundaryCondition="false" constant="false" fbc:charge="1" fbc:chemicalFormula="C5H9NO3">
        <annotation>
          <rdf:RDF xmlns:rdf="http://www.w3.org/1999/02/22-rdf-syntax-ns#" xmlns:dcterms="http://purl.org/dc/terms/" xmlns:vCard="http://www.w3.org/2001/vcard-rdf/3.0#" xmlns:vCard4="http://www.w3.org/2006/vcard/ns#" xmlns:bqbiol="http://biomodels.net/biology-qualifiers/" xmlns:bqmodel="http://biomodels.net/model-qualifiers/">
            <rdf:Description rdf:about="#meta_M_cpd00338_c0">
              <bqbiol:is>
                <rdf:Bag>
                  <rdf:li rdf:resource="https://identifiers.org/seed.compound/cpd00338"/>
                  <rdf:li rdf:resource="https://identifiers.org/bigg.metabolite/5aop"/>
                  <rdf:li rdf:resource="https://identifiers.org/hmdb/HMDB01149"/>
                  <rdf:li rdf:resource="https://identifiers.org/kegg.compound/C00430"/>
                  <rdf:li rdf:resource="https://identifiers.org/biocyc/META:5-AMINO-LEVULINATE"/>
                  <rdf:li rdf:resource="https://identifiers.org/inchi/InChI=1S/C5H9NO3/c6-3-4(7)1-2-5(8)9/h1-3,6H2,(H,8,9)"/>
                  <rdf:li rdf:resource="https://identifiers.org/inchikey/ZGXJTSGNIOSYLO-UHFFFAOYSA-N"/>
                  <rdf:li rdf:resource="https://identifiers.org/metanetx.chemical/MNXM405"/>
                </rdf:Bag>
              </bqbiol:is>
            </rdf:Description>
          </rdf:RDF>
        </annotation>
      </species>
      <species metaid="meta_M_cpd15331_c0" sboTerm="SBO:0000247" id="M_cpd15331_c0" name="1-tetradecanoyl-sn-glycerol 3-phosphate_c0" compartment="c0" hasOnlySubstanceUnits="false" boundaryCondition="false" constant="false" fbc:charge="1" fbc:chemicalFormula="C17H33O7P">
        <annotation>
          <rdf:RDF xmlns:rdf="http://www.w3.org/1999/02/22-rdf-syntax-ns#" xmlns:dcterms="http://purl.org/dc/terms/" xmlns:vCard="http://www.w3.org/2001/vcard-rdf/3.0#" xmlns:vCard4="http://www.w3.org/2006/vcard/ns#" xmlns:bqbiol="http://biomodels.net/biology-qualifiers/" xmlns:bqmodel="http://biomodels.net/model-qualifiers/">
            <rdf:Description rdf:about="#meta_M_cpd15331_c0">
              <bqbiol:is>
                <rdf:Bag>
                  <rdf:li rdf:resource="https://identifiers.org/seed.compound/cpd15331"/>
                  <rdf:li rdf:resource="https://identifiers.org/bigg.metabolite/1tdecg3p"/>
                  <rdf:li rdf:resource="https://identifiers.org/biocyc/META:CPD0-2254"/>
                  <rdf:li rdf:resource="https://identifiers.org/biocyc/META:CPD-18379"/>
                  <rdf:li rdf:resource="https://identifiers.org/inchi/InChI=1S/C17H35O7P/c1-2-3-4-5-6-7-8-9-10-11-12-13-17(19)23-14-16(18)15-24-25(20,21)22/h16,18H,2-15H2,1H3,(H2,20,21,22)/p-2/t16-/m1/s1"/>
                  <rdf:li rdf:resource="https://identifiers.org/inchikey/FAZBDRGXCKPVJU-MRXNPFEDSA-L"/>
                  <rdf:li rdf:resource="https://identifiers.org/metanetx.chemical/MNXM3426"/>
                </rdf:Bag>
              </bqbiol:is>
            </rdf:Description>
          </rdf:RDF>
        </annotation>
      </species>
      <species metaid="meta_M_cpd00219_c0" sboTerm="SBO:0000247" id="M_cpd00219_c0" name="Prephenate_c0" compartment="c0" hasOnlySubstanceUnits="false" boundaryCondition="false" constant="false" fbc:charge="1" fbc:chemicalFormula="C10H8O6">
        <annotation>
          <rdf:RDF xmlns:rdf="http://www.w3.org/1999/02/22-rdf-syntax-ns#" xmlns:dcterms="http://purl.org/dc/terms/" xmlns:vCard="http://www.w3.org/2001/vcard-rdf/3.0#" xmlns:vCard4="http://www.w3.org/2006/vcard/ns#" xmlns:bqbiol="http://biomodels.net/biology-qualifiers/" xmlns:bqmodel="http://biomodels.net/model-qualifiers/">
            <rdf:Description rdf:about="#meta_M_cpd00219_c0">
              <bqbiol:is>
                <rdf:Bag>
                  <rdf:li rdf:resource="https://identifiers.org/seed.compound/cpd00219"/>
                  <rdf:li rdf:resource="https://identifiers.org/bigg.metabolite/pphn"/>
                  <rdf:li rdf:resource="https://identifiers.org/hmdb/HMDB12283"/>
                  <rdf:li rdf:resource="https://identifiers.org/kegg.compound/C00254"/>
                  <rdf:li rdf:resource="https://identifiers.org/biocyc/META:PREPHENATE"/>
                  <rdf:li rdf:resource="https://identifiers.org/inchi/InChI=1S/C10H10O6/c11-6-1-3-10(4-2-6,9(15)16)5-7(12)8(13)14/h1-4,6,11H,5H2,(H,13,14)(H,15,16)/p-2/t6-,10+"/>
                  <rdf:li rdf:resource="https://identifiers.org/inchikey/FPWMCUPFBRFMLH-XGAOUMNUSA-L"/>
                  <rdf:li rdf:resource="https://identifiers.org/metanetx.chemical/MNXM503"/>
                </rdf:Bag>
              </bqbiol:is>
            </rdf:Description>
          </rdf:RDF>
        </annotation>
      </species>
      <species metaid="meta_M_cpd19505_c0" sboTerm="SBO:0000247" id="M_cpd19505_c0" name="Precursor Z_c0" compartment="c0" hasOnlySubstanceUnits="false" boundaryCondition="false" constant="false" fbc:charge="1" fbc:chemicalFormula="C10H13N5O8P">
        <annotation>
          <rdf:RDF xmlns:rdf="http://www.w3.org/1999/02/22-rdf-syntax-ns#" xmlns:dcterms="http://purl.org/dc/terms/" xmlns:vCard="http://www.w3.org/2001/vcard-rdf/3.0#" xmlns:vCard4="http://www.w3.org/2006/vcard/ns#" xmlns:bqbiol="http://biomodels.net/biology-qualifiers/" xmlns:bqmodel="http://biomodels.net/model-qualifiers/">
            <rdf:Description rdf:about="#meta_M_cpd19505_c0">
              <bqbiol:is>
                <rdf:Bag>
                  <rdf:li rdf:resource="https://identifiers.org/seed.compound/cpd19505"/>
                  <rdf:li rdf:resource="https://identifiers.org/bigg.metabolite/cpmp"/>
                  <rdf:li rdf:resource="https://identifiers.org/chebi/59648"/>
                  <rdf:li rdf:resource="https://identifiers.org/kegg.compound/C18239"/>
                  <rdf:li rdf:resource="https://identifiers.org/biocyc/META:PRECURSOR-Z"/>
                  <rdf:li rdf:resource="https://identifiers.org/inchi/InChI=1S/C10H14N5O8P/c11-9-14-6-3(7(16)15-9)12-4-8(13-6)22-2-1-21-24(19,20)23-5(2)10(4,17)18/h2,4-5,8,12,17-18H,1H2,(H,19,20)(H4,11,13,14,15,16)/p-1/t2-,4-,5+,8-/m1/s1"/>
                  <rdf:li rdf:resource="https://identifiers.org/inchikey/CZAKJJUNKNPTTO-AJFJRRQVSA-M"/>
                  <rdf:li rdf:resource="https://identifiers.org/metanetx.chemical/MNXM1385"/>
                </rdf:Bag>
              </bqbiol:is>
            </rdf:Description>
          </rdf:RDF>
        </annotation>
      </species>
      <species metaid="meta_M_cpd00649_c0" sboTerm="SBO:0000247" id="M_cpd00649_c0" name="Coenzyme F420_c0" compartment="c0" hasOnlySubstanceUnits="false" boundaryCondition="false" constant="false" fbc:charge="1" fbc:chemicalFormula="C29H32N5O18P">
        <annotation>
          <rdf:RDF xmlns:rdf="http://www.w3.org/1999/02/22-rdf-syntax-ns#" xmlns:dcterms="http://purl.org/dc/terms/" xmlns:vCard="http://www.w3.org/2001/vcard-rdf/3.0#" xmlns:vCard4="http://www.w3.org/2006/vcard/ns#" xmlns:bqbiol="http://biomodels.net/biology-qualifiers/" xmlns:bqmodel="http://biomodels.net/model-qualifiers/">
            <rdf:Description rdf:about="#meta_M_cpd00649_c0">
              <bqbiol:is>
                <rdf:Bag>
                  <rdf:li rdf:resource="https://identifiers.org/seed.compound/cpd00649"/>
                  <rdf:li rdf:resource="https://identifiers.org/kegg.compound/C00876"/>
                  <rdf:li rdf:resource="https://identifiers.org/biocyc/META:OX-COENZYME-F420"/>
                  <rdf:li rdf:resource="https://identifiers.org/inchi/InChI=1S/C29H36N5O18P/c1-12(25(42)31-17(28(46)47)4-6-21(38)30-16(27(44)45)5-7-22(39)40)52-53(49,50)51-11-20(37)23(41)19(36)10-34-18-9-14(35)3-2-13(18)8-15-24(34)32-29(48)33-26(15)43/h2-3,8-9,12,16-17,19-20,23,36-37,41H,4-7,10-11H2,1H3,(H8,30,31,32,33,35,38,39,40,42,43,44,45,46,47,48,49,50)/p-5/t12-,16-,17-,19-,20+,23-/m0/s1"/>
                  <rdf:li rdf:resource="https://identifiers.org/inchikey/BEUZRXRCQLIWPE-NALJQGANSA-I"/>
                  <rdf:li rdf:resource="https://identifiers.org/bigg.metabolite/f420_2"/>
                  <rdf:li rdf:resource="https://identifiers.org/metanetx.chemical/MNXM372"/>
                </rdf:Bag>
              </bqbiol:is>
            </rdf:Description>
          </rdf:RDF>
        </annotation>
      </species>
      <species metaid="meta_M_cpd08286_c0" sboTerm="SBO:0000247" id="M_cpd08286_c0" name="2-C-methyl-D-erythritol4-phosphate_c0" compartment="c0" hasOnlySubstanceUnits="false" boundaryCondition="false" constant="false" fbc:charge="1" fbc:chemicalFormula="C5H11O7P">
        <annotation>
          <rdf:RDF xmlns:rdf="http://www.w3.org/1999/02/22-rdf-syntax-ns#" xmlns:dcterms="http://purl.org/dc/terms/" xmlns:vCard="http://www.w3.org/2001/vcard-rdf/3.0#" xmlns:vCard4="http://www.w3.org/2006/vcard/ns#" xmlns:bqbiol="http://biomodels.net/biology-qualifiers/" xmlns:bqmodel="http://biomodels.net/model-qualifiers/">
            <rdf:Description rdf:about="#meta_M_cpd08286_c0">
              <bqbiol:is>
                <rdf:Bag>
                  <rdf:li rdf:resource="https://identifiers.org/seed.compound/cpd08286"/>
                  <rdf:li rdf:resource="https://identifiers.org/bigg.metabolite/2me4p"/>
                  <rdf:li rdf:resource="https://identifiers.org/kegg.compound/C11434"/>
                  <rdf:li rdf:resource="https://identifiers.org/biocyc/META:2-C-METHYL-D-ERYTHRITOL-4-PHOSPHATE"/>
                  <rdf:li rdf:resource="https://identifiers.org/inchi/InChI=1S/C5H13O7P/c1-5(8,3-6)4(7)2-12-13(9,10)11/h4,6-8H,2-3H2,1H3,(H2,9,10,11)/p-2/t4-,5+/m1/s1"/>
                  <rdf:li rdf:resource="https://identifiers.org/inchikey/XMWHRVNVKDKBRG-UHNVWZDZSA-L"/>
                  <rdf:li rdf:resource="https://identifiers.org/metanetx.chemical/MNXM1626"/>
                </rdf:Bag>
              </bqbiol:is>
            </rdf:Description>
          </rdf:RDF>
        </annotation>
      </species>
      <species metaid="meta_M_cpd00001_e0" sboTerm="SBO:0000247" id="M_cpd00001_e0" name="H2O_e0" compartment="e0" hasOnlySubstanceUnits="false" boundaryCondition="false" constant="false" fbc:charge="1" fbc:chemicalFormula="H2O">
        <annotation>
          <rdf:RDF xmlns:rdf="http://www.w3.org/1999/02/22-rdf-syntax-ns#" xmlns:dcterms="http://purl.org/dc/terms/" xmlns:vCard="http://www.w3.org/2001/vcard-rdf/3.0#" xmlns:vCard4="http://www.w3.org/2006/vcard/ns#" xmlns:bqbiol="http://biomodels.net/biology-qualifiers/" xmlns:bqmodel="http://biomodels.net/model-qualifiers/">
            <rdf:Description rdf:about="#meta_M_cpd00001_e0">
              <bqbiol:is>
                <rdf:Bag>
                  <rdf:li rdf:resource="https://identifiers.org/seed.compound/cpd00001"/>
                  <rdf:li rdf:resource="https://identifiers.org/bigg.metabolite/oh1"/>
                  <rdf:li rdf:resource="https://identifiers.org/bigg.metabolite/h2o"/>
                  <rdf:li rdf:resource="https://identifiers.org/chebi/5585"/>
                  <rdf:li rdf:resource="https://identifiers.org/kegg.compound/C01328"/>
                  <rdf:li rdf:resource="https://identifiers.org/kegg.compound/C00001"/>
                  <rdf:li rdf:resource="https://identifiers.org/biocyc/META:OH"/>
                  <rdf:li rdf:resource="https://identifiers.org/biocyc/META:OXONIUM"/>
                  <rdf:li rdf:resource="https://identifiers.org/biocyc/META:WATER"/>
                  <rdf:li rdf:resource="https://identifiers.org/inchi/InChI=1S/H2O/h1H2"/>
                  <rdf:li rdf:resource="https://identifiers.org/inchikey/XLYOFNOQVPJJNP-UHFFFAOYSA-N"/>
                  <rdf:li rdf:resource="https://identifiers.org/metanetx.chemical/MNXM2"/>
                </rdf:Bag>
              </bqbiol:is>
            </rdf:Description>
          </rdf:RDF>
        </annotation>
      </species>
      <species metaid="meta_M_cpd15492_c0" sboTerm="SBO:0000247" id="M_cpd15492_c0" name="kdo-phospho-heptosyl-phospho-heptosyl-heptosyl-kdo2-lipidA_c0" compartment="c0" hasOnlySubstanceUnits="false" boundaryCondition="false" constant="false" fbc:charge="1" fbc:chemicalFormula="C139H241N2O70P4">
        <annotation>
          <rdf:RDF xmlns:rdf="http://www.w3.org/1999/02/22-rdf-syntax-ns#" xmlns:dcterms="http://purl.org/dc/terms/" xmlns:vCard="http://www.w3.org/2001/vcard-rdf/3.0#" xmlns:vCard4="http://www.w3.org/2006/vcard/ns#" xmlns:bqbiol="http://biomodels.net/biology-qualifiers/" xmlns:bqmodel="http://biomodels.net/model-qualifiers/">
            <rdf:Description rdf:about="#meta_M_cpd15492_c0">
              <bqbiol:is>
                <rdf:Bag>
                  <rdf:li rdf:resource="https://identifiers.org/seed.compound/cpd15492"/>
                  <rdf:li rdf:resource="https://identifiers.org/bigg.metabolite/kphphhlipa"/>
                  <rdf:li rdf:resource="https://identifiers.org/biocyc/META:CPD0-2257"/>
                  <rdf:li rdf:resource="https://identifiers.org/inchi/InChI=1S/C139H252N2O70P4/c1-7-13-19-25-31-37-38-44-50-56-62-68-102(159)193-87(66-60-54-48-42-35-29-23-17-11-5)72-104(161)197-125-106(141-100(157)71-86(65-59-53-47-41-34-28-22-16-10-4)192-101(158)67-61-55-49-43-36-30-24-18-12-6)129(190-82-97-109(164)124(196-103(160)70-85(148)64-58-52-46-40-33-27-21-15-9-3)105(130(194-97)211-215(186,187)188)140-99(156)69-84(147)63-57-51-45-39-32-26-20-14-8-2)195-98(123(125)208-212(177,178)179)83-191-137(134(171)172)75-96(204-139(136(175)176)74-95(108(163)118(206-139)91(152)78-144)203-138(135(173)174)73-88(149)107(162)117(205-138)90(151)77-143)122(121(207-137)93(154)80-146)201-133-115(170)126(128(210-214(183,184)185)119(199-133)92(153)79-145)202-132-114(169)112(167)127(209-213(180,181)182)120(200-132)94(155)81-189-131-113(168)110(165)111(166)116(198-131)89(150)76-142/h84-98,105-133,142-155,162-170H,7-83H2,1-6H3,(H,140,156)(H,141,157)(H,171,172)(H,173,174)(H,175,176)(H2,177,178,179)(H2,180,181,182)(H2,183,184,185)(H2,186,187,188)/p-11/t84-,85-,86-,87-,88-,89+,90-,91-,92-,93-,94-,95-,96-,97-,98-,105-,106-,107-,108-,109-,110+,111+,112-,113+,114+,115+,116-,117-,118-,119-,120-,121-,122-,123-,124-,125-,126-,127+,128-,129-,130-,131+,132+,133-,137-,138-,139-/m1/s1"/>
                  <rdf:li rdf:resource="https://identifiers.org/inchikey/HKWVBDGTKAFRJF-SMOKPPPPSA-C"/>
                  <rdf:li rdf:resource="https://identifiers.org/metanetx.chemical/MNXM58984"/>
                </rdf:Bag>
              </bqbiol:is>
            </rdf:Description>
          </rdf:RDF>
        </annotation>
      </species>
      <species metaid="meta_M_cpd11313_c0" sboTerm="SBO:0000247" id="M_cpd11313_c0" name="hemeO_c0" compartment="c0" hasOnlySubstanceUnits="false" boundaryCondition="false" constant="false" fbc:charge="1" fbc:chemicalFormula="C49H56FeN4O5">
        <annotation>
          <rdf:RDF xmlns:rdf="http://www.w3.org/1999/02/22-rdf-syntax-ns#" xmlns:dcterms="http://purl.org/dc/terms/" xmlns:vCard="http://www.w3.org/2001/vcard-rdf/3.0#" xmlns:vCard4="http://www.w3.org/2006/vcard/ns#" xmlns:bqbiol="http://biomodels.net/biology-qualifiers/" xmlns:bqmodel="http://biomodels.net/model-qualifiers/">
            <rdf:Description rdf:about="#meta_M_cpd11313_c0">
              <bqbiol:is>
                <rdf:Bag>
                  <rdf:li rdf:resource="https://identifiers.org/seed.compound/cpd11313"/>
                  <rdf:li rdf:resource="https://identifiers.org/bigg.metabolite/hemeO"/>
                  <rdf:li rdf:resource="https://identifiers.org/kegg.compound/C15672"/>
                  <rdf:li rdf:resource="https://identifiers.org/biocyc/META:HEME_O"/>
                  <rdf:li rdf:resource="https://identifiers.org/inchi/InChI=1S/C49H60N4O5.Fe/c1-10-35-31(6)40-26-45-49(46(54)19-13-18-30(5)17-12-16-29(4)15-11-14-28(2)3)34(9)41(53-45)24-38-32(7)36(20-22-47(55)56)43(51-38)27-44-37(21-23-48(57)58)33(8)39(52-44)25-42(35)50-40;/h10,14,16,18,24-27,46,54H,1,11-13,15,17,19-23H2,2-9H3,(H4,50,51,52,53,55,56,57,58);/q;+2/p-4/b29-16+,30-18+,38-24-,39-25-,40-26-,41-24-,42-25-,43-27-,44-27-,45-26-;"/>
                  <rdf:li rdf:resource="https://identifiers.org/inchikey/FISPASSVCDRERW-KVGORYHISA-J"/>
                  <rdf:li rdf:resource="https://identifiers.org/metanetx.chemical/MNXM1278"/>
                </rdf:Bag>
              </bqbiol:is>
            </rdf:Description>
          </rdf:RDF>
        </annotation>
      </species>
      <species metaid="meta_M_cpd08301_c0" sboTerm="SBO:0000247" id="M_cpd08301_c0" name="2-C-methyl-D-erythritol2-4-cyclodiphosphate_c0" compartment="c0" hasOnlySubstanceUnits="false" boundaryCondition="false" constant="false" fbc:charge="1" fbc:chemicalFormula="C5H10O9P2">
        <annotation>
          <rdf:RDF xmlns:rdf="http://www.w3.org/1999/02/22-rdf-syntax-ns#" xmlns:dcterms="http://purl.org/dc/terms/" xmlns:vCard="http://www.w3.org/2001/vcard-rdf/3.0#" xmlns:vCard4="http://www.w3.org/2006/vcard/ns#" xmlns:bqbiol="http://biomodels.net/biology-qualifiers/" xmlns:bqmodel="http://biomodels.net/model-qualifiers/">
            <rdf:Description rdf:about="#meta_M_cpd08301_c0">
              <bqbiol:is>
                <rdf:Bag>
                  <rdf:li rdf:resource="https://identifiers.org/seed.compound/cpd08301"/>
                  <rdf:li rdf:resource="https://identifiers.org/bigg.metabolite/2mecdp"/>
                  <rdf:li rdf:resource="https://identifiers.org/kegg.compound/C11453"/>
                  <rdf:li rdf:resource="https://identifiers.org/biocyc/META:2C-METH-D-ERYTHRITOL-CYCLODIPHOSPHATE"/>
                  <rdf:li rdf:resource="https://identifiers.org/inchi/InChI=1S/C5H12O9P2/c1-5(3-6)4(7)2-12-15(8,9)14-16(10,11)13-5/h4,6-7H,2-3H2,1H3,(H,8,9)(H,10,11)/p-2/t4-,5+/m1/s1"/>
                  <rdf:li rdf:resource="https://identifiers.org/inchikey/SFRQRNJMIIUYDI-UHNVWZDZSA-L"/>
                  <rdf:li rdf:resource="https://identifiers.org/metanetx.chemical/MNXM1168"/>
                </rdf:Bag>
              </bqbiol:is>
            </rdf:Description>
          </rdf:RDF>
        </annotation>
      </species>
      <species metaid="meta_M_cpd14866_c0" sboTerm="SBO:0000247" id="M_cpd14866_c0" name="4,4&apos;-Diaponeurosporene_c0" compartment="c0" hasOnlySubstanceUnits="false" boundaryCondition="false" constant="false" fbc:charge="1" fbc:chemicalFormula="C30H42">
        <annotation>
          <rdf:RDF xmlns:rdf="http://www.w3.org/1999/02/22-rdf-syntax-ns#" xmlns:dcterms="http://purl.org/dc/terms/" xmlns:vCard="http://www.w3.org/2001/vcard-rdf/3.0#" xmlns:vCard4="http://www.w3.org/2006/vcard/ns#" xmlns:bqbiol="http://biomodels.net/biology-qualifiers/" xmlns:bqmodel="http://biomodels.net/model-qualifiers/">
            <rdf:Description rdf:about="#meta_M_cpd14866_c0">
              <bqbiol:is>
                <rdf:Bag>
                  <rdf:li rdf:resource="https://identifiers.org/seed.compound/cpd14866"/>
                  <rdf:li rdf:resource="https://identifiers.org/chebi/62743"/>
                  <rdf:li rdf:resource="https://identifiers.org/kegg.compound/C16145"/>
                  <rdf:li rdf:resource="https://identifiers.org/biocyc/META:CPD-9911"/>
                  <rdf:li rdf:resource="https://identifiers.org/inchi/InChI=1S/C30H42/c1-25(2)15-11-19-29(7)23-13-21-27(5)17-9-10-18-28(6)22-14-24-30(8)20-12-16-26(3)4/h9-11,13-19,21-24H,12,20H2,1-8H3/b10-9+,19-11+,21-13+,22-14+,27-17+,28-18+,29-23+,30-24+"/>
                  <rdf:li rdf:resource="https://identifiers.org/inchikey/FPSYVUBUILNSRF-MQMKOTMBSA-N"/>
                  <rdf:li rdf:resource="https://identifiers.org/metanetx.chemical/MNXM1537"/>
                </rdf:Bag>
              </bqbiol:is>
            </rdf:Description>
          </rdf:RDF>
        </annotation>
      </species>
      <species metaid="meta_M_cpd00066_c0" sboTerm="SBO:0000247" id="M_cpd00066_c0" name="L-Phenylalanine_c0" compartment="c0" hasOnlySubstanceUnits="false" boundaryCondition="false" constant="false" fbc:charge="1" fbc:chemicalFormula="C9H11NO2">
        <annotation>
          <rdf:RDF xmlns:rdf="http://www.w3.org/1999/02/22-rdf-syntax-ns#" xmlns:dcterms="http://purl.org/dc/terms/" xmlns:vCard="http://www.w3.org/2001/vcard-rdf/3.0#" xmlns:vCard4="http://www.w3.org/2006/vcard/ns#" xmlns:bqbiol="http://biomodels.net/biology-qualifiers/" xmlns:bqmodel="http://biomodels.net/model-qualifiers/">
            <rdf:Description rdf:about="#meta_M_cpd00066_c0">
              <bqbiol:is>
                <rdf:Bag>
                  <rdf:li rdf:resource="https://identifiers.org/seed.compound/cpd00066"/>
                  <rdf:li rdf:resource="https://identifiers.org/bigg.metabolite/phe__L"/>
                  <rdf:li rdf:resource="https://identifiers.org/hmdb/HMDB00159"/>
                  <rdf:li rdf:resource="https://identifiers.org/kegg.compound/C00079"/>
                  <rdf:li rdf:resource="https://identifiers.org/biocyc/META:PHE"/>
                  <rdf:li rdf:resource="https://identifiers.org/inchi/InChI=1S/C9H11NO2/c10-8(9(11)12)6-7-4-2-1-3-5-7/h1-5,8H,6,10H2,(H,11,12)/t8-/m0/s1"/>
                  <rdf:li rdf:resource="https://identifiers.org/inchikey/COLNVLDHVKWLRT-QMMMGPOBSA-N"/>
                  <rdf:li rdf:resource="https://identifiers.org/metanetx.chemical/MNXM97"/>
                </rdf:Bag>
              </bqbiol:is>
            </rdf:Description>
          </rdf:RDF>
        </annotation>
      </species>
      <species metaid="meta_M_cpd11500_c0" sboTerm="SBO:0000247" id="M_cpd11500_c0" name="6-methyl-3-oxo-octanoyl-ACP_c0" compartment="c0" hasOnlySubstanceUnits="false" boundaryCondition="false" constant="false" fbc:charge="1" fbc:chemicalFormula="C20H35N2O9PRS">
        <annotation>
          <rdf:RDF xmlns:rdf="http://www.w3.org/1999/02/22-rdf-syntax-ns#" xmlns:dcterms="http://purl.org/dc/terms/" xmlns:vCard="http://www.w3.org/2001/vcard-rdf/3.0#" xmlns:vCard4="http://www.w3.org/2006/vcard/ns#" xmlns:bqbiol="http://biomodels.net/biology-qualifiers/" xmlns:bqmodel="http://biomodels.net/model-qualifiers/">
            <rdf:Description rdf:about="#meta_M_cpd11500_c0">
              <bqbiol:is>
                <rdf:Bag>
                  <rdf:li rdf:resource="https://identifiers.org/seed.compound/cpd11500"/>
                  <rdf:li rdf:resource="https://identifiers.org/metanetx.chemical/MNXM10370"/>
                </rdf:Bag>
              </bqbiol:is>
            </rdf:Description>
          </rdf:RDF>
        </annotation>
      </species>
      <species metaid="meta_M_cpd00501_c0" sboTerm="SBO:0000247" id="M_cpd00501_c0" name="beta-D-Glucose 1-phosphate_c0" compartment="c0" hasOnlySubstanceUnits="false" boundaryCondition="false" constant="false" fbc:charge="1" fbc:chemicalFormula="C6H11O9P">
        <annotation>
          <rdf:RDF xmlns:rdf="http://www.w3.org/1999/02/22-rdf-syntax-ns#" xmlns:dcterms="http://purl.org/dc/terms/" xmlns:vCard="http://www.w3.org/2001/vcard-rdf/3.0#" xmlns:vCard4="http://www.w3.org/2006/vcard/ns#" xmlns:bqbiol="http://biomodels.net/biology-qualifiers/" xmlns:bqmodel="http://biomodels.net/model-qualifiers/">
            <rdf:Description rdf:about="#meta_M_cpd00501_c0">
              <bqbiol:is>
                <rdf:Bag>
                  <rdf:li rdf:resource="https://identifiers.org/seed.compound/cpd00501"/>
                  <rdf:li rdf:resource="https://identifiers.org/kegg.compound/C00663"/>
                  <rdf:li rdf:resource="https://identifiers.org/biocyc/META:CPD-448"/>
                  <rdf:li rdf:resource="https://identifiers.org/inchi/InChI=1S/C6H13O9P/c7-1-2-3(8)4(9)5(10)6(14-2)15-16(11,12)13/h2-10H,1H2,(H2,11,12,13)/p-2/t2-,3-,4+,5-,6+/m1/s1"/>
                  <rdf:li rdf:resource="https://identifiers.org/inchikey/HXXFSFRBOHSIMQ-DVKNGEFBSA-L"/>
                  <rdf:li rdf:resource="https://identifiers.org/bigg.metabolite/g1p_B"/>
                  <rdf:li rdf:resource="https://identifiers.org/metanetx.chemical/MNXM679"/>
                </rdf:Bag>
              </bqbiol:is>
            </rdf:Description>
          </rdf:RDF>
        </annotation>
      </species>
      <species metaid="meta_M_cpd00358_c0" sboTerm="SBO:0000247" id="M_cpd00358_c0" name="dUTP_c0" compartment="c0" hasOnlySubstanceUnits="false" boundaryCondition="false" constant="false" fbc:charge="1" fbc:chemicalFormula="C9H12N2O14P3">
        <annotation>
          <rdf:RDF xmlns:rdf="http://www.w3.org/1999/02/22-rdf-syntax-ns#" xmlns:dcterms="http://purl.org/dc/terms/" xmlns:vCard="http://www.w3.org/2001/vcard-rdf/3.0#" xmlns:vCard4="http://www.w3.org/2006/vcard/ns#" xmlns:bqbiol="http://biomodels.net/biology-qualifiers/" xmlns:bqmodel="http://biomodels.net/model-qualifiers/">
            <rdf:Description rdf:about="#meta_M_cpd00358_c0">
              <bqbiol:is>
                <rdf:Bag>
                  <rdf:li rdf:resource="https://identifiers.org/seed.compound/cpd00358"/>
                  <rdf:li rdf:resource="https://identifiers.org/bigg.metabolite/dutp"/>
                  <rdf:li rdf:resource="https://identifiers.org/hmdb/HMDB01191"/>
                  <rdf:li rdf:resource="https://identifiers.org/kegg.compound/C00460"/>
                  <rdf:li rdf:resource="https://identifiers.org/biocyc/META:DUTP"/>
                  <rdf:li rdf:resource="https://identifiers.org/inchi/InChI=1S/C9H15N2O14P3/c12-5-3-8(11-2-1-7(13)10-9(11)14)23-6(5)4-22-27(18,19)25-28(20,21)24-26(15,16)17/h1-2,5-6,8,12H,3-4H2,(H,18,19)(H,20,21)(H,10,13,14)(H2,15,16,17)/p-3/t5-,6+,8+/m0/s1"/>
                  <rdf:li rdf:resource="https://identifiers.org/inchikey/AHCYMLUZIRLXAA-SHYZEUOFSA-K"/>
                  <rdf:li rdf:resource="https://identifiers.org/metanetx.chemical/MNXM452"/>
                </rdf:Bag>
              </bqbiol:is>
            </rdf:Description>
          </rdf:RDF>
        </annotation>
      </species>
      <species metaid="meta_M_cpd11472_c0" sboTerm="SBO:0000247" id="M_cpd11472_c0" name="Hexanoyl-ACP_c0" compartment="c0" hasOnlySubstanceUnits="false" boundaryCondition="false" constant="false" fbc:charge="1" fbc:chemicalFormula="C17H31N2O8PRS">
        <annotation>
          <rdf:RDF xmlns:rdf="http://www.w3.org/1999/02/22-rdf-syntax-ns#" xmlns:dcterms="http://purl.org/dc/terms/" xmlns:vCard="http://www.w3.org/2001/vcard-rdf/3.0#" xmlns:vCard4="http://www.w3.org/2006/vcard/ns#" xmlns:bqbiol="http://biomodels.net/biology-qualifiers/" xmlns:bqmodel="http://biomodels.net/model-qualifiers/">
            <rdf:Description rdf:about="#meta_M_cpd11472_c0">
              <bqbiol:is>
                <rdf:Bag>
                  <rdf:li rdf:resource="https://identifiers.org/seed.compound/cpd11472"/>
                  <rdf:li rdf:resource="https://identifiers.org/bigg.metabolite/hexACP"/>
                  <rdf:li rdf:resource="https://identifiers.org/kegg.compound/C05749"/>
                  <rdf:li rdf:resource="https://identifiers.org/biocyc/META:Hexanoyl-ACPs"/>
                  <rdf:li rdf:resource="https://identifiers.org/metanetx.chemical/MNXM23683"/>
                </rdf:Bag>
              </bqbiol:is>
            </rdf:Description>
          </rdf:RDF>
        </annotation>
      </species>
      <species metaid="meta_M_cpd00117_c0" sboTerm="SBO:0000247" id="M_cpd00117_c0" name="D-Alanine_c0" compartment="c0" hasOnlySubstanceUnits="false" boundaryCondition="false" constant="false" fbc:charge="1" fbc:chemicalFormula="C3H7NO2">
        <annotation>
          <rdf:RDF xmlns:rdf="http://www.w3.org/1999/02/22-rdf-syntax-ns#" xmlns:dcterms="http://purl.org/dc/terms/" xmlns:vCard="http://www.w3.org/2001/vcard-rdf/3.0#" xmlns:vCard4="http://www.w3.org/2006/vcard/ns#" xmlns:bqbiol="http://biomodels.net/biology-qualifiers/" xmlns:bqmodel="http://biomodels.net/model-qualifiers/">
            <rdf:Description rdf:about="#meta_M_cpd00117_c0">
              <bqbiol:is>
                <rdf:Bag>
                  <rdf:li rdf:resource="https://identifiers.org/seed.compound/cpd00117"/>
                  <rdf:li rdf:resource="https://identifiers.org/bigg.metabolite/ala__D"/>
                  <rdf:li rdf:resource="https://identifiers.org/hmdb/HMDB01310"/>
                  <rdf:li rdf:resource="https://identifiers.org/kegg.compound/C00133"/>
                  <rdf:li rdf:resource="https://identifiers.org/biocyc/META:D-ALANINE"/>
                  <rdf:li rdf:resource="https://identifiers.org/inchi/InChI=1S/C3H7NO2/c1-2(4)3(5)6/h2H,4H2,1H3,(H,5,6)/t2-/m1/s1"/>
                  <rdf:li rdf:resource="https://identifiers.org/inchikey/QNAYBMKLOCPYGJ-UWTATZPHSA-N"/>
                  <rdf:li rdf:resource="https://identifiers.org/metanetx.chemical/MNXM156"/>
                </rdf:Bag>
              </bqbiol:is>
            </rdf:Description>
          </rdf:RDF>
        </annotation>
      </species>
      <species metaid="meta_M_cpd00393_c0" sboTerm="SBO:0000247" id="M_cpd00393_c0" name="Folate_c0" compartment="c0" hasOnlySubstanceUnits="false" boundaryCondition="false" constant="false" fbc:charge="1" fbc:chemicalFormula="C19H17N7O6">
        <annotation>
          <rdf:RDF xmlns:rdf="http://www.w3.org/1999/02/22-rdf-syntax-ns#" xmlns:dcterms="http://purl.org/dc/terms/" xmlns:vCard="http://www.w3.org/2001/vcard-rdf/3.0#" xmlns:vCard4="http://www.w3.org/2006/vcard/ns#" xmlns:bqbiol="http://biomodels.net/biology-qualifiers/" xmlns:bqmodel="http://biomodels.net/model-qualifiers/">
            <rdf:Description rdf:about="#meta_M_cpd00393_c0">
              <bqbiol:is>
                <rdf:Bag>
                  <rdf:li rdf:resource="https://identifiers.org/seed.compound/cpd00393"/>
                  <rdf:li rdf:resource="https://identifiers.org/bigg.metabolite/fol"/>
                  <rdf:li rdf:resource="https://identifiers.org/hmdb/HMDB00121"/>
                  <rdf:li rdf:resource="https://identifiers.org/kegg.compound/C00504"/>
                  <rdf:li rdf:resource="https://identifiers.org/biocyc/META:CPD-12826"/>
                  <rdf:li rdf:resource="https://identifiers.org/inchi/InChI=1S/C19H19N7O6/c20-19-25-15-14(17(30)26-19)23-11(8-22-15)7-21-10-3-1-9(2-4-10)16(29)24-12(18(31)32)5-6-13(27)28/h1-4,8,12,21H,5-7H2,(H,24,29)(H,27,28)(H,31,32)(H3,20,22,25,26,30)/p-2/t12-/m0/s1"/>
                  <rdf:li rdf:resource="https://identifiers.org/inchikey/OVBPIULPVIDEAO-LBPRGKRZSA-L"/>
                  <rdf:li rdf:resource="https://identifiers.org/metanetx.chemical/MNXM617"/>
                </rdf:Bag>
              </bqbiol:is>
            </rdf:Description>
          </rdf:RDF>
        </annotation>
      </species>
      <species metaid="meta_M_cpd15399_c0" sboTerm="SBO:0000247" id="M_cpd15399_c0" name="1,6-anhydrous-N-Acetylmuramate_c0" compartment="c0" hasOnlySubstanceUnits="false" boundaryCondition="false" constant="false" fbc:charge="1" fbc:chemicalFormula="C11H16NO7">
        <annotation>
          <rdf:RDF xmlns:rdf="http://www.w3.org/1999/02/22-rdf-syntax-ns#" xmlns:dcterms="http://purl.org/dc/terms/" xmlns:vCard="http://www.w3.org/2001/vcard-rdf/3.0#" xmlns:vCard4="http://www.w3.org/2006/vcard/ns#" xmlns:bqbiol="http://biomodels.net/biology-qualifiers/" xmlns:bqmodel="http://biomodels.net/model-qualifiers/">
            <rdf:Description rdf:about="#meta_M_cpd15399_c0">
              <bqbiol:is>
                <rdf:Bag>
                  <rdf:li rdf:resource="https://identifiers.org/seed.compound/cpd15399"/>
                  <rdf:li rdf:resource="https://identifiers.org/bigg.metabolite/anhm"/>
                  <rdf:li rdf:resource="https://identifiers.org/biocyc/META:CPD0-882"/>
                  <rdf:li rdf:resource="https://identifiers.org/metanetx.chemical/MNXM90585"/>
                </rdf:Bag>
              </bqbiol:is>
            </rdf:Description>
          </rdf:RDF>
        </annotation>
      </species>
      <species metaid="meta_M_cpd03813_c0" sboTerm="SBO:0000247" id="M_cpd03813_c0" name="D-Galactosamine 6-phosphate_c0" compartment="c0" hasOnlySubstanceUnits="false" boundaryCondition="false" constant="false" fbc:charge="1" fbc:chemicalFormula="C6H14NO8P">
        <annotation>
          <rdf:RDF xmlns:rdf="http://www.w3.org/1999/02/22-rdf-syntax-ns#" xmlns:dcterms="http://purl.org/dc/terms/" xmlns:vCard="http://www.w3.org/2001/vcard-rdf/3.0#" xmlns:vCard4="http://www.w3.org/2006/vcard/ns#" xmlns:bqbiol="http://biomodels.net/biology-qualifiers/" xmlns:bqmodel="http://biomodels.net/model-qualifiers/">
            <rdf:Description rdf:about="#meta_M_cpd03813_c0">
              <bqbiol:is>
                <rdf:Bag>
                  <rdf:li rdf:resource="https://identifiers.org/seed.compound/cpd03813"/>
                  <rdf:li rdf:resource="https://identifiers.org/bigg.metabolite/galam6p"/>
                  <rdf:li rdf:resource="https://identifiers.org/kegg.compound/C06377"/>
                  <rdf:li rdf:resource="https://identifiers.org/biocyc/META:D-GALACTOSAMINE-6-PHOSPHATE"/>
                  <rdf:li rdf:resource="https://identifiers.org/inchi/InChI=1S/C6H14NO8P/c7-3-5(9)4(8)2(15-6(3)10)1-14-16(11,12)13/h2-6,8-10H,1,7H2,(H2,11,12,13)/p-1/t2-,3-,4+,5-,6?/m1/s1"/>
                  <rdf:li rdf:resource="https://identifiers.org/inchikey/XHMJOUIAFHJHBW-GASJEMHNSA-M"/>
                  <rdf:li rdf:resource="https://identifiers.org/metanetx.chemical/MNXM5116"/>
                </rdf:Bag>
              </bqbiol:is>
            </rdf:Description>
          </rdf:RDF>
        </annotation>
      </species>
      <species metaid="meta_M_cpd15507_c0" sboTerm="SBO:0000247" id="M_cpd15507_c0" name="three disacharide linked murein units (tetrapeptide crosslinked tetrapeptide (A2pm-&gt;D-ala), one uncrosslinked tetrapaptide) (middle of chain)_c0" compartment="c0" hasOnlySubstanceUnits="false" boundaryCondition="false" constant="false" fbc:charge="1" fbc:chemicalFormula="C111H169N21O59">
        <annotation>
          <rdf:RDF xmlns:rdf="http://www.w3.org/1999/02/22-rdf-syntax-ns#" xmlns:dcterms="http://purl.org/dc/terms/" xmlns:vCard="http://www.w3.org/2001/vcard-rdf/3.0#" xmlns:vCard4="http://www.w3.org/2006/vcard/ns#" xmlns:bqbiol="http://biomodels.net/biology-qualifiers/" xmlns:bqmodel="http://biomodels.net/model-qualifiers/">
            <rdf:Description rdf:about="#meta_M_cpd15507_c0">
              <bqbiol:is>
                <rdf:Bag>
                  <rdf:li rdf:resource="https://identifiers.org/seed.compound/cpd15507"/>
                  <rdf:li rdf:resource="https://identifiers.org/bigg.metabolite/murein4px4p4p"/>
                  <rdf:li rdf:resource="https://identifiers.org/biocyc/META:CPD0-2266"/>
                  <rdf:li rdf:resource="https://identifiers.org/inchi/InChI=1S/C111H175N21O59/c1-38-89(155)128-60(27-30-71(149)150)101(167)131-57(98(164)119-43(6)103(170)171)23-18-24-61(106(176)177)132-92(158)41(4)117-96(162)55(21-16-19-53(112)104(172)173)129-99(165)58(25-28-69(145)146)126-90(156)39(2)116-95(161)46(9)181-88-76(125-52(15)144)111(187-82-65(33-135)183-108(73(79(82)153)122-49(12)141)189-84-64(32-134)178-37-62(120-47(10)139)81(84)179-44(7)93(159)114-38)186-68(36-138)86(88)191-109-74(123-50(13)142)80(154)83(66(34-136)184-109)188-110-75(124-51(14)143)87(85(67(35-137)185-110)190-107-72(121-48(11)140)78(152)77(151)63(31-133)182-107)180-45(8)94(160)115-40(3)91(157)127-59(26-29-70(147)148)100(166)130-56(22-17-20-54(113)105(174)175)97(163)118-42(5)102(168)169/h37-46,53-61,63-68,72-88,107-111,133-138,151-154H,16-36,112-113H2,1-15H3,(H,114,159)(H,115,160)(H,116,161)(H,117,162)(H,118,163)(H,119,164)(H,120,139)(H,121,140)(H,122,141)(H,123,142)(H,124,143)(H,125,144)(H,126,156)(H,127,157)(H,128,155)(H,129,165)(H,130,166)(H,131,167)(H,132,158)(H,145,146)(H,147,148)(H,149,150)(H,168,169)(H,170,171)(H,172,173)(H,174,175)(H,176,177)/p-6"/>
                  <rdf:li rdf:resource="https://identifiers.org/inchikey/NPJMJVATSCHTAI-UHFFFAOYSA-H"/>
                  <rdf:li rdf:resource="https://identifiers.org/metanetx.chemical/MNXM87122"/>
                </rdf:Bag>
              </bqbiol:is>
            </rdf:Description>
          </rdf:RDF>
        </annotation>
      </species>
      <species metaid="meta_M_cpd00220_e0" sboTerm="SBO:0000247" id="M_cpd00220_e0" name="Riboflavin_e0" compartment="e0" hasOnlySubstanceUnits="false" boundaryCondition="false" constant="false" fbc:charge="1" fbc:chemicalFormula="C17H19N4O6">
        <annotation>
          <rdf:RDF xmlns:rdf="http://www.w3.org/1999/02/22-rdf-syntax-ns#" xmlns:dcterms="http://purl.org/dc/terms/" xmlns:vCard="http://www.w3.org/2001/vcard-rdf/3.0#" xmlns:vCard4="http://www.w3.org/2006/vcard/ns#" xmlns:bqbiol="http://biomodels.net/biology-qualifiers/" xmlns:bqmodel="http://biomodels.net/model-qualifiers/">
            <rdf:Description rdf:about="#meta_M_cpd00220_e0">
              <bqbiol:is>
                <rdf:Bag>
                  <rdf:li rdf:resource="https://identifiers.org/seed.compound/cpd00220"/>
                  <rdf:li rdf:resource="https://identifiers.org/bigg.metabolite/ribflv"/>
                  <rdf:li rdf:resource="https://identifiers.org/hmdb/HMDB00244"/>
                  <rdf:li rdf:resource="https://identifiers.org/kegg.compound/C00255"/>
                  <rdf:li rdf:resource="https://identifiers.org/biocyc/META:X-DRIB-PEN-1:4"/>
                  <rdf:li rdf:resource="https://identifiers.org/biocyc/META:RIBOFLAVIN"/>
                  <rdf:li rdf:resource="https://identifiers.org/inchi/InChI=1S/C17H20N4O6/c1-7-3-9-10(4-8(7)2)21(5-11(23)14(25)12(24)6-22)15-13(18-9)16(26)20-17(27)19-15/h3-4,11-12,14,22-25H,5-6H2,1-2H3,(H,20,26,27)/p-1/t11-,12+,14-/m0/s1"/>
                  <rdf:li rdf:resource="https://identifiers.org/inchikey/AUNGANRZJHBGPY-SCRDCRAPSA-M"/>
                  <rdf:li rdf:resource="https://identifiers.org/metanetx.chemical/MNXM270"/>
                </rdf:Bag>
              </bqbiol:is>
            </rdf:Description>
          </rdf:RDF>
        </annotation>
      </species>
      <species metaid="meta_M_cpd00954_c0" sboTerm="SBO:0000247" id="M_cpd00954_c0" name="6-hydroxymethyl dihydropterin_c0" compartment="c0" hasOnlySubstanceUnits="false" boundaryCondition="false" constant="false" fbc:charge="1" fbc:chemicalFormula="C7H9N5O2">
        <annotation>
          <rdf:RDF xmlns:rdf="http://www.w3.org/1999/02/22-rdf-syntax-ns#" xmlns:dcterms="http://purl.org/dc/terms/" xmlns:vCard="http://www.w3.org/2001/vcard-rdf/3.0#" xmlns:vCard4="http://www.w3.org/2006/vcard/ns#" xmlns:bqbiol="http://biomodels.net/biology-qualifiers/" xmlns:bqmodel="http://biomodels.net/model-qualifiers/">
            <rdf:Description rdf:about="#meta_M_cpd00954_c0">
              <bqbiol:is>
                <rdf:Bag>
                  <rdf:li rdf:resource="https://identifiers.org/seed.compound/cpd00954"/>
                  <rdf:li rdf:resource="https://identifiers.org/bigg.metabolite/6hmhpt"/>
                  <rdf:li rdf:resource="https://identifiers.org/bigg.metabolite/2ahhmp"/>
                  <rdf:li rdf:resource="https://identifiers.org/kegg.compound/C01300"/>
                  <rdf:li rdf:resource="https://identifiers.org/biocyc/META:AMINO-OH-HYDROXYMETHYL-DIHYDROPTERIDINE"/>
                  <rdf:li rdf:resource="https://identifiers.org/inchi/InChI=1S/C7H9N5O2/c8-7-11-5-4(6(14)12-7)10-3(2-13)1-9-5/h13H,1-2H2,(H4,8,9,11,12,14)"/>
                  <rdf:li rdf:resource="https://identifiers.org/inchikey/CQQNNQTXUGLUEV-UHFFFAOYSA-N"/>
                  <rdf:li rdf:resource="https://identifiers.org/metanetx.chemical/MNXM937"/>
                </rdf:Bag>
              </bqbiol:is>
            </rdf:Description>
          </rdf:RDF>
        </annotation>
      </species>
      <species metaid="meta_M_cpd00298_c0" sboTerm="SBO:0000247" id="M_cpd00298_c0" name="dTMP_c0" compartment="c0" hasOnlySubstanceUnits="false" boundaryCondition="false" constant="false" fbc:charge="1" fbc:chemicalFormula="C10H13N2O8P">
        <annotation>
          <rdf:RDF xmlns:rdf="http://www.w3.org/1999/02/22-rdf-syntax-ns#" xmlns:dcterms="http://purl.org/dc/terms/" xmlns:vCard="http://www.w3.org/2001/vcard-rdf/3.0#" xmlns:vCard4="http://www.w3.org/2006/vcard/ns#" xmlns:bqbiol="http://biomodels.net/biology-qualifiers/" xmlns:bqmodel="http://biomodels.net/model-qualifiers/">
            <rdf:Description rdf:about="#meta_M_cpd00298_c0">
              <bqbiol:is>
                <rdf:Bag>
                  <rdf:li rdf:resource="https://identifiers.org/seed.compound/cpd00298"/>
                  <rdf:li rdf:resource="https://identifiers.org/bigg.metabolite/dtmp"/>
                  <rdf:li rdf:resource="https://identifiers.org/hmdb/HMDB01227"/>
                  <rdf:li rdf:resource="https://identifiers.org/kegg.compound/C00364"/>
                  <rdf:li rdf:resource="https://identifiers.org/biocyc/META:TMP"/>
                  <rdf:li rdf:resource="https://identifiers.org/inchi/InChI=1S/C10H15N2O8P/c1-5-3-12(10(15)11-9(5)14)8-2-6(13)7(20-8)4-19-21(16,17)18/h3,6-8,13H,2,4H2,1H3,(H,11,14,15)(H2,16,17,18)/p-2/t6-,7+,8+/m0/s1"/>
                  <rdf:li rdf:resource="https://identifiers.org/inchikey/GYOZYWVXFNDGLU-XLPZGREQSA-L"/>
                  <rdf:li rdf:resource="https://identifiers.org/metanetx.chemical/MNXM257"/>
                </rdf:Bag>
              </bqbiol:is>
            </rdf:Description>
          </rdf:RDF>
        </annotation>
      </species>
      <species metaid="meta_M_cpd00011_c0" sboTerm="SBO:0000247" id="M_cpd00011_c0" name="CO2_c0" compartment="c0" hasOnlySubstanceUnits="false" boundaryCondition="false" constant="false" fbc:charge="1" fbc:chemicalFormula="CO2">
        <annotation>
          <rdf:RDF xmlns:rdf="http://www.w3.org/1999/02/22-rdf-syntax-ns#" xmlns:dcterms="http://purl.org/dc/terms/" xmlns:vCard="http://www.w3.org/2001/vcard-rdf/3.0#" xmlns:vCard4="http://www.w3.org/2006/vcard/ns#" xmlns:bqbiol="http://biomodels.net/biology-qualifiers/" xmlns:bqmodel="http://biomodels.net/model-qualifiers/">
            <rdf:Description rdf:about="#meta_M_cpd00011_c0">
              <bqbiol:is>
                <rdf:Bag>
                  <rdf:li rdf:resource="https://identifiers.org/seed.compound/cpd00011"/>
                  <rdf:li rdf:resource="https://identifiers.org/bigg.metabolite/co2"/>
                  <rdf:li rdf:resource="https://identifiers.org/kegg.compound/C00011"/>
                  <rdf:li rdf:resource="https://identifiers.org/biocyc/META:CARBON-DIOXIDE"/>
                  <rdf:li rdf:resource="https://identifiers.org/inchi/InChI=1S/CO2/c2-1-3"/>
                  <rdf:li rdf:resource="https://identifiers.org/inchikey/CURLTUGMZLYLDI-UHFFFAOYSA-N"/>
                  <rdf:li rdf:resource="https://identifiers.org/metanetx.chemical/MNXM13"/>
                </rdf:Bag>
              </bqbiol:is>
            </rdf:Description>
          </rdf:RDF>
        </annotation>
      </species>
      <species metaid="meta_M_cpd11532_c0" sboTerm="SBO:0000247" id="M_cpd11532_c0" name="9-methyl-decanoyl-ACP_c0" compartment="c0" hasOnlySubstanceUnits="false" boundaryCondition="false" constant="false" fbc:charge="1" fbc:chemicalFormula="C22H41N2O8PRS">
        <annotation>
          <rdf:RDF xmlns:rdf="http://www.w3.org/1999/02/22-rdf-syntax-ns#" xmlns:dcterms="http://purl.org/dc/terms/" xmlns:vCard="http://www.w3.org/2001/vcard-rdf/3.0#" xmlns:vCard4="http://www.w3.org/2006/vcard/ns#" xmlns:bqbiol="http://biomodels.net/biology-qualifiers/" xmlns:bqmodel="http://biomodels.net/model-qualifiers/">
            <rdf:Description rdf:about="#meta_M_cpd11532_c0">
              <bqbiol:is>
                <rdf:Bag>
                  <rdf:li rdf:resource="https://identifiers.org/seed.compound/cpd11532"/>
                  <rdf:li rdf:resource="https://identifiers.org/metanetx.chemical/MNXM8225"/>
                </rdf:Bag>
              </bqbiol:is>
            </rdf:Description>
          </rdf:RDF>
        </annotation>
      </species>
      <species metaid="meta_M_cpd02720_c0" sboTerm="SBO:0000247" id="M_cpd02720_c0" name="5-Amino-6--5-phosphoribitylaminouracil_c0" compartment="c0" hasOnlySubstanceUnits="false" boundaryCondition="false" constant="false" fbc:charge="1" fbc:chemicalFormula="C9H15N4O9P">
        <annotation>
          <rdf:RDF xmlns:rdf="http://www.w3.org/1999/02/22-rdf-syntax-ns#" xmlns:dcterms="http://purl.org/dc/terms/" xmlns:vCard="http://www.w3.org/2001/vcard-rdf/3.0#" xmlns:vCard4="http://www.w3.org/2006/vcard/ns#" xmlns:bqbiol="http://biomodels.net/biology-qualifiers/" xmlns:bqmodel="http://biomodels.net/model-qualifiers/">
            <rdf:Description rdf:about="#meta_M_cpd02720_c0">
              <bqbiol:is>
                <rdf:Bag>
                  <rdf:li rdf:resource="https://identifiers.org/seed.compound/cpd02720"/>
                  <rdf:li rdf:resource="https://identifiers.org/bigg.metabolite/5aprbu"/>
                  <rdf:li rdf:resource="https://identifiers.org/kegg.compound/C04454"/>
                  <rdf:li rdf:resource="https://identifiers.org/biocyc/META:CPD-1086"/>
                  <rdf:li rdf:resource="https://identifiers.org/inchi/InChI=1S/C9H17N4O9P/c10-5-7(12-9(18)13-8(5)17)11-1-3(14)6(16)4(15)2-22-23(19,20)21/h3-4,6,14-16H,1-2,10H2,(H2,19,20,21)(H3,11,12,13,17,18)/p-2/t3-,4+,6-/m0/s1"/>
                  <rdf:li rdf:resource="https://identifiers.org/inchikey/RQRINYISXYAZKL-RPDRRWSUSA-L"/>
                  <rdf:li rdf:resource="https://identifiers.org/metanetx.chemical/MNXM1178"/>
                </rdf:Bag>
              </bqbiol:is>
            </rdf:Description>
          </rdf:RDF>
        </annotation>
      </species>
      <species metaid="meta_M_cpd11440_c0" sboTerm="SBO:0000247" id="M_cpd11440_c0" name="fa6_c0" compartment="c0" hasOnlySubstanceUnits="false" boundaryCondition="false" constant="false" fbc:charge="1" fbc:chemicalFormula="C16H31O2">
        <annotation>
          <rdf:RDF xmlns:rdf="http://www.w3.org/1999/02/22-rdf-syntax-ns#" xmlns:dcterms="http://purl.org/dc/terms/" xmlns:vCard="http://www.w3.org/2001/vcard-rdf/3.0#" xmlns:vCard4="http://www.w3.org/2006/vcard/ns#" xmlns:bqbiol="http://biomodels.net/biology-qualifiers/" xmlns:bqmodel="http://biomodels.net/model-qualifiers/">
            <rdf:Description rdf:about="#meta_M_cpd11440_c0">
              <bqbiol:is>
                <rdf:Bag>
                  <rdf:li rdf:resource="https://identifiers.org/seed.compound/cpd11440"/>
                  <rdf:li rdf:resource="https://identifiers.org/bigg.metabolite/fa6"/>
                  <rdf:li rdf:resource="https://identifiers.org/metanetx.chemical/MNXM3273"/>
                </rdf:Bag>
              </bqbiol:is>
            </rdf:Description>
          </rdf:RDF>
        </annotation>
      </species>
      <species metaid="meta_M_cpd04099_e0" sboTerm="SBO:0000247" id="M_cpd04099_e0" name="Phosphonate_e0" compartment="e0" hasOnlySubstanceUnits="false" boundaryCondition="false" constant="false" fbc:charge="1" fbc:chemicalFormula="H2O3P">
        <annotation>
          <rdf:RDF xmlns:rdf="http://www.w3.org/1999/02/22-rdf-syntax-ns#" xmlns:dcterms="http://purl.org/dc/terms/" xmlns:vCard="http://www.w3.org/2001/vcard-rdf/3.0#" xmlns:vCard4="http://www.w3.org/2006/vcard/ns#" xmlns:bqbiol="http://biomodels.net/biology-qualifiers/" xmlns:bqmodel="http://biomodels.net/model-qualifiers/">
            <rdf:Description rdf:about="#meta_M_cpd04099_e0">
              <bqbiol:is>
                <rdf:Bag>
                  <rdf:li rdf:resource="https://identifiers.org/seed.compound/cpd04099"/>
                  <rdf:li rdf:resource="https://identifiers.org/bigg.metabolite/ppt"/>
                  <rdf:li rdf:resource="https://identifiers.org/hmdb/HMDB01443"/>
                  <rdf:li rdf:resource="https://identifiers.org/kegg.compound/C06701"/>
                  <rdf:li rdf:resource="https://identifiers.org/biocyc/META:PHOSPHONATE"/>
                  <rdf:li rdf:resource="https://identifiers.org/biocyc/META:CPD-12756"/>
                  <rdf:li rdf:resource="https://identifiers.org/inchi/InChI=1S/H3O3P/c1-4(2)3/h4H,(H2,1,2,3)/p-1"/>
                  <rdf:li rdf:resource="https://identifiers.org/inchikey/ABLZXFCXXLZCGV-UHFFFAOYSA-M"/>
                  <rdf:li rdf:resource="https://identifiers.org/metanetx.chemical/MNXM1683"/>
                  <rdf:li rdf:resource="https://identifiers.org/metanetx.chemical/MNXM724809"/>
                </rdf:Bag>
              </bqbiol:is>
            </rdf:Description>
          </rdf:RDF>
        </annotation>
      </species>
      <species metaid="meta_M_cpd00149_c0" sboTerm="SBO:0000247" id="M_cpd00149_c0" name="Co2+_c0" compartment="c0" hasOnlySubstanceUnits="false" boundaryCondition="false" constant="false" fbc:charge="1" fbc:chemicalFormula="Co">
        <annotation>
          <rdf:RDF xmlns:rdf="http://www.w3.org/1999/02/22-rdf-syntax-ns#" xmlns:dcterms="http://purl.org/dc/terms/" xmlns:vCard="http://www.w3.org/2001/vcard-rdf/3.0#" xmlns:vCard4="http://www.w3.org/2006/vcard/ns#" xmlns:bqbiol="http://biomodels.net/biology-qualifiers/" xmlns:bqmodel="http://biomodels.net/model-qualifiers/">
            <rdf:Description rdf:about="#meta_M_cpd00149_c0">
              <bqbiol:is>
                <rdf:Bag>
                  <rdf:li rdf:resource="https://identifiers.org/seed.compound/cpd00149"/>
                  <rdf:li rdf:resource="https://identifiers.org/bigg.metabolite/cobalt2"/>
                  <rdf:li rdf:resource="https://identifiers.org/chebi/48828"/>
                  <rdf:li rdf:resource="https://identifiers.org/hmdb/HMDB00608"/>
                  <rdf:li rdf:resource="https://identifiers.org/kegg.compound/C00175"/>
                  <rdf:li rdf:resource="https://identifiers.org/biocyc/META:CO+2"/>
                  <rdf:li rdf:resource="https://identifiers.org/inchi/InChI=1S/Co/q+2"/>
                  <rdf:li rdf:resource="https://identifiers.org/inchikey/XLJKHNWPARRRJB-UHFFFAOYSA-N"/>
                  <rdf:li rdf:resource="https://identifiers.org/metanetx.chemical/MNXM90960"/>
                </rdf:Bag>
              </bqbiol:is>
            </rdf:Description>
          </rdf:RDF>
        </annotation>
      </species>
      <species metaid="meta_M_cpd00023_c0" sboTerm="SBO:0000247" id="M_cpd00023_c0" name="L-Glutamate_c0" compartment="c0" hasOnlySubstanceUnits="false" boundaryCondition="false" constant="false" fbc:charge="1" fbc:chemicalFormula="C5H8NO4">
        <annotation>
          <rdf:RDF xmlns:rdf="http://www.w3.org/1999/02/22-rdf-syntax-ns#" xmlns:dcterms="http://purl.org/dc/terms/" xmlns:vCard="http://www.w3.org/2001/vcard-rdf/3.0#" xmlns:vCard4="http://www.w3.org/2006/vcard/ns#" xmlns:bqbiol="http://biomodels.net/biology-qualifiers/" xmlns:bqmodel="http://biomodels.net/model-qualifiers/">
            <rdf:Description rdf:about="#meta_M_cpd00023_c0">
              <bqbiol:is>
                <rdf:Bag>
                  <rdf:li rdf:resource="https://identifiers.org/seed.compound/cpd00023"/>
                  <rdf:li rdf:resource="https://identifiers.org/bigg.metabolite/glu__L"/>
                  <rdf:li rdf:resource="https://identifiers.org/chebi/21301"/>
                  <rdf:li rdf:resource="https://identifiers.org/hmdb/HMDB00148"/>
                  <rdf:li rdf:resource="https://identifiers.org/kegg.compound/C00025"/>
                  <rdf:li rdf:resource="https://identifiers.org/biocyc/META:GLT"/>
                  <rdf:li rdf:resource="https://identifiers.org/inchi/InChI=1S/C5H9NO4/c6-3(5(9)10)1-2-4(7)8/h3H,1-2,6H2,(H,7,8)(H,9,10)/p-1/t3-/m0/s1"/>
                  <rdf:li rdf:resource="https://identifiers.org/inchikey/WHUUTDBJXJRKMK-VKHMYHEASA-M"/>
                  <rdf:li rdf:resource="https://identifiers.org/metanetx.chemical/MNXM89557"/>
                </rdf:Bag>
              </bqbiol:is>
            </rdf:Description>
          </rdf:RDF>
        </annotation>
      </species>
      <species metaid="meta_M_cpd00650_c0" sboTerm="SBO:0000247" id="M_cpd00650_c0" name="Crotonyl-CoA_c0" compartment="c0" hasOnlySubstanceUnits="false" boundaryCondition="false" constant="false" fbc:charge="1" fbc:chemicalFormula="C25H36N7O17P3S">
        <annotation>
          <rdf:RDF xmlns:rdf="http://www.w3.org/1999/02/22-rdf-syntax-ns#" xmlns:dcterms="http://purl.org/dc/terms/" xmlns:vCard="http://www.w3.org/2001/vcard-rdf/3.0#" xmlns:vCard4="http://www.w3.org/2006/vcard/ns#" xmlns:bqbiol="http://biomodels.net/biology-qualifiers/" xmlns:bqmodel="http://biomodels.net/model-qualifiers/">
            <rdf:Description rdf:about="#meta_M_cpd00650_c0">
              <bqbiol:is>
                <rdf:Bag>
                  <rdf:li rdf:resource="https://identifiers.org/seed.compound/cpd00650"/>
                  <rdf:li rdf:resource="https://identifiers.org/bigg.metabolite/b2coa"/>
                  <rdf:li rdf:resource="https://identifiers.org/hmdb/HMDB02009"/>
                  <rdf:li rdf:resource="https://identifiers.org/kegg.compound/C00877"/>
                  <rdf:li rdf:resource="https://identifiers.org/biocyc/META:CROTONYL-COA"/>
                  <rdf:li rdf:resource="https://identifiers.org/inchi/InChI=1S/C25H40N7O17P3S/c1-4-5-16(34)53-9-8-27-15(33)6-7-28-23(37)20(36)25(2,3)11-46-52(43,44)49-51(41,42)45-10-14-19(48-50(38,39)40)18(35)24(47-14)32-13-31-17-21(26)29-12-30-22(17)32/h4-5,12-14,18-20,24,35-36H,6-11H2,1-3H3,(H,27,33)(H,28,37)(H,41,42)(H,43,44)(H2,26,29,30)(H2,38,39,40)/p-4/b5-4+/t14-,18-,19-,20?,24-/m1/s1"/>
                  <rdf:li rdf:resource="https://identifiers.org/inchikey/KFWWCMJSYSSPSK-BOGFJHSMSA-J"/>
                  <rdf:li rdf:resource="https://identifiers.org/metanetx.chemical/MNXM214"/>
                </rdf:Bag>
              </bqbiol:is>
            </rdf:Description>
          </rdf:RDF>
        </annotation>
      </species>
      <species metaid="meta_M_cpd09879_c0" sboTerm="SBO:0000247" id="M_cpd09879_c0" name="S-(Hydroxymethyl)glutathione_c0" compartment="c0" hasOnlySubstanceUnits="false" boundaryCondition="false" constant="false" fbc:charge="1" fbc:chemicalFormula="C11H18N3O7S">
        <annotation>
          <rdf:RDF xmlns:rdf="http://www.w3.org/1999/02/22-rdf-syntax-ns#" xmlns:dcterms="http://purl.org/dc/terms/" xmlns:vCard="http://www.w3.org/2001/vcard-rdf/3.0#" xmlns:vCard4="http://www.w3.org/2006/vcard/ns#" xmlns:bqbiol="http://biomodels.net/biology-qualifiers/" xmlns:bqmodel="http://biomodels.net/model-qualifiers/">
            <rdf:Description rdf:about="#meta_M_cpd09879_c0">
              <bqbiol:is>
                <rdf:Bag>
                  <rdf:li rdf:resource="https://identifiers.org/seed.compound/cpd09879"/>
                  <rdf:li rdf:resource="https://identifiers.org/hmdb/HMDB04662"/>
                  <rdf:li rdf:resource="https://identifiers.org/kegg.compound/C14180"/>
                  <rdf:li rdf:resource="https://identifiers.org/biocyc/META:S-HYDROXYMETHYLGLUTATHIONE"/>
                  <rdf:li rdf:resource="https://identifiers.org/inchi/InChI=1S/C11H19N3O7S/c12-6(11(20)21)1-2-8(16)14-7(4-22-5-15)10(19)13-3-9(17)18/h6-7,15H,1-5,12H2,(H,13,19)(H,14,16)(H,17,18)(H,20,21)/p-1/t6-,7-/m0/s1"/>
                  <rdf:li rdf:resource="https://identifiers.org/inchikey/PIUSLWSYOYFRFR-BQBZGAKWSA-M"/>
                  <rdf:li rdf:resource="https://identifiers.org/bigg.metabolite/hmgth"/>
                  <rdf:li rdf:resource="https://identifiers.org/metanetx.chemical/MNXM1051"/>
                </rdf:Bag>
              </bqbiol:is>
            </rdf:Description>
          </rdf:RDF>
        </annotation>
      </species>
      <species metaid="meta_M_cpd00244_c0" sboTerm="SBO:0000247" id="M_cpd00244_c0" name="Ni2+_c0" compartment="c0" hasOnlySubstanceUnits="false" boundaryCondition="false" constant="false" fbc:charge="1" fbc:chemicalFormula="Ni">
        <annotation>
          <rdf:RDF xmlns:rdf="http://www.w3.org/1999/02/22-rdf-syntax-ns#" xmlns:dcterms="http://purl.org/dc/terms/" xmlns:vCard="http://www.w3.org/2001/vcard-rdf/3.0#" xmlns:vCard4="http://www.w3.org/2006/vcard/ns#" xmlns:bqbiol="http://biomodels.net/biology-qualifiers/" xmlns:bqmodel="http://biomodels.net/model-qualifiers/">
            <rdf:Description rdf:about="#meta_M_cpd00244_c0">
              <bqbiol:is>
                <rdf:Bag>
                  <rdf:li rdf:resource="https://identifiers.org/seed.compound/cpd00244"/>
                  <rdf:li rdf:resource="https://identifiers.org/bigg.metabolite/ni2"/>
                  <rdf:li rdf:resource="https://identifiers.org/chebi/25517"/>
                  <rdf:li rdf:resource="https://identifiers.org/kegg.compound/C00291"/>
                  <rdf:li rdf:resource="https://identifiers.org/kegg.compound/C19609"/>
                  <rdf:li rdf:resource="https://identifiers.org/metanetx.chemical/MNXM3673"/>
                  <rdf:li rdf:resource="https://identifiers.org/biocyc/META:NI+2"/>
                </rdf:Bag>
              </bqbiol:is>
            </rdf:Description>
          </rdf:RDF>
        </annotation>
      </species>
      <species metaid="meta_M_cpd00220_c0" sboTerm="SBO:0000247" id="M_cpd00220_c0" name="Riboflavin_c0" compartment="c0" hasOnlySubstanceUnits="false" boundaryCondition="false" constant="false" fbc:charge="1" fbc:chemicalFormula="C17H19N4O6">
        <annotation>
          <rdf:RDF xmlns:rdf="http://www.w3.org/1999/02/22-rdf-syntax-ns#" xmlns:dcterms="http://purl.org/dc/terms/" xmlns:vCard="http://www.w3.org/2001/vcard-rdf/3.0#" xmlns:vCard4="http://www.w3.org/2006/vcard/ns#" xmlns:bqbiol="http://biomodels.net/biology-qualifiers/" xmlns:bqmodel="http://biomodels.net/model-qualifiers/">
            <rdf:Description rdf:about="#meta_M_cpd00220_c0">
              <bqbiol:is>
                <rdf:Bag>
                  <rdf:li rdf:resource="https://identifiers.org/seed.compound/cpd00220"/>
                  <rdf:li rdf:resource="https://identifiers.org/bigg.metabolite/ribflv"/>
                  <rdf:li rdf:resource="https://identifiers.org/hmdb/HMDB00244"/>
                  <rdf:li rdf:resource="https://identifiers.org/kegg.compound/C00255"/>
                  <rdf:li rdf:resource="https://identifiers.org/biocyc/META:X-DRIB-PEN-1:4"/>
                  <rdf:li rdf:resource="https://identifiers.org/biocyc/META:RIBOFLAVIN"/>
                  <rdf:li rdf:resource="https://identifiers.org/inchi/InChI=1S/C17H20N4O6/c1-7-3-9-10(4-8(7)2)21(5-11(23)14(25)12(24)6-22)15-13(18-9)16(26)20-17(27)19-15/h3-4,11-12,14,22-25H,5-6H2,1-2H3,(H,20,26,27)/p-1/t11-,12+,14-/m0/s1"/>
                  <rdf:li rdf:resource="https://identifiers.org/inchikey/AUNGANRZJHBGPY-SCRDCRAPSA-M"/>
                  <rdf:li rdf:resource="https://identifiers.org/metanetx.chemical/MNXM270"/>
                </rdf:Bag>
              </bqbiol:is>
            </rdf:Description>
          </rdf:RDF>
        </annotation>
      </species>
      <species metaid="meta_M_cpd03125_c0" sboTerm="SBO:0000247" id="M_cpd03125_c0" name="(2E)-Hexenoyl-CoA_c0" compartment="c0" hasOnlySubstanceUnits="false" boundaryCondition="false" constant="false" fbc:charge="1" fbc:chemicalFormula="C27H40N7O17P3S">
        <annotation>
          <rdf:RDF xmlns:rdf="http://www.w3.org/1999/02/22-rdf-syntax-ns#" xmlns:dcterms="http://purl.org/dc/terms/" xmlns:vCard="http://www.w3.org/2001/vcard-rdf/3.0#" xmlns:vCard4="http://www.w3.org/2006/vcard/ns#" xmlns:bqbiol="http://biomodels.net/biology-qualifiers/" xmlns:bqmodel="http://biomodels.net/model-qualifiers/">
            <rdf:Description rdf:about="#meta_M_cpd03125_c0">
              <bqbiol:is>
                <rdf:Bag>
                  <rdf:li rdf:resource="https://identifiers.org/seed.compound/cpd03125"/>
                  <rdf:li rdf:resource="https://identifiers.org/bigg.metabolite/hx2coa"/>
                  <rdf:li rdf:resource="https://identifiers.org/chebi/10726"/>
                  <rdf:li rdf:resource="https://identifiers.org/hmdb/HMDB03944"/>
                  <rdf:li rdf:resource="https://identifiers.org/kegg.compound/C05271"/>
                  <rdf:li rdf:resource="https://identifiers.org/biocyc/META:CPD0-2121"/>
                  <rdf:li rdf:resource="https://identifiers.org/inchi/InChI=1S/C27H44N7O17P3S/c1-4-5-6-7-18(36)55-11-10-29-17(35)8-9-30-25(39)22(38)27(2,3)13-48-54(45,46)51-53(43,44)47-12-16-21(50-52(40,41)42)20(37)26(49-16)34-15-33-19-23(28)31-14-32-24(19)34/h6-7,14-16,20-22,26,37-38H,4-5,8-13H2,1-3H3,(H,29,35)(H,30,39)(H,43,44)(H,45,46)(H2,28,31,32)(H2,40,41,42)/p-4/b7-6+/t16-,20-,21-,22+,26-/m1/s1"/>
                  <rdf:li rdf:resource="https://identifiers.org/inchikey/OINXHIBNZUUIMR-IXUYQXAASA-J"/>
                  <rdf:li rdf:resource="https://identifiers.org/metanetx.chemical/MNXM753"/>
                </rdf:Bag>
              </bqbiol:is>
            </rdf:Description>
          </rdf:RDF>
        </annotation>
      </species>
      <species metaid="meta_M_cpd00184_c0" sboTerm="SBO:0000247" id="M_cpd00184_c0" name="Thymidine_c0" compartment="c0" hasOnlySubstanceUnits="false" boundaryCondition="false" constant="false" fbc:charge="1" fbc:chemicalFormula="C10H14N2O5">
        <annotation>
          <rdf:RDF xmlns:rdf="http://www.w3.org/1999/02/22-rdf-syntax-ns#" xmlns:dcterms="http://purl.org/dc/terms/" xmlns:vCard="http://www.w3.org/2001/vcard-rdf/3.0#" xmlns:vCard4="http://www.w3.org/2006/vcard/ns#" xmlns:bqbiol="http://biomodels.net/biology-qualifiers/" xmlns:bqmodel="http://biomodels.net/model-qualifiers/">
            <rdf:Description rdf:about="#meta_M_cpd00184_c0">
              <bqbiol:is>
                <rdf:Bag>
                  <rdf:li rdf:resource="https://identifiers.org/seed.compound/cpd00184"/>
                  <rdf:li rdf:resource="https://identifiers.org/bigg.metabolite/thymd"/>
                  <rdf:li rdf:resource="https://identifiers.org/hmdb/HMDB00273"/>
                  <rdf:li rdf:resource="https://identifiers.org/kegg.compound/C00214"/>
                  <rdf:li rdf:resource="https://identifiers.org/biocyc/META:THYMIDINE"/>
                  <rdf:li rdf:resource="https://identifiers.org/inchi/InChI=1S/C10H14N2O5/c1-5-3-12(10(16)11-9(5)15)8-2-6(14)7(4-13)17-8/h3,6-8,13-14H,2,4H2,1H3,(H,11,15,16)/t6-,7+,8+/m0/s1"/>
                  <rdf:li rdf:resource="https://identifiers.org/inchikey/IQFYYKKMVGJFEH-XLPZGREQSA-N"/>
                  <rdf:li rdf:resource="https://identifiers.org/metanetx.chemical/MNXM420"/>
                </rdf:Bag>
              </bqbiol:is>
            </rdf:Description>
          </rdf:RDF>
        </annotation>
      </species>
      <species metaid="meta_M_cpd00137_e0" sboTerm="SBO:0000247" id="M_cpd00137_e0" name="Citrate_e0" compartment="e0" hasOnlySubstanceUnits="false" boundaryCondition="false" constant="false" fbc:charge="1" fbc:chemicalFormula="C6H5O7">
        <annotation>
          <rdf:RDF xmlns:rdf="http://www.w3.org/1999/02/22-rdf-syntax-ns#" xmlns:dcterms="http://purl.org/dc/terms/" xmlns:vCard="http://www.w3.org/2001/vcard-rdf/3.0#" xmlns:vCard4="http://www.w3.org/2006/vcard/ns#" xmlns:bqbiol="http://biomodels.net/biology-qualifiers/" xmlns:bqmodel="http://biomodels.net/model-qualifiers/">
            <rdf:Description rdf:about="#meta_M_cpd00137_e0">
              <bqbiol:is>
                <rdf:Bag>
                  <rdf:li rdf:resource="https://identifiers.org/seed.compound/cpd00137"/>
                  <rdf:li rdf:resource="https://identifiers.org/bigg.metabolite/cit"/>
                  <rdf:li rdf:resource="https://identifiers.org/hmdb/HMDB00094"/>
                  <rdf:li rdf:resource="https://identifiers.org/kegg.compound/C00158"/>
                  <rdf:li rdf:resource="https://identifiers.org/biocyc/META:CIT"/>
                  <rdf:li rdf:resource="https://identifiers.org/inchi/InChI=1S/C6H8O7/c7-3(8)1-6(13,5(11)12)2-4(9)10/h13H,1-2H2,(H,7,8)(H,9,10)(H,11,12)/p-3"/>
                  <rdf:li rdf:resource="https://identifiers.org/inchikey/KRKNYBCHXYNGOX-UHFFFAOYSA-K"/>
                  <rdf:li rdf:resource="https://identifiers.org/metanetx.chemical/MNXM131"/>
                </rdf:Bag>
              </bqbiol:is>
            </rdf:Description>
          </rdf:RDF>
        </annotation>
      </species>
      <species metaid="meta_M_cpd15494_c0" sboTerm="SBO:0000247" id="M_cpd15494_c0" name="Maltoheptaose_c0" compartment="c0" hasOnlySubstanceUnits="false" boundaryCondition="false" constant="false" fbc:charge="1" fbc:chemicalFormula="C42H72O36">
        <annotation>
          <rdf:RDF xmlns:rdf="http://www.w3.org/1999/02/22-rdf-syntax-ns#" xmlns:dcterms="http://purl.org/dc/terms/" xmlns:vCard="http://www.w3.org/2001/vcard-rdf/3.0#" xmlns:vCard4="http://www.w3.org/2006/vcard/ns#" xmlns:bqbiol="http://biomodels.net/biology-qualifiers/" xmlns:bqmodel="http://biomodels.net/model-qualifiers/">
            <rdf:Description rdf:about="#meta_M_cpd15494_c0">
              <bqbiol:is>
                <rdf:Bag>
                  <rdf:li rdf:resource="https://identifiers.org/seed.compound/cpd15494"/>
                  <rdf:li rdf:resource="https://identifiers.org/bigg.metabolite/malthp"/>
                  <rdf:li rdf:resource="https://identifiers.org/chebi/62010"/>
                  <rdf:li rdf:resource="https://identifiers.org/hmdb/HMDB13000"/>
                  <rdf:li rdf:resource="https://identifiers.org/kegg.compound/C06216"/>
                  <rdf:li rdf:resource="https://identifiers.org/biocyc/META:CPD0-1133"/>
                </rdf:Bag>
              </bqbiol:is>
            </rdf:Description>
          </rdf:RDF>
        </annotation>
      </species>
      <species metaid="meta_M_cpd15238_c0" sboTerm="SBO:0000247" id="M_cpd15238_c0" name="Hexadecenoyl-CoA_c0" compartment="c0" hasOnlySubstanceUnits="false" boundaryCondition="false" constant="false" fbc:charge="1" fbc:chemicalFormula="C37H61N7O17P3S">
        <annotation>
          <rdf:RDF xmlns:rdf="http://www.w3.org/1999/02/22-rdf-syntax-ns#" xmlns:dcterms="http://purl.org/dc/terms/" xmlns:vCard="http://www.w3.org/2001/vcard-rdf/3.0#" xmlns:vCard4="http://www.w3.org/2006/vcard/ns#" xmlns:bqbiol="http://biomodels.net/biology-qualifiers/" xmlns:bqmodel="http://biomodels.net/model-qualifiers/">
            <rdf:Description rdf:about="#meta_M_cpd15238_c0">
              <bqbiol:is>
                <rdf:Bag>
                  <rdf:li rdf:resource="https://identifiers.org/seed.compound/cpd15238"/>
                  <rdf:li rdf:resource="https://identifiers.org/bigg.metabolite/hdcoa"/>
                  <rdf:li rdf:resource="https://identifiers.org/chebi/24549"/>
                  <rdf:li rdf:resource="https://identifiers.org/metanetx.chemical/MNXM56353"/>
                </rdf:Bag>
              </bqbiol:is>
            </rdf:Description>
          </rdf:RDF>
        </annotation>
      </species>
      <species metaid="meta_M_cpd15668_c0" sboTerm="SBO:0000247" id="M_cpd15668_c0" name="glycerol teichoic acid (n=45), linked, D-ala substituted_c0" compartment="c0" hasOnlySubstanceUnits="false" boundaryCondition="false" constant="false" fbc:charge="1" fbc:chemicalFormula="C326H584N55O304P46R">
        <annotation>
          <rdf:RDF xmlns:rdf="http://www.w3.org/1999/02/22-rdf-syntax-ns#" xmlns:dcterms="http://purl.org/dc/terms/" xmlns:vCard="http://www.w3.org/2001/vcard-rdf/3.0#" xmlns:vCard4="http://www.w3.org/2006/vcard/ns#" xmlns:bqbiol="http://biomodels.net/biology-qualifiers/" xmlns:bqmodel="http://biomodels.net/model-qualifiers/">
            <rdf:Description rdf:about="#meta_M_cpd15668_c0">
              <bqbiol:is>
                <rdf:Bag>
                  <rdf:li rdf:resource="https://identifiers.org/seed.compound/cpd15668"/>
                  <rdf:li rdf:resource="https://identifiers.org/metanetx.chemical/MNXM8673"/>
                </rdf:Bag>
              </bqbiol:is>
            </rdf:Description>
          </rdf:RDF>
        </annotation>
      </species>
      <species metaid="meta_M_cpd00066_e0" sboTerm="SBO:0000247" id="M_cpd00066_e0" name="L-Phenylalanine_e0" compartment="e0" hasOnlySubstanceUnits="false" boundaryCondition="false" constant="false" fbc:charge="1" fbc:chemicalFormula="C9H11NO2">
        <annotation>
          <rdf:RDF xmlns:rdf="http://www.w3.org/1999/02/22-rdf-syntax-ns#" xmlns:dcterms="http://purl.org/dc/terms/" xmlns:vCard="http://www.w3.org/2001/vcard-rdf/3.0#" xmlns:vCard4="http://www.w3.org/2006/vcard/ns#" xmlns:bqbiol="http://biomodels.net/biology-qualifiers/" xmlns:bqmodel="http://biomodels.net/model-qualifiers/">
            <rdf:Description rdf:about="#meta_M_cpd00066_e0">
              <bqbiol:is>
                <rdf:Bag>
                  <rdf:li rdf:resource="https://identifiers.org/seed.compound/cpd00066"/>
                  <rdf:li rdf:resource="https://identifiers.org/bigg.metabolite/phe__L"/>
                  <rdf:li rdf:resource="https://identifiers.org/hmdb/HMDB00159"/>
                  <rdf:li rdf:resource="https://identifiers.org/kegg.compound/C00079"/>
                  <rdf:li rdf:resource="https://identifiers.org/biocyc/META:PHE"/>
                  <rdf:li rdf:resource="https://identifiers.org/inchi/InChI=1S/C9H11NO2/c10-8(9(11)12)6-7-4-2-1-3-5-7/h1-5,8H,6,10H2,(H,11,12)/t8-/m0/s1"/>
                  <rdf:li rdf:resource="https://identifiers.org/inchikey/COLNVLDHVKWLRT-QMMMGPOBSA-N"/>
                  <rdf:li rdf:resource="https://identifiers.org/metanetx.chemical/MNXM97"/>
                </rdf:Bag>
              </bqbiol:is>
            </rdf:Description>
          </rdf:RDF>
        </annotation>
      </species>
      <species metaid="meta_M_cpd00314_c0" sboTerm="SBO:0000247" id="M_cpd00314_c0" name="D-Mannitol_c0" compartment="c0" hasOnlySubstanceUnits="false" boundaryCondition="false" constant="false" fbc:charge="1" fbc:chemicalFormula="C6H14O6">
        <annotation>
          <rdf:RDF xmlns:rdf="http://www.w3.org/1999/02/22-rdf-syntax-ns#" xmlns:dcterms="http://purl.org/dc/terms/" xmlns:vCard="http://www.w3.org/2001/vcard-rdf/3.0#" xmlns:vCard4="http://www.w3.org/2006/vcard/ns#" xmlns:bqbiol="http://biomodels.net/biology-qualifiers/" xmlns:bqmodel="http://biomodels.net/model-qualifiers/">
            <rdf:Description rdf:about="#meta_M_cpd00314_c0">
              <bqbiol:is>
                <rdf:Bag>
                  <rdf:li rdf:resource="https://identifiers.org/seed.compound/cpd00314"/>
                  <rdf:li rdf:resource="https://identifiers.org/bigg.metabolite/mnl"/>
                  <rdf:li rdf:resource="https://identifiers.org/hmdb/HMDB00765"/>
                  <rdf:li rdf:resource="https://identifiers.org/kegg.compound/C00392"/>
                  <rdf:li rdf:resource="https://identifiers.org/biocyc/META:MANNITOL"/>
                  <rdf:li rdf:resource="https://identifiers.org/inchi/InChI=1S/C6H14O6/c7-1-3(9)5(11)6(12)4(10)2-8/h3-12H,1-2H2/t3-,4-,5-,6-/m1/s1"/>
                  <rdf:li rdf:resource="https://identifiers.org/inchikey/FBPFZTCFMRRESA-KVTDHHQDSA-N"/>
                  <rdf:li rdf:resource="https://identifiers.org/metanetx.chemical/MNXM615"/>
                </rdf:Bag>
              </bqbiol:is>
            </rdf:Description>
          </rdf:RDF>
        </annotation>
      </species>
      <species metaid="meta_M_cpd11439_c0" sboTerm="SBO:0000247" id="M_cpd11439_c0" name="fa4coa_c0" compartment="c0" hasOnlySubstanceUnits="false" boundaryCondition="false" constant="false" fbc:charge="1" fbc:chemicalFormula="C36H61N7O17P3S">
        <annotation>
          <rdf:RDF xmlns:rdf="http://www.w3.org/1999/02/22-rdf-syntax-ns#" xmlns:dcterms="http://purl.org/dc/terms/" xmlns:vCard="http://www.w3.org/2001/vcard-rdf/3.0#" xmlns:vCard4="http://www.w3.org/2006/vcard/ns#" xmlns:bqbiol="http://biomodels.net/biology-qualifiers/" xmlns:bqmodel="http://biomodels.net/model-qualifiers/">
            <rdf:Description rdf:about="#meta_M_cpd11439_c0">
              <bqbiol:is>
                <rdf:Bag>
                  <rdf:li rdf:resource="https://identifiers.org/seed.compound/cpd11439"/>
                  <rdf:li rdf:resource="https://identifiers.org/metanetx.chemical/MNXM5745"/>
                </rdf:Bag>
              </bqbiol:is>
            </rdf:Description>
          </rdf:RDF>
        </annotation>
      </species>
      <species metaid="meta_M_cpd00150_c0" sboTerm="SBO:0000247" id="M_cpd00150_c0" name="HCN_c0" compartment="c0" hasOnlySubstanceUnits="false" boundaryCondition="false" constant="false" fbc:charge="1" fbc:chemicalFormula="CHN">
        <annotation>
          <rdf:RDF xmlns:rdf="http://www.w3.org/1999/02/22-rdf-syntax-ns#" xmlns:dcterms="http://purl.org/dc/terms/" xmlns:vCard="http://www.w3.org/2001/vcard-rdf/3.0#" xmlns:vCard4="http://www.w3.org/2006/vcard/ns#" xmlns:bqbiol="http://biomodels.net/biology-qualifiers/" xmlns:bqmodel="http://biomodels.net/model-qualifiers/">
            <rdf:Description rdf:about="#meta_M_cpd00150_c0">
              <bqbiol:is>
                <rdf:Bag>
                  <rdf:li rdf:resource="https://identifiers.org/seed.compound/cpd00150"/>
                  <rdf:li rdf:resource="https://identifiers.org/bigg.metabolite/cyan"/>
                  <rdf:li rdf:resource="https://identifiers.org/chebi/5786"/>
                  <rdf:li rdf:resource="https://identifiers.org/kegg.compound/C01326"/>
                  <rdf:li rdf:resource="https://identifiers.org/kegg.compound/C00177"/>
                  <rdf:li rdf:resource="https://identifiers.org/biocyc/META:CPD-13584"/>
                  <rdf:li rdf:resource="https://identifiers.org/biocyc/META:HCN"/>
                  <rdf:li rdf:resource="https://identifiers.org/inchi/InChI=1S/CHN/c1-2/h1H"/>
                  <rdf:li rdf:resource="https://identifiers.org/inchikey/LELOWRISYMNNSU-UHFFFAOYSA-N"/>
                  <rdf:li rdf:resource="https://identifiers.org/metanetx.chemical/MNXM254"/>
                </rdf:Bag>
              </bqbiol:is>
            </rdf:Description>
          </rdf:RDF>
        </annotation>
      </species>
      <species metaid="meta_M_cpd12543_c0" sboTerm="SBO:0000247" id="M_cpd12543_c0" name="Carboxybiotin-carboxyl-carrier protein_c0" compartment="c0" hasOnlySubstanceUnits="false" boundaryCondition="false" constant="false" fbc:charge="1" fbc:chemicalFormula="C18H26N5O6R2S">
        <annotation>
          <rdf:RDF xmlns:rdf="http://www.w3.org/1999/02/22-rdf-syntax-ns#" xmlns:dcterms="http://purl.org/dc/terms/" xmlns:vCard="http://www.w3.org/2001/vcard-rdf/3.0#" xmlns:vCard4="http://www.w3.org/2006/vcard/ns#" xmlns:bqbiol="http://biomodels.net/biology-qualifiers/" xmlns:bqmodel="http://biomodels.net/model-qualifiers/">
            <rdf:Description rdf:about="#meta_M_cpd12543_c0">
              <bqbiol:is>
                <rdf:Bag>
                  <rdf:li rdf:resource="https://identifiers.org/seed.compound/cpd12543"/>
                  <rdf:li rdf:resource="https://identifiers.org/bigg.metabolite/cbtnCCP"/>
                  <rdf:li rdf:resource="https://identifiers.org/chebi/16438"/>
                  <rdf:li rdf:resource="https://identifiers.org/kegg.compound/C04419"/>
                  <rdf:li rdf:resource="https://identifiers.org/metanetx.chemical/MNXM5655"/>
                </rdf:Bag>
              </bqbiol:is>
            </rdf:Description>
          </rdf:RDF>
        </annotation>
      </species>
      <species metaid="meta_M_cpd00045_c0" sboTerm="SBO:0000247" id="M_cpd00045_c0" name="Adenosine 3-5-bisphosphate_c0" compartment="c0" hasOnlySubstanceUnits="false" boundaryCondition="false" constant="false" fbc:charge="1" fbc:chemicalFormula="C10H11N5O10P2">
        <annotation>
          <rdf:RDF xmlns:rdf="http://www.w3.org/1999/02/22-rdf-syntax-ns#" xmlns:dcterms="http://purl.org/dc/terms/" xmlns:vCard="http://www.w3.org/2001/vcard-rdf/3.0#" xmlns:vCard4="http://www.w3.org/2006/vcard/ns#" xmlns:bqbiol="http://biomodels.net/biology-qualifiers/" xmlns:bqmodel="http://biomodels.net/model-qualifiers/">
            <rdf:Description rdf:about="#meta_M_cpd00045_c0">
              <bqbiol:is>
                <rdf:Bag>
                  <rdf:li rdf:resource="https://identifiers.org/seed.compound/cpd00045"/>
                  <rdf:li rdf:resource="https://identifiers.org/bigg.metabolite/pap"/>
                  <rdf:li rdf:resource="https://identifiers.org/kegg.compound/C00054"/>
                  <rdf:li rdf:resource="https://identifiers.org/biocyc/META:3-5-ADP"/>
                  <rdf:li rdf:resource="https://identifiers.org/inchi/InChI=1S/C10H15N5O10P2/c11-8-5-9(13-2-12-8)15(3-14-5)10-6(16)7(25-27(20,21)22)4(24-10)1-23-26(17,18)19/h2-4,6-7,10,16H,1H2,(H2,11,12,13)(H2,17,18,19)(H2,20,21,22)/p-4/t4-,6-,7-,10-/m1/s1"/>
                  <rdf:li rdf:resource="https://identifiers.org/inchikey/WHTCPDAXWFLDIH-KQYNXXCUSA-J"/>
                  <rdf:li rdf:resource="https://identifiers.org/metanetx.chemical/MNXM45"/>
                </rdf:Bag>
              </bqbiol:is>
            </rdf:Description>
          </rdf:RDF>
        </annotation>
      </species>
      <species metaid="meta_M_cpd11544_c0" sboTerm="SBO:0000247" id="M_cpd11544_c0" name="15-methyl-hexa-decanoyl-ACP_c0" compartment="c0" hasOnlySubstanceUnits="false" boundaryCondition="false" constant="false" fbc:charge="1" fbc:chemicalFormula="C28H53N2O8PRS">
        <annotation>
          <rdf:RDF xmlns:rdf="http://www.w3.org/1999/02/22-rdf-syntax-ns#" xmlns:dcterms="http://purl.org/dc/terms/" xmlns:vCard="http://www.w3.org/2001/vcard-rdf/3.0#" xmlns:vCard4="http://www.w3.org/2006/vcard/ns#" xmlns:bqbiol="http://biomodels.net/biology-qualifiers/" xmlns:bqmodel="http://biomodels.net/model-qualifiers/">
            <rdf:Description rdf:about="#meta_M_cpd11544_c0">
              <bqbiol:is>
                <rdf:Bag>
                  <rdf:li rdf:resource="https://identifiers.org/seed.compound/cpd11544"/>
                  <rdf:li rdf:resource="https://identifiers.org/metanetx.chemical/MNXM8026"/>
                </rdf:Bag>
              </bqbiol:is>
            </rdf:Description>
          </rdf:RDF>
        </annotation>
      </species>
      <species metaid="meta_M_cpd00033_e0" sboTerm="SBO:0000247" id="M_cpd00033_e0" name="Glycine_e0" compartment="e0" hasOnlySubstanceUnits="false" boundaryCondition="false" constant="false" fbc:charge="1" fbc:chemicalFormula="C2H5NO2">
        <annotation>
          <rdf:RDF xmlns:rdf="http://www.w3.org/1999/02/22-rdf-syntax-ns#" xmlns:dcterms="http://purl.org/dc/terms/" xmlns:vCard="http://www.w3.org/2001/vcard-rdf/3.0#" xmlns:vCard4="http://www.w3.org/2006/vcard/ns#" xmlns:bqbiol="http://biomodels.net/biology-qualifiers/" xmlns:bqmodel="http://biomodels.net/model-qualifiers/">
            <rdf:Description rdf:about="#meta_M_cpd00033_e0">
              <bqbiol:is>
                <rdf:Bag>
                  <rdf:li rdf:resource="https://identifiers.org/seed.compound/cpd00033"/>
                  <rdf:li rdf:resource="https://identifiers.org/bigg.metabolite/gly"/>
                  <rdf:li rdf:resource="https://identifiers.org/hmdb/HMDB00123"/>
                  <rdf:li rdf:resource="https://identifiers.org/kegg.compound/C00037"/>
                  <rdf:li rdf:resource="https://identifiers.org/biocyc/META:GLY"/>
                  <rdf:li rdf:resource="https://identifiers.org/inchi/InChI=1S/C2H5NO2/c3-1-2(4)5/h1,3H2,(H,4,5)"/>
                  <rdf:li rdf:resource="https://identifiers.org/inchikey/DHMQDGOQFOQNFH-UHFFFAOYSA-N"/>
                  <rdf:li rdf:resource="https://identifiers.org/metanetx.chemical/MNXM29"/>
                </rdf:Bag>
              </bqbiol:is>
            </rdf:Description>
          </rdf:RDF>
        </annotation>
      </species>
      <species metaid="meta_M_cpd02826_c0" sboTerm="SBO:0000247" id="M_cpd02826_c0" name="5&apos;-Phosphoribosylformylglycinamidine_c0" compartment="c0" hasOnlySubstanceUnits="false" boundaryCondition="false" constant="false" fbc:charge="1" fbc:chemicalFormula="C8H15N3O8P">
        <annotation>
          <rdf:RDF xmlns:rdf="http://www.w3.org/1999/02/22-rdf-syntax-ns#" xmlns:dcterms="http://purl.org/dc/terms/" xmlns:vCard="http://www.w3.org/2001/vcard-rdf/3.0#" xmlns:vCard4="http://www.w3.org/2006/vcard/ns#" xmlns:bqbiol="http://biomodels.net/biology-qualifiers/" xmlns:bqmodel="http://biomodels.net/model-qualifiers/">
            <rdf:Description rdf:about="#meta_M_cpd02826_c0">
              <bqbiol:is>
                <rdf:Bag>
                  <rdf:li rdf:resource="https://identifiers.org/seed.compound/cpd02826"/>
                  <rdf:li rdf:resource="https://identifiers.org/bigg.metabolite/fpram"/>
                  <rdf:li rdf:resource="https://identifiers.org/chebi/971"/>
                  <rdf:li rdf:resource="https://identifiers.org/kegg.compound/C04640"/>
                  <rdf:li rdf:resource="https://identifiers.org/biocyc/META:5-PHOSPHORIBOSYL-N-FORMYLGLYCINEAMIDINE"/>
                  <rdf:li rdf:resource="https://identifiers.org/inchi/InChI=1S/C8H16N3O8P/c9-5(1-10-3-12)11-8-7(14)6(13)4(19-8)2-18-20(15,16)17/h3-4,6-8,13-14H,1-2H2,(H2,9,11)(H,10,12)(H2,15,16,17)/p-1/t4-,6-,7-,8-/m1/s1"/>
                  <rdf:li rdf:resource="https://identifiers.org/inchikey/PMCOGCVKOAOZQM-XVFCMESISA-M"/>
                  <rdf:li rdf:resource="https://identifiers.org/metanetx.chemical/MNXM162804"/>
                  <rdf:li rdf:resource="https://identifiers.org/metanetx.chemical/MNXM568"/>
                </rdf:Bag>
              </bqbiol:is>
            </rdf:Description>
          </rdf:RDF>
        </annotation>
      </species>
      <species metaid="meta_M_cpd08449_c0" sboTerm="SBO:0000247" id="M_cpd08449_c0" name="3-Amino-2-oxopropyl phosphate_c0" compartment="c0" hasOnlySubstanceUnits="false" boundaryCondition="false" constant="false" fbc:charge="1" fbc:chemicalFormula="C3H7NO5P">
        <annotation>
          <rdf:RDF xmlns:rdf="http://www.w3.org/1999/02/22-rdf-syntax-ns#" xmlns:dcterms="http://purl.org/dc/terms/" xmlns:vCard="http://www.w3.org/2001/vcard-rdf/3.0#" xmlns:vCard4="http://www.w3.org/2006/vcard/ns#" xmlns:bqbiol="http://biomodels.net/biology-qualifiers/" xmlns:bqmodel="http://biomodels.net/model-qualifiers/">
            <rdf:Description rdf:about="#meta_M_cpd08449_c0">
              <bqbiol:is>
                <rdf:Bag>
                  <rdf:li rdf:resource="https://identifiers.org/seed.compound/cpd08449"/>
                  <rdf:li rdf:resource="https://identifiers.org/bigg.metabolite/2a3pp"/>
                  <rdf:li rdf:resource="https://identifiers.org/hmdb/HMDB00370"/>
                  <rdf:li rdf:resource="https://identifiers.org/kegg.compound/C11638"/>
                  <rdf:li rdf:resource="https://identifiers.org/biocyc/META:1-AMINO-PROPAN-2-ONE-3-PHOSPHATE"/>
                  <rdf:li rdf:resource="https://identifiers.org/inchi/InChI=1S/C3H8NO5P/c4-1-3(5)2-9-10(6,7)8/h1-2,4H2,(H2,6,7,8)/p-1"/>
                  <rdf:li rdf:resource="https://identifiers.org/inchikey/HIQNVODXENYOFK-UHFFFAOYSA-M"/>
                  <rdf:li rdf:resource="https://identifiers.org/metanetx.chemical/MNXM1213"/>
                </rdf:Bag>
              </bqbiol:is>
            </rdf:Description>
          </rdf:RDF>
        </annotation>
      </species>
      <species metaid="meta_M_cpd01710_c0" sboTerm="SBO:0000247" id="M_cpd01710_c0" name="2-Isopropylmaleate_c0" compartment="c0" hasOnlySubstanceUnits="false" boundaryCondition="false" constant="false" fbc:charge="1" fbc:chemicalFormula="C7H8O4">
        <annotation>
          <rdf:RDF xmlns:rdf="http://www.w3.org/1999/02/22-rdf-syntax-ns#" xmlns:dcterms="http://purl.org/dc/terms/" xmlns:vCard="http://www.w3.org/2001/vcard-rdf/3.0#" xmlns:vCard4="http://www.w3.org/2006/vcard/ns#" xmlns:bqbiol="http://biomodels.net/biology-qualifiers/" xmlns:bqmodel="http://biomodels.net/model-qualifiers/">
            <rdf:Description rdf:about="#meta_M_cpd01710_c0">
              <bqbiol:is>
                <rdf:Bag>
                  <rdf:li rdf:resource="https://identifiers.org/seed.compound/cpd01710"/>
                  <rdf:li rdf:resource="https://identifiers.org/bigg.metabolite/2ippm"/>
                  <rdf:li rdf:resource="https://identifiers.org/hmdb/HMDB12241"/>
                  <rdf:li rdf:resource="https://identifiers.org/kegg.compound/C02631"/>
                  <rdf:li rdf:resource="https://identifiers.org/biocyc/META:CPD-9451"/>
                  <rdf:li rdf:resource="https://identifiers.org/inchi/InChI=1S/C7H10O4/c1-4(2)5(7(10)11)3-6(8)9/h3-4H,1-2H3,(H,8,9)(H,10,11)/p-2/b5-3-"/>
                  <rdf:li rdf:resource="https://identifiers.org/inchikey/NJMGRJLQRLFQQX-HYXAFXHYSA-L"/>
                  <rdf:li rdf:resource="https://identifiers.org/metanetx.chemical/MNXM1706"/>
                </rdf:Bag>
              </bqbiol:is>
            </rdf:Description>
          </rdf:RDF>
        </annotation>
      </species>
      <species metaid="meta_M_cpd00209_c0" sboTerm="SBO:0000247" id="M_cpd00209_c0" name="Nitrate_c0" compartment="c0" hasOnlySubstanceUnits="false" boundaryCondition="false" constant="false" fbc:charge="1" fbc:chemicalFormula="NO3">
        <annotation>
          <rdf:RDF xmlns:rdf="http://www.w3.org/1999/02/22-rdf-syntax-ns#" xmlns:dcterms="http://purl.org/dc/terms/" xmlns:vCard="http://www.w3.org/2001/vcard-rdf/3.0#" xmlns:vCard4="http://www.w3.org/2006/vcard/ns#" xmlns:bqbiol="http://biomodels.net/biology-qualifiers/" xmlns:bqmodel="http://biomodels.net/model-qualifiers/">
            <rdf:Description rdf:about="#meta_M_cpd00209_c0">
              <bqbiol:is>
                <rdf:Bag>
                  <rdf:li rdf:resource="https://identifiers.org/seed.compound/cpd00209"/>
                  <rdf:li rdf:resource="https://identifiers.org/bigg.metabolite/no3"/>
                  <rdf:li rdf:resource="https://identifiers.org/hmdb/HMDB02878"/>
                  <rdf:li rdf:resource="https://identifiers.org/kegg.compound/C00244"/>
                  <rdf:li rdf:resource="https://identifiers.org/biocyc/META:NITRATE"/>
                  <rdf:li rdf:resource="https://identifiers.org/biocyc/META:CPD-15028"/>
                  <rdf:li rdf:resource="https://identifiers.org/inchi/InChI=1S/NO3/c2-1(3)4/q-1"/>
                  <rdf:li rdf:resource="https://identifiers.org/inchikey/NHNBFGGVMKEFGY-UHFFFAOYSA-N"/>
                  <rdf:li rdf:resource="https://identifiers.org/metanetx.chemical/MNXM207"/>
                </rdf:Bag>
              </bqbiol:is>
            </rdf:Description>
          </rdf:RDF>
        </annotation>
      </species>
      <species metaid="meta_M_cpd15355_c0" sboTerm="SBO:0000247" id="M_cpd15355_c0" name="2-hexadecanoyl-sn-glycerol 3-phosphate_c0" compartment="c0" hasOnlySubstanceUnits="false" boundaryCondition="false" constant="false" fbc:charge="1" fbc:chemicalFormula="C19H38O7P">
        <annotation>
          <rdf:RDF xmlns:rdf="http://www.w3.org/1999/02/22-rdf-syntax-ns#" xmlns:dcterms="http://purl.org/dc/terms/" xmlns:vCard="http://www.w3.org/2001/vcard-rdf/3.0#" xmlns:vCard4="http://www.w3.org/2006/vcard/ns#" xmlns:bqbiol="http://biomodels.net/biology-qualifiers/" xmlns:bqmodel="http://biomodels.net/model-qualifiers/">
            <rdf:Description rdf:about="#meta_M_cpd15355_c0">
              <bqbiol:is>
                <rdf:Bag>
                  <rdf:li rdf:resource="https://identifiers.org/seed.compound/cpd15355"/>
                  <rdf:li rdf:resource="https://identifiers.org/bigg.metabolite/2hdecg3p"/>
                  <rdf:li rdf:resource="https://identifiers.org/hmdb/HMDB07849"/>
                  <rdf:li rdf:resource="https://identifiers.org/metanetx.chemical/MNXM5465"/>
                </rdf:Bag>
              </bqbiol:is>
            </rdf:Description>
          </rdf:RDF>
        </annotation>
      </species>
      <species metaid="meta_M_cpd00078_c0" sboTerm="SBO:0000247" id="M_cpd00078_c0" name="Succinyl-CoA_c0" compartment="c0" hasOnlySubstanceUnits="false" boundaryCondition="false" constant="false" fbc:charge="1" fbc:chemicalFormula="C25H35N7O19P3S">
        <annotation>
          <rdf:RDF xmlns:rdf="http://www.w3.org/1999/02/22-rdf-syntax-ns#" xmlns:dcterms="http://purl.org/dc/terms/" xmlns:vCard="http://www.w3.org/2001/vcard-rdf/3.0#" xmlns:vCard4="http://www.w3.org/2006/vcard/ns#" xmlns:bqbiol="http://biomodels.net/biology-qualifiers/" xmlns:bqmodel="http://biomodels.net/model-qualifiers/">
            <rdf:Description rdf:about="#meta_M_cpd00078_c0">
              <bqbiol:is>
                <rdf:Bag>
                  <rdf:li rdf:resource="https://identifiers.org/seed.compound/cpd00078"/>
                  <rdf:li rdf:resource="https://identifiers.org/bigg.metabolite/succoa"/>
                  <rdf:li rdf:resource="https://identifiers.org/hmdb/HMDB01022"/>
                  <rdf:li rdf:resource="https://identifiers.org/kegg.compound/C00091"/>
                  <rdf:li rdf:resource="https://identifiers.org/biocyc/META:SUC-COA"/>
                  <rdf:li rdf:resource="https://identifiers.org/inchi/InChI=1S/C25H40N7O19P3S/c1-25(2,20(38)23(39)28-6-5-14(33)27-7-8-55-16(36)4-3-15(34)35)10-48-54(45,46)51-53(43,44)47-9-13-19(50-52(40,41)42)18(37)24(49-13)32-12-31-17-21(26)29-11-30-22(17)32/h11-13,18-20,24,37-38H,3-10H2,1-2H3,(H,27,33)(H,28,39)(H,34,35)(H,43,44)(H,45,46)(H2,26,29,30)(H2,40,41,42)/p-5/t13-,18-,19-,20+,24-/m1/s1"/>
                  <rdf:li rdf:resource="https://identifiers.org/inchikey/VNOYUJKHFWYWIR-ITIYDSSPSA-I"/>
                  <rdf:li rdf:resource="https://identifiers.org/metanetx.chemical/MNXM92"/>
                </rdf:Bag>
              </bqbiol:is>
            </rdf:Description>
          </rdf:RDF>
        </annotation>
      </species>
      <species metaid="meta_M_cpd03392_c0" sboTerm="SBO:0000247" id="M_cpd03392_c0" name="Se-Adenosylselenomethionine_c0" compartment="c0" hasOnlySubstanceUnits="false" boundaryCondition="false" constant="false" fbc:charge="1" fbc:chemicalFormula="C15H23N6O5Se">
        <annotation>
          <rdf:RDF xmlns:rdf="http://www.w3.org/1999/02/22-rdf-syntax-ns#" xmlns:dcterms="http://purl.org/dc/terms/" xmlns:vCard="http://www.w3.org/2001/vcard-rdf/3.0#" xmlns:vCard4="http://www.w3.org/2006/vcard/ns#" xmlns:bqbiol="http://biomodels.net/biology-qualifiers/" xmlns:bqmodel="http://biomodels.net/model-qualifiers/">
            <rdf:Description rdf:about="#meta_M_cpd03392_c0">
              <bqbiol:is>
                <rdf:Bag>
                  <rdf:li rdf:resource="https://identifiers.org/seed.compound/cpd03392"/>
                  <rdf:li rdf:resource="https://identifiers.org/bigg.metabolite/seasmet"/>
                  <rdf:li rdf:resource="https://identifiers.org/chebi/9066"/>
                  <rdf:li rdf:resource="https://identifiers.org/hmdb/HMDB11118"/>
                  <rdf:li rdf:resource="https://identifiers.org/kegg.compound/C05691"/>
                  <rdf:li rdf:resource="https://identifiers.org/inchi/InChI=1S/C15H22N6O5Se/c1-27(3-2-7(16)15(24)25)4-8-10(22)11(23)14(26-8)21-6-20-9-12(17)18-5-19-13(9)21/h5-8,10-11,14,22-23H,2-4,16H2,1H3,(H2-,17,18,19,24,25)/p+1/t7-,8+,10+,11+,14+,27?/m0/s1"/>
                  <rdf:li rdf:resource="https://identifiers.org/inchikey/GGJFWMOVUFBSIN-AIRLBKTGSA-O"/>
                  <rdf:li rdf:resource="https://identifiers.org/metanetx.chemical/MNXM3291"/>
                </rdf:Bag>
              </bqbiol:is>
            </rdf:Description>
          </rdf:RDF>
        </annotation>
      </species>
      <species metaid="meta_M_cpd11588_e0" sboTerm="SBO:0000247" id="M_cpd11588_e0" name="gly-pro-L_e0" compartment="e0" hasOnlySubstanceUnits="false" boundaryCondition="false" constant="false" fbc:charge="1" fbc:chemicalFormula="C7H12N2O3">
        <annotation>
          <rdf:RDF xmlns:rdf="http://www.w3.org/1999/02/22-rdf-syntax-ns#" xmlns:dcterms="http://purl.org/dc/terms/" xmlns:vCard="http://www.w3.org/2001/vcard-rdf/3.0#" xmlns:vCard4="http://www.w3.org/2006/vcard/ns#" xmlns:bqbiol="http://biomodels.net/biology-qualifiers/" xmlns:bqmodel="http://biomodels.net/model-qualifiers/">
            <rdf:Description rdf:about="#meta_M_cpd11588_e0">
              <bqbiol:is>
                <rdf:Bag>
                  <rdf:li rdf:resource="https://identifiers.org/seed.compound/cpd11588"/>
                  <rdf:li rdf:resource="https://identifiers.org/metanetx.chemical/MNXM8670"/>
                </rdf:Bag>
              </bqbiol:is>
            </rdf:Description>
          </rdf:RDF>
        </annotation>
      </species>
      <species metaid="meta_M_cpd03847_c0" sboTerm="SBO:0000247" id="M_cpd03847_c0" name="Myristic acid_c0" compartment="c0" hasOnlySubstanceUnits="false" boundaryCondition="false" constant="false" fbc:charge="1" fbc:chemicalFormula="C14H27O2">
        <annotation>
          <rdf:RDF xmlns:rdf="http://www.w3.org/1999/02/22-rdf-syntax-ns#" xmlns:dcterms="http://purl.org/dc/terms/" xmlns:vCard="http://www.w3.org/2001/vcard-rdf/3.0#" xmlns:vCard4="http://www.w3.org/2006/vcard/ns#" xmlns:bqbiol="http://biomodels.net/biology-qualifiers/" xmlns:bqmodel="http://biomodels.net/model-qualifiers/">
            <rdf:Description rdf:about="#meta_M_cpd03847_c0">
              <bqbiol:is>
                <rdf:Bag>
                  <rdf:li rdf:resource="https://identifiers.org/seed.compound/cpd03847"/>
                  <rdf:li rdf:resource="https://identifiers.org/bigg.metabolite/ttdca"/>
                  <rdf:li rdf:resource="https://identifiers.org/hmdb/HMDB00806"/>
                  <rdf:li rdf:resource="https://identifiers.org/kegg.compound/C06424"/>
                  <rdf:li rdf:resource="https://identifiers.org/biocyc/META:CPD-7836"/>
                  <rdf:li rdf:resource="https://identifiers.org/inchi/InChI=1S/C14H28O2/c1-2-3-4-5-6-7-8-9-10-11-12-13-14(15)16/h2-13H2,1H3,(H,15,16)/p-1"/>
                  <rdf:li rdf:resource="https://identifiers.org/inchikey/TUNFSRHWOTWDNC-UHFFFAOYSA-M"/>
                  <rdf:li rdf:resource="https://identifiers.org/metanetx.chemical/MNXM314"/>
                </rdf:Bag>
              </bqbiol:is>
            </rdf:Description>
          </rdf:RDF>
        </annotation>
      </species>
      <species metaid="meta_M_cpd00105_c0" sboTerm="SBO:0000247" id="M_cpd00105_c0" name="D-Ribose_c0" compartment="c0" hasOnlySubstanceUnits="false" boundaryCondition="false" constant="false" fbc:charge="1" fbc:chemicalFormula="C5H10O5">
        <annotation>
          <rdf:RDF xmlns:rdf="http://www.w3.org/1999/02/22-rdf-syntax-ns#" xmlns:dcterms="http://purl.org/dc/terms/" xmlns:vCard="http://www.w3.org/2001/vcard-rdf/3.0#" xmlns:vCard4="http://www.w3.org/2006/vcard/ns#" xmlns:bqbiol="http://biomodels.net/biology-qualifiers/" xmlns:bqmodel="http://biomodels.net/model-qualifiers/">
            <rdf:Description rdf:about="#meta_M_cpd00105_c0">
              <bqbiol:is>
                <rdf:Bag>
                  <rdf:li rdf:resource="https://identifiers.org/seed.compound/cpd00105"/>
                  <rdf:li rdf:resource="https://identifiers.org/bigg.metabolite/rib__D"/>
                  <rdf:li rdf:resource="https://identifiers.org/hmdb/HMDB00283"/>
                  <rdf:li rdf:resource="https://identifiers.org/kegg.compound/C00121"/>
                  <rdf:li rdf:resource="https://identifiers.org/biocyc/META:CPD-10330"/>
                  <rdf:li rdf:resource="https://identifiers.org/biocyc/META:D-Ribofuranose"/>
                  <rdf:li rdf:resource="https://identifiers.org/inchi/InChI=1S/C5H10O5/c6-1-2-3(7)4(8)5(9)10-2/h2-9H,1H2/t2-,3-,4-,5?/m1/s1"/>
                  <rdf:li rdf:resource="https://identifiers.org/inchikey/HMFHBZSHGGEWLO-SOOFDHNKSA-N"/>
                  <rdf:li rdf:resource="https://identifiers.org/metanetx.chemical/MNXM90696"/>
                  <rdf:li rdf:resource="https://identifiers.org/metanetx.chemical/MNXM242"/>
                </rdf:Bag>
              </bqbiol:is>
            </rdf:Description>
          </rdf:RDF>
        </annotation>
      </species>
      <species metaid="meta_M_cpd11484_c0" sboTerm="SBO:0000247" id="M_cpd11484_c0" name="HMA_c0" compartment="c0" hasOnlySubstanceUnits="false" boundaryCondition="false" constant="false" fbc:charge="1" fbc:chemicalFormula="C25H47N2O9PRS">
        <annotation>
          <rdf:RDF xmlns:rdf="http://www.w3.org/1999/02/22-rdf-syntax-ns#" xmlns:dcterms="http://purl.org/dc/terms/" xmlns:vCard="http://www.w3.org/2001/vcard-rdf/3.0#" xmlns:vCard4="http://www.w3.org/2006/vcard/ns#" xmlns:bqbiol="http://biomodels.net/biology-qualifiers/" xmlns:bqmodel="http://biomodels.net/model-qualifiers/">
            <rdf:Description rdf:about="#meta_M_cpd11484_c0">
              <bqbiol:is>
                <rdf:Bag>
                  <rdf:li rdf:resource="https://identifiers.org/seed.compound/cpd11484"/>
                  <rdf:li rdf:resource="https://identifiers.org/bigg.metabolite/3hmrsACP"/>
                  <rdf:li rdf:resource="https://identifiers.org/chebi/76400"/>
                  <rdf:li rdf:resource="https://identifiers.org/kegg.compound/C04688"/>
                  <rdf:li rdf:resource="https://identifiers.org/biocyc/META:R-3-hydroxymyristoyl-ACPs"/>
                  <rdf:li rdf:resource="https://identifiers.org/metanetx.chemical/MNXM7733"/>
                </rdf:Bag>
              </bqbiol:is>
            </rdf:Description>
          </rdf:RDF>
        </annotation>
      </species>
      <species metaid="meta_M_cpd00254_c0" sboTerm="SBO:0000247" id="M_cpd00254_c0" name="Mg_c0" compartment="c0" hasOnlySubstanceUnits="false" boundaryCondition="false" constant="false" fbc:charge="1" fbc:chemicalFormula="Mg">
        <annotation>
          <rdf:RDF xmlns:rdf="http://www.w3.org/1999/02/22-rdf-syntax-ns#" xmlns:dcterms="http://purl.org/dc/terms/" xmlns:vCard="http://www.w3.org/2001/vcard-rdf/3.0#" xmlns:vCard4="http://www.w3.org/2006/vcard/ns#" xmlns:bqbiol="http://biomodels.net/biology-qualifiers/" xmlns:bqmodel="http://biomodels.net/model-qualifiers/">
            <rdf:Description rdf:about="#meta_M_cpd00254_c0">
              <bqbiol:is>
                <rdf:Bag>
                  <rdf:li rdf:resource="https://identifiers.org/seed.compound/cpd00254"/>
                  <rdf:li rdf:resource="https://identifiers.org/bigg.metabolite/mg2"/>
                  <rdf:li rdf:resource="https://identifiers.org/hmdb/HMDB28973"/>
                  <rdf:li rdf:resource="https://identifiers.org/kegg.compound/C00305"/>
                  <rdf:li rdf:resource="https://identifiers.org/biocyc/META:MG+2"/>
                  <rdf:li rdf:resource="https://identifiers.org/inchi/InChI=1S/Mg/q+2"/>
                  <rdf:li rdf:resource="https://identifiers.org/inchikey/JLVVSXFLKOJNIY-UHFFFAOYSA-N"/>
                  <rdf:li rdf:resource="https://identifiers.org/metanetx.chemical/MNXM653"/>
                </rdf:Bag>
              </bqbiol:is>
            </rdf:Description>
          </rdf:RDF>
        </annotation>
      </species>
      <species metaid="meta_M_cpd00497_c0" sboTerm="SBO:0000247" id="M_cpd00497_c0" name="XMP_c0" compartment="c0" hasOnlySubstanceUnits="false" boundaryCondition="false" constant="false" fbc:charge="1" fbc:chemicalFormula="C10H11N4O9P">
        <annotation>
          <rdf:RDF xmlns:rdf="http://www.w3.org/1999/02/22-rdf-syntax-ns#" xmlns:dcterms="http://purl.org/dc/terms/" xmlns:vCard="http://www.w3.org/2001/vcard-rdf/3.0#" xmlns:vCard4="http://www.w3.org/2006/vcard/ns#" xmlns:bqbiol="http://biomodels.net/biology-qualifiers/" xmlns:bqmodel="http://biomodels.net/model-qualifiers/">
            <rdf:Description rdf:about="#meta_M_cpd00497_c0">
              <bqbiol:is>
                <rdf:Bag>
                  <rdf:li rdf:resource="https://identifiers.org/seed.compound/cpd00497"/>
                  <rdf:li rdf:resource="https://identifiers.org/bigg.metabolite/xmp"/>
                  <rdf:li rdf:resource="https://identifiers.org/hmdb/HMDB01554"/>
                  <rdf:li rdf:resource="https://identifiers.org/kegg.compound/C00655"/>
                  <rdf:li rdf:resource="https://identifiers.org/biocyc/META:XANTHOSINE-5-PHOSPHATE"/>
                  <rdf:li rdf:resource="https://identifiers.org/inchi/InChI=1S/C10H13N4O9P/c15-5-3(1-22-24(19,20)21)23-9(6(5)16)14-2-11-4-7(14)12-10(18)13-8(4)17/h2-3,5-6,9,15-16H,1H2,(H2,19,20,21)(H2,12,13,17,18)/p-2/t3-,5-,6-,9-/m1/s1"/>
                  <rdf:li rdf:resource="https://identifiers.org/inchikey/DCTLYFZHFGENCW-UUOKFMHZSA-L"/>
                  <rdf:li rdf:resource="https://identifiers.org/metanetx.chemical/MNXM298"/>
                  <rdf:li rdf:resource="https://identifiers.org/metanetx.chemical/MNXM89160"/>
                </rdf:Bag>
              </bqbiol:is>
            </rdf:Description>
          </rdf:RDF>
        </annotation>
      </species>
      <species metaid="meta_M_cpd03918_c0" sboTerm="SBO:0000247" id="M_cpd03918_c0" name="Adenosyl cobinamide_c0" compartment="c0" hasOnlySubstanceUnits="false" boundaryCondition="false" constant="false" fbc:charge="1" fbc:chemicalFormula="C58H87CoN16O11">
        <annotation>
          <rdf:RDF xmlns:rdf="http://www.w3.org/1999/02/22-rdf-syntax-ns#" xmlns:dcterms="http://purl.org/dc/terms/" xmlns:vCard="http://www.w3.org/2001/vcard-rdf/3.0#" xmlns:vCard4="http://www.w3.org/2006/vcard/ns#" xmlns:bqbiol="http://biomodels.net/biology-qualifiers/" xmlns:bqmodel="http://biomodels.net/model-qualifiers/">
            <rdf:Description rdf:about="#meta_M_cpd03918_c0">
              <bqbiol:is>
                <rdf:Bag>
                  <rdf:li rdf:resource="https://identifiers.org/seed.compound/cpd03918"/>
                  <rdf:li rdf:resource="https://identifiers.org/bigg.metabolite/adocbi"/>
                  <rdf:li rdf:resource="https://identifiers.org/chebi/2480"/>
                  <rdf:li rdf:resource="https://identifiers.org/kegg.compound/C06508"/>
                  <rdf:li rdf:resource="https://identifiers.org/biocyc/META:ADENOSYLCOBINAMIDE"/>
                  <rdf:li rdf:resource="https://identifiers.org/inchi/InChI=1S/C48H73N11O8.C10H12N5O3.Co/c1-23(60)22-55-38(67)16-17-45(6)29(18-35(52)64)43-48(9)47(8,21-37(54)66)28(12-15-34(51)63)40(59-48)25(3)42-46(7,20-36(53)65)26(10-13-32(49)61)30(56-42)19-31-44(4,5)27(11-14-33(50)62)39(57-31)24(2)41(45)58-43;1-4-6(16)7(17)10(18-4)15-3-14-5-8(11)12-2-13-9(5)15;/h19,23,26-29,43,60H,10-18,20-22H2,1-9H3,(H14,49,50,51,52,53,54,55,56,57,58,59,61,62,63,64,65,66,67);2-4,6-7,10,16-17H,1H2,(H2,11,12,13);/q;;+2/p-1/t23-,26-,27-,28-,29+,43-,45-,46+,47+,48+;4-,6-,7-,10-;/m11./s1"/>
                  <rdf:li rdf:resource="https://identifiers.org/inchikey/KQXSPGAEBZWHMC-QMUWONGRSA-M"/>
                  <rdf:li rdf:resource="https://identifiers.org/metanetx.chemical/MNXM90790"/>
                </rdf:Bag>
              </bqbiol:is>
            </rdf:Description>
          </rdf:RDF>
        </annotation>
      </species>
      <species metaid="meta_M_cpd00254_e0" sboTerm="SBO:0000247" id="M_cpd00254_e0" name="Mg_e0" compartment="e0" hasOnlySubstanceUnits="false" boundaryCondition="false" constant="false" fbc:charge="1" fbc:chemicalFormula="Mg">
        <annotation>
[truncated: 3,734,676 more chars]
