# Supplementary material for: Unveiling metabolic pathways involved in the extreme desiccation tolerance of an Atacama cyanobacterium
Source: Sci Rep. 2023 Sep 22;13:15767. doi: 10.1038/s41598-023-41879-8 (PMC10516996; doi:10.1038/s41598-023-41879-8)
Supplement: Supplementary file 1 — Supplementary File S1. [file 41598_2023_41879_MOESM1_ESM.zip › G._dulcis_model.yml]

!!omap
- metabolites:
  - !!omap
    - id: cpd02083_c0
    - name: CoproporphyrinogenIII_c0
    - compartment: c0
    - charge: 1
    - formula: C36H40N4O8
    - annotation: !!omap
      - bigg.metabolite: cpppg3
      - biocyc: META:COPROPORPHYRINOGEN_III
      - inchi: InChI=1S/C36H44N4O8/c1-17-21(5-9-33(41)42)29-14-27-19(3)22(6-10-34(43)44)30(39-27)15-28-20(4)24(8-12-36(47)48)32(40-28)16-31-23(7-11-35(45)46)18(2)26(38-31)13-25(17)37-29/h37-40H,5-16H2,1-4H3,(H,41,42)(H,43,44)(H,45,46)(H,47,48)/p-4
      - inchikey: NIUVHXTXUXOFEB-UHFFFAOYSA-J
      - kegg.compound: C03263
      - metanetx.chemical: MNXM410
      - sbo: SBO:0000247
      - seed.compound: cpd02083
  - !!omap
    - id: cpd00062_c0
    - name: UTP_c0
    - compartment: c0
    - charge: 1
    - formula: C9H12N2O15P3
    - annotation: !!omap
      - bigg.metabolite: utp
      - biocyc: META:UTP
      - hmdb: HMDB00285
      - inchi: InChI=1S/C9H15N2O15P3/c12-5-1-2-11(9(15)10-5)8-7(14)6(13)4(24-8)3-23-28(19,20)26-29(21,22)25-27(16,17)18/h1-2,4,6-8,13-14H,3H2,(H,19,20)(H,21,22)(H,10,12,15)(H2,16,17,18)/p-3/t4-,6-,7-,8-/m1/s1
      - inchikey: PGAVKCOVUIYSFO-XVFCMESISA-K
      - kegg.compound: C00075
      - metanetx.chemical: MNXM121
      - sbo: SBO:0000247
      - seed.compound: cpd00062
  - !!omap
    - id: cpd18074_c0
    - name: Cytochrome-C-red_c0
    - compartment: c0
    - charge: 1
    - formula: FeR
    - annotation: !!omap
      - sbo: SBO:0000247
      - seed.compound: cpd18074
  - !!omap
    - id: cpd12847_c0
    - name: Apo-[carboxylase]_c0
    - compartment: c0
    - charge: 1
    - formula: C7H13N3O2R2
    - annotation: !!omap
      - chebi: '2777'
      - kegg.compound: C06249
      - metanetx.chemical: MNXM96175
      - sbo: SBO:0000247
      - seed.compound: cpd12847
  - !!omap
    - id: cpd00209_e0
    - name: Nitrate_e0
    - compartment: e0
    - charge: 1
    - formula: NO3
    - annotation: !!omap
      - bigg.metabolite: no3
      - biocyc:
        - META:NITRATE
        - META:CPD-15028
      - hmdb: HMDB02878
      - inchi: InChI=1S/NO3/c2-1(3)4/q-1
      - inchikey: NHNBFGGVMKEFGY-UHFFFAOYSA-N
      - kegg.compound: C00244
      - metanetx.chemical: MNXM207
      - sbo: SBO:0000247
      - seed.compound: cpd00209
  - !!omap
    - id: cpd01399_c0
    - name: Maltotetraose_c0
    - compartment: c0
    - charge: 1
    - formula: C24H42O21
    - annotation: !!omap
      - bigg.metabolite: maltttr
      - biocyc: META:MALTOTETRAOSE
      - hmdb: HMDB01296
      - inchi: InChI=1S/C24H42O21/c25-1-5-9(29)10(30)15(35)22(40-5)44-19-7(3-27)42-24(17(37)12(19)32)45-20-8(4-28)41-23(16(36)13(20)33)43-18-6(2-26)39-21(38)14(34)11(18)31/h5-38H,1-4H2/t5-,6-,7-,8-,9-,10+,11-,12-,13-,14-,15-,16-,17-,18-,19-,20-,21?,22-,23-,24-/m1/s1
      - inchikey: LUEWUZLMQUOBSB-AYQJAVFRSA-N
      - kegg.compound:
        - C02052
        - G00457
      - metanetx.chemical:
        - MNXM531657
        - MNXM2395
      - sbo: SBO:0000247
      - seed.compound: cpd01399
  - !!omap
    - id: cpd00222_c0
    - name: GLCN_c0
    - compartment: c0
    - charge: 1
    - formula: C6H11O7
    - annotation: !!omap
      - bigg.metabolite:
        - glcn
        - glcn__D
      - biocyc: META:GLUCONATE
      - chebi: '5417'
      - hmdb: HMDB01514
      - inchi: InChI=1S/C6H12O7/c7-1-2(8)3(9)4(10)5(11)6(12)13/h2-5,7-11H,1H2,(H,12,13)/p-1/t2-,3-,4+,5-/m1/s1
      - inchikey: RGHNJXZEOKUKBD-SQOUGZDYSA-M
      - kegg.compound: C00257
      - metanetx.chemical: MNXM341
      - sbo: SBO:0000247
      - seed.compound: cpd00222
  - !!omap
    - id: cpd26978_c0
    - name: Donor-H2_c0
    - compartment: c0
    - charge: 1
    - formula: H2R
    - annotation: !!omap
      - biocyc: META:Donor-H2
      - metanetx.chemical: MNXM36
      - sbo: SBO:0000247
      - seed.compound: cpd26978
  - !!omap
    - id: cpd11430_c0
    - name: fa1_c0
    - compartment: c0
    - charge: 1
    - formula: C14H27O2
    - annotation: !!omap
      - bigg.metabolite: fa1
      - metanetx.chemical: MNXM3990
      - sbo: SBO:0000247
      - seed.compound: cpd11430
  - !!omap
    - id: cpd00268_c0
    - name: H2S2O3_c0
    - compartment: c0
    - charge: 1
    - formula: HO3S2
    - annotation: !!omap
      - bigg.metabolite: tsul
      - biocyc: META:S2O3
      - chebi: '5587'
      - inchi: InChI=1S/H2O3S2/c1-5(2,3)4/h(H2,1,2,3,4)/p-1
      - inchikey: DHCDFWKWKRSZHF-UHFFFAOYSA-M
      - kegg.compound:
        - C05529
        - C00320
      - metanetx.chemical: MNXM323
      - sbo: SBO:0000247
      - seed.compound: cpd00268
  - !!omap
    - id: cpd15357_c0
    - name: 2-octadec-11-enoyl-sn-glycerol 3-phosphate_c0
    - compartment: c0
    - charge: 1
    - formula: C21H40O7P
    - annotation: !!omap
      - bigg.metabolite: 2odec11eg3p
      - metanetx.chemical: MNXM5480
      - sbo: SBO:0000247
      - seed.compound: cpd15357
  - !!omap
    - id: cpd00027_c0
    - name: D-Glucose_c0
    - compartment: c0
    - charge: 1
    - formula: C6H12O6
    - annotation: !!omap
      - bigg.metabolite: glc__D
      - biocyc: META:Glucopyranose
      - inchi: InChI=1S/C6H12O6/c7-1-2-3(8)4(9)5(10)6(11)12-2/h2-11H,1H2/t2-,3-,4+,5-,6?/m1/s1
      - inchikey: WQZGKKKJIJFFOK-GASJEMHNSA-N
      - kegg.compound:
        - C00293
        - C00031
      - metanetx.chemical:
        - MNXM41
        - MNXM55158
      - sbo: SBO:0000247
      - seed.compound: cpd00027
  - !!omap
    - id: cpd15277_c0
    - name: Palmitoyl-ACP_c0
    - compartment: c0
    - charge: 1
    - formula: C27H51N2O8PRS
    - annotation: !!omap
      - bigg.metabolite: palmACP
      - biocyc:
        - META:Palmitoyl-ACPs
        - META:Palmitoyl-PKS2
      - metanetx.chemical: MNXM162320
      - sbo: SBO:0000247
      - seed.compound: cpd15277
  - !!omap
    - id: cpd15793_c0
    - name: Stearoylcardiolipin (B. subtilis)_c0
    - compartment: c0
    - charge: 1
    - formula: C81H156O17P2
    - annotation: !!omap
      - metanetx.chemical: MNXM6440
      - sbo: SBO:0000247
      - seed.compound: cpd15793
  - !!omap
    - id: cpd00107_c0
    - name: L-Leucine_c0
    - compartment: c0
    - charge: 1
    - formula: C6H13NO2
    - annotation: !!omap
      - bigg.metabolite: leu__L
      - biocyc: META:LEU
      - hmdb: HMDB00687
      - inchi: InChI=1S/C6H13NO2/c1-4(2)3-5(7)6(8)9/h4-5H,3,7H2,1-2H3,(H,8,9)/t5-/m0/s1
      - inchikey: ROHFNLRQFUQHCH-YFKPBYRVSA-N
      - kegg.compound: C00123
      - metanetx.chemical: MNXM140
      - sbo: SBO:0000247
      - seed.compound: cpd00107
  - !!omap
    - id: cpd15311_c0
    - name: 1,2-Diacyl-sn-glycerol dioctadecanoyl_c0
    - compartment: c0
    - charge: 1
    - formula: C39H76O5
    - annotation: !!omap
      - bigg.metabolite: 12dgr180
      - metanetx.chemical: MNXM146748
      - sbo: SBO:0000247
      - seed.compound: cpd15311
  - !!omap
    - id: cpd27020_c0
    - name: Enoylglutaryl-ACP-methyl-esters_c0
    - compartment: c0
    - charge: 1
    - formula: C20H32N3O11PR2S
    - annotation: !!omap
      - biocyc: META:Enoylglutaryl-ACP-methyl-esters
      - metanetx.chemical: MNXM11489
      - sbo: SBO:0000247
      - seed.compound: cpd27020
  - !!omap
    - id: cpd11591_c0
    - name: Gly-Met_c0
    - compartment: c0
    - charge: 1
    - formula: C7H14N2O3S
    - annotation: !!omap
      - biocyc: META:CPD-13393
      - chebi: '74120'
      - hmdb: HMDB28847
      - inchi: InChI=1S/C7H14N2O3S/c1-13-3-2-5(7(11)12)9-6(10)4-8/h5H,2-4,8H2,1H3,(H,9,10)(H,11,12)/t5-/m0/s1
      - inchikey: PFMUCCYYAAFKTH-YFKPBYRVSA-N
      - metanetx.chemical: MNXM55287
      - sbo: SBO:0000247
      - seed.compound: cpd11591
  - !!omap
    - id: cpd00084_e0
    - name: L-Cysteine_e0
    - compartment: e0
    - charge: 1
    - formula: C3H7NO2S
    - annotation: !!omap
      - bigg.metabolite: cys__L
      - biocyc: META:CYS
      - hmdb: HMDB00574
      - inchi: InChI=1S/C3H7NO2S/c4-2(1-7)3(5)6/h2,7H,1,4H2,(H,5,6)/t2-/m0/s1
      - inchikey: XUJNEKJLAYXESH-REOHCLBHSA-N
      - kegg.compound: C00097
      - metanetx.chemical: MNXM55
      - sbo: SBO:0000247
      - seed.compound: cpd00084
  - !!omap
    - id: cpd00348_c0
    - name: D-Galactose 1-phosphate_c0
    - compartment: c0
    - charge: 1
    - formula: C6H11O9P
    - annotation: !!omap
      - bigg.metabolite: gal1p
      - biocyc: META:GALACTOSE-1P
      - chebi: '4140'
      - hmdb: HMDB00645
      - inchi: InChI=1S/C6H13O9P/c7-1-2-3(8)4(9)5(10)6(14-2)15-16(11,12)13/h2-10H,1H2,(H2,11,12,13)/p-2/t2-,3+,4+,5-,6-/m1/s1
      - inchikey: HXXFSFRBOHSIMQ-FPRJBGLDSA-L
      - kegg.compound: C00446
      - metanetx.chemical: MNXM336
      - sbo: SBO:0000247
      - seed.compound: cpd00348
  - !!omap
    - id: cpd00531_e0
    - name: Hg2+_e0
    - compartment: e0
    - charge: 1
    - formula: Hg
    - annotation: !!omap
      - bigg.metabolite: hg2
      - biocyc: META:HG+2
      - hmdb: HMDB03625
      - inchi: InChI=1S/Hg/q+2
      - inchikey: BQPIGGFYSBELGY-UHFFFAOYSA-N
      - kegg.compound: C00703
      - metanetx.chemical: MNXM1562
      - sbo: SBO:0000247
      - seed.compound: cpd00531
  - !!omap
    - id: cpd03488_c0
    - name: Undecaprenyl-diphospho-N-acetylmuramoyl-(N-acetylglucosamine)-L-alanyl-D-glutaminyl-L-lysyl-D-alanyl-D-alanine_c0
    - compartment: c0
    - charge: 1
    - formula: C94H155N9O25P2
    - annotation: !!omap
      - bigg.metabolite: uaaAgtla
      - chebi: '9866'
      - metanetx.chemical: MNXM88510
      - sbo: SBO:0000247
      - seed.compound: cpd03488
  - !!omap
    - id: cpd00015_c0
    - name: FAD_c0
    - compartment: c0
    - charge: 1
    - formula: C27H30N9O15P2
    - annotation: !!omap
      - bigg.metabolite: fad
      - biocyc: META:FAD
      - hmdb: HMDB01248
      - inchi: InChI=1S/C27H33N9O15P2/c1-10-3-12-13(4-11(10)2)35(24-18(32-12)25(42)34-27(43)33-24)5-14(37)19(39)15(38)6-48-52(44,45)51-53(46,47)49-7-16-20(40)21(41)26(50-16)36-9-31-17-22(28)29-8-30-23(17)36/h3-4,8-9,14-16,19-21,26,37-41H,5-7H2,1-2H3,(H5,28,29,30,34,42,43,44,45,46,47)/p-3/t14-,15+,16+,19-,20+,21+,26+/m0/s1
      - inchikey: IMGVNJNCCGXBHD-UYBVJOGSSA-K
      - kegg.compound: C00016
      - metanetx.chemical: MNXM33
      - sbo: SBO:0000247
      - seed.compound: cpd00015
  - !!omap
    - id: cpd15323_c0
    - name: 1-Acyl-sn-glycero-3-phosphoglycerol octadecanoyl_c0
    - compartment: c0
    - charge: 1
    - formula: C24H48O9P
    - annotation: !!omap
      - bigg.metabolite: 1agpg180
      - metanetx.chemical: MNXM147676
      - sbo: SBO:0000247
      - seed.compound: cpd15323
  - !!omap
    - id: cpd00096_c0
    - name: CDP_c0
    - compartment: c0
    - charge: 1
    - formula: C9H13N3O11P2
    - annotation: !!omap
      - bigg.metabolite: cdp
      - biocyc: META:CDP
      - hmdb: HMDB01546
      - inchi: InChI=1S/C9H15N3O11P2/c10-5-1-2-12(9(15)11-5)8-7(14)6(13)4(22-8)3-21-25(19,20)23-24(16,17)18/h1-2,4,6-8,13-14H,3H2,(H,19,20)(H2,10,11,15)(H2,16,17,18)/p-2/t4-,6-,7-,8-/m1/s1
      - inchikey: ZWIADYZPOWUWEW-XVFCMESISA-L
      - kegg.compound: C00112
      - metanetx.chemical: MNXM220
      - sbo: SBO:0000247
      - seed.compound: cpd00096
  - !!omap
    - id: cpd11568_c0
    - name: 14-methyl-trans-pentadec-2-enoyl-ACP_c0
    - compartment: c0
    - charge: 1
    - formula: C27H49N2O8PRS
    - annotation: !!omap
      - metanetx.chemical: MNXM8025
      - sbo: SBO:0000247
      - seed.compound: cpd11568
  - !!omap
    - id: cpd00932_c0
    - name: 5-O--1-Carboxyvinyl-3-phosphoshikimate_c0
    - compartment: c0
    - charge: 1
    - formula: C10H9O10P
    - annotation: !!omap
      - bigg.metabolite: 3psme
      - biocyc: META:3-ENOLPYRUVYL-SHIKIMATE-5P
      - inchi: InChI=1S/C10H13O10P/c1-4(9(12)13)19-6-2-5(10(14)15)3-7(8(6)11)20-21(16,17)18/h3,6-8,11H,1-2H2,(H,12,13)(H,14,15)(H2,16,17,18)/p-4/t6-,7-,8+/m1/s1
      - inchikey: QUTYKIXIUDQOLK-PRJMDXOYSA-J
      - kegg.compound: C01269
      - metanetx.chemical: MNXM1365
      - sbo: SBO:0000247
      - seed.compound: cpd00932
  - !!omap
    - id: cpd00371_c0
    - name: Propanal_c0
    - compartment: c0
    - charge: 1
    - formula: C3H6O
    - annotation: !!omap
      - bigg.metabolite: ppal
      - biocyc: META:CPD-665
      - hmdb: HMDB03366
      - inchi: InChI=1S/C3H6O/c1-2-3-4/h3H,2H2,1H3
      - inchikey: NBBJYMSMWIIQGU-UHFFFAOYSA-N
      - kegg.compound: C00479
      - metanetx.chemical: MNXM821
      - sbo: SBO:0000247
      - seed.compound: cpd00371
  - !!omap
    - id: cpd00428_c0
    - name: 2-Oxopropanal_c0
    - compartment: c0
    - charge: 1
    - formula: C3H4O2
    - annotation: !!omap
      - bigg.metabolite: mthgxl
      - biocyc: META:METHYL-GLYOXAL
      - hmdb: HMDB01167
      - inchi: InChI=1S/C3H4O2/c1-3(5)2-4/h2H,1H3
      - inchikey: AIJULSRZWUXGPQ-UHFFFAOYSA-N
      - kegg.compound: C00546
      - metanetx.chemical: MNXM310
      - sbo: SBO:0000247
      - seed.compound: cpd00428
  - !!omap
    - id: cpd02197_c0
    - name: 5-Formyltetrahydrofolate_c0
    - compartment: c0
    - charge: 1
    - formula: C20H21N7O7
    - annotation: !!omap
      - bigg.metabolite: 5fthf
      - biocyc: META:5-FORMYL-THF
      - hmdb: HMDB01562
      - inchi: InChI=1S/C20H23N7O7/c21-20-25-16-15(18(32)26-20)27(9-28)12(8-23-16)7-22-11-3-1-10(2-4-11)17(31)24-13(19(33)34)5-6-14(29)30/h1-4,9,12-13,22H,5-8H2,(H,24,31)(H,29,30)(H,33,34)(H4,21,23,25,26,32)/p-2/t12-,13-/m0/s1
      - inchikey: VVIAGPKUTFNRDU-STQMWFEESA-L
      - kegg.compound: C03479
      - metanetx.chemical: MNXM1392
      - sbo: SBO:0000247
      - seed.compound: cpd02197
  - !!omap
    - id: cpd32452-c0_c0
    - name: 3,3,4,5-tetramethyl-7-[(2S,3S,4R)-2,3,4-trihydroxy-5-(phosphonatooxy)pentyl]-2,3-dihydro-1H,7H-naphtho[1,8-fg]pteridine-9,11(8H,10H)-dione_c0
    - compartment: c0
    - charge: 1
    - formula: C22H29N4O9P
    - annotation: !!omap
      - sbo: SBO:0000247
      - seed.compound: cpd32452-c0
  - !!omap
    - id: cpd11522_c0
    - name: 5-methyl-3-hydroxy-hexanoyl-ACP_c0
    - compartment: c0
    - charge: 1
    - formula: C18H33N2O9PRS
    - annotation: !!omap
      - metanetx.chemical: MNXM10326
      - sbo: SBO:0000247
      - seed.compound: cpd11522
  - !!omap
    - id: cpd03407_c0
    - name: gamma-Glutamyl-beta-cyanoalanine_c0
    - compartment: c0
    - charge: 1
    - formula: C9H12N3O5
    - annotation: !!omap
      - chebi: '10565'
      - hmdb: HMDB60478
      - inchi: InChI=1S/C9H13N3O5/c10-4-3-6(9(16)17)12-7(13)2-1-5(11)8(14)15/h5-6H,1-3,11H2,(H,12,13)(H,14,15)(H,16,17)/p-1/t5-,6-/m0/s1
      - inchikey: QUAADUAOVLZBJM-WDSKDSINSA-M
      - kegg.compound: C05711
      - metanetx.chemical: MNXM11629
      - sbo: SBO:0000247
      - seed.compound: cpd03407
  - !!omap
    - id: cpd11509_c0
    - name: 10-methyl-3-hydroxy-dodecanoyl-ACP_c0
    - compartment: c0
    - charge: 1
    - formula: C24H45N2O9PRS
    - annotation: !!omap
      - metanetx.chemical: MNXM9653
      - sbo: SBO:0000247
      - seed.compound: cpd11509
  - !!omap
    - id: cpd00817_c0
    - name: D-Arabinose5-phosphate_c0
    - compartment: c0
    - charge: 1
    - formula: C5H9O8P
    - annotation: !!omap
      - bigg.metabolite: ara5p
      - biocyc: META:ARABINOSE-5P
      - inchi: InChI=1S/C5H11O8P/c6-1-3(7)5(9)4(8)2-13-14(10,11)12/h1,3-5,7-9H,2H2,(H2,10,11,12)/p-2/t3-,4-,5+/m1/s1
      - inchikey: PPQRONHOSHZGFQ-WDCZJNDASA-L
      - kegg.compound: C01112
      - metanetx.chemical: MNXM1184
      - sbo: SBO:0000247
      - seed.compound: cpd00817
  - !!omap
    - id: cpd15678_c0
    - name: 1,2-dianteisoheptadecanoyl-sn-glycerol 3-phosphate_c0
    - compartment: c0
    - charge: 1
    - formula: C37H72O8P
    - annotation: !!omap
      - metanetx.chemical: MNXM6573
      - sbo: SBO:0000247
      - seed.compound: cpd15678
  - !!omap
    - id: cpd15484_c0
    - name: heptosyl-heptosyl-kdo2-lipidA_c0
    - compartment: c0
    - charge: 1
    - formula: C124H223N2O51P2
    - annotation: !!omap
      - bigg.metabolite: hhlipa
      - biocyc: META:CPD0-930
      - chebi: '61507'
      - inchi: InChI=1S/C124H226N2O51P2/c1-7-13-19-25-31-37-38-44-50-56-62-68-96(141)164-84(66-60-54-48-42-35-29-23-17-11-5)72-98(143)168-115-100(126-94(139)71-83(65-59-53-47-41-34-28-22-16-10-4)163-95(140)67-61-55-49-43-36-30-24-18-12-6)117(161-79-91-102(145)114(167-97(142)70-82(132)64-58-52-46-40-33-27-21-15-9-3)99(118(165-91)177-179(158,159)160)125-93(138)69-81(131)63-57-51-45-39-32-26-20-14-8-2)166-92(113(115)176-178(155,156)157)80-162-123(121(151)152)74-90(173-124(122(153)154)73-85(133)101(144)110(174-124)88(136)77-129)112(111(175-123)89(137)78-130)171-120-107(150)116(106(149)109(170-120)87(135)76-128)172-119-105(148)103(146)104(147)108(169-119)86(134)75-127/h81-92,99-120,127-137,144-150H,7-80H2,1-6H3,(H,125,138)(H,126,139)(H,151,152)(H,153,154)(H2,155,156,157)(H2,158,159,160)/p-6/t81-,82-,83-,84-,85-,86-,87+,88-,89-,90-,91-,92-,99-,100-,101-,102-,103+,104+,105+,106-,107+,108-,109-,110-,111-,112-,113-,114-,115-,116+,117-,118-,119+,120-,123-,124-/m1/s1
      - inchikey: HHPCMWTVGVTYIC-VEFKZDEZSA-H
      - metanetx.chemical: MNXM2582
      - sbo: SBO:0000247
      - seed.compound: cpd15484
  - !!omap
    - id: cpd11476_c0
    - name: hexadecanoyl-acp_c0
    - compartment: c0
    - charge: 1
    - formula: C27H51N2O8PRS
    - annotation: !!omap
      - bigg.metabolite: palmACP
      - kegg.compound: C05764
      - metanetx.chemical: MNXM844
      - sbo: SBO:0000247
      - seed.compound: cpd11476
  - !!omap
    - id: cpd00050_c0
    - name: FMN_c0
    - compartment: c0
    - charge: 1
    - formula: C17H18N4O9P
    - annotation: !!omap
      - bigg.metabolite: fmn
      - biocyc: META:FMN
      - hmdb: HMDB01520
      - inchi: InChI=1S/C17H21N4O9P/c1-7-3-9-10(4-8(7)2)21(15-13(18-9)16(25)20-17(26)19-15)5-11(22)14(24)12(23)6-30-31(27,28)29/h3-4,11-12,14,22-24H,5-6H2,1-2H3,(H3,20,25,26,27,28,29)/p-3/t11-,12+,14-/m0/s1
      - inchikey: ANKZYBDXHMZBDK-SCRDCRAPSA-K
      - kegg.compound: C00061
      - metanetx.chemical: MNXM119
      - sbo: SBO:0000247
      - seed.compound: cpd00050
  - !!omap
    - id: cpd00978_c0
    - name: dUDP_c0
    - compartment: c0
    - charge: 1
    - formula: C9H12N2O11P2
    - annotation: !!omap
      - bigg.metabolite: dudp
      - biocyc: META:DUDP
      - hmdb: HMDB01000
      - inchi: InChI=1S/C9H14N2O11P2/c12-5-3-8(11-2-1-7(13)10-9(11)14)21-6(5)4-20-24(18,19)22-23(15,16)17/h1-2,5-6,8,12H,3-4H2,(H,18,19)(H,10,13,14)(H2,15,16,17)/p-2/t5-,6+,8+/m0/s1
      - inchikey: QHWZTVCCBMIIKE-SHYZEUOFSA-L
      - kegg.compound: C01346
      - metanetx.chemical: MNXM572
      - sbo: SBO:0000247
      - seed.compound: cpd00978
  - !!omap
    - id: cpd00142_c0
    - name: Acetoacetate_c0
    - compartment: c0
    - charge: 1
    - formula: C4H5O3
    - annotation: !!omap
      - bigg.metabolite: acac
      - biocyc: META:3-KETOBUTYRATE
      - chebi: '13705'
      - hmdb: HMDB00060
      - inchi: InChI=1S/C4H6O3/c1-3(5)2-4(6)7/h2H2,1H3,(H,6,7)/p-1
      - inchikey: WDJHALXBUFZDSR-UHFFFAOYSA-M
      - kegg.compound: C00164
      - metanetx.chemical: MNXM154
      - sbo: SBO:0000247
      - seed.compound: cpd00142
  - !!omap
    - id: cpd00805_c0
    - name: D-Tagatose 6-phosphate_c0
    - compartment: c0
    - charge: 1
    - formula: C6H11O9P
    - annotation: !!omap
      - bigg.metabolite: tag6p__D
      - biocyc: META:TAGATOSE-6-PHOSPHATE
      - hmdb: HMDB06873
      - inchi: InChI=1S/C6H13O9P/c7-2-6(10)5(9)4(8)3(15-6)1-14-16(11,12)13/h3-5,7-10H,1-2H2,(H2,11,12,13)/p-2/t3-,4+,5+,6?/m1/s1
      - inchikey: BGWGXPAPYGQALX-OEXCPVAWSA-L
      - kegg.compound: C01097
      - metanetx.chemical: MNXM795
      - sbo: SBO:0000247
      - seed.compound: cpd00805
  - !!omap
    - id: cpd15345_c0
    - name: 2-Acyl-sn-glycero-3-phosphoglycerol tetradec-7-enoyl_c0
    - compartment: c0
    - charge: 1
    - formula: C20H38O9P
    - annotation: !!omap
      - bigg.metabolite: 2agpg141
      - metanetx.chemical: MNXM146502
      - sbo: SBO:0000247
      - seed.compound: cpd15345
  - !!omap
    - id: cpd15540_c0
    - name: Phosphatidylglycerol dioctadecanoyl_c0
    - compartment: c0
    - charge: 1
    - formula: C42H82O10P
    - annotation: !!omap
      - bigg.metabolite: pg180
      - metanetx.chemical: MNXM75102
      - sbo: SBO:0000247
      - seed.compound: cpd15540
  - !!omap
    - id: cpd00393_e0
    - name: Folate_e0
    - compartment: e0
    - charge: 1
    - formula: C19H17N7O6
    - annotation: !!omap
      - bigg.metabolite: fol
      - biocyc: META:CPD-12826
      - hmdb: HMDB00121
      - inchi: InChI=1S/C19H19N7O6/c20-19-25-15-14(17(30)26-19)23-11(8-22-15)7-21-10-3-1-9(2-4-10)16(29)24-12(18(31)32)5-6-13(27)28/h1-4,8,12,21H,5-7H2,(H,24,29)(H,27,28)(H,31,32)(H3,20,22,25,26,30)/p-2/t12-/m0/s1
      - inchikey: OVBPIULPVIDEAO-LBPRGKRZSA-L
      - kegg.compound: C00504
      - metanetx.chemical: MNXM617
      - sbo: SBO:0000247
      - seed.compound: cpd00393
  - !!omap
    - id: cpd00635_c0
    - name: Cbl_c0
    - compartment: c0
    - charge: 1
    - formula: C62H91CoN13O14P
    - annotation: !!omap
      - bigg.metabolite: cbl1
      - biocyc: META:COB-I-ALAMIN
      - inchi: InChI=1S/C62H90N13O14P.Co/c1-29-20-39-40(21-30(29)2)75(28-70-39)57-52(84)53(41(27-76)87-57)89-90(85,86)88-31(3)26-69-49(83)18-19-59(8)37(22-46(66)80)56-62(11)61(10,25-48(68)82)36(14-17-45(65)79)51(74-62)33(5)55-60(9,24-47(67)81)34(12-15-43(63)77)38(71-55)23-42-58(6,7)35(13-16-44(64)78)50(72-42)32(4)54(59)73-56;/h20-21,23,28,31,34-37,41,52-53,56-57,76,84H,12-19,22,24-27H2,1-11H3,(H15,63,64,65,66,67,68,69,71,72,73,74,77,78,79,80,81,82,83,85,86);/q;+1/p-2/t31-,34-,35-,36-,37+,41-,52-,53-,56-,57+,59-,60+,61+,62+;/m1./s1
      - inchikey: OMAOKVYASDIYQG-DSRCUDDDSA-L
      - kegg.compound: C00853
      - metanetx.chemical:
        - MNXM90163
        - MNXM91519
      - sbo: SBO:0000247
      - seed.compound: cpd00635
  - !!omap
    - id: cpd00876_c0
    - name: 3-Hydroxyisobutyrate_c0
    - compartment: c0
    - charge: 1
    - formula: C4H7O3
    - annotation: !!omap
      - bigg.metabolite: 3hmp
      - biocyc: META:3-HYDROXY-ISOBUTYRATE
      - chebi: '11805'
      - hmdb: HMDB00023
      - inchi: InChI=1S/C4H8O3/c1-3(2-5)4(6)7/h3,5H,2H2,1H3,(H,6,7)/p-1
      - inchikey: DBXBTMSZEOQQDU-UHFFFAOYSA-M
      - kegg.compound: C01188
      - metanetx.chemical: MNXM396
      - sbo: SBO:0000247
      - seed.compound: cpd00876
  - !!omap
    - id: cpd00485_c0
    - name: D-Mannose1-phosphate_c0
    - compartment: c0
    - charge: 1
    - formula: C6H11O9P
    - annotation: !!omap
      - bigg.metabolite: man1p
      - biocyc: META:MANNOSE-1P
      - inchi: InChI=1S/C6H13O9P/c7-1-2-3(8)4(9)5(10)6(14-2)15-16(11,12)13/h2-10H,1H2,(H2,11,12,13)/p-2/t2-,3-,4+,5+,6-/m1/s1
      - inchikey: HXXFSFRBOHSIMQ-RWOPYEJCSA-L
      - kegg.compound: C00636
      - metanetx.chemical:
        - MNXM836
        - MNXM721
      - sbo: SBO:0000247
      - seed.compound: cpd00485
  - !!omap
    - id: cpd02691_c0
    - name: 2-methyl-3-hydroxy-butyryl-CoA_c0
    - compartment: c0
    - charge: 1
    - formula: C26H40N7O18P3S
    - annotation: !!omap
      - bigg.metabolite: 3hmbcoa
      - biocyc: META:2-METHYL-3-HYDROXY-BUTYRYL-COA
      - inchi: InChI=1S/C26H44N7O18P3S/c1-13(14(2)34)25(39)55-8-7-28-16(35)5-6-29-23(38)20(37)26(3,4)10-48-54(45,46)51-53(43,44)47-9-15-19(50-52(40,41)42)18(36)24(49-15)33-12-32-17-21(27)30-11-31-22(17)33/h11-15,18-20,24,34,36-37H,5-10H2,1-4H3,(H,28,35)(H,29,38)(H,43,44)(H,45,46)(H2,27,30,31)(H2,40,41,42)/p-4/t13-,14-,15+,18+,19+,20-,24+/m0/s1
      - inchikey: PEKYNTFSOBAABV-LQUDNSJZSA-J
      - kegg.compound: C04405
      - metanetx.chemical: MNXM701
      - sbo: SBO:0000247
      - seed.compound: cpd02691
  - !!omap
    - id: cpd03671_c0
    - name: D-Glucosamine1-phosphate_c0
    - compartment: c0
    - charge: 1
    - formula: C6H13NO8P
    - annotation: !!omap
      - bigg.metabolite: gam1p
      - biocyc: META:GLUCOSAMINE-1P
      - inchi: InChI=1S/C6H14NO8P/c7-3-5(10)4(9)2(1-8)14-6(3)15-16(11,12)13/h2-6,8-10H,1,7H2,(H2,11,12,13)/p-1/t2-,3-,4-,5-,6-/m1/s1
      - inchikey: YMJBYRVFGYXULK-QZABAPFNSA-M
      - kegg.compound: C06156
      - metanetx.chemical: MNXM969
      - sbo: SBO:0000247
      - seed.compound: cpd03671
  - !!omap
    - id: cpd11534_c0
    - name: 11-methyl-3-hydroxy-dodecanoyl-ACP_c0
    - compartment: c0
    - charge: 1
    - formula: C24H45N2O9PRS
    - annotation: !!omap
      - metanetx.chemical: MNXM9670
      - sbo: SBO:0000247
      - seed.compound: cpd11534
  - !!omap
    - id: cpd00531_c0
    - name: Hg2+_c0
    - compartment: c0
    - charge: 1
    - formula: Hg
    - annotation: !!omap
      - bigg.metabolite: hg2
      - biocyc: META:HG+2
      - hmdb: HMDB03625
      - inchi: InChI=1S/Hg/q+2
      - inchikey: BQPIGGFYSBELGY-UHFFFAOYSA-N
      - kegg.compound: C00703
      - metanetx.chemical: MNXM1562
      - sbo: SBO:0000247
      - seed.compound: cpd00531
  - !!omap
    - id: cpd00508_c0
    - name: 3MOP_c0
    - compartment: c0
    - charge: 1
    - formula: C6H9O3
    - annotation: !!omap
      - bigg.metabolite: 3mop
      - biocyc: META:2-KETO-3-METHYL-VALERATE
      - inchi: InChI=1S/C6H10O3/c1-3-4(2)5(7)6(8)9/h4H,3H2,1-2H3,(H,8,9)/p-1/t4-/m0/s1
      - inchikey: JVQYSWDUAOAHFM-BYPYZUCNSA-M
      - kegg.compound: C00671
      - metanetx.chemical: MNXM439
      - sbo: SBO:0000247
      - seed.compound: cpd00508
  - !!omap
    - id: cpd00281_c0
    - name: GABA_c0
    - compartment: c0
    - charge: 1
    - formula: C4H9NO2
    - annotation: !!omap
      - bigg.metabolite: 4abut
      - biocyc: META:4-AMINO-BUTYRATE
      - chebi: '16865'
      - hmdb: HMDB00112
      - inchi: InChI=1S/C4H9NO2/c5-3-1-2-4(6)7/h1-3,5H2,(H,6,7)
      - inchikey: BTCSSZJGUNDROE-UHFFFAOYSA-N
      - kegg.compound: C00334
      - metanetx.chemical: MNXM192
      - sbo: SBO:0000247
      - seed.compound: cpd00281
  - !!omap
    - id: cpd02552_c0
    - name: n-acetylglutamyl-phosphate_c0
    - compartment: c0
    - charge: 1
    - formula: C7H9NO8P
    - annotation: !!omap
      - bigg.metabolite: acg5p
      - biocyc: META:N-ACETYL-GLUTAMYL-P
      - inchi: InChI=1S/C7H12NO8P/c1-4(9)8-5(7(11)12)2-3-6(10)16-17(13,14)15/h5H,2-3H2,1H3,(H,8,9)(H,11,12)(H2,13,14,15)/p-3/t5-/m0/s1
      - inchikey: FCVIHFVSXHOPSW-YFKPBYRVSA-K
      - kegg.compound: C04133
      - metanetx.chemical: MNXM1384
      - sbo: SBO:0000247
      - seed.compound: cpd02552
  - !!omap
    - id: cpd11488_c0
    - name: Acetoacetyl-ACP_c0
    - compartment: c0
    - charge: 1
    - formula: C15H26N2O9PRS
    - annotation: !!omap
      - bigg.metabolite: actACP
      - biocyc:
        - META:Acetoacetyl-ACPs
        - META:Acetoacetyl-ACP
      - chebi: '2393'
      - kegg.compound: C05744
      - metanetx.chemical: MNXM1223
      - sbo: SBO:0000247
      - seed.compound: cpd11488
  - !!omap
    - id: cpd00200_c0
    - name: 4MOP_c0
    - compartment: c0
    - charge: 1
    - formula: C6H9O3
    - annotation: !!omap
      - bigg.metabolite: 4mop
      - biocyc: META:2K-4CH3-PENTANOATE
      - inchi: InChI=1S/C6H10O3/c1-4(2)3-5(7)6(8)9/h4H,3H2,1-2H3,(H,8,9)/p-1
      - inchikey: BKAJNAXTPSGJCU-UHFFFAOYSA-M
      - kegg.compound: C00233
      - metanetx.chemical: MNXM404
      - sbo: SBO:0000247
      - seed.compound: cpd00200
  - !!omap
    - id: cpd00842_c0
    - name: (S)-3-Hydroxybutyryl-CoA_c0
    - compartment: c0
    - charge: 1
    - formula: C25H38N7O18P3S
    - annotation: !!omap
      - bigg.metabolite: 3hbcoa
      - biocyc: META:S-3-HYDROXYBUTANOYL-COA
      - chebi: '394'
      - inchi: InChI=1S/C25H42N7O18P3S/c1-13(33)8-16(35)54-7-6-27-15(34)4-5-28-23(38)20(37)25(2,3)10-47-53(44,45)50-52(42,43)46-9-14-19(49-51(39,40)41)18(36)24(48-14)32-12-31-17-21(26)29-11-30-22(17)32/h11-14,18-20,24,33,36-37H,4-10H2,1-3H3,(H,27,34)(H,28,38)(H,42,43)(H,44,45)(H2,26,29,30)(H2,39,40,41)/p-4/t13-,14+,18+,19+,20-,24+/m0/s1
      - inchikey: QHHKKMYHDBRONY-VKBDFPRVSA-J
      - kegg.compound: C01144
      - metanetx.chemical: MNXM446
      - sbo: SBO:0000247
      - seed.compound: cpd00842
  - !!omap
    - id: cpd00244_e0
    - name: Ni2+_e0
    - compartment: e0
    - charge: 1
    - formula: Ni
    - annotation: !!omap
      - bigg.metabolite: ni2
      - biocyc: META:NI+2
      - chebi: '25517'
      - kegg.compound:
        - C00291
        - C19609
      - metanetx.chemical: MNXM3673
      - sbo: SBO:0000247
      - seed.compound: cpd00244
  - !!omap
    - id: cpd21497_c0
    - name: 4-Amino-5-aminomethyl-2-methylpyrimidine_c0
    - compartment: c0
    - charge: 1
    - formula: C6H11N4
    - annotation: !!omap
      - biocyc: META:CPD-13578
      - chebi: '63416'
      - inchi: InChI=1S/C6H10N4/c1-4-9-3-5(2-7)6(8)10-4/h3H,2,7H2,1H3,(H2,8,9,10)/p+1
      - inchikey: OZOHTVFCSKFMLL-UHFFFAOYSA-O
      - kegg.compound: C20267
      - metanetx.chemical: MNXM4998
      - sbo: SBO:0000247
      - seed.compound: cpd21497
  - !!omap
    - id: cpd00383_c0
    - name: Shikimate_c0
    - compartment: c0
    - charge: 1
    - formula: C7H9O5
    - annotation: !!omap
      - bigg.metabolite: skm
      - biocyc: META:SHIKIMATE
      - hmdb: HMDB03070
      - inchi: InChI=1S/C7H10O5/c8-4-1-3(7(11)12)2-5(9)6(4)10/h1,4-6,8-10H,2H2,(H,11,12)/p-1/t4-,5-,6-/m1/s1
      - inchikey: JXOHGGNKMLTUBP-HSUXUTPPSA-M
      - kegg.compound: C00493
      - metanetx.chemical: MNXM602
      - sbo: SBO:0000247
      - seed.compound: cpd00383
  - !!omap
    - id: cpd03192_c0
    - name: GDP-L-rhamnose_c0
    - compartment: c0
    - charge: 1
    - formula: C16H23N5O15P2
    - annotation: !!omap
      - chebi: '5219'
      - inchi: InChI=1S/C16H25N5O15P2/c1-4-7(22)9(24)11(26)15(33-4)35-38(30,31)36-37(28,29)32-2-5-8(23)10(25)14(34-5)21-3-18-6-12(21)19-16(17)20-13(6)27/h3-5,7-11,14-15,22-26H,2H2,1H3,(H,28,29)(H,30,31)(H3,17,19,20,27)/p-2/t4-,5+,7-,8+,9+,10+,11+,14+,15+/m0/s1
      - inchikey: LQEBEXMHBLQMDB-CUMUYSSISA-L
      - kegg.compound: C05386
      - metanetx.chemical: MNXM54802
      - sbo: SBO:0000247
      - seed.compound: cpd03192
  - !!omap
    - id: cpd11556_c0
    - name: 8-methyl-trans-non-2-enoyl-ACP_c0
    - compartment: c0
    - charge: 1
    - formula: C21H37N2O8PRS
    - annotation: !!omap
      - metanetx.chemical: MNXM8221
      - sbo: SBO:0000247
      - seed.compound: cpd11556
  - !!omap
    - id: cpd00060_e0
    - name: L-Methionine_e0
    - compartment: e0
    - charge: 1
    - formula: C5H11NO2S
    - annotation: !!omap
      - bigg.metabolite: met__L
      - biocyc: META:MET
      - hmdb: HMDB00696
      - inchi: InChI=1S/C5H11NO2S/c1-9-3-2-4(6)5(7)8/h4H,2-3,6H2,1H3,(H,7,8)/t4-/m0/s1
      - inchikey: FFEARJCKVFRZRR-BYPYZUCNSA-N
      - kegg.compound: C00073
      - metanetx.chemical: MNXM61
      - sbo: SBO:0000247
      - seed.compound: cpd00060
  - !!omap
    - id: cpd02484_c0
    - name: Inositol 3-phosphate_c0
    - compartment: c0
    - charge: 1
    - formula: C6H11O9P
    - annotation: !!omap
      - bigg.metabolite: mi3p__D
      - biocyc: META:1-L-MYO-INOSITOL-1-P
      - chebi: '18169'
      - hmdb: HMDB06814
      - inchi: InChI=1S/C6H13O9P/c7-1-2(8)4(10)6(5(11)3(1)9)15-16(12,13)14/h1-11H,(H2,12,13,14)/p-2/t1-,2-,3+,4-,5-,6-/m0/s1
      - inchikey: INAPMGSXUVUWAF-PTQMNWPWSA-L
      - kegg.compound: C04006
      - metanetx.chemical: MNXM540
      - sbo: SBO:0000247
      - seed.compound: cpd02484
  - !!omap
    - id: cpd02333_c0
    - name: Quinolinate_c0
    - compartment: c0
    - charge: 1
    - formula: C7H3NO4
    - annotation: !!omap
      - bigg.metabolite: quln
      - biocyc: META:QUINOLINATE
      - chebi: '29959'
      - hmdb: HMDB00232
      - inchi: InChI=1S/C7H5NO4/c9-6(10)4-2-1-3-8-5(4)7(11)12/h1-3H,(H,9,10)(H,11,12)/p-2
      - inchikey: GJAWHXHKYYXBSV-UHFFFAOYSA-L
      - kegg.compound: C03722
      - metanetx.chemical: MNXM555
      - sbo: SBO:0000247
      - seed.compound: cpd02333
  - !!omap
    - id: cpd02654_c0
    - name: 4-Methyl-5--2-phosphoethyl-thiazole_c0
    - compartment: c0
    - charge: 1
    - formula: C6H8NO4PS
    - annotation: !!omap
      - bigg.metabolite: 4mpetz
      - biocyc: META:THZ-P
      - inchi: InChI=1S/C6H10NO4PS/c1-5-6(13-4-7-5)2-3-11-12(8,9)10/h4H,2-3H2,1H3,(H2,8,9,10)/p-2
      - inchikey: OCYMERZCMYJQQO-UHFFFAOYSA-L
      - kegg.compound: C04327
      - metanetx.chemical: MNXM960
      - sbo: SBO:0000247
      - seed.compound: cpd02654
  - !!omap
    - id: cpd00635_e0
    - name: Cbl_e0
    - compartment: e0
    - charge: 1
    - formula: C62H91CoN13O14P
    - annotation: !!omap
      - bigg.metabolite: cbl1
      - biocyc: META:COB-I-ALAMIN
      - inchi: InChI=1S/C62H90N13O14P.Co/c1-29-20-39-40(21-30(29)2)75(28-70-39)57-52(84)53(41(27-76)87-57)89-90(85,86)88-31(3)26-69-49(83)18-19-59(8)37(22-46(66)80)56-62(11)61(10,25-48(68)82)36(14-17-45(65)79)51(74-62)33(5)55-60(9,24-47(67)81)34(12-15-43(63)77)38(71-55)23-42-58(6,7)35(13-16-44(64)78)50(72-42)32(4)54(59)73-56;/h20-21,23,28,31,34-37,41,52-53,56-57,76,84H,12-19,22,24-27H2,1-11H3,(H15,63,64,65,66,67,68,69,71,72,73,74,77,78,79,80,81,82,83,85,86);/q;+1/p-2/t31-,34-,35-,36-,37+,41-,52-,53-,56-,57+,59-,60+,61+,62+;/m1./s1
      - inchikey: OMAOKVYASDIYQG-DSRCUDDDSA-L
      - kegg.compound: C00853
      - metanetx.chemical:
        - MNXM90163
        - MNXM91519
      - sbo: SBO:0000247
      - seed.compound: cpd00635
  - !!omap
    - id: cpd00198_c0
    - name: D-Xylulose5-phosphate_c0
    - compartment: c0
    - charge: 1
    - formula: C5H9O8P
    - annotation: !!omap
      - bigg.metabolite: xu5p__D
      - biocyc: META:XYLULOSE-5-PHOSPHATE
      - inchi: InChI=1S/C5H11O8P/c6-1-3(7)5(9)4(8)2-13-14(10,11)12/h4-6,8-9H,1-2H2,(H2,10,11,12)/p-2/t4-,5-/m1/s1
      - inchikey: FNZLKVNUWIIPSJ-RFZPGFLSSA-L
      - kegg.compound: C00231
      - metanetx.chemical: MNXM186
      - sbo: SBO:0000247
      - seed.compound: cpd00198
  - !!omap
    - id: cpd15748_c0
    - name: Stearoyllipoteichoic acid (n=24), linked, unsubstituted_c0
    - compartment: c0
    - charge: 1
    - formula: C123H240O135P24
    - annotation: !!omap
      - metanetx.chemical: MNXM5933
      - sbo: SBO:0000247
      - seed.compound: cpd15748
  - !!omap
    - id: cpd00152_c0
    - name: Agmatine_c0
    - compartment: c0
    - charge: 1
    - formula: C5H16N4
    - annotation: !!omap
      - bigg.metabolite: agm
      - biocyc: META:AGMATHINE
      - inchi: InChI=1S/C5H14N4/c6-3-1-2-4-9-5(7)8/h1-4,6H2,(H4,7,8,9)/p+2
      - inchikey: QYPPJABKJHAVHS-UHFFFAOYSA-P
      - kegg.compound: C00179
      - metanetx.chemical: MNXM328
      - sbo: SBO:0000247
      - seed.compound: cpd00152
  - !!omap
    - id: cpd00119_e0
    - name: L-Histidine_e0
    - compartment: e0
    - charge: 1
    - formula: C6H9N3O2
    - annotation: !!omap
      - bigg.metabolite: his__L
      - biocyc: META:HIS
      - inchi: InChI=1S/C6H9N3O2/c7-5(6(10)11)1-4-2-8-3-9-4/h2-3,5H,1,7H2,(H,8,9)(H,10,11)/t5-/m0/s1
      - inchikey: HNDVDQJCIGZPNO-YFKPBYRVSA-N
      - kegg.compound: C00135
      - metanetx.chemical: MNXM134
      - sbo: SBO:0000247
      - seed.compound: cpd00119
  - !!omap
    - id: cpd00037_c0
    - name: UDP-N-acetylglucosamine_c0
    - compartment: c0
    - charge: 1
    - formula: C17H25N3O17P2
    - annotation: !!omap
      - bigg.metabolite: uacgam
      - biocyc: META:UDP-N-ACETYL-D-GLUCOSAMINE
      - chebi: '9823'
      - hmdb: HMDB00290
      - inchi: InChI=1S/C17H27N3O17P2/c1-6(22)18-10-13(26)11(24)7(4-21)35-16(10)36-39(31,32)37-38(29,30)33-5-8-12(25)14(27)15(34-8)20-3-2-9(23)19-17(20)28/h2-3,7-8,10-16,21,24-27H,4-5H2,1H3,(H,18,22)(H,29,30)(H,31,32)(H,19,23,28)/p-2/t7-,8-,10-,11-,12-,13-,14-,15-,16-/m1/s1
      - inchikey: LFTYTUAZOPRMMI-CFRASDGPSA-L
      - kegg.compound:
        - C00043
        - G10610
      - metanetx.chemical: MNXM47
      - sbo: SBO:0000247
      - seed.compound: cpd00037
  - !!omap
    - id: cpd00807_c0
    - name: L-histidinol-phosphate_c0
    - compartment: c0
    - charge: 1
    - formula: C6H11N3O4P
    - annotation: !!omap
      - bigg.metabolite: hisp
      - biocyc: META:L-HISTIDINOL-P
      - chebi: '6242'
      - inchi: InChI=1S/C6H12N3O4P/c7-5(3-13-14(10,11)12)1-6-2-8-4-9-6/h2,4-5H,1,3,7H2,(H,8,9)(H2,10,11,12)/p-1/t5-/m0/s1
      - inchikey: CWNDERHTHMWBSI-YFKPBYRVSA-M
      - kegg.compound: C01100
      - metanetx.chemical: MNXM1482
      - sbo: SBO:0000247
      - seed.compound: cpd00807
  - !!omap
    - id: cpd11581_c0
    - name: gly-asn-L_c0
    - compartment: c0
    - charge: 1
    - formula: C6H11N3O4
    - annotation: !!omap
      - metanetx.chemical: MNXM8664
      - sbo: SBO:0000247
      - seed.compound: cpd11581
  - !!omap
    - id: cpd19503_c0
    - name: Molybdoenzyme molybdenum cofactor_c0
    - compartment: c0
    - charge: 1
    - formula: C10H10MoN5O8PS2
    - annotation: !!omap
      - biocyc: META:CPD-8123
      - chebi: '21437'
      - inchi: InChI=1S/C10H14N5O6PS2.Mo.2O/c11-10-14-7-4(8(16)15-10)12-3-6(24)5(23)2(21-9(3)13-7)1-20-22(17,18)19;;;/h2-3,9,12,23-24H,1H2,(H2,17,18,19)(H4,11,13,14,15,16);;;/q;+2;;/p-4/t2-,3+,9-;;;/m1.../s1
      - inchikey: HDAJUGGARUFROU-JSUDGWJLSA-J
      - kegg.compound: C18237
      - metanetx.chemical: MNXM2838
      - sbo: SBO:0000247
      - seed.compound: cpd19503
  - !!omap
    - id: cpd11546_c0
    - name: 4-methyl-3-oxo-pentanoyl-ACP_c0
    - compartment: c0
    - charge: 1
    - formula: C17H29N2O9PRS
    - annotation: !!omap
      - metanetx.chemical: MNXM10220
      - sbo: SBO:0000247
      - seed.compound: cpd11546
  - !!omap
    - id: cpd00759_c0
    - name: S-Formylglutathione_c0
    - compartment: c0
    - charge: 1
    - formula: C11H16N3O7S
    - annotation: !!omap
      - bigg.metabolite: Sfglutth
      - biocyc: META:CPD-548
      - hmdb: HMDB01550
      - inchi: InChI=1S/C11H17N3O7S/c12-6(11(20)21)1-2-8(16)14-7(4-22-5-15)10(19)13-3-9(17)18/h5-7H,1-4,12H2,(H,13,19)(H,14,16)(H,17,18)(H,20,21)/p-1/t6-,7-/m0/s1
      - inchikey: FHXAGOICBFGEBF-BQBZGAKWSA-M
      - kegg.compound: C01031
      - metanetx.chemical: MNXM952
      - sbo: SBO:0000247
      - seed.compound: cpd00759
  - !!omap
    - id: cpd00438_c0
    - name: Deoxyadenosine_c0
    - compartment: c0
    - charge: 1
    - formula: C10H13N5O3
    - annotation: !!omap
      - bigg.metabolite: dad_2
      - biocyc: META:DEOXYADENOSINE
      - chebi: '4405'
      - hmdb: HMDB00101
      - inchi: InChI=1S/C10H13N5O3/c11-9-8-10(13-3-12-9)15(4-14-8)7-1-5(17)6(2-16)18-7/h3-7,16-17H,1-2H2,(H2,11,12,13)/t5-,6+,7+/m0/s1
      - inchikey: OLXZPDWKRNYJJZ-RRKCRQDMSA-N
      - kegg.compound: C00559
      - metanetx.chemical: MNXM625
      - sbo: SBO:0000247
      - seed.compound: cpd00438
  - !!omap
    - id: cpd11498_c0
    - name: 4-methyl-trans-hex-2-enoyl-ACP_c0
    - compartment: c0
    - charge: 1
    - formula: C18H31N2O8PRS
    - annotation: !!omap
      - metanetx.chemical: MNXM8149
      - sbo: SBO:0000247
      - seed.compound: cpd11498
  - !!omap
    - id: cpd03524_c0
    - name: 10-Formyl-THF-L-glutamate_c0
    - compartment: c0
    - charge: 1
    - formula: C25H27N8O10
    - annotation: !!omap
      - bigg.metabolite: 10fthfglu__L
      - biocyc: META:CPD-17115
      - chebi: '699'
      - inchi: InChI=1S/C25H30N8O10/c26-25-31-20-19(22(39)32-25)28-13(9-27-20)10-33(11-34)14-3-1-12(2-4-14)21(38)30-16(24(42)43)5-7-17(35)29-15(23(40)41)6-8-18(36)37/h1-4,11,13,15-16,28H,5-10H2,(H,29,35)(H,30,38)(H,36,37)(H,40,41)(H,42,43)(H4,26,27,31,32,39)/p-3/t13-,15+,16+/m1/s1
      - inchikey: BHBZPCBOCZGPTF-KBMXLJTQSA-K
      - kegg.compound: C05928
      - metanetx.chemical:
        - MNXM33047
        - MNXM722924
      - sbo: SBO:0000247
      - seed.compound: cpd03524
  - !!omap
    - id: cpd12227_c0
    - name: L-Glutamyl-tRNA-Glu_c0
    - compartment: c0
    - charge: 1
    - formula: C15H19N6O6R
    - annotation: !!omap
      - bigg.metabolite: glutrna
      - kegg.compound: C02987
      - metanetx.chemical: MNXM89752
      - sbo: SBO:0000247
      - seed.compound: cpd12227
  - !!omap
    - id: cpd00774_c0
    - name: UroporphyrinogenIII_c0
    - compartment: c0
    - charge: 1
    - formula: C40H36N4O16
    - annotation: !!omap
      - bigg.metabolite: uppg3
      - biocyc: META:UROPORPHYRINOGEN-III
      - inchi: InChI=1S/C40H44N4O16/c45-33(46)5-1-17-21(9-37(53)54)29-14-27-19(3-7-35(49)50)22(10-38(55)56)30(43-27)15-28-20(4-8-36(51)52)24(12-40(59)60)32(44-28)16-31-23(11-39(57)58)18(2-6-34(47)48)26(42-31)13-25(17)41-29/h41-44H,1-16H2,(H,45,46)(H,47,48)(H,49,50)(H,51,52)(H,53,54)(H,55,56)(H,57,58)(H,59,60)/p-8
      - inchikey: HUHWZXWWOFSFKF-UHFFFAOYSA-F
      - kegg.compound: C01051
      - metanetx.chemical: MNXM414
      - sbo: SBO:0000247
      - seed.compound: cpd00774
  - !!omap
    - id: cpd00086_c0
    - name: Propionyl-CoA_c0
    - compartment: c0
    - charge: 1
    - formula: C24H36N7O17P3S
    - annotation: !!omap
      - bigg.metabolite: ppcoa
      - biocyc: META:PROPIONYL-COA
      - hmdb: HMDB01275
      - inchi: InChI=1S/C24H40N7O17P3S/c1-4-15(33)52-8-7-26-14(32)5-6-27-22(36)19(35)24(2,3)10-45-51(42,43)48-50(40,41)44-9-13-18(47-49(37,38)39)17(34)23(46-13)31-12-30-16-20(25)28-11-29-21(16)31/h11-13,17-19,23,34-35H,4-10H2,1-3H3,(H,26,32)(H,27,36)(H,40,41)(H,42,43)(H2,25,28,29)(H2,37,38,39)/p-4/t13-,17-,18-,19+,23-/m1/s1
      - inchikey: QAQREVBBADEHPA-IEXPHMLFSA-J
      - kegg.compound: C00100
      - metanetx.chemical: MNXM86
      - sbo: SBO:0000247
      - seed.compound: cpd00086
  - !!omap
    - id: cpd00120_c0
    - name: Butyryl-CoA_c0
    - compartment: c0
    - charge: 1
    - formula: C25H38N7O17P3S
    - annotation: !!omap
      - bigg.metabolite: btcoa
      - biocyc: META:BUTYRYL-COA
      - chebi: '15517'
      - hmdb: HMDB01088
      - inchi: InChI=1S/C25H42N7O17P3S/c1-4-5-16(34)53-9-8-27-15(33)6-7-28-23(37)20(36)25(2,3)11-46-52(43,44)49-51(41,42)45-10-14-19(48-50(38,39)40)18(35)24(47-14)32-13-31-17-21(26)29-12-30-22(17)32/h12-14,18-20,24,35-36H,4-11H2,1-3H3,(H,27,33)(H,28,37)(H,41,42)(H,43,44)(H2,26,29,30)(H2,38,39,40)/p-4/t14-,18?,19?,20-,24-/m0/s1
      - inchikey: CRFNGMNYKDXRTN-HDRJHVAISA-J
      - kegg.compound: C00136
      - metanetx.chemical: MNXM233
      - sbo: SBO:0000247
      - seed.compound: cpd00120
  - !!omap
    - id: cpd15401_c0
    - name: 1,6-anhydrous-N-Acetylmuramyl-tetrapeptide_c0
    - compartment: c0
    - charge: 1
    - formula: C29H44N6O15
    - annotation: !!omap
      - bigg.metabolite: anhm4p
      - biocyc: META:CPD0-2285
      - inchi: InChI=1S/C29H48N6O15/c1-12(31-25(42)14(3)50-23-19(33-15(4)37)11-49-20(10-36)22(23)40)24(41)34-18(8-9-21(38)39)27(44)35-17(7-5-6-16(30)29(47)48)26(43)32-13(2)28(45)46/h12-14,16-20,22-23,36,40H,5-11,30H2,1-4H3,(H,31,42)(H,32,43)(H,33,37)(H,34,41)(H,35,44)(H,38,39)(H,45,46)(H,47,48)/p-2/t12-,13?,14+,16?,17-,18+,19-,20+,22+,23+/m0/s1
      - inchikey: OUWAMZWZTFUVMV-NPLPHQDTSA-L
      - metanetx.chemical: MNXM5405
      - sbo: SBO:0000247
      - seed.compound: cpd15401
  - !!omap
    - id: cpd00533_c0
    - name: dCDP_c0
    - compartment: c0
    - charge: 1
    - formula: C9H13N3O10P2
    - annotation: !!omap
      - bigg.metabolite: dcdp
      - biocyc: META:DCDP
      - hmdb: HMDB01245
      - inchi: InChI=1S/C9H15N3O10P2/c10-7-1-2-12(9(14)11-7)8-3-5(13)6(21-8)4-20-24(18,19)22-23(15,16)17/h1-2,5-6,8,13H,3-4H2,(H,18,19)(H2,10,11,14)(H2,15,16,17)/p-2/t5-,6+,8+/m0/s1
      - inchikey: FTDHDKPUHBLBTL-SHYZEUOFSA-L
      - kegg.compound: C00705
      - metanetx.chemical: MNXM411
      - sbo: SBO:0000247
      - seed.compound: cpd00533
  - !!omap
    - id: cpd15688_c0
    - name: CDP-1,2-diisohexadecanoylglycerol_c0
    - compartment: c0
    - charge: 1
    - formula: C44H79N3O15P2
    - annotation: !!omap
      - metanetx.chemical: MNXM8380
      - sbo: SBO:0000247
      - seed.compound: cpd15688
  - !!omap
    - id: cpd03593_c0
    - name: D-erythro-3-Methylmalate_c0
    - compartment: c0
    - charge: 1
    - formula: C5H6O5
    - annotation: !!omap
      - bigg.metabolite: r3mmal
      - biocyc: META:CPD-7066
      - chebi: '4271'
      - inchi: InChI=1S/C5H8O5/c1-2(4(7)8)3(6)5(9)10/h2-3,6H,1H3,(H,7,8)(H,9,10)/p-2/t2-,3+/m0/s1
      - inchikey: NPYQJIHHTGFBLN-STHAYSLISA-L
      - kegg.compound: C06032
      - metanetx.chemical: MNXM2512
      - sbo: SBO:0000247
      - seed.compound: cpd03593
  - !!omap
    - id: cpd11486_c0
    - name: 3-Oxohexanoyl-[acp]_c0
    - compartment: c0
    - charge: 1
    - formula: C17H30N2O9PRS
    - annotation: !!omap
      - bigg.metabolite: 3ohexACP
      - biocyc: META:3-oxo-hexanoyl-ACPs
      - chebi: '1642'
      - kegg.compound: C05746
      - metanetx.chemical: MNXM25602
      - sbo: SBO:0000247
      - seed.compound: cpd11486
  - !!omap
    - id: cpd00013_e0
    - name: NH3_e0
    - compartment: e0
    - charge: 1
    - formula: H4N
    - annotation: !!omap
      - bigg.metabolite:
        - nh3
        - nh4
      - biocyc:
        - META:AMMONIUM
        - META:AMMONIA
      - chebi: '7434'
      - hmdb: HMDB00051
      - inchi: InChI=1S/H3N/h1H3/p+1
      - inchikey: QGZKDVFQNNGYKY-UHFFFAOYSA-O
      - kegg.compound:
        - C01342
        - C00014
      - metanetx.chemical: MNXM15
      - sbo: SBO:0000247
      - seed.compound: cpd00013
  - !!omap
    - id: cpd15527_c0
    - name: 1,2-dioctadec-11-enoyl-sn-glycerol 3-phosphate_c0
    - compartment: c0
    - charge: 1
    - formula: C39H72O8P
    - annotation: !!omap
      - bigg.metabolite: pa181
      - metanetx.chemical: MNXM90511
      - sbo: SBO:0000247
      - seed.compound: cpd15527
  - !!omap
    - id: cpd19020_c0
    - name: (S)(+)-Allantoin_c0
    - compartment: c0
    - charge: 1
    - formula: C4H5N4O3
    - annotation: !!omap
      - bigg.metabolite: alltn
      - biocyc: META:S-ALLANTOIN
      - chebi: '366'
      - inchi: InChI=1S/C4H6N4O3/c5-3(10)6-1-2(9)8-4(11)7-1/h1H,(H3,5,6,10)(H2,7,8,9,11)/t1-/m0/s1
      - inchikey: POJWUDADGALRAB-SFOWXEAESA-N
      - kegg.compound: C02350
      - metanetx.chemical: MNXM91795
      - sbo: SBO:0000247
      - seed.compound: cpd19020
  - !!omap
    - id: cpd02345_c0
    - name: L-Glutamate1-semialdehyde_c0
    - compartment: c0
    - charge: 1
    - formula: C5H9NO3
    - annotation: !!omap
      - bigg.metabolite: glu1sa
      - biocyc: META:GLUTAMATE-1-SEMIALDEHYDE
      - inchi: InChI=1S/C5H9NO3/c6-4(3-7)1-2-5(8)9/h3-4H,1-2,6H2,(H,8,9)/t4-/m0/s1
      - inchikey: MPUUQNGXJSEWTF-BYPYZUCNSA-N
      - kegg.compound: C03741
      - metanetx.chemical: MNXM1453
      - sbo: SBO:0000247
      - seed.compound: cpd02345
  - !!omap
    - id: cpd11512_c0
    - name: 12-methyl-3-oxo-tetra-decanoyl-ACP_c0
    - compartment: c0
    - charge: 1
    - formula: C26H47N2O9PRS
    - annotation: !!omap
      - metanetx.chemical: MNXM9684
      - sbo: SBO:0000247
      - seed.compound: cpd11512
  - !!omap
    - id: cpd02394_c0
    - name: GAR_c0
    - compartment: c0
    - charge: 1
    - formula: C7H14N2O8P
    - annotation: !!omap
      - bigg.metabolite: gar
      - biocyc: META:5-PHOSPHO-RIBOSYL-GLYCINEAMIDE
      - chebi: '1983'
      - hmdb: HMDB02022
      - inchi: InChI=1S/C7H15N2O8P/c8-1-4(10)9-7-6(12)5(11)3(17-7)2-16-18(13,14)15/h3,5-7,11-12H,1-2,8H2,(H,9,10)(H2,13,14,15)/p-1/t3-,5-,6-,7-/m1/s1
      - inchikey: OBQMLSFOUZUIOB-SHUUEZRQSA-M
      - kegg.compound: C03838
      - metanetx.chemical: MNXM463
      - sbo: SBO:0000247
      - seed.compound: cpd02394
  - !!omap
    - id: cpd00060_c0
    - name: L-Methionine_c0
    - compartment: c0
    - charge: 1
    - formula: C5H11NO2S
    - annotation: !!omap
      - bigg.metabolite: met__L
      - biocyc: META:MET
      - hmdb: HMDB00696
      - inchi: InChI=1S/C5H11NO2S/c1-9-3-2-4(6)5(7)8/h4H,2-3,6H2,1H3,(H,7,8)/t4-/m0/s1
      - inchikey: FFEARJCKVFRZRR-BYPYZUCNSA-N
      - kegg.compound: C00073
      - metanetx.chemical: MNXM61
      - sbo: SBO:0000247
      - seed.compound: cpd00060
  - !!omap
    - id: cpd00129_c0
    - name: L-Proline_c0
    - compartment: c0
    - charge: 1
    - formula: C5H9NO2
    - annotation: !!omap
      - bigg.metabolite: pro__L
      - biocyc: META:PRO
      - hmdb: HMDB00162
      - inchi: InChI=1S/C5H9NO2/c7-5(8)4-2-1-3-6-4/h4,6H,1-3H2,(H,7,8)/t4-/m0/s1
      - inchikey: ONIBWKKTOPOVIA-BYPYZUCNSA-N
      - kegg.compound: C00148
      - metanetx.chemical: MNXM114
      - sbo: SBO:0000247
      - seed.compound: cpd00129
  - !!omap
    - id: cpd15347_c0
    - name: 2-Acyl-sn-glycero-3-phosphoglycerol hexadec-9-enoyl_c0
    - compartment: c0
    - charge: 1
    - formula: C22H42O9P
    - annotation: !!omap
      - bigg.metabolite: 2agpg161
      - metanetx.chemical: MNXM146499
      - sbo: SBO:0000247
      - seed.compound: cpd15347
  - !!omap
    - id: cpd00922_c0
    - name: delta1-Piperideine-2-carboxylate_c0
    - compartment: c0
    - charge: 1
    - formula: C6H8NO2
    - annotation: !!omap
      - bigg.metabolite: 1pipdn2c
      - biocyc: META:DELTA1-PIPERIDEINE-2-CARBOXYLATE
      - hmdb: HMDB01084
      - inchi: InChI=1S/C6H9NO2/c8-6(9)5-3-1-2-4-7-5/h1-4H2,(H,8,9)
      - inchikey: GEJXSVNGWOSZPC-UHFFFAOYSA-N
      - kegg.compound: C04092
      - metanetx.chemical: MNXM911
      - sbo: SBO:0000247
      - seed.compound: cpd00922
  - !!omap
    - id: cpd11420_c0
    - name: trdox_c0
    - compartment: c0
    - charge: 1
    - formula: C6H7NO2R2S2
    - annotation: !!omap
      - bigg.metabolite: trdox
      - kegg.compound: C00343
      - metanetx.chemical: MNXM148
      - sbo: SBO:0000247
      - seed.compound: cpd11420
  - !!omap
    - id: cpd11558_c0
    - name: 10-methyl-3-oxo-undecanoyl-ACP_c0
    - compartment: c0
    - charge: 1
    - formula: C23H41N2O9PRS
    - annotation: !!omap
      - metanetx.chemical: MNXM9656
      - sbo: SBO:0000247
      - seed.compound: cpd11558
  - !!omap
    - id: cpd15666_c0
    - name: Peptidoglycan polymer (n-1 subunits)_c0
    - compartment: c0
    - charge: 1
    - formula: C40H63N8O21R
    - annotation: !!omap
      - metanetx.chemical: MNXM5258
      - sbo: SBO:0000247
      - seed.compound: cpd15666
  - !!omap
    - id: cpd00830_c0
    - name: 4-Hydroxy-2-oxoglutarate_c0
    - compartment: c0
    - charge: 1
    - formula: C5H4O6
    - annotation: !!omap
      - bigg.metabolite: 4h2oglt
      - biocyc:
        - META:CPD-15015
        - META:D-4-HYDROXY-2-KETO-GLUTARATE
      - chebi: '17742'
      - hmdb: HMDB02070
      - inchi: InChI=1S/C5H6O6/c6-2(4(8)9)1-3(7)5(10)11/h2,6H,1H2,(H,8,9)(H,10,11)/p-2
      - inchikey: WXSKVKPSMAHCSG-UHFFFAOYSA-L
      - kegg.compound: C01127
      - metanetx.chemical:
        - MNXM97048
        - MNXM894
      - sbo: SBO:0000247
      - seed.compound: cpd00830
  - !!omap
    - id: cpd00064_c0
    - name: Ornithine_c0
    - compartment: c0
    - charge: 1
    - formula: C5H13N2O2
    - annotation: !!omap
      - bigg.metabolite:
        - orn__L
        - orn
      - biocyc: META:L-ORNITHINE
      - inchi: InChI=1S/C5H12N2O2/c6-3-1-2-4(7)5(8)9/h4H,1-3,6-7H2,(H,8,9)/p+1/t4-/m0/s1
      - inchikey: AHLPHDHHMVZTML-BYPYZUCNSA-O
      - kegg.compound: C00077
      - metanetx.chemical: MNXM89689
      - sbo: SBO:0000247
      - seed.compound: cpd00064
  - !!omap
    - id: cpd11464_c0
    - name: Butyryl-ACP_c0
    - compartment: c0
    - charge: 1
    - formula: C15H28N2O8PRS
    - annotation: !!omap
      - bigg.metabolite: butACP
      - biocyc: META:Butanoyl-ACPs
      - kegg.compound: C05745
      - metanetx.chemical: MNXM2645
      - sbo: SBO:0000247
      - seed.compound: cpd11464
  - !!omap
    - id: cpd21082_c0
    - name: 4,4'-Diapophytofluene_c0
    - compartment: c0
    - charge: 1
    - formula: C30H46
    - annotation: !!omap
      - biocyc: META:CPD-9908
      - inchi: InChI=1S/C30H46/c1-25(2)15-11-19-29(7)23-13-21-27(5)17-9-10-18-28(6)22-14-24-30(8)20-12-16-26(3)4/h9-10,13,15-18,21,23-24H,11-12,14,19-20,22H2,1-8H3/b10-9+,21-13+,27-17+,28-18+,29-23+,30-24+
      - inchikey: XJMTWNXFNQAKGS-AXODYVGMSA-N
      - kegg.compound: C19840
      - metanetx.chemical: MNXM2632
      - sbo: SBO:0000247
      - seed.compound: cpd21082
  - !!omap
    - id: cpd15771_c0
    - name: Anteisopentadecanoyllipoteichoic acid (n=24), linked, N-acetyl-D-glucosamine_c0
    - compartment: c0
    - charge: 1
    - formula: C309H540N24O255P24
    - annotation: !!omap
      - metanetx.chemical: MNXM8312
      - sbo: SBO:0000247
      - seed.compound: cpd15771
  - !!omap
    - id: cpd00119_c0
    - name: L-Histidine_c0
    - compartment: c0
    - charge: 1
    - formula: C6H9N3O2
    - annotation: !!omap
      - bigg.metabolite: his__L
      - biocyc: META:HIS
      - inchi: InChI=1S/C6H9N3O2/c7-5(6(10)11)1-4-2-8-3-9-4/h2-3,5H,1,7H2,(H,8,9)(H,10,11)/t5-/m0/s1
      - inchikey: HNDVDQJCIGZPNO-YFKPBYRVSA-N
      - kegg.compound: C00135
      - metanetx.chemical: MNXM134
      - sbo: SBO:0000247
      - seed.compound: cpd00119
  - !!omap
    - id: cpd15505_c0
    - name: two linked disacharide tetrapeptide murein units (uncrosslinked, middle
        of chain)_c0
    - compartment: c0
    - charge: 1
    - formula: C74H114N14O40
    - annotation: !!omap
      - bigg.metabolite: murein4p4p
      - biocyc: META:CPD0-2269
      - metanetx.chemical: MNXM88347
      - sbo: SBO:0000247
      - seed.compound: cpd15505
  - !!omap
    - id: cpd02642_c0
    - name: N-5-phosphoribosyl-anthranilate_c0
    - compartment: c0
    - charge: 1
    - formula: C12H13NO9P
    - annotation: !!omap
      - bigg.metabolite: pran
      - biocyc: META:N-5-PHOSPHORIBOSYL-ANTHRANILATE
      - inchi: InChI=1S/C12H16NO9P/c14-9-8(5-21-23(18,19)20)22-11(10(9)15)13-7-4-2-1-3-6(7)12(16)17/h1-4,8-11,13-15H,5H2,(H,16,17)(H2,18,19,20)/p-3/t8-,9-,10-,11-/m1/s1
      - inchikey: PMFMJXPRNJUYMB-GWOFURMSSA-K
      - kegg.compound: C04302
      - metanetx.chemical: MNXM1489
      - sbo: SBO:0000247
      - seed.compound: cpd02642
  - !!omap
    - id: cpd02967_c0
    - name: N-Acetyl-beta-D-mannosaminyl-1,4-N-acetyl-D- glucosaminyldiphosphoundecaprenol_c0
    - compartment: c0
    - charge: 1
    - formula: C71H116N2O17P2
    - annotation: !!omap
      - biocyc: META:ACETYL-ETCETERA-GLUCOSAMINYLDIPHOSPHOUND
      - inchi: InChI=1S/C71H118N2O17P2/c1-49(2)25-15-26-50(3)27-16-28-51(4)29-17-30-52(5)31-18-32-53(6)33-19-34-54(7)35-20-36-55(8)37-21-38-56(9)39-22-40-57(10)41-23-42-58(11)43-24-44-59(12)45-46-85-91(81,82)90-92(83,84)89-71-65(73-61(14)77)68(80)69(63(48-75)87-71)88-70-64(72-60(13)76)67(79)66(78)62(47-74)86-70/h25,27,29,31,33,35,37,39,41,43,45,62-71,74-75,78-80H,15-24,26,28,30,32,34,36,38,40,42,44,46-48H2,1-14H3,(H,72,76)(H,73,77)(H,81,82)(H,83,84)/p-2/b50-27+,51-29+,52-31-,53-33-,54-35-,55-37-,56-39-,57-41-,58-43-,59-45-/t62-,63-,64+,65-,66-,67-,68-,69-,70+,71-/m1/s1
      - inchikey: CALMUTCFVFZDOC-BHUBDZAQSA-L
      - kegg.compound: C04881
      - metanetx.chemical: MNXM2843
      - sbo: SBO:0000247
      - seed.compound: cpd02967
  - !!omap
    - id: cpd00107_e0
    - name: L-Leucine_e0
    - compartment: e0
    - charge: 1
    - formula: C6H13NO2
    - annotation: !!omap
      - bigg.metabolite: leu__L
      - biocyc: META:LEU
      - hmdb: HMDB00687
      - inchi: InChI=1S/C6H13NO2/c1-4(2)3-5(7)6(8)9/h4-5H,3,7H2,1-2H3,(H,8,9)/t5-/m0/s1
      - inchikey: ROHFNLRQFUQHCH-YFKPBYRVSA-N
      - kegg.compound: C00123
      - metanetx.chemical: MNXM140
      - sbo: SBO:0000247
      - seed.compound: cpd00107
  - !!omap
    - id: cpd00025_c0
    - name: H2O2_c0
    - compartment: c0
    - charge: 1
    - formula: H2O2
    - annotation: !!omap
      - bigg.metabolite: h2o2
      - biocyc: META:HYDROGEN-PEROXIDE
      - hmdb: HMDB03125
      - inchi: InChI=1S/H2O2/c1-2/h1-2H
      - inchikey: MHAJPDPJQMAIIY-UHFFFAOYSA-N
      - kegg.compound: C00027
      - metanetx.chemical: MNXM22
      - sbo: SBO:0000247
      - seed.compound: cpd00025
  - !!omap
    - id: cpd00300_c0
    - name: Urate_c0
    - compartment: c0
    - charge: 1
    - formula: C5H4N4O3
    - annotation: !!omap
      - bigg.metabolite: urate
      - biocyc:
        - META:CPD-15332
        - META:URATE
      - hmdb: HMDB00289
      - inchi: InChI=1S/C5H4N4O3/c10-3-1-2(7-4(11)6-1)8-5(12)9-3/h(H4,6,7,8,9,10,11,12)
      - inchikey: LEHOTFFKMJEONL-UHFFFAOYSA-N
      - kegg.compound: C00366
      - metanetx.chemical: MNXM441
      - sbo: SBO:0000247
      - seed.compound: cpd00300
  - !!omap
    - id: cpd00268_e0
    - name: H2S2O3_e0
    - compartment: e0
    - charge: 1
    - formula: HO3S2
    - annotation: !!omap
      - bigg.metabolite: tsul
      - biocyc: META:S2O3
      - chebi: '5587'
      - inchi: InChI=1S/H2O3S2/c1-5(2,3)4/h(H2,1,2,3,4)/p-1
      - inchikey: DHCDFWKWKRSZHF-UHFFFAOYSA-M
      - kegg.compound:
        - C05529
        - C00320
      - metanetx.chemical: MNXM323
      - sbo: SBO:0000247
      - seed.compound: cpd00268
  - !!omap
    - id: cpd11591_e0
    - name: Gly-Met_e0
    - compartment: e0
    - charge: 1
    - formula: C7H14N2O3S
    - annotation: !!omap
      - biocyc: META:CPD-13393
      - chebi: '74120'
      - hmdb: HMDB28847
      - inchi: InChI=1S/C7H14N2O3S/c1-13-3-2-5(7(11)12)9-6(10)4-8/h5H,2-4,8H2,1H3,(H,9,10)(H,11,12)/t5-/m0/s1
      - inchikey: PFMUCCYYAAFKTH-YFKPBYRVSA-N
      - metanetx.chemical: MNXM55287
      - sbo: SBO:0000247
      - seed.compound: cpd11591
  - !!omap
    - id: cpd00956_c0
    - name: 1-(2-carboxyphenylamino)-1-deoxyribulose 5-phosphate_c0
    - compartment: c0
    - charge: 1
    - formula: C12H13NO9P
    - annotation: !!omap
      - bigg.metabolite: 2cpr5p
      - biocyc: META:CARBOXYPHENYLAMINO-DEOXYRIBULOSE-P
      - inchi: InChI=1S/C12H16NO9P/c14-9(11(16)10(15)6-22-23(19,20)21)5-13-8-4-2-1-3-7(8)12(17)18/h1-4,10-11,13,15-16H,5-6H2,(H,17,18)(H2,19,20,21)/p-3/t10-,11+/m1/s1
      - inchikey: QKMBYNRMPRKVTO-MNOVXSKESA-K
      - kegg.compound: C01302
      - metanetx.chemical: MNXM1455
      - sbo: SBO:0000247
      - seed.compound: cpd00956
  - !!omap
    - id: cpd15313_c0
    - name: 1-Acyl-sn-glycero-3-phosphoethanolamine dodecanoyl_c0
    - compartment: c0
    - charge: 1
    - formula: C17H36NO7P
    - annotation: !!omap
      - bigg.metabolite: 1agpe120
      - metanetx.chemical: MNXM147670
      - sbo: SBO:0000247
      - seed.compound: cpd15313
  - !!omap
    - id: cpd00900_c0
    - name: GDP-4-dehydro-D-rhamnose_c0
    - compartment: c0
    - charge: 1
    - formula: C16H21N5O15P2
    - annotation: !!omap
      - bigg.metabolite: gdpddman
      - biocyc: META:GDP-4-DEHYDRO-6-DEOXY-D-MANNOSE
      - inchi: InChI=1S/C16H23N5O15P2/c1-4-7(22)9(24)11(26)15(33-4)35-38(30,31)36-37(28,29)32-2-5-8(23)10(25)14(34-5)21-3-18-6-12(21)19-16(17)20-13(6)27/h3-5,8-11,14-15,23-26H,2H2,1H3,(H,28,29)(H,30,31)(H3,17,19,20,27)/p-2/t4-,5-,8-,9+,10-,11+,14?,15-/m1/s1
      - inchikey: PNHLMHWWFOPQLK-LCYPLHFISA-L
      - kegg.compound: C01222
      - metanetx.chemical: MNXM516
      - sbo: SBO:0000247
      - seed.compound: cpd00900
  - !!omap
    - id: cpd15550_c0
    - name: phospho-heptosyl-phospho-heptosyl-heptosyl-kdo2-lipidA_c0
    - compartment: c0
    - charge: 1
    - formula: C131H230N2O63P4
    - annotation: !!omap
      - bigg.metabolite: phphhlipa
      - biocyc: META:CPD0-2239
      - inchi: InChI=1S/C131H240N2O63P4/c1-7-13-19-25-31-37-38-44-50-56-62-68-98(149)180-85(66-60-54-48-42-35-29-23-17-11-5)72-100(151)184-119-102(133-96(147)71-84(65-59-53-47-41-34-28-22-16-10-4)179-97(148)67-61-55-49-43-36-30-24-18-12-6)123(177-80-93-104(153)118(183-99(150)70-83(139)64-58-52-46-40-33-27-21-15-9-3)101(124(181-93)196-200(173,174)175)132-95(146)69-82(138)63-57-51-45-39-32-26-20-14-8-2)182-94(117(119)193-197(164,165)166)81-178-130(128(160)161)74-92(190-131(129(162)163)73-86(140)103(152)112(191-131)88(142)76-135)116(115(192-130)90(144)78-137)188-127-110(159)120(122(195-199(170,171)172)113(186-127)89(143)77-136)189-126-109(158)107(156)121(194-198(167,168)169)114(187-126)91(145)79-176-125-108(157)105(154)106(155)111(185-125)87(141)75-134/h82-94,101-127,134-145,152-159H,7-81H2,1-6H3,(H,132,146)(H,133,147)(H,160,161)(H,162,163)(H2,164,165,166)(H2,167,168,169)(H2,170,171,172)(H2,173,174,175)/p-10/t82-,83-,84-,85-,86-,87+,88-,89+,90-,91-,92-,93-,94-,101-,102-,103-,104-,105+,106+,107-,108+,109+,110+,111-,112-,113-,114-,115-,116-,117-,118-,119-,120-,121+,122-,123-,124-,125+,126+,127-,130-,131-/m1/s1
      - inchikey: MVYTXVAKEAWEGM-IMFBCOJGSA-D
      - metanetx.chemical: MNXM75133
      - sbo: SBO:0000247
      - seed.compound: cpd15550
  - !!omap
    - id: cpd11524_c0
    - name: 5-methyl-hexanoyl-ACP_c0
    - compartment: c0
    - charge: 1
    - formula: C18H33N2O8PRS
    - annotation: !!omap
      - metanetx.chemical: MNXM8175
      - sbo: SBO:0000247
      - seed.compound: cpd11524
  - !!omap
    - id: cpd11507_c0
    - name: 8-methyl-decanoyl-ACP_c0
    - compartment: c0
    - charge: 1
    - formula: C22H41N2O8PRS
    - annotation: !!omap
      - metanetx.chemical: MNXM8218
      - sbo: SBO:0000247
      - seed.compound: cpd11507
  - !!omap
    - id: cpd00130_c0
    - name: L-Malate_c0
    - compartment: c0
    - charge: 1
    - formula: C4H4O5
    - annotation: !!omap
      - bigg.metabolite: mal__L
      - biocyc: META:MAL
      - hmdb: HMDB00156
      - inchi: InChI=1S/C4H6O5/c5-2(4(8)9)1-3(6)7/h2,5H,1H2,(H,6,7)(H,8,9)/p-2/t2-/m0/s1
      - inchikey: BJEPYKJPYRNKOW-REOHCLBHSA-L
      - kegg.compound: C00149
      - metanetx.chemical: MNXM98
      - sbo: SBO:0000247
      - seed.compound: cpd00130
  - !!omap
    - id: cpd02791_c0
    - name: methylthioribulose-1-phosphate_c0
    - compartment: c0
    - charge: 1
    - formula: C6H11O7PS
    - annotation: !!omap
      - bigg.metabolite: 5mdru1p
      - biocyc: META:CPD-1063
      - chebi: '28096'
      - hmdb: HMDB01299
      - inchi: InChI=1S/C6H13O7PS/c1-15-3-5(8)6(9)4(7)2-13-14(10,11)12/h5-6,8-9H,2-3H2,1H3,(H2,10,11,12)/p-2/t5-,6+/m1/s1
      - inchikey: CNSJRYUMVMWNMC-RITPCOANSA-L
      - kegg.compound: C04582
      - metanetx.chemical: MNXM522
      - sbo: SBO:0000247
      - seed.compound: cpd02791
  - !!omap
    - id: cpd00098_c0
    - name: Choline_c0
    - compartment: c0
    - charge: 1
    - formula: C5H14NO
    - annotation: !!omap
      - bigg.metabolite: chol
      - biocyc: META:CHOLINE
      - hmdb: HMDB00097
      - inchi: InChI=1S/C5H14NO/c1-6(2,3)4-5-7/h7H,4-5H2,1-3H3/q+1
      - inchikey: OEYIOHPDSNJKLS-UHFFFAOYSA-N
      - kegg.compound: C00114
      - metanetx.chemical: MNXM90
      - sbo: SBO:0000247
      - seed.compound: cpd00098
  - !!omap
    - id: cpd00186_c0
    - name: D-Glutamate_c0
    - compartment: c0
    - charge: 1
    - formula: C5H8NO4
    - annotation: !!omap
      - bigg.metabolite: glu__D
      - biocyc: META:D-GLT
      - hmdb: HMDB03339
      - inchi: InChI=1S/C5H9NO4/c6-3(5(9)10)1-2-4(7)8/h3H,1-2,6H2,(H,7,8)(H,9,10)/p-1/t3-/m1/s1
      - inchikey: WHUUTDBJXJRKMK-GSVOUGTGSA-M
      - kegg.compound: C00217
      - metanetx.chemical: MNXM331
      - sbo: SBO:0000247
      - seed.compound: cpd00186
  - !!omap
    - id: cpd00003_c0
    - name: NAD_c0
    - compartment: c0
    - charge: 1
    - formula: C21H26N7O14P2
    - annotation: !!omap
      - bigg.metabolite: nad
      - biocyc: META:NAD
      - chebi: '7422'
      - hmdb: HMDB00902
      - inchi: InChI=1S/C21H27N7O14P2/c22-17-12-19(25-7-24-17)28(8-26-12)21-16(32)14(30)11(41-21)6-39-44(36,37)42-43(34,35)38-5-10-13(29)15(31)20(40-10)27-3-1-2-9(4-27)18(23)33/h1-4,7-8,10-11,13-16,20-21,29-32H,5-6H2,(H5-,22,23,24,25,33,34,35,36,37)/p-1/t10-,11-,13-,14-,15-,16-,20-,21-/m1/s1
      - inchikey: BAWFJGJZGIEFAR-NNYOXOHSSA-M
      - kegg.compound: C00003
      - metanetx.chemical: MNXM8
      - sbo: SBO:0000247
      - seed.compound: cpd00003
  - !!omap
    - id: cpd00521_c0
    - name: dTDP-4-oxo-6-deoxy-D-glucose_c0
    - compartment: c0
    - charge: 1
    - formula: C16H22N2O15P2
    - annotation: !!omap
      - bigg.metabolite: dtdp4d6dg
      - biocyc: META:DTDP-DEOH-DEOXY-GLUCOSE
      - inchi: InChI=1S/C16H24N2O15P2/c1-6-4-18(16(24)17-14(6)23)10-3-8(19)9(31-10)5-29-34(25,26)33-35(27,28)32-15-13(22)12(21)11(20)7(2)30-15/h4,7-10,12-13,15,19,21-22H,3,5H2,1-2H3,(H,25,26)(H,27,28)(H,17,23,24)/p-2/t7-,8+,9-,10-,12+,13-,15-/m1/s1
      - inchikey: PSXWNITXWWECNY-UCBTUHGZSA-L
      - kegg.compound: C11907
      - metanetx.chemical: MNXM451
      - sbo: SBO:0000247
      - seed.compound: cpd00521
  - !!omap
    - id: cpd00246_c0
    - name: Inosine_c0
    - compartment: c0
    - charge: 1
    - formula: C10H12N4O5
    - annotation: !!omap
      - bigg.metabolite: ins
      - biocyc: META:INOSINE
      - inchi: InChI=1S/C10H12N4O5/c15-1-4-6(16)7(17)10(19-4)14-3-13-5-8(14)11-2-12-9(5)18/h2-4,6-7,10,15-17H,1H2,(H,11,12,18)/t4-,6-,7-,10-/m1/s1
      - inchikey: UGQMRVRMYYASKQ-KQYNXXCUSA-N
      - kegg.compound: C00294
      - metanetx.chemical: MNXM334
      - sbo: SBO:0000247
      - seed.compound: cpd00246
  - !!omap
    - id: cpd03123_c0
    - name: 3-Oxohexanoyl-CoA_c0
    - compartment: c0
    - charge: 1
    - formula: C27H40N7O18P3S
    - annotation: !!omap
      - bigg.metabolite: 3ohcoa
      - biocyc: META:K-HEXANOYL-COA
      - hmdb: HMDB03943
      - inchi: InChI=1S/C27H44N7O18P3S/c1-4-5-15(35)10-18(37)56-9-8-29-17(36)6-7-30-25(40)22(39)27(2,3)12-49-55(46,47)52-54(44,45)48-11-16-21(51-53(41,42)43)20(38)26(50-16)34-14-33-19-23(28)31-13-32-24(19)34/h13-14,16,20-22,26,38-39H,4-12H2,1-3H3,(H,29,36)(H,30,40)(H,44,45)(H,46,47)(H2,28,31,32)(H2,41,42,43)/p-4/t16-,20-,21-,22+,26-/m1/s1
      - inchikey: NFOYYXQAVVYWKV-HDRQGHTBSA-J
      - kegg.compound: C05269
      - metanetx.chemical: MNXM717
      - sbo: SBO:0000247
      - seed.compound: cpd03123
  - !!omap
    - id: cpd14958_c0
    - name: (R)-Lipoic acid_c0
    - compartment: c0
    - charge: 1
    - formula: C8H13O2S2
    - annotation: !!omap
      - bigg.metabolite: lipoate
      - biocyc: META:LIPOIC-ACID
      - inchi: InChI=1S/C8H14O2S2/c9-8(10)4-2-1-3-7-5-6-11-12-7/h7H,1-6H2,(H,9,10)/p-1/t7-/m1/s1
      - inchikey: AGBQKNBQESQNJD-SSDOTTSWSA-M
      - kegg.compound: C16241
      - metanetx.chemical: MNXM1484
      - sbo: SBO:0000247
      - seed.compound: cpd14958
  - !!omap
    - id: cpd14545_c0
    - name: Iminoglycine_c0
    - compartment: c0
    - charge: 1
    - formula: C2H2NO2
    - annotation: !!omap
      - bigg.metabolite: dhgly
      - biocyc: META:CPD-12279
      - chebi: '53647'
      - inchi: InChI=1S/C2H3NO2/c3-1-2(4)5/h1,3H,(H,4,5)
      - inchikey: TVMUHOAONWHJBV-UHFFFAOYSA-N
      - kegg.compound: C15809
      - metanetx.chemical: MNXM1984
      - sbo: SBO:0000247
      - seed.compound: cpd14545
  - !!omap
    - id: cpd19019_c0
    - name: L-Cystathionine_c0
    - compartment: c0
    - charge: 1
    - formula: C7H14N2O4S
    - annotation: !!omap
      - bigg.metabolite:
        - cysth__L
        - cyst__L
      - biocyc: META:L-CYSTATHIONINE
      - inchi: InChI=1S/C7H14N2O4S/c8-4(6(10)11)1-2-14-3-5(9)7(12)13/h4-5H,1-3,8-9H2,(H,10,11)(H,12,13)/t4-,5-/m0/s1
      - inchikey: ILRYLPWNYFXEMH-WHFBIAKZSA-N
      - kegg.compound: C02291
      - metanetx.chemical: MNXM319
      - sbo: SBO:0000247
      - seed.compound: cpd19019
  - !!omap
    - id: cpd00129_e0
    - name: L-Proline_e0
    - compartment: e0
    - charge: 1
    - formula: C5H9NO2
    - annotation: !!omap
      - bigg.metabolite: pro__L
      - biocyc: META:PRO
      - hmdb: HMDB00162
      - inchi: InChI=1S/C5H9NO2/c7-5(8)4-2-1-3-6-4/h4,6H,1-3H2,(H,7,8)/t4-/m0/s1
      - inchikey: ONIBWKKTOPOVIA-BYPYZUCNSA-N
      - kegg.compound: C00148
      - metanetx.chemical: MNXM114
      - sbo: SBO:0000247
      - seed.compound: cpd00129
  - !!omap
    - id: cpd02851_c0
    - name: AICAR_c0
    - compartment: c0
    - charge: 1
    - formula: C9H13N4O8P
    - annotation: !!omap
      - bigg.metabolite: aicar
      - biocyc: META:AICAR
      - chebi: '573'
      - inchi: InChI=1S/C9H15N4O8P/c10-7-4(8(11)16)12-2-13(7)9-6(15)5(14)3(21-9)1-20-22(17,18)19/h2-3,5-6,9,14-15H,1,10H2,(H2,11,16)(H2,17,18,19)/p-2/t3-,5-,6-,9-/m1/s1
      - inchikey: NOTGFIUVDGNKRI-UUOKFMHZSA-L
      - kegg.compound: C04677
      - metanetx.chemical: MNXM365
      - sbo: SBO:0000247
      - seed.compound: cpd02851
  - !!omap
    - id: cpd00322_e0
    - name: L-Isoleucine_e0
    - compartment: e0
    - charge: 1
    - formula: C6H13NO2
    - annotation: !!omap
      - bigg.metabolite: ile__L
      - biocyc: META:ILE
      - hmdb: HMDB00172
      - inchi: InChI=1S/C6H13NO2/c1-3-4(2)5(7)6(8)9/h4-5H,3,7H2,1-2H3,(H,8,9)/t4-,5-/m0/s1
      - inchikey: AGPKZVBTJJNPAG-WHFBIAKZSA-N
      - kegg.compound: C00407
      - metanetx.chemical: MNXM231
      - sbo: SBO:0000247
      - seed.compound: cpd00322
  - !!omap
    - id: cpd15423_c0
    - name: CDP-1,2-ditetradecanoylglycerol_c0
    - compartment: c0
    - charge: 1
    - formula: C40H71N3O15P2
    - annotation: !!omap
      - bigg.metabolite: cdpdtdecg
      - metanetx.chemical: MNXM4512
      - sbo: SBO:0000247
      - seed.compound: cpd15423
  - !!omap
    - id: cpd15343_c0
    - name: 2-Acyl-sn-glycero-3-phosphoglycerol dodecanoyl_c0
    - compartment: c0
    - charge: 1
    - formula: C18H36O9P
    - annotation: !!omap
      - bigg.metabolite: 2agpg120
      - metanetx.chemical: MNXM146498
      - sbo: SBO:0000247
      - seed.compound: cpd15343
  - !!omap
    - id: cpd00557_c0
    - name: Siroheme_c0
    - compartment: c0
    - charge: 1
    - formula: C42H36FeN4O16
    - annotation: !!omap
      - bigg.metabolite: sheme
      - biocyc: META:SIROHEME
      - inchi: InChI=1S/C42H46N4O16.Fe/c1-41(17-39(59)60)23(5-9-35(51)52)29-14-27-21(11-37(55)56)19(3-7-33(47)48)25(43-27)13-26-20(4-8-34(49)50)22(12-38(57)58)28(44-26)15-31-42(2,18-40(61)62)24(6-10-36(53)54)30(46-31)16-32(41)45-29;/h13-16,23-24H,3-12,17-18H2,1-2H3,(H10,43,44,45,46,47,48,49,50,51,52,53,54,55,56,57,58,59,60,61,62);/q;+2/p-10/t23-,24-,41+,42+;/m1./s1
      - inchikey: DLKSSIHHLYNIKN-QIISWYHFSA-D
      - kegg.compound: C00748
      - metanetx.chemical: MNXM82173
      - sbo: SBO:0000247
      - seed.compound: cpd00557
  - !!omap
    - id: cpd15469_c0
    - name: galactosyl-glucosyl-inner core oligosaccharide lipid A_c0
    - compartment: c0
    - charge: 1
    - formula: C157H271N2O84P4
    - annotation: !!omap
      - bigg.metabolite: gagicolipa
      - biocyc: META:CPD0-2258
      - inchi: InChI=1S/C157H282N2O84P4/c1-8-14-20-26-32-38-39-45-51-57-63-69-108(178)221-91(67-61-55-49-43-36-30-24-18-12-5)73-110(180)227-139-112(159-106(176)72-90(66-60-54-48-42-35-29-23-17-11-4)220-107(177)68-62-56-50-44-37-31-25-19-13-6)144(216-85-103-117(185)138(226-109(179)71-89(167)65-59-53-47-41-34-28-22-16-10-3)111(145(223-103)243-247(212,213)214)158-105(175)70-88(166)64-58-52-46-40-33-27-21-15-9-2)225-104(137(139)240-244(203,204)205)86-218-155(152(197)198)76-100(236-157(154(201)202)75-99(116(184)130(237-157)94(170)78-161)235-156(153(199)200)74-92(168)131(134(239-156)96(172)80-163)229-148-125(193)118(186)113(181)87(7)219-148)136(135(238-155)97(173)81-164)232-150-127(195)140(142(241-245(206,207)208)132(230-150)95(171)79-162)234-151-128(196)141(233-149-126(194)120(188)115(183)102(224-149)84-217-146-123(191)119(187)114(182)101(82-165)222-146)143(242-246(209,210)211)133(231-151)98(174)83-215-147-124(192)121(189)122(190)129(228-147)93(169)77-160/h87-104,111-151,160-174,181-196H,8-86H2,1-7H3,(H,158,175)(H,159,176)(H,197,198)(H,199,200)(H,201,202)(H2,203,204,205)(H2,206,207,208)(H2,209,210,211)(H2,212,213,214)/p-11/t87-,88+,89+,90+,91+,92+,93-,94+,95+,96+,97+,98+,99+,100+,101+,102+,103+,104+,111+,112+,113-,114-,115+,116+,117+,118+,119-,120-,121-,122-,123+,124-,125+,126+,127-,128-,129+,130+,131+,132+,133+,134+,135+,136+,137+,138+,139+,140+,141+,142+,143+,144+,145+,146+,147-,148-,149-,150+,151-,155+,156+,157+/m0/s1
      - inchikey: KHKIHAMHCBLKAG-JYIDRQHKSA-C
      - metanetx.chemical: MNXM54163
      - sbo: SBO:0000247
      - seed.compound: cpd15469
  - !!omap
    - id: cpd11542_c0
    - name: 15-methyl-3-hydroxy-hexa-decanoyl-ACP_c0
    - compartment: c0
    - charge: 1
    - formula: C28H53N2O9PRS
    - annotation: !!omap
      - metanetx.chemical: MNXM9706
      - sbo: SBO:0000247
      - seed.compound: cpd11542
  - !!omap
    - id: cpd00035_e0
    - name: L-Alanine_e0
    - compartment: e0
    - charge: 1
    - formula: C3H7NO2
    - annotation: !!omap
      - bigg.metabolite: ala__L
      - biocyc: META:L-ALPHA-ALANINE
      - hmdb: HMDB00161
      - inchi: InChI=1S/C3H7NO2/c1-2(4)3(5)6/h2H,4H2,1H3,(H,5,6)/t2-/m0/s1
      - inchikey: QNAYBMKLOCPYGJ-REOHCLBHSA-N
      - kegg.compound: C00041
      - metanetx.chemical: MNXM32
      - sbo: SBO:0000247
      - seed.compound: cpd00035
  - !!omap
    - id: cpd00001_c0
    - name: H2O_c0
    - compartment: c0
    - charge: 1
    - formula: H2O
    - annotation: !!omap
      - bigg.metabolite:
        - oh1
        - h2o
      - biocyc:
        - META:OH
        - META:OXONIUM
        - META:WATER
      - chebi: '5585'
      - inchi: InChI=1S/H2O/h1H2
      - inchikey: XLYOFNOQVPJJNP-UHFFFAOYSA-N
      - kegg.compound:
        - C01328
        - C00001
      - metanetx.chemical: MNXM2
      - sbo: SBO:0000247
      - seed.compound: cpd00001
  - !!omap
    - id: cpd15417_c0
    - name: CDP-1,2-didodecanoylglycerol_c0
    - compartment: c0
    - charge: 1
    - formula: C36H63N3O15P2
    - annotation: !!omap
      - bigg.metabolite: cdpdddecg
      - metanetx.chemical: MNXM4507
      - sbo: SBO:0000247
      - seed.compound: cpd15417
  - !!omap
    - id: cpd01046_c0
    - name: Allysine_c0
    - compartment: c0
    - charge: 1
    - formula: C6H11NO3
    - annotation: !!omap
      - bigg.metabolite: L2aadp6sa
      - biocyc: META:ALLYSINE
      - inchi: InChI=1S/C6H11NO3/c7-5(6(9)10)3-1-2-4-8/h4-5H,1-3,7H2,(H,9,10)/t5-/m0/s1
      - inchikey: GFXYTQPNNXGICT-YFKPBYRVSA-N
      - kegg.compound: C04076
      - metanetx.chemical:
        - MNXM219
        - MNXM89905
      - sbo: SBO:0000247
      - seed.compound: cpd01046
  - !!omap
    - id: cpd02498_c0
    - name: 2,3-Dihydroxy-isovalerate_c0
    - compartment: c0
    - charge: 1
    - formula: C5H9O4
    - annotation: !!omap
      - bigg.metabolite: 23dhmb
      - biocyc: META:DIOH-ISOVALERATE
      - inchi: InChI=1S/C5H10O4/c1-5(2,9)3(6)4(7)8/h3,6,9H,1-2H3,(H,7,8)/p-1
      - inchikey: JTEYKUFKXGDTEU-UHFFFAOYSA-M
      - kegg.compound: C04039
      - metanetx.chemical: MNXM734
      - sbo: SBO:0000247
      - seed.compound: cpd02498
  - !!omap
    - id: cpd02211_c0
    - name: L-2-Amino-acetoacetate_c0
    - compartment: c0
    - charge: 1
    - formula: C4H7NO3
    - annotation: !!omap
      - bigg.metabolite: 2aobut
      - biocyc: META:AMINO-OXOBUT
      - hmdb: HMDB06454
      - inchi: InChI=1S/C4H7NO3/c1-2(6)3(5)4(7)8/h3H,5H2,1H3,(H,7,8)/t3-/m0/s1
      - inchikey: SAUCHDKDCUROAO-VKHMYHEASA-N
      - kegg.compound: C03508
      - metanetx.chemical: MNXM114087
      - sbo: SBO:0000247
      - seed.compound: cpd02211
  - !!omap
    - id: cpd00242_c0
    - name: H2CO3_c0
    - compartment: c0
    - charge: 1
    - formula: CHO3
    - annotation: !!omap
      - bigg.metabolite:
        - h2co3
        - hco3
      - biocyc:
        - META:CO3
        - META:HCO3
        - META:H2CO3
      - chebi: '3401'
      - hmdb: HMDB03538
      - inchi: InChI=1S/CH2O3/c2-1(3)4/h(H2,2,3,4)/p-1
      - inchikey: BVKZGUZCCUSVTD-UHFFFAOYSA-M
      - kegg.compound:
        - C00288
        - C01353
      - metanetx.chemical:
        - MNXM60
        - MNXM96530
      - sbo: SBO:0000247
      - seed.compound: cpd00242
  - !!omap
    - id: cpd00207_c0
    - name: Guanine_c0
    - compartment: c0
    - charge: 1
    - formula: C5H5N5O
    - annotation: !!omap
      - bigg.metabolite: gua
      - biocyc: META:GUANINE
      - hmdb: HMDB00132
      - inchi: InChI=1S/C5H5N5O/c6-5-9-3-2(4(11)10-5)7-1-8-3/h1H,(H4,6,7,8,9,10,11)
      - inchikey: UYTPUPDQBNUYGX-UHFFFAOYSA-N
      - kegg.compound: C00242
      - metanetx.chemical: MNXM259
      - sbo: SBO:0000247
      - seed.compound: cpd00207
  - !!omap
    - id: cpd00162_c0
    - name: Aminoethanol_c0
    - compartment: c0
    - charge: 1
    - formula: C2H8NO
    - annotation: !!omap
      - bigg.metabolite: etha
      - biocyc: META:ETHANOL-AMINE
      - inchi: InChI=1S/C2H7NO/c3-1-2-4/h4H,1-3H2/p+1
      - inchikey: HZAXFHJVJLSVMW-UHFFFAOYSA-O
      - kegg.compound: C00189
      - metanetx.chemical: MNXM218
      - sbo: SBO:0000247
      - seed.compound: cpd00162
  - !!omap
    - id: cpd00076_c0
    - name: Sucrose_c0
    - compartment: c0
    - charge: 1
    - formula: C12H22O11
    - annotation: !!omap
      - bigg.metabolite: sucr
      - biocyc: META:SUCROSE
      - hmdb: HMDB00258
      - inchi: InChI=1S/C12H22O11/c13-1-4-6(16)8(18)9(19)11(21-4)23-12(3-15)10(20)7(17)5(2-14)22-12/h4-11,13-20H,1-3H2/t4-,5-,6-,7-,8+,9-,10+,11-,12+/m1/s1
      - inchikey: CZMRCDWAGMRECN-UGDNZRGBSA-N
      - kegg.compound:
        - G00370
        - C00089
      - metanetx.chemical: MNXM167
      - sbo: SBO:0000247
      - seed.compound: cpd00076
  - !!omap
    - id: cpd11588_c0
    - name: gly-pro-L_c0
    - compartment: c0
    - charge: 1
    - formula: C7H12N2O3
    - annotation: !!omap
      - metanetx.chemical: MNXM8670
      - sbo: SBO:0000247
      - seed.compound: cpd11588
  - !!omap
    - id: cpd15308_c0
    - name: 1,2-Diacyl-sn-glycerol ditetradec-7-enoyl_c0
    - compartment: c0
    - charge: 1
    - formula: C31H56O5
    - annotation: !!omap
      - bigg.metabolite: 12dgr141
      - metanetx.chemical: MNXM147350
      - sbo: SBO:0000247
      - seed.compound: cpd15308
  - !!omap
    - id: cpd02693_c0
    - name: 3-Isopropylmalate_c0
    - compartment: c0
    - charge: 1
    - formula: C7H10O5
    - annotation: !!omap
      - bigg.metabolite: 3c2hmp
      - biocyc: META:2-D-THREO-HYDROXY-3-CARBOXY-ISOCAPROATE
      - chebi: '43468'
      - hmdb: HMDB12156
      - inchi: InChI=1S/C7H12O5/c1-3(2)4(6(9)10)5(8)7(11)12/h3-5,8H,1-2H3,(H,9,10)(H,11,12)/p-2/t4-,5+/m0/s1
      - inchikey: RNQHMTFBUSSBJQ-CRCLSJGQSA-L
      - kegg.compound: C04411
      - metanetx.chemical:
        - MNXM891
        - MNXM6092
      - sbo: SBO:0000247
      - seed.compound: cpd02693
  - !!omap
    - id: cpd03520_c0
    - name: Molybdopterin_c0
    - compartment: c0
    - charge: 1
    - formula: C10H12N5O6PS2
    - annotation: !!omap
      - bigg.metabolite: mpt
      - biocyc: META:CPD-4
      - hmdb: HMDB02206
      - inchi: InChI=1S/C10H14N5O6PS2/c11-10-14-7-4(8(16)15-10)12-3-6(24)5(23)2(21-9(3)13-7)1-20-22(17,18)19/h2-3,9,12,23-24H,1H2,(H2,17,18,19)(H4,11,13,14,15,16)/p-3/t2-,3+,9-/m1/s1
      - inchikey: HPEUEJRPDGMIMY-IFQPEPLCSA-K
      - kegg.compound: C05924
      - metanetx.chemical: MNXM1193
      - sbo: SBO:0000247
      - seed.compound: cpd03520
  - !!omap
    - id: cpd00139_c0
    - name: Glycolate_c0
    - compartment: c0
    - charge: 1
    - formula: C2H3O3
    - annotation: !!omap
      - bigg.metabolite: glyclt
      - biocyc: META:GLYCOLLATE
      - chebi: '29805'
      - hmdb: HMDB00115
      - inchi: InChI=1S/C2H4O3/c3-1-2(4)5/h3H,1H2,(H,4,5)/p-1
      - inchikey: AEMRFAOFKBGASW-UHFFFAOYSA-M
      - kegg.compound: C00160
      - metanetx.chemical: MNXM222
      - sbo: SBO:0000247
      - seed.compound: cpd00139
  - !!omap
    - id: cpd00408_c0
    - name: Pantoate_c0
    - compartment: c0
    - charge: 1
    - formula: C6H11O4
    - annotation: !!omap
      - bigg.metabolite: pant__R
      - biocyc: META:L-PANTOATE
      - inchi: InChI=1S/C6H12O4/c1-6(2,3-7)4(8)5(9)10/h4,7-8H,3H2,1-2H3,(H,9,10)/p-1/t4-/m0/s1
      - inchikey: OTOIIPJYVQJATP-BYPYZUCNSA-M
      - kegg.compound: C00522
      - metanetx.chemical:
        - MNXM722831
        - MNXM593
      - sbo: SBO:0000247
      - seed.compound: cpd00408
  - !!omap
    - id: cpd00047_c0
    - name: Formate_c0
    - compartment: c0
    - charge: 1
    - formula: CHO2
    - annotation: !!omap
      - bigg.metabolite: for
      - biocyc: META:FORMATE
      - hmdb: HMDB00142
      - inchi: InChI=1S/CH2O2/c2-1-3/h1H,(H,2,3)/p-1
      - inchikey: BDAGIHXWWSANSR-UHFFFAOYSA-M
      - kegg.compound: C00058
      - metanetx.chemical: MNXM39
      - sbo: SBO:0000247
      - seed.compound: cpd00047
  - !!omap
    - id: cpd00477_c0
    - name: N-Acetyl-L-glutamate_c0
    - compartment: c0
    - charge: 1
    - formula: C7H9NO5
    - annotation: !!omap
      - bigg.metabolite: acglu
      - biocyc: META:ACETYL-GLU
      - hmdb: HMDB01138
      - inchi: InChI=1S/C7H11NO5/c1-4(9)8-5(7(12)13)2-3-6(10)11/h5H,2-3H2,1H3,(H,8,9)(H,10,11)(H,12,13)/p-2/t5-/m0/s1
      - inchikey: RFMMMVDNIPUKGG-YFKPBYRVSA-L
      - kegg.compound: C00624
      - metanetx.chemical: MNXM730
      - sbo: SBO:0000247
      - seed.compound: cpd00477
  - !!omap
    - id: cpd11554_c0
    - name: 8-methyl-3-oxo-nonanoyl-ACP_c0
    - compartment: c0
    - charge: 1
    - formula: C21H37N2O9PRS
    - annotation: !!omap
      - metanetx.chemical: MNXM10449
      - sbo: SBO:0000247
      - seed.compound: cpd11554
  - !!omap
    - id: cpd15681_c0
    - name: 1,2-dianteisopentadecanoyl-sn-glycerol 3-phosphate_c0
    - compartment: c0
    - charge: 1
    - formula: C33H64O8P
    - annotation: !!omap
      - metanetx.chemical: MNXM6574
      - sbo: SBO:0000247
      - seed.compound: cpd15681
  - !!omap
    - id: cpd00196_c0
    - name: Acetylphosphate_c0
    - compartment: c0
    - charge: 1
    - formula: C2H3O5P
    - annotation: !!omap
      - bigg.metabolite: actp
      - biocyc: META:ACETYL-P
      - hmdb: HMDB01494
      - inchi: InChI=1S/C2H5O5P/c1-2(3)7-8(4,5)6/h1H3,(H2,4,5,6)/p-2
      - inchikey: LIPOUNRJVLNBCD-UHFFFAOYSA-L
      - kegg.compound: C00227
      - metanetx.chemical: MNXM280
      - sbo: SBO:0000247
      - seed.compound: cpd00196
  - !!omap
    - id: cpd22027_c0
    - name: 3-Ketoglutaryl-ACP-methyl-ester_c0
    - compartment: c0
    - charge: 1
    - formula: C20H32N3O12PR2S
    - annotation: !!omap
      - biocyc: META:3-Ketoglutaryl-ACP-methyl-ester
      - metanetx.chemical: MNXM10051
      - sbo: SBO:0000247
      - seed.compound: cpd22027
  - !!omap
    - id: cpd01630_c0
    - name: cis,cis-Muconate_c0
    - compartment: c0
    - charge: 1
    - formula: C6H4O4
    - annotation: !!omap
      - bigg.metabolite: ccmuac
      - biocyc: META:CIS-CIS-MUCONATE
      - chebi: '32379'
      - hmdb: HMDB06331
      - inchi: InChI=1S/C6H6O4/c7-5(8)3-1-2-4-6(9)10/h1-4H,(H,7,8)(H,9,10)/p-2/b3-1-,4-2-
      - inchikey: TXXHDPDFNKHHGW-CCAGOZQPSA-L
      - kegg.compound: C02480
      - metanetx.chemical: MNXM1144
      - sbo: SBO:0000247
      - seed.compound: cpd01630
  - !!omap
    - id: cpd00035_c0
    - name: L-Alanine_c0
    - compartment: c0
    - charge: 1
    - formula: C3H7NO2
    - annotation: !!omap
      - bigg.metabolite: ala__L
      - biocyc: META:L-ALPHA-ALANINE
      - hmdb: HMDB00161
      - inchi: InChI=1S/C3H7NO2/c1-2(4)3(5)6/h2H,4H2,1H3,(H,5,6)/t2-/m0/s1
      - inchikey: QNAYBMKLOCPYGJ-REOHCLBHSA-N
      - kegg.compound: C00041
      - metanetx.chemical: MNXM32
      - sbo: SBO:0000247
      - seed.compound: cpd00035
  - !!omap
    - id: cpd02566_c0
    - name: 2,3-Dihydroxy-2,3-dihydrobenzoate_c0
    - compartment: c0
    - charge: 1
    - formula: C7H7O4
    - annotation: !!omap
      - bigg.metabolite: 23ddhb
      - biocyc: META:DIHYDRO-DIOH-BENZOATE
      - inchi: InChI=1S/C7H8O4/c8-5-3-1-2-4(6(5)9)7(10)11/h1-3,5-6,8-9H,(H,10,11)/p-1/t5-,6-/m0/s1
      - inchikey: INCSWYKICIYAHB-WDSKDSINSA-M
      - kegg.compound: C04171
      - metanetx.chemical: MNXM114261
      - sbo: SBO:0000247
      - seed.compound: cpd02566
  - !!omap
    - id: cpd11474_c0
    - name: Decanoyl-ACP_c0
    - compartment: c0
    - charge: 1
    - formula: C21H40N2O8PRS
    - annotation: !!omap
      - bigg.metabolite: dcaACP
      - biocyc:
        - META:Decanoyl-ACPs
        - META:Decanoyl-HmqF-Proteins
      - kegg.compound: C05755
      - metanetx.chemical:
        - MNXM1473
        - MNXM97432
      - sbo: SBO:0000247
      - seed.compound: cpd11474
  - !!omap
    - id: cpd00115_c0
    - name: dATP_c0
    - compartment: c0
    - charge: 1
    - formula: C10H13N5O12P3
    - annotation: !!omap
      - bigg.metabolite: datp
      - biocyc: META:DATP
      - hmdb: HMDB01532
      - inchi: InChI=1S/C10H16N5O12P3/c11-9-8-10(13-3-12-9)15(4-14-8)7-1-5(16)6(25-7)2-24-29(20,21)27-30(22,23)26-28(17,18)19/h3-7,16H,1-2H2,(H,20,21)(H,22,23)(H2,11,12,13)(H2,17,18,19)/p-3/t5-,6+,7+/m0/s1
      - inchikey: SUYVUBYJARFZHO-RRKCRQDMSA-K
      - kegg.compound: C00131
      - metanetx.chemical: MNXM286
      - sbo: SBO:0000247
      - seed.compound: cpd00115
  - !!omap
    - id: cpd18072_c0
    - name: Cytochrome-C-ox_c0
    - compartment: c0
    - charge: 1
    - formula: FeR
    - annotation: !!omap
      - sbo: SBO:0000247
      - seed.compound: cpd18072
  - !!omap
    - id: cpd01567_c0
    - name: (R)-Allantoin_c0
    - compartment: c0
    - charge: 1
    - formula: C4H5N4O3
    - annotation: !!omap
      - biocyc: META:R--ALLANTOIN
      - chebi: '298'
      - inchi: InChI=1S/C4H6N4O3/c5-3(10)6-1-2(9)8-4(11)7-1/h1H,(H3,5,6,10)(H2,7,8,9,11)/t1-/m1/s1
      - inchikey: POJWUDADGALRAB-PVQJCKRUSA-N
      - kegg.compound: C02348
      - metanetx.chemical: MNXM114184
      - sbo: SBO:0000247
      - seed.compound: cpd01567
  - !!omap
    - id: cpd27144_c0
    - name: Gcv-H_c0
    - compartment: c0
    - charge: 1
    - formula: C6H14N2OR2
    - annotation: !!omap
      - biocyc: META:Gcv-H
      - metanetx.chemical: MNXM97327
      - sbo: SBO:0000247
      - seed.compound: cpd27144
  - !!omap
    - id: cpd21005_c0
    - name: 7,9,9'-tricis-Neurosporene_c0
    - compartment: c0
    - charge: 1
    - formula: C40H58
    - annotation: !!omap
      - biocyc: META:CPD-7524
      - inchi: InChI=1S/C40H58/c1-33(2)19-13-23-37(7)27-17-31-39(9)29-15-25-35(5)21-11-12-22-36(6)26-16-30-40(10)32-18-28-38(8)24-14-20-34(3)4/h11-12,15-17,19-22,25-31H,13-14,18,23-24,32H2,1-10H3/b12-11+,25-15+,26-16+,31-17-,35-21+,36-22+,37-27+,38-28+,39-29-,40-30-
      - inchikey: ATCICVFRSJQYDV-IFJQPPEWSA-N
      - kegg.compound: C19759
      - metanetx.chemical: MNXM6133
      - sbo: SBO:0000247
      - seed.compound: cpd21005
  - !!omap
    - id: cpd00076_e0
    - name: Sucrose_e0
    - compartment: e0
    - charge: 1
    - formula: C12H22O11
    - annotation: !!omap
      - bigg.metabolite: sucr
      - biocyc: META:SUCROSE
      - hmdb: HMDB00258
      - inchi: InChI=1S/C12H22O11/c13-1-4-6(16)8(18)9(19)11(21-4)23-12(3-15)10(20)7(17)5(2-14)22-12/h4-11,13-20H,1-3H2/t4-,5-,6-,7-,8+,9-,10+,11-,12+/m1/s1
      - inchikey: CZMRCDWAGMRECN-UGDNZRGBSA-N
      - kegg.compound:
        - G00370
        - C00089
      - metanetx.chemical: MNXM167
      - sbo: SBO:0000247
      - seed.compound: cpd00076
  - !!omap
    - id: cpd00264_e0
    - name: Spermidine_e0
    - compartment: e0
    - charge: 1
    - formula: C7H22N3
    - annotation: !!omap
      - bigg.metabolite: spmd
      - biocyc: META:SPERMIDINE
      - hmdb: HMDB01257
      - inchi: InChI=1S/C7H19N3/c8-4-1-2-6-10-7-3-5-9/h10H,1-9H2/p+3
      - inchikey: ATHGHQPFGPMSJY-UHFFFAOYSA-Q
      - kegg.compound: C00315
      - metanetx.chemical: MNXM124
      - sbo: SBO:0000247
      - seed.compound: cpd00264
  - !!omap
    - id: cpd02921_c0
    - name: SAICAR_c0
    - compartment: c0
    - charge: 1
    - formula: C13H16N4O12P
    - annotation: !!omap
      - bigg.metabolite: 25aics
      - biocyc: META:P-RIBOSYL-4-SUCCCARB-AMINOIMIDAZOLE
      - chebi: '18319'
      - hmdb: HMDB00797
      - inchi: InChI=1S/C13H19N4O12P/c14-10-7(11(22)16-4(13(23)24)1-6(18)19)15-3-17(10)12-9(21)8(20)5(29-12)2-28-30(25,26)27/h3-5,8-9,12,20-21H,1-2,14H2,(H,16,22)(H,18,19)(H,23,24)(H2,25,26,27)/p-4/t4?,5-,8-,9-,12-/m1/s1
      - inchikey: NAQGHJTUZRHGAC-LBGUGVGYSA-J
      - kegg.compound: C04823
      - metanetx.chemical:
        - MNXM32478
        - MNXM723207
      - sbo: SBO:0000247
      - seed.compound: cpd02921
  - !!omap
    - id: cpd01997_c0
    - name: Dimethylbenzimidazole_c0
    - compartment: c0
    - charge: 1
    - formula: C9H10N2
    - annotation: !!omap
      - bigg.metabolite: dmbzid
      - biocyc: META:DIMETHYLBENZIMIDAZOLE
      - chebi: '4620'
      - hmdb: HMDB03701
      - inchi: InChI=1S/C9H10N2/c1-6-3-8-9(4-7(6)2)11-5-10-8/h3-5H,1-2H3,(H,10,11)
      - inchikey: LJUQGASMPRMWIW-UHFFFAOYSA-N
      - kegg.compound: C03114
      - metanetx.chemical:
        - MNXM50981
        - MNXM1531
      - sbo: SBO:0000247
      - seed.compound: cpd01997
  - !!omap
    - id: cpd00023_e0
    - name: L-Glutamate_e0
    - compartment: e0
    - charge: 1
    - formula: C5H8NO4
    - annotation: !!omap
      - bigg.metabolite: glu__L
      - biocyc: META:GLT
      - chebi: '21301'
      - hmdb: HMDB00148
      - inchi: InChI=1S/C5H9NO4/c6-3(5(9)10)1-2-4(7)8/h3H,1-2,6H2,(H,7,8)(H,9,10)/p-1/t3-/m0/s1
      - inchikey: WHUUTDBJXJRKMK-VKHMYHEASA-M
      - kegg.compound: C00025
      - metanetx.chemical: MNXM89557
      - sbo: SBO:0000247
      - seed.compound: cpd00023
  - !!omap
    - id: cpd00346_c0
    - name: L-Aspartate4-semialdehyde_c0
    - compartment: c0
    - charge: 1
    - formula: C4H7NO3
    - annotation: !!omap
      - bigg.metabolite: aspsa
      - biocyc: META:L-ASPARTATE-SEMIALDEHYDE
      - inchi: InChI=1S/C4H7NO3/c5-3(1-2-6)4(7)8/h2-3H,1,5H2,(H,7,8)/t3-/m0/s1
      - inchikey: HOSWPDPVFBCLSY-VKHMYHEASA-N
      - kegg.compound: C00441
      - metanetx.chemical: MNXM361
      - sbo: SBO:0000247
      - seed.compound: cpd00346
  - !!omap
    - id: cpd11519_c0
    - name: 14-methyl-hexa-decanoyl-ACP_c0
    - compartment: c0
    - charge: 1
    - formula: C28H53N2O8PRS
    - annotation: !!omap
      - metanetx.chemical: MNXM8022
      - sbo: SBO:0000247
      - seed.compound: cpd11519
  - !!omap
    - id: cpd01700_c0
    - name: D-Citramalate_c0
    - compartment: c0
    - charge: 1
    - formula: C5H6O5
    - annotation: !!omap
      - biocyc: META:CPD-31
      - inchi: InChI=1S/C5H8O5/c1-5(10,4(8)9)2-3(6)7/h10H,2H2,1H3,(H,6,7)(H,8,9)/p-2/t5-/m1/s1
      - inchikey: XFTRTWQBIOMVPK-RXMQYKEDSA-L
      - kegg.compound: C02612
      - metanetx.chemical: MNXM1421
      - sbo: SBO:0000247
      - seed.compound: cpd01700
  - !!omap
    - id: cpd02315_c0
    - name: 6-Pyruvoyltetrahydropterin_c0
    - compartment: c0
    - charge: 1
    - formula: C9H11N5O3
    - annotation: !!omap
      - bigg.metabolite: 6pthp
      - biocyc: META:6-PYRUVOYL-5678-TETRAHYDROPTERIN
      - chebi: '2235'
      - hmdb: HMDB01195
      - inchi: InChI=1S/C9H11N5O3/c1-3(15)6(16)4-2-11-7-5(12-4)8(17)14-9(10)13-7/h4,12H,2H2,1H3,(H4,10,11,13,14,17)/t4-/m1/s1
      - inchikey: WBJZXBUVECZHCE-SCSAIBSYSA-N
      - kegg.compound: C03684
      - metanetx.chemical: MNXM467
      - sbo: SBO:0000247
      - seed.compound: cpd02315
  - !!omap
    - id: cpd01012_e0
    - name: Cd2+_e0
    - compartment: e0
    - charge: 1
    - formula: Cd
    - annotation: !!omap
      - bigg.metabolite: cd2
      - biocyc: META:CD+2
      - chebi: '3290'
      - inchi: InChI=1S/Cd/q+2
      - inchikey: WLZRMCYVCSSEQC-UHFFFAOYSA-N
      - kegg.compound: C01413
      - metanetx.chemical: MNXM4505
      - sbo: SBO:0000247
      - seed.compound: cpd01012
  - !!omap
    - id: cpd01012_c0
    - name: Cd2+_c0
    - compartment: c0
    - charge: 1
    - formula: Cd
    - annotation: !!omap
      - bigg.metabolite: cd2
      - biocyc: META:CD+2
      - chebi: '3290'
      - inchi: InChI=1S/Cd/q+2
      - inchikey: WLZRMCYVCSSEQC-UHFFFAOYSA-N
      - kegg.compound: C01413
      - metanetx.chemical: MNXM4505
      - sbo: SBO:0000247
      - seed.compound: cpd01012
  - !!omap
    - id: cpd00013_c0
    - name: NH3_c0
    - compartment: c0
    - charge: 1
    - formula: H4N
    - annotation: !!omap
      - bigg.metabolite:
        - nh3
        - nh4
      - biocyc:
        - META:AMMONIUM
        - META:AMMONIA
      - chebi: '7434'
      - hmdb: HMDB00051
      - inchi: InChI=1S/H3N/h1H3/p+1
      - inchikey: QGZKDVFQNNGYKY-UHFFFAOYSA-O
      - kegg.compound:
        - C01342
        - C00014
      - metanetx.chemical: MNXM15
      - sbo: SBO:0000247
      - seed.compound: cpd00013
  - !!omap
    - id: cpd04920_c0
    - name: D-Glycero-D-manno-heptose1-phosphate_c0
    - compartment: c0
    - charge: 1
    - formula: C7H13O10P
    - annotation: !!omap
      - bigg.metabolite: gmhep1p
      - biocyc: META:D-BETA-D-HEPTOSE-1-P
      - inchi: InChI=1S/C7H15O10P/c8-1-2(9)6-4(11)3(10)5(12)7(16-6)17-18(13,14)15/h2-12H,1H2,(H2,13,14,15)/p-2/t2-,3+,4+,5+,6-,7+/m1/s1
      - inchikey: KMEJCSKJXSBBAN-QTNLNCNHSA-L
      - kegg.compound: C07838
      - metanetx.chemical:
        - MNXM722826
        - MNXM1661
      - sbo: SBO:0000247
      - seed.compound: cpd04920
  - !!omap
    - id: cpd00443_c0
    - name: ABEE_c0
    - compartment: c0
    - charge: 1
    - formula: C7H6NO2
    - annotation: !!omap
      - bigg.metabolite: 4abz
      - biocyc: META:P-AMINO-BENZOATE
      - chebi: '1783'
      - hmdb: HMDB01392
      - inchi: InChI=1S/C7H7NO2/c8-6-3-1-5(2-4-6)7(9)10/h1-4H,8H2,(H,9,10)/p-1
      - inchikey: ALYNCZNDIQEVRV-UHFFFAOYSA-M
      - kegg.compound: C00568
      - metanetx.chemical: MNXM421
      - sbo: SBO:0000247
      - seed.compound: cpd00443
  - !!omap
    - id: cpd11496_c0
    - name: 4-methyl-3-oxo-hexanoyl-ACP_c0
    - compartment: c0
    - charge: 1
    - formula: C18H31N2O9PRS
    - annotation: !!omap
      - metanetx.chemical: MNXM10219
      - sbo: SBO:0000247
      - seed.compound: cpd11496
  - !!omap
    - id: cpd00930_c0
    - name: imidazole acetol-phosphate_c0
    - compartment: c0
    - charge: 1
    - formula: C6H7N2O5P
    - annotation: !!omap
      - bigg.metabolite: imacp
      - biocyc: META:IMIDAZOLE-ACETOL-P
      - chebi: '57766'
      - hmdb: HMDB12236
      - inchi: InChI=1S/C6H9N2O5P/c9-6(3-13-14(10,11)12)1-5-2-7-4-8-5/h2,4H,1,3H2,(H,7,8)(H2,10,11,12)/p-2
      - inchikey: YCFFMSOLUMRAMD-UHFFFAOYSA-L
      - kegg.compound: C01267
      - metanetx.chemical: MNXM1456
      - sbo: SBO:0000247
      - seed.compound: cpd00930
  - !!omap
    - id: cpd00264_c0
    - name: Spermidine_c0
    - compartment: c0
    - charge: 1
    - formula: C7H22N3
    - annotation: !!omap
      - bigg.metabolite: spmd
      - biocyc: META:SPERMIDINE
      - hmdb: HMDB01257
      - inchi: InChI=1S/C7H19N3/c8-4-1-2-6-10-7-3-5-9/h10H,1-9H2/p+3
      - inchikey: ATHGHQPFGPMSJY-UHFFFAOYSA-Q
      - kegg.compound: C00315
      - metanetx.chemical: MNXM124
      - sbo: SBO:0000247
      - seed.compound: cpd00264
  - !!omap
    - id: cpd15634_c0
    - name: teichuronic acid (GlcA+GalNac, 45 repeating unit)_c0
    - compartment: c0
    - charge: 1
    - formula: C630H945N45O630P45
    - annotation: !!omap
      - metanetx.chemical: MNXM9134
      - sbo: SBO:0000247
      - seed.compound: cpd15634
  - !!omap
    - id: cpd00338_c0
    - name: 5-Aminolevulinate_c0
    - compartment: c0
    - charge: 1
    - formula: C5H9NO3
    - annotation: !!omap
      - bigg.metabolite: 5aop
      - biocyc: META:5-AMINO-LEVULINATE
      - hmdb: HMDB01149
      - inchi: InChI=1S/C5H9NO3/c6-3-4(7)1-2-5(8)9/h1-3,6H2,(H,8,9)
      - inchikey: ZGXJTSGNIOSYLO-UHFFFAOYSA-N
      - kegg.compound: C00430
      - metanetx.chemical: MNXM405
      - sbo: SBO:0000247
      - seed.compound: cpd00338
  - !!omap
    - id: cpd15331_c0
    - name: 1-tetradecanoyl-sn-glycerol 3-phosphate_c0
    - compartment: c0
    - charge: 1
    - formula: C17H33O7P
    - annotation: !!omap
      - bigg.metabolite: 1tdecg3p
      - biocyc:
        - META:CPD0-2254
        - META:CPD-18379
      - inchi: InChI=1S/C17H35O7P/c1-2-3-4-5-6-7-8-9-10-11-12-13-17(19)23-14-16(18)15-24-25(20,21)22/h16,18H,2-15H2,1H3,(H2,20,21,22)/p-2/t16-/m1/s1
      - inchikey: FAZBDRGXCKPVJU-MRXNPFEDSA-L
      - metanetx.chemical: MNXM3426
      - sbo: SBO:0000247
      - seed.compound: cpd15331
  - !!omap
    - id: cpd00219_c0
    - name: Prephenate_c0
    - compartment: c0
    - charge: 1
    - formula: C10H8O6
    - annotation: !!omap
      - bigg.metabolite: pphn
      - biocyc: META:PREPHENATE
      - hmdb: HMDB12283
      - inchi: InChI=1S/C10H10O6/c11-6-1-3-10(4-2-6,9(15)16)5-7(12)8(13)14/h1-4,6,11H,5H2,(H,13,14)(H,15,16)/p-2/t6-,10+
      - inchikey: FPWMCUPFBRFMLH-XGAOUMNUSA-L
      - kegg.compound: C00254
      - metanetx.chemical: MNXM503
      - sbo: SBO:0000247
      - seed.compound: cpd00219
  - !!omap
    - id: cpd19505_c0
    - name: Precursor Z_c0
    - compartment: c0
    - charge: 1
    - formula: C10H13N5O8P
    - annotation: !!omap
      - bigg.metabolite: cpmp
      - biocyc: META:PRECURSOR-Z
      - chebi: '59648'
      - inchi: InChI=1S/C10H14N5O8P/c11-9-14-6-3(7(16)15-9)12-4-8(13-6)22-2-1-21-24(19,20)23-5(2)10(4,17)18/h2,4-5,8,12,17-18H,1H2,(H,19,20)(H4,11,13,14,15,16)/p-1/t2-,4-,5+,8-/m1/s1
      - inchikey: CZAKJJUNKNPTTO-AJFJRRQVSA-M
      - kegg.compound: C18239
      - metanetx.chemical: MNXM1385
      - sbo: SBO:0000247
      - seed.compound: cpd19505
  - !!omap
    - id: cpd00649_c0
    - name: Coenzyme F420_c0
    - compartment: c0
    - charge: 1
    - formula: C29H32N5O18P
    - annotation: !!omap
      - bigg.metabolite: f420_2
      - biocyc: META:OX-COENZYME-F420
      - inchi: InChI=1S/C29H36N5O18P/c1-12(25(42)31-17(28(46)47)4-6-21(38)30-16(27(44)45)5-7-22(39)40)52-53(49,50)51-11-20(37)23(41)19(36)10-34-18-9-14(35)3-2-13(18)8-15-24(34)32-29(48)33-26(15)43/h2-3,8-9,12,16-17,19-20,23,36-37,41H,4-7,10-11H2,1H3,(H8,30,31,32,33,35,38,39,40,42,43,44,45,46,47,48,49,50)/p-5/t12-,16-,17-,19-,20+,23-/m0/s1
      - inchikey: BEUZRXRCQLIWPE-NALJQGANSA-I
      - kegg.compound: C00876
      - metanetx.chemical: MNXM372
      - sbo: SBO:0000247
      - seed.compound: cpd00649
  - !!omap
    - id: cpd08286_c0
    - name: 2-C-methyl-D-erythritol4-phosphate_c0
    - compartment: c0
    - charge: 1
    - formula: C5H11O7P
    - annotation: !!omap
      - bigg.metabolite: 2me4p
      - biocyc: META:2-C-METHYL-D-ERYTHRITOL-4-PHOSPHATE
      - inchi: InChI=1S/C5H13O7P/c1-5(8,3-6)4(7)2-12-13(9,10)11/h4,6-8H,2-3H2,1H3,(H2,9,10,11)/p-2/t4-,5+/m1/s1
      - inchikey: XMWHRVNVKDKBRG-UHNVWZDZSA-L
      - kegg.compound: C11434
      - metanetx.chemical: MNXM1626
      - sbo: SBO:0000247
      - seed.compound: cpd08286
  - !!omap
    - id: cpd00001_e0
    - name: H2O_e0
    - compartment: e0
    - charge: 1
    - formula: H2O
    - annotation: !!omap
      - bigg.metabolite:
        - oh1
        - h2o
      - biocyc:
        - META:OH
        - META:OXONIUM
        - META:WATER
      - chebi: '5585'
      - inchi: InChI=1S/H2O/h1H2
      - inchikey: XLYOFNOQVPJJNP-UHFFFAOYSA-N
      - kegg.compound:
        - C01328
        - C00001
      - metanetx.chemical: MNXM2
      - sbo: SBO:0000247
      - seed.compound: cpd00001
  - !!omap
    - id: cpd15492_c0
    - name: kdo-phospho-heptosyl-phospho-heptosyl-heptosyl-kdo2-lipidA_c0
    - compartment: c0
    - charge: 1
    - formula: C139H241N2O70P4
    - annotation: !!omap
      - bigg.metabolite: kphphhlipa
      - biocyc: META:CPD0-2257
      - inchi: InChI=1S/C139H252N2O70P4/c1-7-13-19-25-31-37-38-44-50-56-62-68-102(159)193-87(66-60-54-48-42-35-29-23-17-11-5)72-104(161)197-125-106(141-100(157)71-86(65-59-53-47-41-34-28-22-16-10-4)192-101(158)67-61-55-49-43-36-30-24-18-12-6)129(190-82-97-109(164)124(196-103(160)70-85(148)64-58-52-46-40-33-27-21-15-9-3)105(130(194-97)211-215(186,187)188)140-99(156)69-84(147)63-57-51-45-39-32-26-20-14-8-2)195-98(123(125)208-212(177,178)179)83-191-137(134(171)172)75-96(204-139(136(175)176)74-95(108(163)118(206-139)91(152)78-144)203-138(135(173)174)73-88(149)107(162)117(205-138)90(151)77-143)122(121(207-137)93(154)80-146)201-133-115(170)126(128(210-214(183,184)185)119(199-133)92(153)79-145)202-132-114(169)112(167)127(209-213(180,181)182)120(200-132)94(155)81-189-131-113(168)110(165)111(166)116(198-131)89(150)76-142/h84-98,105-133,142-155,162-170H,7-83H2,1-6H3,(H,140,156)(H,141,157)(H,171,172)(H,173,174)(H,175,176)(H2,177,178,179)(H2,180,181,182)(H2,183,184,185)(H2,186,187,188)/p-11/t84-,85-,86-,87-,88-,89+,90-,91-,92-,93-,94-,95-,96-,97-,98-,105-,106-,107-,108-,109-,110+,111+,112-,113+,114+,115+,116-,117-,118-,119-,120-,121-,122-,123-,124-,125-,126-,127+,128-,129-,130-,131+,132+,133-,137-,138-,139-/m1/s1
      - inchikey: HKWVBDGTKAFRJF-SMOKPPPPSA-C
      - metanetx.chemical: MNXM58984
      - sbo: SBO:0000247
      - seed.compound: cpd15492
  - !!omap
    - id: cpd11313_c0
    - name: hemeO_c0
    - compartment: c0
    - charge: 1
    - formula: C49H56FeN4O5
    - annotation: !!omap
      - bigg.metabolite: hemeO
      - biocyc: META:HEME_O
      - inchi: InChI=1S/C49H60N4O5.Fe/c1-10-35-31(6)40-26-45-49(46(54)19-13-18-30(5)17-12-16-29(4)15-11-14-28(2)3)34(9)41(53-45)24-38-32(7)36(20-22-47(55)56)43(51-38)27-44-37(21-23-48(57)58)33(8)39(52-44)25-42(35)50-40;/h10,14,16,18,24-27,46,54H,1,11-13,15,17,19-23H2,2-9H3,(H4,50,51,52,53,55,56,57,58);/q;+2/p-4/b29-16+,30-18+,38-24-,39-25-,40-26-,41-24-,42-25-,43-27-,44-27-,45-26-;
      - inchikey: FISPASSVCDRERW-KVGORYHISA-J
      - kegg.compound: C15672
      - metanetx.chemical: MNXM1278
      - sbo: SBO:0000247
      - seed.compound: cpd11313
  - !!omap
    - id: cpd08301_c0
    - name: 2-C-methyl-D-erythritol2-4-cyclodiphosphate_c0
    - compartment: c0
    - charge: 1
    - formula: C5H10O9P2
    - annotation: !!omap
      - bigg.metabolite: 2mecdp
      - biocyc: META:2C-METH-D-ERYTHRITOL-CYCLODIPHOSPHATE
      - inchi: InChI=1S/C5H12O9P2/c1-5(3-6)4(7)2-12-15(8,9)14-16(10,11)13-5/h4,6-7H,2-3H2,1H3,(H,8,9)(H,10,11)/p-2/t4-,5+/m1/s1
      - inchikey: SFRQRNJMIIUYDI-UHNVWZDZSA-L
      - kegg.compound: C11453
      - metanetx.chemical: MNXM1168
      - sbo: SBO:0000247
      - seed.compound: cpd08301
  - !!omap
    - id: cpd14866_c0
    - name: 4,4'-Diaponeurosporene_c0
    - compartment: c0
    - charge: 1
    - formula: C30H42
    - annotation: !!omap
      - biocyc: META:CPD-9911
      - chebi: '62743'
      - inchi: InChI=1S/C30H42/c1-25(2)15-11-19-29(7)23-13-21-27(5)17-9-10-18-28(6)22-14-24-30(8)20-12-16-26(3)4/h9-11,13-19,21-24H,12,20H2,1-8H3/b10-9+,19-11+,21-13+,22-14+,27-17+,28-18+,29-23+,30-24+
      - inchikey: FPSYVUBUILNSRF-MQMKOTMBSA-N
      - kegg.compound: C16145
      - metanetx.chemical: MNXM1537
      - sbo: SBO:0000247
      - seed.compound: cpd14866
  - !!omap
    - id: cpd00066_c0
    - name: L-Phenylalanine_c0
    - compartment: c0
    - charge: 1
    - formula: C9H11NO2
    - annotation: !!omap
      - bigg.metabolite: phe__L
      - biocyc: META:PHE
      - hmdb: HMDB00159
      - inchi: InChI=1S/C9H11NO2/c10-8(9(11)12)6-7-4-2-1-3-5-7/h1-5,8H,6,10H2,(H,11,12)/t8-/m0/s1
      - inchikey: COLNVLDHVKWLRT-QMMMGPOBSA-N
      - kegg.compound: C00079
      - metanetx.chemical: MNXM97
      - sbo: SBO:0000247
      - seed.compound: cpd00066
  - !!omap
    - id: cpd11500_c0
    - name: 6-methyl-3-oxo-octanoyl-ACP_c0
    - compartment: c0
    - charge: 1
    - formula: C20H35N2O9PRS
    - annotation: !!omap
      - metanetx.chemical: MNXM10370
      - sbo: SBO:0000247
      - seed.compound: cpd11500
  - !!omap
    - id: cpd00501_c0
    - name: beta-D-Glucose 1-phosphate_c0
    - compartment: c0
    - charge: 1
    - formula: C6H11O9P
    - annotation: !!omap
      - bigg.metabolite: g1p_B
      - biocyc: META:CPD-448
      - inchi: InChI=1S/C6H13O9P/c7-1-2-3(8)4(9)5(10)6(14-2)15-16(11,12)13/h2-10H,1H2,(H2,11,12,13)/p-2/t2-,3-,4+,5-,6+/m1/s1
      - inchikey: HXXFSFRBOHSIMQ-DVKNGEFBSA-L
      - kegg.compound: C00663
      - metanetx.chemical: MNXM679
      - sbo: SBO:0000247
      - seed.compound: cpd00501
  - !!omap
    - id: cpd00358_c0
    - name: dUTP_c0
    - compartment: c0
    - charge: 1
    - formula: C9H12N2O14P3
    - annotation: !!omap
      - bigg.metabolite: dutp
      - biocyc: META:DUTP
      - hmdb: HMDB01191
      - inchi: InChI=1S/C9H15N2O14P3/c12-5-3-8(11-2-1-7(13)10-9(11)14)23-6(5)4-22-27(18,19)25-28(20,21)24-26(15,16)17/h1-2,5-6,8,12H,3-4H2,(H,18,19)(H,20,21)(H,10,13,14)(H2,15,16,17)/p-3/t5-,6+,8+/m0/s1
      - inchikey: AHCYMLUZIRLXAA-SHYZEUOFSA-K
      - kegg.compound: C00460
      - metanetx.chemical: MNXM452
      - sbo: SBO:0000247
      - seed.compound: cpd00358
  - !!omap
    - id: cpd11472_c0
    - name: Hexanoyl-ACP_c0
    - compartment: c0
    - charge: 1
    - formula: C17H31N2O8PRS
    - annotation: !!omap
      - bigg.metabolite: hexACP
      - biocyc: META:Hexanoyl-ACPs
      - kegg.compound: C05749
      - metanetx.chemical: MNXM23683
      - sbo: SBO:0000247
      - seed.compound: cpd11472
  - !!omap
    - id: cpd00117_c0
    - name: D-Alanine_c0
    - compartment: c0
    - charge: 1
    - formula: C3H7NO2
    - annotation: !!omap
      - bigg.metabolite: ala__D
      - biocyc: META:D-ALANINE
      - hmdb: HMDB01310
      - inchi: InChI=1S/C3H7NO2/c1-2(4)3(5)6/h2H,4H2,1H3,(H,5,6)/t2-/m1/s1
      - inchikey: QNAYBMKLOCPYGJ-UWTATZPHSA-N
      - kegg.compound: C00133
      - metanetx.chemical: MNXM156
      - sbo: SBO:0000247
      - seed.compound: cpd00117
  - !!omap
    - id: cpd00393_c0
    - name: Folate_c0
    - compartment: c0
    - charge: 1
    - formula: C19H17N7O6
    - annotation: !!omap
      - bigg.metabolite: fol
      - biocyc: META:CPD-12826
      - hmdb: HMDB00121
      - inchi: InChI=1S/C19H19N7O6/c20-19-25-15-14(17(30)26-19)23-11(8-22-15)7-21-10-3-1-9(2-4-10)16(29)24-12(18(31)32)5-6-13(27)28/h1-4,8,12,21H,5-7H2,(H,24,29)(H,27,28)(H,31,32)(H3,20,22,25,26,30)/p-2/t12-/m0/s1
      - inchikey: OVBPIULPVIDEAO-LBPRGKRZSA-L
      - kegg.compound: C00504
      - metanetx.chemical: MNXM617
      - sbo: SBO:0000247
      - seed.compound: cpd00393
  - !!omap
    - id: cpd15399_c0
    - name: 1,6-anhydrous-N-Acetylmuramate_c0
    - compartment: c0
    - charge: 1
    - formula: C11H16NO7
    - annotation: !!omap
      - bigg.metabolite: anhm
      - biocyc: META:CPD0-882
      - metanetx.chemical: MNXM90585
      - sbo: SBO:0000247
      - seed.compound: cpd15399
  - !!omap
    - id: cpd03813_c0
    - name: D-Galactosamine 6-phosphate_c0
    - compartment: c0
    - charge: 1
    - formula: C6H14NO8P
    - annotation: !!omap
      - bigg.metabolite: galam6p
      - biocyc: META:D-GALACTOSAMINE-6-PHOSPHATE
      - inchi: InChI=1S/C6H14NO8P/c7-3-5(9)4(8)2(15-6(3)10)1-14-16(11,12)13/h2-6,8-10H,1,7H2,(H2,11,12,13)/p-1/t2-,3-,4+,5-,6?/m1/s1
      - inchikey: XHMJOUIAFHJHBW-GASJEMHNSA-M
      - kegg.compound: C06377
      - metanetx.chemical: MNXM5116
      - sbo: SBO:0000247
      - seed.compound: cpd03813
  - !!omap
    - id: cpd15507_c0
    - name: three disacharide linked murein units (tetrapeptide crosslinked tetrapeptide
        (A2pm->D-ala), one uncrosslinked tetrapaptide) (middle of chain)_c0
    - compartment: c0
    - charge: 1
    - formula: C111H169N21O59
    - annotation: !!omap
      - bigg.metabolite: murein4px4p4p
      - biocyc: META:CPD0-2266
      - inchi: InChI=1S/C111H175N21O59/c1-38-89(155)128-60(27-30-71(149)150)101(167)131-57(98(164)119-43(6)103(170)171)23-18-24-61(106(176)177)132-92(158)41(4)117-96(162)55(21-16-19-53(112)104(172)173)129-99(165)58(25-28-69(145)146)126-90(156)39(2)116-95(161)46(9)181-88-76(125-52(15)144)111(187-82-65(33-135)183-108(73(79(82)153)122-49(12)141)189-84-64(32-134)178-37-62(120-47(10)139)81(84)179-44(7)93(159)114-38)186-68(36-138)86(88)191-109-74(123-50(13)142)80(154)83(66(34-136)184-109)188-110-75(124-51(14)143)87(85(67(35-137)185-110)190-107-72(121-48(11)140)78(152)77(151)63(31-133)182-107)180-45(8)94(160)115-40(3)91(157)127-59(26-29-70(147)148)100(166)130-56(22-17-20-54(113)105(174)175)97(163)118-42(5)102(168)169/h37-46,53-61,63-68,72-88,107-111,133-138,151-154H,16-36,112-113H2,1-15H3,(H,114,159)(H,115,160)(H,116,161)(H,117,162)(H,118,163)(H,119,164)(H,120,139)(H,121,140)(H,122,141)(H,123,142)(H,124,143)(H,125,144)(H,126,156)(H,127,157)(H,128,155)(H,129,165)(H,130,166)(H,131,167)(H,132,158)(H,145,146)(H,147,148)(H,149,150)(H,168,169)(H,170,171)(H,172,173)(H,174,175)(H,176,177)/p-6
      - inchikey: NPJMJVATSCHTAI-UHFFFAOYSA-H
      - metanetx.chemical: MNXM87122
      - sbo: SBO:0000247
      - seed.compound: cpd15507
  - !!omap
    - id: cpd00220_e0
    - name: Riboflavin_e0
    - compartment: e0
    - charge: 1
    - formula: C17H19N4O6
    - annotation: !!omap
      - bigg.metabolite: ribflv
      - biocyc:
        - META:X-DRIB-PEN-1:4
        - META:RIBOFLAVIN
      - hmdb: HMDB00244
      - inchi: InChI=1S/C17H20N4O6/c1-7-3-9-10(4-8(7)2)21(5-11(23)14(25)12(24)6-22)15-13(18-9)16(26)20-17(27)19-15/h3-4,11-12,14,22-25H,5-6H2,1-2H3,(H,20,26,27)/p-1/t11-,12+,14-/m0/s1
      - inchikey: AUNGANRZJHBGPY-SCRDCRAPSA-M
      - kegg.compound: C00255
      - metanetx.chemical: MNXM270
      - sbo: SBO:0000247
      - seed.compound: cpd00220
  - !!omap
    - id: cpd00954_c0
    - name: 6-hydroxymethyl dihydropterin_c0
    - compartment: c0
    - charge: 1
    - formula: C7H9N5O2
    - annotation: !!omap
      - bigg.metabolite:
        - 6hmhpt
        - 2ahhmp
      - biocyc: META:AMINO-OH-HYDROXYMETHYL-DIHYDROPTERIDINE
      - inchi: InChI=1S/C7H9N5O2/c8-7-11-5-4(6(14)12-7)10-3(2-13)1-9-5/h13H,1-2H2,(H4,8,9,11,12,14)
      - inchikey: CQQNNQTXUGLUEV-UHFFFAOYSA-N
      - kegg.compound: C01300
      - metanetx.chemical: MNXM937
      - sbo: SBO:0000247
      - seed.compound: cpd00954
  - !!omap
    - id: cpd00298_c0
    - name: dTMP_c0
    - compartment: c0
    - charge: 1
    - formula: C10H13N2O8P
    - annotation: !!omap
      - bigg.metabolite: dtmp
      - biocyc: META:TMP
      - hmdb: HMDB01227
      - inchi: InChI=1S/C10H15N2O8P/c1-5-3-12(10(15)11-9(5)14)8-2-6(13)7(20-8)4-19-21(16,17)18/h3,6-8,13H,2,4H2,1H3,(H,11,14,15)(H2,16,17,18)/p-2/t6-,7+,8+/m0/s1
      - inchikey: GYOZYWVXFNDGLU-XLPZGREQSA-L
      - kegg.compound: C00364
      - metanetx.chemical: MNXM257
      - sbo: SBO:0000247
      - seed.compound: cpd00298
  - !!omap
    - id: cpd00011_c0
    - name: CO2_c0
    - compartment: c0
    - charge: 1
    - formula: CO2
    - annotation: !!omap
      - bigg.metabolite: co2
      - biocyc: META:CARBON-DIOXIDE
      - inchi: InChI=1S/CO2/c2-1-3
      - inchikey: CURLTUGMZLYLDI-UHFFFAOYSA-N
      - kegg.compound: C00011
      - metanetx.chemical: MNXM13
      - sbo: SBO:0000247
      - seed.compound: cpd00011
  - !!omap
    - id: cpd11532_c0
    - name: 9-methyl-decanoyl-ACP_c0
    - compartment: c0
    - charge: 1
    - formula: C22H41N2O8PRS
    - annotation: !!omap
      - metanetx.chemical: MNXM8225
      - sbo: SBO:0000247
      - seed.compound: cpd11532
  - !!omap
    - id: cpd02720_c0
    - name: 5-Amino-6--5-phosphoribitylaminouracil_c0
    - compartment: c0
    - charge: 1
    - formula: C9H15N4O9P
    - annotation: !!omap
      - bigg.metabolite: 5aprbu
      - biocyc: META:CPD-1086
      - inchi: InChI=1S/C9H17N4O9P/c10-5-7(12-9(18)13-8(5)17)11-1-3(14)6(16)4(15)2-22-23(19,20)21/h3-4,6,14-16H,1-2,10H2,(H2,19,20,21)(H3,11,12,13,17,18)/p-2/t3-,4+,6-/m0/s1
      - inchikey: RQRINYISXYAZKL-RPDRRWSUSA-L
      - kegg.compound: C04454
      - metanetx.chemical: MNXM1178
      - sbo: SBO:0000247
      - seed.compound: cpd02720
  - !!omap
    - id: cpd11440_c0
    - name: fa6_c0
    - compartment: c0
    - charge: 1
    - formula: C16H31O2
    - annotation: !!omap
      - bigg.metabolite: fa6
      - metanetx.chemical: MNXM3273
      - sbo: SBO:0000247
      - seed.compound: cpd11440
  - !!omap
    - id: cpd04099_e0
    - name: Phosphonate_e0
    - compartment: e0
    - charge: 1
    - formula: H2O3P
    - annotation: !!omap
      - bigg.metabolite: ppt
      - biocyc:
        - META:PHOSPHONATE
        - META:CPD-12756
      - hmdb: HMDB01443
      - inchi: InChI=1S/H3O3P/c1-4(2)3/h4H,(H2,1,2,3)/p-1
      - inchikey: ABLZXFCXXLZCGV-UHFFFAOYSA-M
      - kegg.compound: C06701
      - metanetx.chemical:
        - MNXM1683
        - MNXM724809
      - sbo: SBO:0000247
      - seed.compound: cpd04099
  - !!omap
    - id: cpd00149_c0
    - name: Co2+_c0
    - compartment: c0
    - charge: 1
    - formula: Co
    - annotation: !!omap
      - bigg.metabolite: cobalt2
      - biocyc: META:CO+2
      - chebi: '48828'
      - hmdb: HMDB00608
      - inchi: InChI=1S/Co/q+2
      - inchikey: XLJKHNWPARRRJB-UHFFFAOYSA-N
      - kegg.compound: C00175
      - metanetx.chemical: MNXM90960
      - sbo: SBO:0000247
      - seed.compound: cpd00149
  - !!omap
    - id: cpd00023_c0
    - name: L-Glutamate_c0
    - compartment: c0
    - charge: 1
    - formula: C5H8NO4
    - annotation: !!omap
      - bigg.metabolite: glu__L
      - biocyc: META:GLT
      - chebi: '21301'
      - hmdb: HMDB00148
      - inchi: InChI=1S/C5H9NO4/c6-3(5(9)10)1-2-4(7)8/h3H,1-2,6H2,(H,7,8)(H,9,10)/p-1/t3-/m0/s1
      - inchikey: WHUUTDBJXJRKMK-VKHMYHEASA-M
      - kegg.compound: C00025
      - metanetx.chemical: MNXM89557
      - sbo: SBO:0000247
      - seed.compound: cpd00023
  - !!omap
    - id: cpd00650_c0
    - name: Crotonyl-CoA_c0
    - compartment: c0
    - charge: 1
    - formula: C25H36N7O17P3S
    - annotation: !!omap
      - bigg.metabolite: b2coa
      - biocyc: META:CROTONYL-COA
      - hmdb: HMDB02009
      - inchi: InChI=1S/C25H40N7O17P3S/c1-4-5-16(34)53-9-8-27-15(33)6-7-28-23(37)20(36)25(2,3)11-46-52(43,44)49-51(41,42)45-10-14-19(48-50(38,39)40)18(35)24(47-14)32-13-31-17-21(26)29-12-30-22(17)32/h4-5,12-14,18-20,24,35-36H,6-11H2,1-3H3,(H,27,33)(H,28,37)(H,41,42)(H,43,44)(H2,26,29,30)(H2,38,39,40)/p-4/b5-4+/t14-,18-,19-,20?,24-/m1/s1
      - inchikey: KFWWCMJSYSSPSK-BOGFJHSMSA-J
      - kegg.compound: C00877
      - metanetx.chemical: MNXM214
      - sbo: SBO:0000247
      - seed.compound: cpd00650
  - !!omap
    - id: cpd09879_c0
    - name: S-(Hydroxymethyl)glutathione_c0
    - compartment: c0
    - charge: 1
    - formula: C11H18N3O7S
    - annotation: !!omap
      - bigg.metabolite: hmgth
      - biocyc: META:S-HYDROXYMETHYLGLUTATHIONE
      - hmdb: HMDB04662
      - inchi: InChI=1S/C11H19N3O7S/c12-6(11(20)21)1-2-8(16)14-7(4-22-5-15)10(19)13-3-9(17)18/h6-7,15H,1-5,12H2,(H,13,19)(H,14,16)(H,17,18)(H,20,21)/p-1/t6-,7-/m0/s1
      - inchikey: PIUSLWSYOYFRFR-BQBZGAKWSA-M
      - kegg.compound: C14180
      - metanetx.chemical: MNXM1051
      - sbo: SBO:0000247
      - seed.compound: cpd09879
  - !!omap
    - id: cpd00244_c0
    - name: Ni2+_c0
    - compartment: c0
    - charge: 1
    - formula: Ni
    - annotation: !!omap
      - bigg.metabolite: ni2
      - biocyc: META:NI+2
      - chebi: '25517'
      - kegg.compound:
        - C00291
        - C19609
      - metanetx.chemical: MNXM3673
      - sbo: SBO:0000247
      - seed.compound: cpd00244
  - !!omap
    - id: cpd00220_c0
    - name: Riboflavin_c0
    - compartment: c0
    - charge: 1
    - formula: C17H19N4O6
    - annotation: !!omap
      - bigg.metabolite: ribflv
      - biocyc:
        - META:X-DRIB-PEN-1:4
        - META:RIBOFLAVIN
      - hmdb: HMDB00244
      - inchi: InChI=1S/C17H20N4O6/c1-7-3-9-10(4-8(7)2)21(5-11(23)14(25)12(24)6-22)15-13(18-9)16(26)20-17(27)19-15/h3-4,11-12,14,22-25H,5-6H2,1-2H3,(H,20,26,27)/p-1/t11-,12+,14-/m0/s1
      - inchikey: AUNGANRZJHBGPY-SCRDCRAPSA-M
      - kegg.compound: C00255
      - metanetx.chemical: MNXM270
      - sbo: SBO:0000247
      - seed.compound: cpd00220
  - !!omap
    - id: cpd03125_c0
    - name: (2E)-Hexenoyl-CoA_c0
    - compartment: c0
    - charge: 1
    - formula: C27H40N7O17P3S
    - annotation: !!omap
      - bigg.metabolite: hx2coa
      - biocyc: META:CPD0-2121
      - chebi: '10726'
      - hmdb: HMDB03944
      - inchi: InChI=1S/C27H44N7O17P3S/c1-4-5-6-7-18(36)55-11-10-29-17(35)8-9-30-25(39)22(38)27(2,3)13-48-54(45,46)51-53(43,44)47-12-16-21(50-52(40,41)42)20(37)26(49-16)34-15-33-19-23(28)31-14-32-24(19)34/h6-7,14-16,20-22,26,37-38H,4-5,8-13H2,1-3H3,(H,29,35)(H,30,39)(H,43,44)(H,45,46)(H2,28,31,32)(H2,40,41,42)/p-4/b7-6+/t16-,20-,21-,22+,26-/m1/s1
      - inchikey: OINXHIBNZUUIMR-IXUYQXAASA-J
      - kegg.compound: C05271
      - metanetx.chemical: MNXM753
      - sbo: SBO:0000247
      - seed.compound: cpd03125
  - !!omap
    - id: cpd00184_c0
    - name: Thymidine_c0
    - compartment: c0
    - charge: 1
    - formula: C10H14N2O5
    - annotation: !!omap
      - bigg.metabolite: thymd
      - biocyc: META:THYMIDINE
      - hmdb: HMDB00273
      - inchi: InChI=1S/C10H14N2O5/c1-5-3-12(10(16)11-9(5)15)8-2-6(14)7(4-13)17-8/h3,6-8,13-14H,2,4H2,1H3,(H,11,15,16)/t6-,7+,8+/m0/s1
      - inchikey: IQFYYKKMVGJFEH-XLPZGREQSA-N
      - kegg.compound: C00214
      - metanetx.chemical: MNXM420
      - sbo: SBO:0000247
      - seed.compound: cpd00184
  - !!omap
    - id: cpd00137_e0
    - name: Citrate_e0
    - compartment: e0
    - charge: 1
    - formula: C6H5O7
    - annotation: !!omap
      - bigg.metabolite: cit
      - biocyc: META:CIT
      - hmdb: HMDB00094
      - inchi: InChI=1S/C6H8O7/c7-3(8)1-6(13,5(11)12)2-4(9)10/h13H,1-2H2,(H,7,8)(H,9,10)(H,11,12)/p-3
      - inchikey: KRKNYBCHXYNGOX-UHFFFAOYSA-K
      - kegg.compound: C00158
      - metanetx.chemical: MNXM131
      - sbo: SBO:0000247
      - seed.compound: cpd00137
  - !!omap
    - id: cpd15494_c0
    - name: Maltoheptaose_c0
    - compartment: c0
    - charge: 1
    - formula: C42H72O36
    - annotation: !!omap
      - bigg.metabolite: malthp
      - biocyc: META:CPD0-1133
      - chebi: '62010'
      - hmdb: HMDB13000
      - kegg.compound: C06216
      - sbo: SBO:0000247
      - seed.compound: cpd15494
  - !!omap
    - id: cpd15238_c0
    - name: Hexadecenoyl-CoA_c0
    - compartment: c0
    - charge: 1
    - formula: C37H61N7O17P3S
    - annotation: !!omap
      - bigg.metabolite: hdcoa
      - chebi: '24549'
      - metanetx.chemical: MNXM56353
      - sbo: SBO:0000247
      - seed.compound: cpd15238
  - !!omap
    - id: cpd15668_c0
    - name: glycerol teichoic acid (n=45), linked, D-ala substituted_c0
    - compartment: c0
    - charge: 1
    - formula: C326H584N55O304P46R
    - annotation: !!omap
      - metanetx.chemical: MNXM8673
      - sbo: SBO:0000247
      - seed.compound: cpd15668
  - !!omap
    - id: cpd00066_e0
    - name: L-Phenylalanine_e0
    - compartment: e0
    - charge: 1
    - formula: C9H11NO2
    - annotation: !!omap
      - bigg.metabolite: phe__L
      - biocyc: META:PHE
      - hmdb: HMDB00159
      - inchi: InChI=1S/C9H11NO2/c10-8(9(11)12)6-7-4-2-1-3-5-7/h1-5,8H,6,10H2,(H,11,12)/t8-/m0/s1
      - inchikey: COLNVLDHVKWLRT-QMMMGPOBSA-N
      - kegg.compound: C00079
      - metanetx.chemical: MNXM97
      - sbo: SBO:0000247
      - seed.compound: cpd00066
  - !!omap
    - id: cpd00314_c0
    - name: D-Mannitol_c0
    - compartment: c0
    - charge: 1
    - formula: C6H14O6
    - annotation: !!omap
      - bigg.metabolite: mnl
      - biocyc: META:MANNITOL
      - hmdb: HMDB00765
      - inchi: InChI=1S/C6H14O6/c7-1-3(9)5(11)6(12)4(10)2-8/h3-12H,1-2H2/t3-,4-,5-,6-/m1/s1
      - inchikey: FBPFZTCFMRRESA-KVTDHHQDSA-N
      - kegg.compound: C00392
      - metanetx.chemical: MNXM615
      - sbo: SBO:0000247
      - seed.compound: cpd00314
  - !!omap
    - id: cpd11439_c0
    - name: fa4coa_c0
    - compartment: c0
    - charge: 1
    - formula: C36H61N7O17P3S
    - annotation: !!omap
      - metanetx.chemical: MNXM5745
      - sbo: SBO:0000247
      - seed.compound: cpd11439
  - !!omap
    - id: cpd00150_c0
    - name: HCN_c0
    - compartment: c0
    - charge: 1
    - formula: CHN
    - annotation: !!omap
      - bigg.metabolite: cyan
      - biocyc:
        - META:CPD-13584
        - META:HCN
      - chebi: '5786'
      - inchi: InChI=1S/CHN/c1-2/h1H
      - inchikey: LELOWRISYMNNSU-UHFFFAOYSA-N
      - kegg.compound:
        - C01326
        - C00177
      - metanetx.chemical: MNXM254
      - sbo: SBO:0000247
      - seed.compound: cpd00150
  - !!omap
    - id: cpd12543_c0
    - name: Carboxybiotin-carboxyl-carrier protein_c0
    - compartment: c0
    - charge: 1
    - formula: C18H26N5O6R2S
    - annotation: !!omap
      - bigg.metabolite: cbtnCCP
      - chebi: '16438'
      - kegg.compound: C04419
      - metanetx.chemical: MNXM5655
      - sbo: SBO:0000247
      - seed.compound: cpd12543
  - !!omap
    - id: cpd00045_c0
    - name: Adenosine 3-5-bisphosphate_c0
    - compartment: c0
    - charge: 1
    - formula: C10H11N5O10P2
    - annotation: !!omap
      - bigg.metabolite: pap
      - biocyc: META:3-5-ADP
      - inchi: InChI=1S/C10H15N5O10P2/c11-8-5-9(13-2-12-8)15(3-14-5)10-6(16)7(25-27(20,21)22)4(24-10)1-23-26(17,18)19/h2-4,6-7,10,16H,1H2,(H2,11,12,13)(H2,17,18,19)(H2,20,21,22)/p-4/t4-,6-,7-,10-/m1/s1
      - inchikey: WHTCPDAXWFLDIH-KQYNXXCUSA-J
      - kegg.compound: C00054
      - metanetx.chemical: MNXM45
      - sbo: SBO:0000247
      - seed.compound: cpd00045
  - !!omap
    - id: cpd11544_c0
    - name: 15-methyl-hexa-decanoyl-ACP_c0
    - compartment: c0
    - charge: 1
    - formula: C28H53N2O8PRS
    - annotation: !!omap
      - metanetx.chemical: MNXM8026
      - sbo: SBO:0000247
      - seed.compound: cpd11544
  - !!omap
    - id: cpd00033_e0
    - name: Glycine_e0
    - compartment: e0
    - charge: 1
    - formula: C2H5NO2
    - annotation: !!omap
      - bigg.metabolite: gly
      - biocyc: META:GLY
      - hmdb: HMDB00123
      - inchi: InChI=1S/C2H5NO2/c3-1-2(4)5/h1,3H2,(H,4,5)
      - inchikey: DHMQDGOQFOQNFH-UHFFFAOYSA-N
      - kegg.compound: C00037
      - metanetx.chemical: MNXM29
      - sbo: SBO:0000247
      - seed.compound: cpd00033
  - !!omap
    - id: cpd02826_c0
    - name: 5'-Phosphoribosylformylglycinamidine_c0
    - compartment: c0
    - charge: 1
    - formula: C8H15N3O8P
    - annotation: !!omap
      - bigg.metabolite: fpram
      - biocyc: META:5-PHOSPHORIBOSYL-N-FORMYLGLYCINEAMIDINE
      - chebi: '971'
      - inchi: InChI=1S/C8H16N3O8P/c9-5(1-10-3-12)11-8-7(14)6(13)4(19-8)2-18-20(15,16)17/h3-4,6-8,13-14H,1-2H2,(H2,9,11)(H,10,12)(H2,15,16,17)/p-1/t4-,6-,7-,8-/m1/s1
      - inchikey: PMCOGCVKOAOZQM-XVFCMESISA-M
      - kegg.compound: C04640
      - metanetx.chemical:
        - MNXM162804
        - MNXM568
      - sbo: SBO:0000247
      - seed.compound: cpd02826
  - !!omap
    - id: cpd08449_c0
    - name: 3-Amino-2-oxopropyl phosphate_c0
    - compartment: c0
    - charge: 1
    - formula: C3H7NO5P
    - annotation: !!omap
      - bigg.metabolite: 2a3pp
      - biocyc: META:1-AMINO-PROPAN-2-ONE-3-PHOSPHATE
      - hmdb: HMDB00370
      - inchi: InChI=1S/C3H8NO5P/c4-1-3(5)2-9-10(6,7)8/h1-2,4H2,(H2,6,7,8)/p-1
      - inchikey: HIQNVODXENYOFK-UHFFFAOYSA-M
      - kegg.compound: C11638
      - metanetx.chemical: MNXM1213
      - sbo: SBO:0000247
      - seed.compound: cpd08449
  - !!omap
    - id: cpd01710_c0
    - name: 2-Isopropylmaleate_c0
    - compartment: c0
    - charge: 1
    - formula: C7H8O4
    - annotation: !!omap
      - bigg.metabolite: 2ippm
      - biocyc: META:CPD-9451
      - hmdb: HMDB12241
      - inchi: InChI=1S/C7H10O4/c1-4(2)5(7(10)11)3-6(8)9/h3-4H,1-2H3,(H,8,9)(H,10,11)/p-2/b5-3-
      - inchikey: NJMGRJLQRLFQQX-HYXAFXHYSA-L
      - kegg.compound: C02631
      - metanetx.chemical: MNXM1706
      - sbo: SBO:0000247
      - seed.compound: cpd01710
  - !!omap
    - id: cpd00209_c0
    - name: Nitrate_c0
    - compartment: c0
    - charge: 1
    - formula: NO3
    - annotation: !!omap
      - bigg.metabolite: no3
      - biocyc:
        - META:NITRATE
        - META:CPD-15028
      - hmdb: HMDB02878
      - inchi: InChI=1S/NO3/c2-1(3)4/q-1
      - inchikey: NHNBFGGVMKEFGY-UHFFFAOYSA-N
      - kegg.compound: C00244
      - metanetx.chemical: MNXM207
      - sbo: SBO:0000247
      - seed.compound: cpd00209
  - !!omap
    - id: cpd15355_c0
    - name: 2-hexadecanoyl-sn-glycerol 3-phosphate_c0
    - compartment: c0
    - charge: 1
    - formula: C19H38O7P
    - annotation: !!omap
      - bigg.metabolite: 2hdecg3p
      - hmdb: HMDB07849
      - metanetx.chemical: MNXM5465
      - sbo: SBO:0000247
      - seed.compound: cpd15355
  - !!omap
    - id: cpd00078_c0
    - name: Succinyl-CoA_c0
    - compartment: c0
    - charge: 1
    - formula: C25H35N7O19P3S
    - annotation: !!omap
      - bigg.metabolite: succoa
      - biocyc: META:SUC-COA
      - hmdb: HMDB01022
      - inchi: InChI=1S/C25H40N7O19P3S/c1-25(2,20(38)23(39)28-6-5-14(33)27-7-8-55-16(36)4-3-15(34)35)10-48-54(45,46)51-53(43,44)47-9-13-19(50-52(40,41)42)18(37)24(49-13)32-12-31-17-21(26)29-11-30-22(17)32/h11-13,18-20,24,37-38H,3-10H2,1-2H3,(H,27,33)(H,28,39)(H,34,35)(H,43,44)(H,45,46)(H2,26,29,30)(H2,40,41,42)/p-5/t13-,18-,19-,20+,24-/m1/s1
      - inchikey: VNOYUJKHFWYWIR-ITIYDSSPSA-I
      - kegg.compound: C00091
      - metanetx.chemical: MNXM92
      - sbo: SBO:0000247
      - seed.compound: cpd00078
  - !!omap
    - id: cpd03392_c0
    - name: Se-Adenosylselenomethionine_c0
    - compartment: c0
    - charge: 1
    - formula: C15H23N6O5Se
    - annotation: !!omap
      - bigg.metabolite: seasmet
      - chebi: '9066'
      - hmdb: HMDB11118
      - inchi: InChI=1S/C15H22N6O5Se/c1-27(3-2-7(16)15(24)25)4-8-10(22)11(23)14(26-8)21-6-20-9-12(17)18-5-19-13(9)21/h5-8,10-11,14,22-23H,2-4,16H2,1H3,(H2-,17,18,19,24,25)/p+1/t7-,8+,10+,11+,14+,27?/m0/s1
      - inchikey: GGJFWMOVUFBSIN-AIRLBKTGSA-O
      - kegg.compound: C05691
      - metanetx.chemical: MNXM3291
      - sbo: SBO:0000247
      - seed.compound: cpd03392
  - !!omap
    - id: cpd11588_e0
    - name: gly-pro-L_e0
    - compartment: e0
    - charge: 1
    - formula: C7H12N2O3
    - annotation: !!omap
      - metanetx.chemical: MNXM8670
      - sbo: SBO:0000247
      - seed.compound: cpd11588
  - !!omap
    - id: cpd03847_c0
    - name: Myristic acid_c0
    - compartment: c0
    - charge: 1
    - formula: C14H27O2
    - annotation: !!omap
      - bigg.metabolite: ttdca
      - biocyc: META:CPD-7836
      - hmdb: HMDB00806
      - inchi: InChI=1S/C14H28O2/c1-2-3-4-5-6-7-8-9-10-11-12-13-14(15)16/h2-13H2,1H3,(H,15,16)/p-1
      - inchikey: TUNFSRHWOTWDNC-UHFFFAOYSA-M
      - kegg.compound: C06424
      - metanetx.chemical: MNXM314
      - sbo: SBO:0000247
      - seed.compound: cpd03847
  - !!omap
    - id: cpd00105_c0
    - name: D-Ribose_c0
    - compartment: c0
    - charge: 1
    - formula: C5H10O5
    - annotation: !!omap
      - bigg.metabolite: rib__D
      - biocyc:
        - META:CPD-10330
        - META:D-Ribofuranose
      - hmdb: HMDB00283
      - inchi: InChI=1S/C5H10O5/c6-1-2-3(7)4(8)5(9)10-2/h2-9H,1H2/t2-,3-,4-,5?/m1/s1
      - inchikey: HMFHBZSHGGEWLO-SOOFDHNKSA-N
      - kegg.compound: C00121
      - metanetx.chemical:
        - MNXM90696
        - MNXM242
      - sbo: SBO:0000247
      - seed.compound: cpd00105
  - !!omap
    - id: cpd11484_c0
    - name: HMA_c0
    - compartment: c0
    - charge: 1
    - formula: C25H47N2O9PRS
    - annotation: !!omap
      - bigg.metabolite: 3hmrsACP
      - biocyc: META:R-3-hydroxymyristoyl-ACPs
      - chebi: '76400'
      - kegg.compound: C04688
      - metanetx.chemical: MNXM7733
      - sbo: SBO:0000247
      - seed.compound: cpd11484
  - !!omap
    - id: cpd00254_c0
    - name: Mg_c0
    - compartment: c0
    - charge: 1
    - formula: Mg
    - annotation: !!omap
      - bigg.metabolite: mg2
      - biocyc: META:MG+2
      - hmdb: HMDB28973
      - inchi: InChI=1S/Mg/q+2
      - inchikey: JLVVSXFLKOJNIY-UHFFFAOYSA-N
      - kegg.compound: C00305
      - metanetx.chemical: MNXM653
      - sbo: SBO:0000247
      - seed.compound: cpd00254
  - !!omap
    - id: cpd00497_c0
    - name: XMP_c0
    - compartment: c0
    - charge: 1
    - formula: C10H11N4O9P
    - annotation: !!omap
      - bigg.metabolite: xmp
      - biocyc: META:XANTHOSINE-5-PHOSPHATE
      - hmdb: HMDB01554
      - inchi: InChI=1S/C10H13N4O9P/c15-5-3(1-22-24(19,20)21)23-9(6(5)16)14-2-11-4-7(14)12-10(18)13-8(4)17/h2-3,5-6,9,15-16H,1H2,(H2,19,20,21)(H2,12,13,17,18)/p-2/t3-,5-,6-,9-/m1/s1
      - inchikey: DCTLYFZHFGENCW-UUOKFMHZSA-L
      - kegg.compound: C00655
      - metanetx.chemical:
        - MNXM298
        - MNXM89160
      - sbo: SBO:0000247
      - seed.compound: cpd00497
  - !!omap
    - id: cpd03918_c0
    - name: Adenosyl cobinamide_c0
    - compartment: c0
    - charge: 1
    - formula: C58H87CoN16O11
    - annotation: !!omap
      - bigg.metabolite: adocbi
      - biocyc: META:ADENOSYLCOBINAMIDE
      - chebi: '2480'
      - inchi: InChI=1S/C48H73N11O8.C10H12N5O3.Co/c1-23(60)22-55-38(67)16-17-45(6)29(18-35(52)64)43-48(9)47(8,21-37(54)66)28(12-15-34(51)63)40(59-48)25(3)42-46(7,20-36(53)65)26(10-13-32(49)61)30(56-42)19-31-44(4,5)27(11-14-33(50)62)39(57-31)24(2)41(45)58-43;1-4-6(16)7(17)10(18-4)15-3-14-5-8(11)12-2-13-9(5)15;/h19,23,26-29,43,60H,10-18,20-22H2,1-9H3,(H14,49,50,51,52,53,54,55,56,57,58,59,61,62,63,64,65,66,67);2-4,6-7,10,16-17H,1H2,(H2,11,12,13);/q;;+2/p-1/t23-,26-,27-,28-,29+,43-,45-,46+,47+,48+;4-,6-,7-,10-;/m11./s1
      - inchikey: KQXSPGAEBZWHMC-QMUWONGRSA-M
      - kegg.compound: C06508
      - metanetx.chemical: MNXM90790
      - sbo: SBO:0000247
      - seed.compound: cpd03918
  - !!omap
    - id: cpd00254_e0
    - name: Mg_e0
    - compartment: e0
    - charge: 1
    - formula: Mg
    - annotation: !!omap
      - bigg.metabolite: mg2
      - biocyc: META:MG+2
      - hmdb: HMDB28973
      - inchi: InChI=1S/Mg/q+2
      - inchikey: JLVVSXFLKOJNIY-UHFFFAOYSA-N
      - kegg.compound: C00305
      - metanetx.chemical: MNXM653
      - sbo: SBO:0000247
      - seed.compound: cpd00254
  - !!omap
    - id: cpd04099_c0
    - name: Phosphonate_c0
    - compartment: c0
    - charge: 1
    - formula: H2O3P
    - annotation: !!omap
      - bigg.metabolite: ppt
      - biocyc:
        - META:PHOSPHONATE
        - META:CPD-12756
      - hmdb: HMDB01443
      - inchi: InChI=1S/H3O3P/c1-4(2)3/h4H,(H2,1,2,3)/p-1
      - inchikey: ABLZXFCXXLZCGV-UHFFFAOYSA-M
      - kegg.compound: C06701
      - metanetx.chemical:
        - MNXM1683
        - MNXM724809
      - sbo: SBO:0000247
      - seed.compound: cpd04099
  - !!omap
    - id: cpd15321_c0
    - name: 1-Acyl-sn-glycero-3-phosphoglycerol hexadecanoyl_c0
    - compartment: c0
    - charge: 1
    - formula: C22H44O9P
    - annotation: !!omap
      - bigg.metabolite: 1agpg160
      - metanetx.chemical: MNXM147675
      - sbo: SBO:0000247
      - seed.compound: cpd15321
  - !!omap
    - id: cpd00149_e0
    - name: Co2+_e0
    - compartment: e0
    - charge: 1
    - formula: Co
    - annotation: !!omap
      - bigg.metabolite: cobalt2
      - biocyc: META:CO+2
      - chebi: '48828'
      - hmdb: HMDB00608
      - inchi: InChI=1S/Co/q+2
      - inchikey: XLJKHNWPARRRJB-UHFFFAOYSA-N
      - kegg.compound: C00175
      - metanetx.chemical: MNXM90960
      - sbo: SBO:0000247
      - seed.compound: cpd00149
  - !!omap
    - id: cpd15751_c0
    - name: Isotetradecanoyllipoteichoic acid (n=24), linked, unsubstituted_c0
    - compartment: c0
    - charge: 1
    - formula: C115H224O135P24
    - annotation: !!omap
      - metanetx.chemical: MNXM5797
      - sbo: SBO:0000247
      - seed.compound: cpd15751
  - !!omap
    - id: cpd00011_e0
    - name: CO2_e0
    - compartment: e0
    - charge: 1
    - formula: CO2
    - annotation: !!omap
      - bigg.metabolite: co2
      - biocyc: META:CARBON-DIOXIDE
      - inchi: InChI=1S/CO2/c2-1-3
      - inchikey: CURLTUGMZLYLDI-UHFFFAOYSA-N
      - kegg.compound: C00011
      - metanetx.chemical: MNXM13
      - sbo: SBO:0000247
      - seed.compound: cpd00011
  - !!omap
    - id: cpd32550-c0_c0
    - name: cyanophycin primer-L-aspartate_c0
    - compartment: c0
    - charge: 1
    - formula: C34H57N16O16
    - annotation: !!omap
      - biocyc: META:CPD-14417
      - sbo: SBO:0000247
      - seed.compound: cpd32550-c0
  - !!omap
    - id: cpd11566_c0
    - name: 14-methyl-3-oxo-pentadecanoyl-ACP_c0
    - compartment: c0
    - charge: 1
    - formula: C27H49N2O9PRS
    - annotation: !!omap
      - metanetx.chemical: MNXM9701
      - sbo: SBO:0000247
      - seed.compound: cpd11566
  - !!omap
    - id: cpd02605_c0
    - name: 2-isopropyl-3-oxosuccinate_c0
    - compartment: c0
    - charge: 1
    - formula: C7H8O5
    - annotation: !!omap
      - bigg.metabolite: 3c4mop
      - biocyc: META:CPD-7100
      - chebi: '17214'
      - hmdb: HMDB12149
      - inchi: InChI=1S/C7H10O5/c1-3(2)4(6(9)10)5(8)7(11)12/h3-4H,1-2H3,(H,9,10)(H,11,12)/p-2/t4-/m0/s1
      - inchikey: HIIZAGQWABAMRR-BYPYZUCNSA-L
      - kegg.compound: C04236
      - metanetx.chemical: MNXM1602
      - sbo: SBO:0000247
      - seed.compound: cpd02605
  - !!omap
    - id: cpd03496_c0
    - name: Undecaprenyl-diphospho-N-acetylmuramoyl-(N-acetylglucosamine)-L-alanyl-D-glutaminyl-meso-2,6-diaminopimeloyl-D-alanyl-D-alanine_c0
    - compartment: c0
    - charge: 1
    - formula: C95H154N9O27P2
    - annotation: !!omap
      - bigg.metabolite: uaagtmda
      - chebi: '9868'
      - metanetx.chemical: MNXM88508
      - sbo: SBO:0000247
      - seed.compound: cpd03496
  - !!omap
    - id: cpd11510_c0
    - name: 10-methyl-trans-dodec-2-enoyl-ACP_c0
    - compartment: c0
    - charge: 1
    - formula: C24H43N2O8PRS
    - annotation: !!omap
      - metanetx.chemical: MNXM8004
      - sbo: SBO:0000247
      - seed.compound: cpd11510
  - !!omap
    - id: cpd14961_c0
    - name: Cobalt-precorrin 7_c0
    - compartment: c0
    - charge: 1
    - formula: C45H50CoN4O16
    - annotation: !!omap
      - bigg.metabolite: codscl7
      - biocyc: META:CPD-9048
      - chebi: '52490'
      - inchi: InChI=1S/C44H58N4O14.Co/c1-21-37-23(8-11-30(49)50)22(2)43(6,48-37)18-28-24(9-12-31(51)52)41(4,19-35(59)60)29(45-28)17-27-25(10-13-32(53)54)42(5,20-36(61)62)44(7,47-27)39-26(16-34(57)58)40(3,38(21)46-39)15-14-33(55)56;/h17,21,25-26,39H,8-16,18-20H2,1-7H3,(H8,45,47,49,50,51,52,53,54,55,56,57,58,59,60,61,62);/q;+2/p-7/t21?,25-,26+,39-,40-,41+,42+,43+,44+;/m1./s1
      - inchikey: GPKQHTAVLDBECX-HDPLZVLRSA-G
      - kegg.compound: C16244
      - metanetx.chemical: MNXM47444
      - sbo: SBO:0000247
      - seed.compound: cpd14961
  - !!omap
    - id: cpd00976_c0
    - name: dIDP_c0
    - compartment: c0
    - charge: 1
    - formula: C10H12N4O10P2
    - annotation: !!omap
      - bigg.metabolite: didp
      - biocyc: META:CPD0-2231
      - hmdb: HMDB03536
      - inchi: InChI=1S/C10H14N4O10P2/c15-5-1-7(14-4-13-8-9(14)11-3-12-10(8)16)23-6(5)2-22-26(20,21)24-25(17,18)19/h3-7,15H,1-2H2,(H,20,21)(H,11,12,16)(H2,17,18,19)/p-2/t5-,6+,7+/m0/s1
      - inchikey: BKUSIKGSPSFQAC-RRKCRQDMSA-L
      - kegg.compound: C01344
      - metanetx.chemical: MNXM2174
      - sbo: SBO:0000247
      - seed.compound: cpd00976
  - !!omap
    - id: cpd00288_c0
    - name: D-Glucosamine phosphate_c0
    - compartment: c0
    - charge: 1
    - formula: C6H13NO8P
    - annotation: !!omap
      - bigg.metabolite: gam6p
      - biocyc: META:D-GLUCOSAMINE-6-P
      - chebi: '47987'
      - hmdb: HMDB01254
      - inchi: InChI=1S/C6H14NO8P/c7-3-5(9)4(8)2(15-6(3)10)1-14-16(11,12)13/h2-6,8-10H,1,7H2,(H2,11,12,13)/p-1/t2-,3-,4-,5-,6?/m1/s1
      - inchikey: XHMJOUIAFHJHBW-IVMDWMLBSA-M
      - kegg.compound: C00352
      - metanetx.chemical: MNXM370
      - sbo: SBO:0000247
      - seed.compound: cpd00288
  - !!omap
    - id: cpd01078_c0
    - name: Selenide_c0
    - compartment: c0
    - charge: 1
    - formula: H2Se
    - annotation: !!omap
      - bigg.metabolite: seln
      - biocyc:
        - META:SE-2
        - META:CPD-678
      - chebi: '15076'
      - hmdb: HMDB01349
      - inchi: InChI=1S/H2Se/h1H2/p-1
      - inchikey: SPVXKVOXSXTJOY-UHFFFAOYSA-M
      - kegg.compound: C01528
      - metanetx.chemical: MNXM92652
      - sbo: SBO:0000247
      - seed.compound: cpd01078
  - !!omap
    - id: cpd15706_c0
    - name: 1,2-Diisohexadecanoyl-sn-glycerol_c0
    - compartment: c0
    - charge: 1
    - formula: C35H68O5
    - annotation: !!omap
      - metanetx.chemical: MNXM7959
      - sbo: SBO:0000247
      - seed.compound: cpd15706
  - !!omap
    - id: cpd17040_c0
    - name: DMAP_c0
    - compartment: c0
    - charge: 1
    - formula: C5H9O4P
    - annotation: !!omap
      - biocyc: META:CPD-14332
      - chebi: '60281'
      - hmdb: HMDB00473
      - inchi: InChI=1S/C5H11O4P/c1-5(2)3-4-9-10(6,7)8/h3H,4H2,1-2H3,(H2,6,7,8)/p-2
      - inchikey: MQCJHQBRIPSIKA-UHFFFAOYSA-L
      - metanetx.chemical: MNXM101100
      - sbo: SBO:0000247
      - seed.compound: cpd17040
  - !!omap
    - id: cpd01441_c0
    - name: Acetyl-maltose_c0
    - compartment: c0
    - charge: 1
    - formula: C14H24O12
    - annotation: !!omap
      - bigg.metabolite: acmalt
      - biocyc:
        - META:CPD-18529
        - META:ACETYLMALTOSE
      - chebi: '2411'
      - inchi: InChI=1S/C14H24O12/c1-4(16)23-3-6-7(17)8(18)11(21)14(25-6)26-12-5(2-15)24-13(22)10(20)9(12)19/h5-15,17-22H,2-3H2,1H3/t5-,6-,7-,8+,9-,10-,11-,12-,13?,14-/m1/s1
      - inchikey: IJVLHLCOMOKFHH-DURRTVQMSA-N
      - kegg.compound:
        - G10592
        - C02130
      - metanetx.chemical:
        - MNXM3135
        - MNXM165495
      - sbo: SBO:0000247
      - seed.compound: cpd01441
  - !!omap
    - id: cpd26760_c0
    - name: Cyanophycin_c0
    - compartment: c0
    - charge: 1
    - formula: C40H68N20O16R2
    - annotation: !!omap
      - biocyc: META:Cyanophycin
      - chebi: '65318'
      - kegg.compound: C19709
      - metanetx.chemical: MNXM10502
      - sbo: SBO:0000247
      - seed.compound: cpd26760
  - !!omap
    - id: cpd02893_c0
    - name: 5'-Phosphoribosyl-4-carboxy-5-aminoimidazole_c0
    - compartment: c0
    - charge: 1
    - formula: C9H12N3O9P
    - annotation: !!omap
      - bigg.metabolite: 5aizc
      - biocyc: META:PHOSPHORIBOSYL-CARBOXY-AMINOIMIDAZOLE
      - inchi: InChI=1S/C9H14N3O9P/c10-7-4(9(15)16)11-2-12(7)8-6(14)5(13)3(21-8)1-20-22(17,18)19/h2-3,5-6,8,13-14H,1,10H2,(H,15,16)(H2,17,18,19)/p-2/t3-,5-,6-,8-/m1/s1
      - inchikey: XFVULMDJZXYMSG-ZIYNGMLESA-L
      - kegg.compound: C04751
      - metanetx.chemical: MNXM507
      - sbo: SBO:0000247
      - seed.compound: cpd02893
  - !!omap
    - id: cpd08632_c0
    - name: Divinyl chlorophyllide a_c0
    - compartment: c0
    - charge: 1
    - formula: C35H30MgN4O5
    - annotation: !!omap
      - bigg.metabolite: dvchlda
      - biocyc: META:DIVINYLCHLOROPHYLLIDE-A
      - inchi: InChI=1S/C35H34N4O5.Mg/c1-8-19-15(3)22-12-24-17(5)21(10-11-28(40)41)32(38-24)30-31(35(43)44-7)34(42)29-18(6)25(39-33(29)30)14-27-20(9-2)16(4)23(37-27)13-26(19)36-22;/h8-9,12-14,17,21,31H,1-2,10-11H2,3-7H3,(H3,36,37,38,39,40,41,42);/q;+2/p-3/t17-,21-,31+;/m0./s1
      - inchikey: IQLDSMIBDORHSF-NYABAGMLSA-K
      - kegg.compound: C11832
      - metanetx.chemical: MNXM1047
      - sbo: SBO:0000247
      - seed.compound: cpd08632
  - !!omap
    - id: cpd11825_c0
    - name: Octadecenoyl-ACP_c0
    - compartment: c0
    - charge: 1
    - formula: C29H53N2O8PRS
    - annotation: !!omap
      - bigg.metabolite: octeACP
      - kegg.compound: C01203
      - metanetx.chemical: MNXM8962
      - sbo: SBO:0000247
      - seed.compound: cpd11825
  - !!omap
    - id: cpd02295_c0
    - name: 1-4-Dihydroxy-2-naphthoate_c0
    - compartment: c0
    - charge: 1
    - formula: C11H7O4
    - annotation: !!omap
      - bigg.metabolite: dhna
      - biocyc: META:DIHYDROXYNAPHTHOATE
      - inchi: InChI=1S/C11H8O4/c12-9-5-8(11(14)15)10(13)7-4-2-1-3-6(7)9/h1-5,12-13H,(H,14,15)/p-1
      - inchikey: VOJUXHHACRXLTD-UHFFFAOYSA-M
      - kegg.compound: C03657
      - metanetx.chemical: MNXM552
      - sbo: SBO:0000247
      - seed.compound: cpd02295
  - !!omap
    - id: cpd27713_c0
    - name: Octanoylated-Gcv-H_c0
    - compartment: c0
    - charge: 1
    - formula: C14H27N2O2R2
    - annotation: !!omap
      - biocyc: META:Octanoylated-Gcv-H
      - metanetx.chemical: MNXM97429
      - sbo: SBO:0000247
      - seed.compound: cpd27713
  - !!omap
    - id: cpd33817-c0_c0
    - name: Cbi(II)_c0
    - compartment: c0
    - charge: 1
    - formula: C48H72CoN11O8
    - annotation: !!omap
      - sbo: SBO:0000247
      - seed.compound: cpd33817-c0
  - !!omap
    - id: cpd02730_c0
    - name: 3-Deoxy-D-manno-octulosonate8-phosphate_c0
    - compartment: c0
    - charge: 1
    - formula: C8H12O11P
    - annotation: !!omap
      - bigg.metabolite: kdo8p
      - biocyc: META:KDO-8P
      - inchi: InChI=1S/C8H15O11P/c9-3-1-8(14,7(12)13)19-6(5(3)11)4(10)2-18-20(15,16)17/h3-6,9-11,14H,1-2H2,(H,12,13)(H2,15,16,17)/p-3/t3-,4-,5-,6-,8-/m1/s1
      - inchikey: IZZNRKJLBIYBJN-HXUQBWEZSA-K
      - kegg.compound: C04478
      - metanetx.chemical: MNXM146080
      - sbo: SBO:0000247
      - seed.compound: cpd02730
  - !!omap
    - id: cpd03666_c0
    - name: 2,5-Diamino-6-(5'-triphosphoryl-3',4'-trihydroxy-2'-oxopentyl)- amino-4-oxopyrimidine_c0
    - compartment: c0
    - charge: 1
    - formula: C9H15N5O14P3
    - annotation: !!omap
      - inchi: InChI=1S/C9H18N5O14P3/c10-5-7(13-9(11)14-8(5)18)12-1-3(15)6(17)4(16)2-26-30(22,23)28-31(24,25)27-29(19,20)21/h4,6,16-17H,1-2,10H2,(H,22,23)(H,24,25)(H2,19,20,21)(H4,11,12,13,14,18)/p-4
      - inchikey: ZJYBJXKSWQPKFW-UHFFFAOYSA-J
      - kegg.compound: C06148
      - metanetx.chemical: MNXM4269
      - sbo: SBO:0000247
      - seed.compound: cpd03666
  - !!omap
    - id: cpd11527_c0
    - name: 7-methyl-trans-oct-2-enoyl-ACP_c0
    - compartment: c0
    - charge: 1
    - formula: C20H35N2O8PRS
    - annotation: !!omap
      - metanetx.chemical: MNXM8210
      - sbo: SBO:0000247
      - seed.compound: cpd11527
  - !!omap
    - id: cpd00079_c0
    - name: D-glucose-6-phosphate_c0
    - compartment: c0
    - charge: 1
    - formula: C6H11O9P
    - annotation: !!omap
      - bigg.metabolite: g6p
      - biocyc:
        - META:D-glucopyranose-6-phosphate
        - META:D-glucose-6-phosphate
        - META:Glucose-6-phosphate
      - inchi: InChI=1S/C6H13O9P/c7-3-2(1-14-16(11,12)13)15-6(10)5(9)4(3)8/h2-10H,1H2,(H2,11,12,13)/p-2/t2-,3-,4+,5-,6?/m1/s1
      - inchikey: NBSCHQHZLSJFNQ-GASJEMHNSA-L
      - kegg.compound: C00092
      - metanetx.chemical:
        - MNXM160
        - MNXM149016
      - sbo: SBO:0000247
      - seed.compound: cpd00079
  - !!omap
    - id: cpd01324_c0
    - name: L-Histidinal_c0
    - compartment: c0
    - charge: 1
    - formula: C6H10N3O
    - annotation: !!omap
      - biocyc: META:HISTIDINAL
      - chebi: '27676'
      - hmdb: HMDB12234
      - inchi: InChI=1S/C6H9N3O/c7-5(3-10)1-6-2-8-4-9-6/h2-5H,1,7H2,(H,8,9)/p+1/t5-/m0/s1
      - inchikey: VYOIELONWKIZJS-YFKPBYRVSA-O
      - kegg.compound: C01929
      - metanetx.chemical: MNXM4010
      - sbo: SBO:0000247
      - seed.compound: cpd01324
  - !!omap
    - id: cpd11562_c0
    - name: 12-methyl-3-oxo-tridecanoyl-ACP_c0
    - compartment: c0
    - charge: 1
    - formula: C25H45N2O9PRS
    - annotation: !!omap
      - metanetx.chemical: MNXM9685
      - sbo: SBO:0000247
      - seed.compound: cpd11562
  - !!omap
    - id: cpd00113_c0
    - name: Isopentenyldiphosphate_c0
    - compartment: c0
    - charge: 1
    - formula: C5H10O7P2
    - annotation: !!omap
      - bigg.metabolite: ipdp
      - biocyc: META:DELTA3-ISOPENTENYL-PP
      - inchi: InChI=1S/C5H12O7P2/c1-5(2)3-4-11-14(9,10)12-13(6,7)8/h1,3-4H2,2H3,(H,9,10)(H2,6,7,8)/p-2
      - inchikey: NUHSROFQTUXZQQ-UHFFFAOYSA-L
      - kegg.compound: C00129
      - metanetx.chemical: MNXM83
      - sbo: SBO:0000247
      - seed.compound: cpd00113
  - !!omap
    - id: cpd15764_c0
    - name: Palmitoyllipoteichoic acid (n=24), linked, N-acetyl-D-glucosamine_c0
    - compartment: c0
    - charge: 1
    - formula: C311H544N24O255P24
    - annotation: !!omap
      - metanetx.chemical: MNXM8989
      - sbo: SBO:0000247
      - seed.compound: cpd15764
  - !!omap
    - id: cpd00159_c0
    - name: L-Lactate_c0
    - compartment: c0
    - charge: 1
    - formula: C3H5O3
    - annotation: !!omap
      - bigg.metabolite: lac__L
      - biocyc: META:L-LACTATE
      - inchi: InChI=1S/C3H6O3/c1-2(4)3(5)6/h2,4H,1H3,(H,5,6)/p-1/t2-/m0/s1
      - inchikey: JVTAAEKCZFNVCJ-REOHCLBHSA-M
      - kegg.compound: C00186
      - metanetx.chemical: MNXM179
      - sbo: SBO:0000247
      - seed.compound: cpd00159
  - !!omap
    - id: cpd28260_c0
    - name: Thiocarboxylated-MPT-synthases_c0
    - compartment: c0
    - charge: 1
    - formula: C4H7N2O2RS
    - annotation: !!omap
      - biocyc: META:Thiocarboxylated-MPT-synthases
      - metanetx.chemical: MNXM13032
      - sbo: SBO:0000247
      - seed.compound: cpd28260
  - !!omap
    - id: cpd21479_c0
    - name: 2-[(2R,5Z)-2-Carboxy-4-methylthiazol-5(2H)-ylidene]ethyl phosphate_c0
    - compartment: c0
    - charge: 1
    - formula: C7H7NO6PS
    - annotation: !!omap
      - biocyc: META:CPD-13575
      - inchi: InChI=1S/C7H10NO6PS/c1-4-5(2-3-14-15(11,12)13)16-6(8-4)7(9)10/h2,6H,3H2,1H3,(H,9,10)(H2,11,12,13)/p-3/b5-2-/t6-/m1/s1
      - inchikey: PQMCQNOVNFNPFJ-HYIMLASBSA-K
      - kegg.compound: C20246
      - metanetx.chemical: MNXM2758
      - sbo: SBO:0000247
      - seed.compound: cpd21479
  - !!omap
    - id: cpd15420_c0
    - name: CDP-1,2-dioctadec-11-enoylglycerol_c0
    - compartment: c0
    - charge: 1
    - formula: C48H83N3O15P2
    - annotation: !!omap
      - bigg.metabolite: cdpdodec11eg
      - metanetx.chemical: MNXM4509
      - sbo: SBO:0000247
      - seed.compound: cpd15420
  - !!omap
    - id: cpd15661_c0
    - name: Prenol-45n teichoic acid_c0
    - compartment: c0
    - charge: 1
    - formula: C206H386N2O242P47
    - annotation: !!omap
      - bigg.metabolite: prenoN_acid
      - metanetx.chemical: MNXM7696
      - sbo: SBO:0000247
      - seed.compound: cpd15661
  - !!omap
    - id: cpd15363_c0
    - name: 2-tetradecanoyl-sn-glycerol 3-phosphate_c0
    - compartment: c0
    - charge: 1
    - formula: C17H34O7P
    - annotation: !!omap
      - bigg.metabolite: 2tdecg3p
      - metanetx.chemical: MNXM5491
      - sbo: SBO:0000247
      - seed.compound: cpd15363
  - !!omap
    - id: cpd21090_c0
    - name: Adenylated molybdopterin_c0
    - compartment: c0
    - charge: 1
    - formula: C20H23N10O12P2S2
    - annotation: !!omap
      - bigg.metabolite: mptamp
      - biocyc: META:CPD-8122
      - chebi: '62728'
      - hmdb: HMDB12262
      - inchi: InChI=1S/C20H26N10O12P2S2/c21-14-8-16(24-3-23-14)30(4-25-8)19-11(32)10(31)5(41-19)1-38-43(34,35)42-44(36,37)39-2-6-12(45)13(46)7-18(40-6)27-15-9(26-7)17(33)29-20(22)28-15/h3-7,10-11,18-19,26,31-32,45-46H,1-2H2,(H,34,35)(H,36,37)(H2,21,23,24)(H4,22,27,28,29,33)/p-3/t5-,6-,7+,10-,11-,18-,19-/m1/s1
      - inchikey: XJXFAXLUOKQPAQ-YPRLVJTJSA-K
      - kegg.compound: C19848
      - metanetx.chemical: MNXM3054
      - sbo: SBO:0000247
      - seed.compound: cpd21090
  - !!omap
    - id: cpd00067_e0
    - name: H+_e0
    - compartment: e0
    - charge: 1
    - formula: H
    - annotation: !!omap
      - bigg.metabolite: h
      - biocyc: META:PROTON
      - chebi: '5584'
      - inchi: InChI=1S/p+1
      - inchikey: GPRLSGONYQIRFK-UHFFFAOYSA-N
      - kegg.compound: C00080
      - metanetx.chemical: MNXM1
      - sbo: SBO:0000247
      - seed.compound: cpd00067
  - !!omap
    - id: cpd15237_c0
    - name: hexadecenoate_c0
    - compartment: c0
    - charge: 1
    - formula: C16H29O2
    - annotation: !!omap
      - bigg.metabolite: hdcea
      - biocyc: META:CPD-9245
      - hmdb: HMDB03229
      - kegg.compound: C08362
      - metanetx.chemical: MNXM900
      - sbo: SBO:0000247
      - seed.compound: cpd15237
  - !!omap
    - id: cpd00216_c0
    - name: Chorismate_c0
    - compartment: c0
    - charge: 1
    - formula: C10H8O6
    - annotation: !!omap
      - bigg.metabolite: chor
      - biocyc: META:CHORISMATE
      - chebi: '29748'
      - hmdb: HMDB12199
      - inchi: InChI=1S/C10H10O6/c1-5(9(12)13)16-8-4-6(10(14)15)2-3-7(8)11/h2-4,7-8,11H,1H2,(H,12,13)(H,14,15)/p-2/t7-,8-/m1/s1
      - inchikey: WTFXTQVDAKGDEY-HTQZYQBOSA-L
      - kegg.compound: C00251
      - metanetx.chemical: MNXM337
      - sbo: SBO:0000247
      - seed.compound: cpd00216
  - !!omap
    - id: cpd11574_c0
    - name: Molybdate_c0
    - compartment: c0
    - charge: 1
    - formula: H2MoO4
    - annotation: !!omap
      - bigg.metabolite: mobd
      - biocyc: META:CPD-3
      - hmdb: HMDB12260
      - inchi: InChI=1S/Mo.4O/q;;;2*-1
      - inchikey: MEFBJEMVZONFCJ-UHFFFAOYSA-N
      - kegg.compound: C06232
      - metanetx.chemical: MNXM1026
      - sbo: SBO:0000247
      - seed.compound: cpd11574
  - !!omap
    - id: cpd00044_c0
    - name: 3-phosphoadenylylsulfate_c0
    - compartment: c0
    - charge: 1
    - formula: C10H11N5O13P2S
    - annotation: !!omap
      - bigg.metabolite: paps
      - biocyc: META:PAPS
      - inchi: InChI=1S/C10H15N5O13P2S/c11-8-5-9(13-2-12-8)15(3-14-5)10-6(16)7(27-29(17,18)19)4(26-10)1-25-30(20,21)28-31(22,23)24/h2-4,6-7,10,16H,1H2,(H,20,21)(H2,11,12,13)(H2,17,18,19)(H,22,23,24)/p-4/t4-,6-,7-,10-/m1/s1
      - inchikey: GACDQMDRPRGCTN-KQYNXXCUSA-J
      - kegg.compound: C00053
      - metanetx.chemical: MNXM49
      - sbo: SBO:0000247
      - seed.compound: cpd00044
  - !!omap
    - id: cpd02546_c0
    - name: CMP-KDO_c0
    - compartment: c0
    - charge: 1
    - formula: C17H24N3O15P
    - annotation: !!omap
      - bigg.metabolite:
        - ckdo
        - cmpkdo
      - biocyc: META:CMP-KDO
      - chebi: '3277'
      - inchi: InChI=1S/C17H26N3O15P/c18-9-1-2-20(16(29)19-9)14-12(26)11(25)8(33-14)5-32-36(30,31)35-17(15(27)28)3-6(22)10(24)13(34-17)7(23)4-21/h1-2,6-8,10-14,21-26H,3-5H2,(H,27,28)(H,30,31)(H2,18,19,29)/p-2/t6-,7-,8-,10-,11-,12-,13-,14-,17+/m1/s1
      - inchikey: YWWJKULNWGRYAS-XKKDATLGSA-L
      - kegg.compound: C04121
      - metanetx.chemical: MNXM535
      - sbo: SBO:0000247
      - seed.compound: cpd02546
  - !!omap
    - id: cpd15432_c0
    - name: core oligosaccharide lipid A_c0
    - compartment: c0
    - charge: 1
    - formula: C176H303N2O100P4
    - annotation: !!omap
      - bigg.metabolite: colipa
      - biocyc: META:CPD0-2271
      - chebi: '59309'
      - hmdb: HMDB13471
      - inchi: InChI=1S/C176H314N2O100P4/c1-8-14-20-26-32-38-39-45-51-57-63-69-114(200)251-94(67-61-55-49-43-36-30-24-18-12-5)73-116(202)259-153-118(178-112(198)72-93(66-60-54-48-42-35-29-23-17-11-4)250-113(199)68-62-56-50-44-37-31-25-19-13-6)160(245-87-108-124(208)152(258-115(201)71-92(188)65-59-53-47-41-34-28-22-16-10-3)117(161(254-108)278-282(241,242)243)177-111(197)70-91(187)64-58-52-46-40-33-27-21-15-9-2)257-110(151(153)275-279(232,233)234)89-248-174(171(226)227)75-103(271-176(173(230)231)76-104(270-175(172(228)229)74-95(189)120(204)144(272-175)98(192)79-181)150(148(274-176)101(195)82-184)264-165-137(221)126(210)119(203)90(7)249-165)149(147(273-174)100(194)81-183)265-168-140(224)155(158(276-280(235,236)237)145(262-168)99(193)80-182)268-169-141(225)156(159(277-281(238,239)240)146(263-169)102(196)85-244-163-135(219)129(213)132(216)142(260-163)96(190)77-179)267-167-139(223)154(125(209)109(256-167)88-246-162-134(218)127(211)121(205)105(83-185)252-162)266-170-157(131(215)122(206)106(84-186)253-170)269-166-138(222)128(212)123(207)107(255-166)86-247-164-136(220)130(214)133(217)143(261-164)97(191)78-180/h90-110,117-170,179-196,203-225H,8-89H2,1-7H3,(H,177,197)(H,178,198)(H,226,227)(H,228,229)(H,230,231)(H2,232,233,234)(H2,235,236,237)(H2,238,239,240)(H2,241,242,243)/p-11/t90?,91-,92-,93-,94-,95?,96?,97?,98?,99?,100?,101?,102?,103?,104?,105?,106?,107?,108-,109?,110?,117-,118-,119?,120?,121?,122?,123?,124-,125?,126?,127?,128?,129?,130?,131?,132?,133?,134?,135?,136?,137?,138?,139?,140?,141?,142?,143?,144?,145?,146?,147?,148?,149?,150?,151-,152-,153-,154?,155?,156?,157?,158?,159?,160-,161?,162?,163?,164?,165?,166?,167?,168?,169?,170?,174?,175?,176?/m1/s1
      - inchikey: SFVRSCGTAWOHDB-JMYCZVSXSA-C
      - metanetx.chemical: MNXM47647
      - sbo: SBO:0000247
      - seed.compound: cpd15432
  - !!omap
    - id: cpd15523_c0
    - name: 1,2-ditetradec-7-enoyl-sn-glycerol 3-phosphate_c0
    - compartment: c0
    - charge: 1
    - formula: C31H56O8P
    - annotation: !!omap
      - bigg.metabolite: pa141
      - metanetx.chemical: MNXM90512
      - sbo: SBO:0000247
      - seed.compound: cpd15523
  - !!omap
    - id: cpd15569_c0
    - name: trans-3-cis-5-dodecenoyl-[acyl-carrier protein]_c0
    - compartment: c0
    - charge: 1
    - formula: C23H39N2O8PRS
    - annotation: !!omap
      - bigg.metabolite: t3c5ddeceACP
      - biocyc: META:Trans-D3-cis-D5-dodecenoyl-ACPs
      - metanetx.chemical: MNXM5959
      - sbo: SBO:0000247
      - seed.compound: cpd15569
  - !!omap
    - id: cpd03494_c0
    - name: Undecaprenyl-diphospho-N-acetylmuramoyl-L-alanyl-D-glutamyl-meso-2-6-diaminopimeloyl-D-alanyl-D-alanine_c0
    - compartment: c0
    - charge: 1
    - formula: C87H139N7O23P2
    - annotation: !!omap
      - bigg.metabolite: uagmda
      - biocyc: META:C5
      - inchi: InChI=1S/C87H143N7O23P2/c1-56(2)29-18-30-57(3)31-19-32-58(4)33-20-34-59(5)35-21-36-60(6)37-22-38-61(7)39-23-40-62(8)41-24-42-63(9)43-25-44-64(10)45-26-46-65(11)47-27-48-66(12)53-54-113-118(109,110)117-119(111,112)116-87-77(92-71(17)96)79(78(98)75(55-95)115-87)114-70(16)82(101)89-68(14)81(100)94-74(86(107)108)51-52-76(97)93-73(50-28-49-72(88)85(105)106)83(102)90-67(13)80(99)91-69(15)84(103)104/h29,31,33,35,37,39,41,43,45,47,53,67-70,72-75,77-79,87,95,98H,18-28,30,32,34,36,38,40,42,44,46,48-52,54-55,88H2,1-17H3,(H,89,101)(H,90,102)(H,91,99)(H,92,96)(H,93,97)(H,94,100)(H,103,104)(H,105,106)(H,107,108)(H,109,110)(H,111,112)/p-4/b57-31+,58-33+,59-35-,60-37-,61-39-,62-41-,63-43-,64-45-,65-47-,66-53-/t67-,68+,69-,70-,72-,73+,74-,75-,77-,78-,79-,87-/m1/s1
      - inchikey: PNWZQTONLRRPST-KLDRQJOASA-J
      - kegg.compound: C05897
      - metanetx.chemical: MNXM2264
      - sbo: SBO:0000247
      - seed.compound: cpd03494
  - !!omap
    - id: cpd00009_c0
    - name: Phosphate_c0
    - compartment: c0
    - charge: 1
    - formula: HO4P
    - annotation: !!omap
      - bigg.metabolite: pi
      - biocyc:
        - META:CPD-16459
        - META:CPD-20124
        - META:Pi
      - inchi: InChI=1S/H3O4P/c1-5(2,3)4/h(H3,1,2,3,4)/p-2
      - inchikey: NBIIXXVUZAFLBC-UHFFFAOYSA-L
      - kegg.compound: C00009
      - metanetx.chemical: MNXM9
      - sbo: SBO:0000247
      - seed.compound: cpd00009
  - !!omap
    - id: cpd00297_c0
    - name: dTDP_c0
    - compartment: c0
    - charge: 1
    - formula: C10H14N2O11P2
    - annotation: !!omap
      - bigg.metabolite: dtdp
      - biocyc: META:TDP
      - hmdb: HMDB01274
      - inchi: InChI=1S/C10H16N2O11P2/c1-5-3-12(10(15)11-9(5)14)8-2-6(13)7(22-8)4-21-25(19,20)23-24(16,17)18/h3,6-8,13H,2,4H2,1H3,(H,19,20)(H,11,14,15)(H2,16,17,18)/p-2/t6-,7+,8+/m0/s1
      - inchikey: UJLXYODCHAELLY-XLPZGREQSA-L
      - kegg.compound: C00363
      - metanetx.chemical: MNXM152
      - sbo: SBO:0000247
      - seed.compound: cpd00297
  - !!omap
    - id: cpd00251_c0
    - name: ADPribose_c0
    - compartment: c0
    - charge: 1
    - formula: C15H21N5O14P2
    - annotation: !!omap
      - bigg.metabolite: adprib
      - biocyc: META:ADENOSINE_DIPHOSPHATE_RIBOSE
      - chebi: '2351'
      - hmdb: HMDB01178
      - inchi: InChI=1S/C15H23N5O14P2/c16-12-7-13(18-3-17-12)20(4-19-7)14-10(23)8(21)5(32-14)1-30-35(26,27)34-36(28,29)31-2-6-9(22)11(24)15(25)33-6/h3-6,8-11,14-15,21-25H,1-2H2,(H,26,27)(H,28,29)(H2,16,17,18)/p-2/t5-,6-,8-,9-,10-,11-,14-,15?/m1/s1
      - inchikey: SRNWOUGRCWSEMX-TYASJMOZSA-L
      - kegg.compound: C00301
      - metanetx.chemical: MNXM48596
      - sbo: SBO:0000247
      - seed.compound: cpd00251
  - !!omap
    - id: cpd00307_e0
    - name: Cytosine_e0
    - compartment: e0
    - charge: 1
    - formula: C4H5N3O
    - annotation: !!omap
      - bigg.metabolite: csn
      - biocyc: META:CYTOSINE
      - hmdb: HMDB00630
      - inchi: InChI=1S/C4H5N3O/c5-3-1-2-6-4(8)7-3/h1-2H,(H3,5,6,7,8)
      - inchikey: OPTASPLRGRRNAP-UHFFFAOYSA-N
      - kegg.compound: C00380
      - metanetx.chemical: MNXM761
      - sbo: SBO:0000247
      - seed.compound: cpd00307
  - !!omap
    - id: cpd08288_c0
    - name: 2-phospho-4--cytidine5-diphospho-2-C-methyl-D-erythritol_c0
    - compartment: c0
    - charge: 1
    - formula: C14H22N3O17P3
    - annotation: !!omap
      - bigg.metabolite: 2p4c2me
      - biocyc: META:2-PHOSPHO-4-CYTIDINE-5-DIPHOSPHO-2-C-MET
      - inchi: InChI=1S/C14H26N3O17P3/c1-14(6-18,33-35(23,24)25)8(19)5-31-37(28,29)34-36(26,27)30-4-7-10(20)11(21)12(32-7)17-3-2-9(15)16-13(17)22/h2-3,7-8,10-12,18-21H,4-6H2,1H3,(H,26,27)(H,28,29)(H2,15,16,22)(H2,23,24,25)/p-4/t7-,8-,10-,11-,12-,14+/m1/s1
      - inchikey: HTJXTKBIUVFUAR-XHIBXCGHSA-J
      - kegg.compound: C11436
      - metanetx.chemical: MNXM1641
      - sbo: SBO:0000247
      - seed.compound: cpd08288
  - !!omap
    - id: cpd11550_c0
    - name: 6-methyl-3-oxo-heptanoyl-ACP_c0
    - compartment: c0
    - charge: 1
    - formula: C19H33N2O9PRS
    - annotation: !!omap
      - metanetx.chemical: MNXM10369
      - sbo: SBO:0000247
      - seed.compound: cpd11550
  - !!omap
    - id: cpd02524_c0
    - name: N-Pantothenoylcysteine_c0
    - compartment: c0
    - charge: 1
    - formula: C12H21N2O6S
    - annotation: !!omap
      - bigg.metabolite: ptcys
      - biocyc: META:N-PANTOTHENOYL-CYSTEINE
      - hmdb: HMDB06834
      - inchi: InChI=1S/C12H22N2O6S/c1-12(2,6-15)9(17)10(18)13-4-3-8(16)14-7(5-21)11(19)20/h7,9,15,17,21H,3-6H2,1-2H3,(H,13,18)(H,14,16)(H,19,20)/p-1/t7-,9-/m0/s1
      - inchikey: QSYCTARXWYLMOF-CBAPKCEASA-M
      - kegg.compound: C04079
      - metanetx.chemical: MNXM3059
      - sbo: SBO:0000247
      - seed.compound: cpd02524
  - !!omap
    - id: cpd15557_c0
    - name: phosphatidylserine dioctadecanoyl_c0
    - compartment: c0
    - charge: 1
    - formula: C42H80NO10P
    - annotation: !!omap
      - bigg.metabolite: ps180
      - metanetx.chemical: MNXM75116
      - sbo: SBO:0000247
      - seed.compound: cpd15557
  - !!omap
    - id: cpd11493_c0
    - name: ACP_c0
    - compartment: c0
    - charge: 1
    - formula: C11H22N2O7PRS
    - annotation: !!omap
      - bigg.metabolite: ACP
      - biocyc:
        - META:Holo-Bmp1
        - META:Holo-SibE-Proteins
        - META:Holo-CmaA-peptidyl-carrier-protein
        - META:holo-Prolyl-carrier-proteins
        - META:DdaD
        - META:ACP-GROUP
        - META:ACP-MONOMER
        - META:PigG
        - META:Holo-PltL
        - META:AmbB
        - META:Non-ribosomal-peptide-synthetases
        - META:SgcC2-Proteins
        - META:ArmB
        - META:PmsG
        - META:Peptidyl-Carrier-Proteins
        - META:Holo-EntB
        - META:PigH
        - META:Holo-EntF
        - META:Holo-CmaD-peptidyl-carrier-protein
        - META:Holo-Tryptophyl-Carrier-Proteins
        - META:Lovastatin-nonaketide-synthase
        - META:NovH-proteins
        - META:Gramicidin-S-synthetases
        - META:PKS2
        - META:holo-Glutamyl-Carrier-Proteins
        - META:holo-L-Threonyl-Carrier-Proteins
        - META:Aryl-Carrier-Proteins
        - META:holo-Cysteinyl-Carrier-Proteins
        - META:MAS
        - META:holo-VibB
        - META:HmqF-Proteins
        - META:holo-Peptidyl-carrier-proteins
        - META:PhsA
        - META:DhbF
        - META:Holo-LYS2-peptidyl-carrier-protein
        - META:Holo-DhbB
        - META:GdnH
        - META:HlmE
        - META:Holo-Arginyl-Carrier-Proteins
        - META:MSL3
        - META:holo-Seryl-Carrier-Proteins
        - META:PpsAE-PKS-Protein
        - META:holo-ACP
        - META:holo-Glycyl-Carrier-Proteins
        - META:PKS15-1
        - META:holo-Alanyl-Carrier-Proteins
        - META:Holo-LovF
        - META:PhsB
        - META:All-holo-ACPs
        - META:PhsC
        - META:PigJ
        - META:PmsE
        - META:Holo-SfmC-peptidyl-carrier-protein
        - META:D-alanine-carrier-protein
        - META:Holo-SfmA-peptidyl-carrier-protein
        - META:OxyC
        - META:Holo-SfmB-peptidyl-carrier-protein
        - META:ACP
        - META:AmbE
        - META:Holo-AcmD-Proteins
      - chebi: '2458'
      - kegg.compound: C00229
      - metanetx.chemical:
        - MNXM147982
        - MNXM166789
        - MNXM164461
        - MNXM162570
        - MNXM164535
        - MNXM164490
        - MNXM147419
        - MNXM164460
        - MNXM147420
        - MNXM162786
        - MNXM148329
        - MNXM147011
        - MNXM97906
        - MNXM62610
        - MNXM147418
        - MNXM147995
        - MNXM147985
        - MNXM147421
        - MNXM162919
        - MNXM925
        - MNXM162917
        - MNXM148936
        - MNXM163723
        - MNXM147984
        - MNXM148799
        - MNXM164454
        - MNXM164560
        - MNXM163263
        - MNXM162918
        - MNXM147417
        - MNXM147979
        - MNXM166763
        - MNXM147981
        - MNXM147983
        - MNXM163262
        - MNXM163713
        - MNXM151662
      - sbo: SBO:0000247
      - seed.compound: cpd11493
  - !!omap
    - id: cpd15752_c0
    - name: Isopentadecanoyllipoteichoic acid (n=24), linked, unsubstituted_c0
    - compartment: c0
    - charge: 1
    - formula: C117H228O135P24
    - annotation: !!omap
      - metanetx.chemical: MNXM5794
      - sbo: SBO:0000247
      - seed.compound: cpd15752
  - !!omap
    - id: cpd15419_c0
    - name: CDP-1,2-dihexadecanoylglycerol_c0
    - compartment: c0
    - charge: 1
    - formula: C44H79N3O15P2
    - annotation: !!omap
      - bigg.metabolite: cdpdhdecg
      - metanetx.chemical: MNXM3232
      - sbo: SBO:0000247
      - seed.compound: cpd15419
  - !!omap
    - id: cpd00616_c0
    - name: Pretyrosine_c0
    - compartment: c0
    - charge: 1
    - formula: C10H12NO5
    - annotation: !!omap
      - bigg.metabolite: Largn
      - biocyc: META:CPD-659
      - chebi: '6190'
      - inchi: InChI=1S/C10H13NO5/c11-7(8(13)14)5-10(9(15)16)3-1-6(12)2-4-10/h1-4,6-7,12H,5,11H2,(H,13,14)(H,15,16)/p-1/t6?,7-,10?/m0/s1
      - inchikey: MIEILDYWGANZNH-DSQUFTABSA-M
      - kegg.compound: C00826
      - metanetx.chemical: MNXM696
      - sbo: SBO:0000247
      - seed.compound: cpd00616
  - !!omap
    - id: cpd00159_e0
    - name: L-Lactate_e0
    - compartment: e0
    - charge: 1
    - formula: C3H5O3
    - annotation: !!omap
      - bigg.metabolite: lac__L
      - biocyc: META:L-LACTATE
      - inchi: InChI=1S/C3H6O3/c1-2(4)3(5)6/h2,4H,1H3,(H,5,6)/p-1/t2-/m0/s1
      - inchikey: JVTAAEKCZFNVCJ-REOHCLBHSA-M
      - kegg.compound: C00186
      - metanetx.chemical: MNXM179
      - sbo: SBO:0000247
      - seed.compound: cpd00159
  - !!omap
    - id: cpd15306_c0
    - name: 1,2-Diacyl-sn-glycerol didodecanoyl_c0
    - compartment: c0
    - charge: 1
    - formula: C27H52O5
    - annotation: !!omap
      - bigg.metabolite: 12dgr120
      - metanetx.chemical: MNXM147349
      - sbo: SBO:0000247
      - seed.compound: cpd15306
  - !!omap
    - id: cpd00080_c0
    - name: Glycerol-3-phosphate_c0
    - compartment: c0
    - charge: 1
    - formula: C3H7O6P
    - annotation: !!omap
      - bigg.metabolite: glyc3p
      - biocyc: META:GLYCEROL-3P
      - inchi: InChI=1S/C3H9O6P/c4-1-3(5)2-9-10(6,7)8/h3-5H,1-2H2,(H2,6,7,8)/p-2/t3-/m1/s1
      - inchikey: AWUCVROLDVIAJX-GSVOUGTGSA-L
      - kegg.compound: C00093
      - metanetx.chemical: MNXM66
      - sbo: SBO:0000247
      - seed.compound: cpd00080
  - !!omap
    - id: cpd00330_c0
    - name: Dihydrofolate_c0
    - compartment: c0
    - charge: 1
    - formula: C19H19N7O6
    - annotation: !!omap
      - bigg.metabolite: dhf
      - biocyc: META:DIHYDROFOLATE
      - chebi: '4564'
      - hmdb: HMDB01056
      - inchi: InChI=1S/C19H21N7O6/c20-19-25-15-14(17(30)26-19)23-11(8-22-15)7-21-10-3-1-9(2-4-10)16(29)24-12(18(31)32)5-6-13(27)28/h1-4,12,21H,5-8H2,(H,24,29)(H,27,28)(H,31,32)(H4,20,22,25,26,30)/p-2/t12-/m0/s1
      - inchikey: OZRNSSUDZOLUSN-LBPRGKRZSA-L
      - kegg.compound: C00415
      - metanetx.chemical: MNXM281
      - sbo: SBO:0000247
      - seed.compound: cpd00330
  - !!omap
    - id: cpd11584_e0
    - name: Ala-His_e0
    - compartment: e0
    - charge: 1
    - formula: C9H14N4O3
    - annotation: !!omap
      - biocyc: META:CPD-13401
      - chebi: '73771'
      - hmdb: HMDB28689
      - inchi: InChI=1S/C9H14N4O3/c1-5(10)8(14)13-7(9(15)16)2-6-3-11-4-12-6/h3-5,7H,2,10H2,1H3,(H,11,12)(H,13,14)(H,15,16)/t5-,7-/m0/s1
      - inchikey: XZWXFWBHYRFLEF-FSPLSTOPSA-N
      - metanetx.chemical:
        - MNXM722856
        - MNXM40496
      - sbo: SBO:0000247
      - seed.compound: cpd11584
  - !!omap
    - id: cpd21480_c0
    - name: 2-(2-Carboxy-4-methylthiazol-5-yl)ethyl phosphate_c0
    - compartment: c0
    - charge: 1
    - formula: C7H7NO6PS
    - annotation: !!omap
      - biocyc: META:CPD-13576
      - chebi: '62890'
      - inchi: InChI=1S/C7H10NO6PS/c1-4-5(2-3-14-15(11,12)13)16-6(8-4)7(9)10/h2-3H2,1H3,(H,9,10)(H2,11,12,13)/p-3
      - inchikey: XWECMAHAKFWYNV-UHFFFAOYSA-K
      - kegg.compound: C20247
      - metanetx.chemical: MNXM4961
      - sbo: SBO:0000247
      - seed.compound: cpd21480
  - !!omap
    - id: cpd02993_c0
    - name: Lipid IV(A)_c0
    - compartment: c0
    - charge: 1
    - formula: C68H126N2O23P2
    - annotation: !!omap
      - bigg.metabolite: lipidA
      - biocyc: META:LIPID-IV-A
      - chebi: '863'
      - inchi: InChI=1S/C68H130N2O23P2/c1-5-9-13-17-21-25-29-33-37-41-51(72)45-57(76)69-61-65(90-59(78)47-53(74)43-39-35-31-27-23-19-15-11-7-3)63(80)56(89-68(61)93-95(84,85)86)50-87-67-62(70-58(77)46-52(73)42-38-34-30-26-22-18-14-10-6-2)66(64(55(49-71)88-67)92-94(81,82)83)91-60(79)48-54(75)44-40-36-32-28-24-20-16-12-8-4/h51-56,61-68,71-75,80H,5-50H2,1-4H3,(H,69,76)(H,70,77)(H2,81,82,83)(H2,84,85,86)/p-4/t51-,52-,53-,54-,55-,56-,61-,62-,63-,64-,65-,66-,67-,68-/m1/s1
      - inchikey: KVJWZTLXIROHIL-QDORLFPLSA-J
      - kegg.compound: C04919
      - metanetx.chemical: MNXM1754
      - sbo: SBO:0000247
      - seed.compound: cpd02993
  - !!omap
    - id: cpd00032_c0
    - name: Oxaloacetate_c0
    - compartment: c0
    - charge: 1
    - formula: C4H2O5
    - annotation: !!omap
      - bigg.metabolite: oaa
      - biocyc: META:OXALACETIC_ACID
      - chebi: '16452'
      - hmdb: HMDB00223
      - inchi: InChI=1S/C4H4O5/c5-2(4(8)9)1-3(6)7/h1H2,(H,6,7)(H,8,9)/p-2
      - inchikey: KHPXUQMNIQBQEV-UHFFFAOYSA-L
      - kegg.compound: C00036
      - metanetx.chemical: MNXM46
      - sbo: SBO:0000247
      - seed.compound: cpd00032
  - !!omap
    - id: cpd02431_c0
    - name: 1-Pyrroline-5-carboxylate_c0
    - compartment: c0
    - charge: 1
    - formula: C5H6NO2
    - annotation: !!omap
      - bigg.metabolite: 1pyr5c
      - biocyc: META:L-DELTA1-PYRROLINE_5-CARBOXYLATE
      - hmdb: HMDB01301
      - inchi: InChI=1S/C5H7NO2/c7-5(8)4-2-1-3-6-4/h3-4H,1-2H2,(H,7,8)/p-1/t4-/m0/s1
      - inchikey: DWAKNKKXGALPNW-BYPYZUCNSA-M
      - kegg.compound: C03912
      - metanetx.chemical:
        - MNXM301
        - MNXM1617
      - sbo: SBO:0000247
      - seed.compound: cpd02431
  - !!omap
    - id: cpd11217_c0
    - name: 1,4-Dihydroxy-2-naphthoyl-CoA_c0
    - compartment: c0
    - charge: 1
    - formula: C32H38N7O19P3S
    - annotation: !!omap
      - biocyc: META:CPD-9925
      - inchi: InChI=1S/C32H42N7O19P3S/c1-32(2,26(44)29(45)35-8-7-21(41)34-9-10-62-31(46)18-11-19(40)16-5-3-4-6-17(16)23(18)42)13-55-61(52,53)58-60(50,51)54-12-20-25(57-59(47,48)49)24(43)30(56-20)39-15-38-22-27(33)36-14-37-28(22)39/h3-6,11,14-15,20,24-26,30,40,42-44H,7-10,12-13H2,1-2H3,(H,34,41)(H,35,45)(H,50,51)(H,52,53)(H2,33,36,37)(H2,47,48,49)/p-4/t20-,24-,25-,26+,30-/m1/s1
      - inchikey: PYTINLGPKDJURZ-HSJNEKGZSA-J
      - kegg.compound: C15547
      - metanetx.chemical: MNXM2306
      - sbo: SBO:0000247
      - seed.compound: cpd11217
  - !!omap
    - id: cpd02948_c0
    - name: MurAc(oyl-L-Ala-D-gamma-Glu-L-Lys-D-Ala-D-Ala)-diphospho- undecaprenol_c0
    - compartment: c0
    - charge: 1
    - formula: C86H140N7O21P2
    - annotation: !!omap
      - bigg.metabolite: uaGgla
      - inchi: InChI=1S/C86H143N7O21P2/c1-57(2)30-20-31-58(3)32-21-33-59(4)34-22-35-60(5)36-23-37-61(6)38-24-39-62(7)40-25-41-63(8)42-26-43-64(9)44-27-45-65(10)46-28-47-66(11)48-29-49-67(12)53-55-110-115(106,107)114-116(108,109)113-86-77(91-72(17)95)79(78(97)75(56-94)112-86)111-71(16)82(100)88-69(14)81(99)93-74(85(104)105)51-52-76(96)92-73(50-18-19-54-87)83(101)89-68(13)80(98)90-70(15)84(102)103/h30,32,34,36,38,40,42,44,46,48,53,68-71,73-75,77-79,86,94,97H,18-29,31,33,35,37,39,41,43,45,47,49-52,54-56,87H2,1-17H3,(H,88,100)(H,89,101)(H,90,98)(H,91,95)(H,92,96)(H,93,99)(H,102,103)(H,104,105)(H,106,107)(H,108,109)/p-3/b58-32+,59-34+,60-36-,61-38-,62-40-,63-42-,64-44-,65-46-,66-48-,67-53-/t68-,69+,70-,71-,73+,74-,75-,77-,78-,79-,86-/m1/s1
      - inchikey: SULOOAFLXMQJSF-OGDYFQGPSA-K
      - kegg.compound: C04851
      - metanetx.chemical: MNXM1955
      - sbo: SBO:0000247
      - seed.compound: cpd02948
  - !!omap
    - id: cpd03585_c0
    - name: KDO-lipid IV(A)_c0
    - compartment: c0
    - charge: 1
    - formula: C76H137N2O30P2
    - annotation: !!omap
      - bigg.metabolite:
        - kdolipid4_HP
        - kdolipid4
      - biocyc: META:KDO-LIPID-IVA
      - chebi: '1496'
      - inchi: InChI=1S/C76H142N2O30P2/c1-5-9-13-17-21-25-29-33-37-41-53(80)45-61(86)77-65-71(104-63(88)47-55(82)43-39-35-31-27-23-19-15-11-7-3)68(91)59(102-74(65)108-110(97,98)99)51-100-73-66(78-62(87)46-54(81)42-38-34-30-26-22-18-14-10-6-2)72(105-64(89)48-56(83)44-40-36-32-28-24-20-16-12-8-4)70(107-109(94,95)96)60(103-73)52-101-76(75(92)93)49-57(84)67(90)69(106-76)58(85)50-79/h53-60,65-74,79-85,90-91H,5-52H2,1-4H3,(H,77,86)(H,78,87)(H,92,93)(H2,94,95,96)(H2,97,98,99)/p-5/t53-,54-,55-,56-,57-,58-,59-,60-,65-,66-,67-,68-,69-,70-,71-,72-,73-,74-,76-/m1/s1
      - inchikey: GPNCBCJEDRRCDW-ACUQGRCXSA-I
      - kegg.compound:
        - C06024
        - G11161
      - metanetx.chemical: MNXM1206
      - sbo: SBO:0000247
      - seed.compound: cpd03585
  - !!omap
    - id: cpd15294_c0
    - name: Tetradecenoyl-ACP_c0
    - compartment: c0
    - charge: 1
    - formula: C25H45N2O8PRS
    - annotation: !!omap
      - bigg.metabolite: tdeACP
      - metanetx.chemical: MNXM1469
      - sbo: SBO:0000247
      - seed.compound: cpd15294
  - !!omap
    - id: cpd00101_c0
    - name: ribose-5-phosphate_c0
    - compartment: c0
    - charge: 1
    - formula: C5H9O8P
    - annotation: !!omap
      - bigg.metabolite: r5p
      - biocyc:
        - META:CPD-15895
        - META:RIBOSE-5P
        - META:CPD-15317
      - inchi: InChI=1S/C5H11O8P/c6-3-2(1-12-14(9,10)11)13-5(8)4(3)7/h2-8H,1H2,(H2,9,10,11)/p-2/t2-,3-,4-,5?/m1/s1
      - inchikey: KTVPXOYAKDPRHY-SOOFDHNKSA-L
      - kegg.compound: C00117
      - metanetx.chemical:
        - MNXM116
        - MNXM722712
      - sbo: SBO:0000247
      - seed.compound: cpd00101
  - !!omap
    - id: cpd11503_c0
    - name: 6-methyl-octanoyl-ACP_c0
    - compartment: c0
    - charge: 1
    - formula: C20H37N2O8PRS
    - annotation: !!omap
      - metanetx.chemical: MNXM8195
      - sbo: SBO:0000247
      - seed.compound: cpd11503
  - !!omap
    - id: cpd11471_c0
    - name: (2E)-Octenoyl-[acp]_c0
    - compartment: c0
    - charge: 1
    - formula: C19H34N2O8PRS
    - annotation: !!omap
      - bigg.metabolite: toct2eACP
      - biocyc: META:2-Octenoyl-ACPs
      - kegg.compound: C05751
      - metanetx.chemical: MNXM23766
      - sbo: SBO:0000247
      - seed.compound: cpd11471
  - !!omap
    - id: cpd07924_c0
    - name: 2'-Deoxy-5-hydroxymethylcytidine-5'-triphosphate_c0
    - compartment: c0
    - charge: 1
    - formula: C10H15N3O14P3
    - annotation: !!omap
      - biocyc: META:DEOXY-OH-METHYLCYTIDINE-TRIPHOSPHATE
      - chebi: '836'
      - inchi: InChI=1S/C10H18N3O14P3/c11-9-5(3-14)2-13(10(16)12-9)8-1-6(15)7(25-8)4-24-29(20,21)27-30(22,23)26-28(17,18)19/h2,6-8,14-15H,1,3-4H2,(H,20,21)(H,22,23)(H2,11,12,16)(H2,17,18,19)/p-3/t6-,7+,8+/m0/s1
      - inchikey: DLHNIFPAUZVLLA-XLPZGREQSA-K
      - kegg.compound: C11039
      - metanetx.chemical: MNXM92861
      - sbo: SBO:0000247
      - seed.compound: cpd07924
  - !!omap
    - id: cpd11584_c0
    - name: Ala-His_c0
    - compartment: c0
    - charge: 1
    - formula: C9H14N4O3
    - annotation: !!omap
      - biocyc: META:CPD-13401
      - chebi: '73771'
      - hmdb: HMDB28689
      - inchi: InChI=1S/C9H14N4O3/c1-5(10)8(14)13-7(9(15)16)2-6-3-11-4-12-6/h3-5,7H,2,10H2,1H3,(H,11,12)(H,13,14)(H,15,16)/t5-,7-/m0/s1
      - inchikey: XZWXFWBHYRFLEF-FSPLSTOPSA-N
      - metanetx.chemical:
        - MNXM722856
        - MNXM40496
      - sbo: SBO:0000247
      - seed.compound: cpd11584
  - !!omap
    - id: cpd03447_c0
    - name: 2-Octaprenyl-6-methoxy-1,4-benzoquinone_c0
    - compartment: c0
    - charge: 1
    - formula: C47H70O3
    - annotation: !!omap
      - bigg.metabolite:
        - 2ombzl
        - 2ombz
      - biocyc: META:CPD-15152
      - chebi: '1234'
      - inchi: InChI=1S/C47H70O3/c1-36(2)18-11-19-37(3)20-12-21-38(4)22-13-23-39(5)24-14-25-40(6)26-15-27-41(7)28-16-29-42(8)30-17-31-43(9)32-33-44-34-45(48)35-46(50-10)47(44)49/h18,20,22,24,26,28,30,32,34-35H,11-17,19,21,23,25,27,29,31,33H2,1-10H3/b37-20+,38-22+,39-24+,40-26+,41-28+,42-30+,43-32+
      - inchikey: AFTBILPWMUSGIN-MYCGWMCTSA-N
      - kegg.compound: C05813
      - metanetx.chemical: MNXM1903
      - sbo: SBO:0000247
      - seed.compound: cpd03447
  - !!omap
    - id: cpd00137_c0
    - name: Citrate_c0
    - compartment: c0
    - charge: 1
    - formula: C6H5O7
    - annotation: !!omap
      - bigg.metabolite: cit
      - biocyc: META:CIT
      - hmdb: HMDB00094
      - inchi: InChI=1S/C6H8O7/c7-3(8)1-6(13,5(11)12)2-4(9)10/h13H,1-2H2,(H,7,8)(H,9,10)(H,11,12)/p-3
      - inchikey: KRKNYBCHXYNGOX-UHFFFAOYSA-K
      - kegg.compound: C00158
      - metanetx.chemical: MNXM131
      - sbo: SBO:0000247
      - seed.compound: cpd00137
  - !!omap
    - id: cpd28259_c0
    - name: Thiocarboxyadenylated-ThiS-Proteins_c0
    - compartment: c0
    - charge: 1
    - formula: C4H7N2O2RS
    - annotation: !!omap
      - biocyc:
        - META:Thiocarboxylated-URM1
        - META:Thiocarboxylated-CysO
        - META:Thiocarboxyadenylated-ThiS-Proteins
        - META:Thiocarboxylated-TtuB
      - kegg.compound: C20728
      - metanetx.chemical:
        - MNXM148019
        - MNXM9152
      - sbo: SBO:0000247
      - seed.compound: cpd28259
  - !!omap
    - id: cpd01646_c0
    - name: 2-Isopropylmalate_c0
    - compartment: c0
    - charge: 1
    - formula: C7H10O5
    - annotation: !!omap
      - bigg.metabolite: 3c3hmp
      - biocyc: META:3-CARBOXY-3-HYDROXY-ISOCAPROATE
      - chebi: '35128'
      - hmdb: HMDB00402
      - inchi: InChI=1S/C7H12O5/c1-4(2)7(12,6(10)11)3-5(8)9/h4,12H,3H2,1-2H3,(H,8,9)(H,10,11)/p-2/t7-/m0/s1
      - inchikey: BITYXLXUCSKTJS-ZETCQYMHSA-L
      - kegg.compound: C02504
      - metanetx.chemical:
        - MNXM985
        - MNXM164143
      - sbo: SBO:0000247
      - seed.compound: cpd01646
  - !!omap
    - id: cpd00054_e0
    - name: L-Serine_e0
    - compartment: e0
    - charge: 1
    - formula: C3H7NO3
    - annotation: !!omap
      - bigg.metabolite: ser__L
      - biocyc: META:SER
      - hmdb: HMDB00187
      - inchi: InChI=1S/C3H7NO3/c4-2(1-5)3(6)7/h2,5H,1,4H2,(H,6,7)/t2-/m0/s1
      - inchikey: MTCFGRXMJLQNBG-REOHCLBHSA-N
      - kegg.compound: C00065
      - metanetx.chemical: MNXM53
      - sbo: SBO:0000247
      - seed.compound: cpd00054
  - !!omap
    - id: cpd15328_c0
    - name: 1-octadec-11-enoyl-sn-glycerol 3-phosphate_c0
    - compartment: c0
    - charge: 1
    - formula: C21H40O7P
    - annotation: !!omap
      - bigg.metabolite: 1odec11eg3p
      - metanetx.chemical: MNXM91049
      - sbo: SBO:0000247
      - seed.compound: cpd15328
  - !!omap
    - id: cpd00182_c0
    - name: Adenosine_c0
    - compartment: c0
    - charge: 1
    - formula: C10H13N5O4
    - annotation: !!omap
      - bigg.metabolite: adn
      - biocyc: META:ADENOSINE
      - hmdb: HMDB00050
      - inchi: InChI=1S/C10H13N5O4/c11-8-5-9(13-2-12-8)15(3-14-5)10-7(18)6(17)4(1-16)19-10/h2-4,6-7,10,16-18H,1H2,(H2,11,12,13)/t4-,6-,7-,10-/m1/s1
      - inchikey: OIRDTQYFTABQOQ-KQYNXXCUSA-N
      - kegg.compound: C00212
      - metanetx.chemical: MNXM212
      - sbo: SBO:0000247
      - seed.compound: cpd00182
  - !!omap
    - id: cpd00009_e0
    - name: Phosphate_e0
    - compartment: e0
    - charge: 1
    - formula: HO4P
    - annotation: !!omap
      - bigg.metabolite: pi
      - biocyc:
        - META:CPD-16459
        - META:CPD-20124
        - META:Pi
      - inchi: InChI=1S/H3O4P/c1-5(2,3)4/h(H3,1,2,3,4)/p-2
      - inchikey: NBIIXXVUZAFLBC-UHFFFAOYSA-L
      - kegg.compound: C00009
      - metanetx.chemical: MNXM9
      - sbo: SBO:0000247
      - seed.compound: cpd00009
  - !!omap
    - id: cpd00010_c0
    - name: CoA_c0
    - compartment: c0
    - charge: 1
    - formula: C21H32N7O16P3S
    - annotation: !!omap
      - bigg.metabolite: coa
      - biocyc: META:CO-A
      - hmdb: HMDB01423
      - inchi: InChI=1S/C21H36N7O16P3S/c1-21(2,16(31)19(32)24-4-3-12(29)23-5-6-48)8-41-47(38,39)44-46(36,37)40-7-11-15(43-45(33,34)35)14(30)20(42-11)28-10-27-13-17(22)25-9-26-18(13)28/h9-11,14-16,20,30-31,48H,3-8H2,1-2H3,(H,23,29)(H,24,32)(H,36,37)(H,38,39)(H2,22,25,26)(H2,33,34,35)/p-4/t11-,14-,15-,16+,20-/m1/s1
      - inchikey: RGJOEKWQDUBAIZ-IBOSZNHHSA-J
      - kegg.compound: C00010
      - metanetx.chemical: MNXM12
      - sbo: SBO:0000247
      - seed.compound: cpd00010
  - !!omap
    - id: cpd00307_c0
    - name: Cytosine_c0
    - compartment: c0
    - charge: 1
    - formula: C4H5N3O
    - annotation: !!omap
      - bigg.metabolite: csn
      - biocyc: META:CYTOSINE
      - hmdb: HMDB00630
      - inchi: InChI=1S/C4H5N3O/c5-3-1-2-6-4(8)7-3/h1-2H,(H3,5,6,7,8)
      - inchikey: OPTASPLRGRRNAP-UHFFFAOYSA-N
      - kegg.compound: C00380
      - metanetx.chemical: MNXM761
      - sbo: SBO:0000247
      - seed.compound: cpd00307
  - !!omap
    - id: cpd15387_c0
    - name: L-alanine-D-glutamate-meso-2,6-diaminoheptanedioate-D-alanine_c0
    - compartment: c0
    - charge: 1
    - formula: C18H30N5O9
    - annotation: !!omap
      - bigg.metabolite: LalaDgluMdapDala
      - biocyc: META:CPD0-2256
      - inchi: InChI=1S/C18H31N5O9/c1-8(19)14(25)22-11(17(29)30)5-3-4-10(16(27)28)21-13(24)7-6-12(18(31)32)23-15(26)9(2)20/h8-12H,3-7,19-20H2,1-2H3,(H,21,24)(H,22,25)(H,23,26)(H,27,28)(H,29,30)(H,31,32)/p-1
      - inchikey: BAPAFFOXTCMVCC-UHFFFAOYSA-M
      - metanetx.chemical: MNXM59271
      - sbo: SBO:0000247
      - seed.compound: cpd15387
  - !!omap
    - id: cpd11539_c0
    - name: 13-methyl-trans-tetra-dec-2-enoyl-ACP_c0
    - compartment: c0
    - charge: 1
    - formula: C26H47N2O8PRS
    - annotation: !!omap
      - metanetx.chemical: MNXM8019
      - sbo: SBO:0000247
      - seed.compound: cpd11539
  - !!omap
    - id: cpd01015_c0
    - name: Cyanate_c0
    - compartment: c0
    - charge: 1
    - formula: CNO
    - annotation: !!omap
      - bigg.metabolite: cynt
      - biocyc: META:CPD-69
      - hmdb: HMDB02078
      - inchi: InChI=1S/CHNO/c2-1-3/h3H/p-1
      - inchikey: XLJMAIOERFSOGZ-UHFFFAOYSA-M
      - kegg.compound: C01417
      - metanetx.chemical: MNXM1191
      - sbo: SBO:0000247
      - seed.compound: cpd01015
  - !!omap
    - id: cpd15318_c0
    - name: 1-Acyl-sn-glycero-3-phosphoglycerol dodecanoyl_c0
    - compartment: c0
    - charge: 1
    - formula: C18H36O9P
    - annotation: !!omap
      - bigg.metabolite: 1agpg120
      - metanetx.chemical: MNXM147673
      - sbo: SBO:0000247
      - seed.compound: cpd15318
  - !!omap
    - id: cpd02465_c0
    - name: tetrahydrodipicolinate_c0
    - compartment: c0
    - charge: 1
    - formula: C7H7NO4
    - annotation: !!omap
      - bigg.metabolite: thdp
      - biocyc: META:DELTA1-PIPERIDEINE-2-6-DICARBOXYLATE
      - hmdb: HMDB12289
      - inchi: InChI=1S/C7H9NO4/c9-6(10)4-2-1-3-5(8-4)7(11)12/h4H,1-3H2,(H,9,10)(H,11,12)/p-2/t4-/m0/s1
      - inchikey: CXMBCXQHOXUCEO-BYPYZUCNSA-L
      - kegg.compound: C03972
      - metanetx.chemical:
        - MNXM480
        - MNXM722737
      - sbo: SBO:0000247
      - seed.compound: cpd02465
  - !!omap
    - id: cpd02740_c0
    - name: Guanosine 5'-triphosphate,3'-diphosphate_c0
    - compartment: c0
    - charge: 1
    - formula: C10H12N5O20P5
    - annotation: !!omap
      - bigg.metabolite: gdptp
      - biocyc: META:GDP-TP
      - chebi: '5566'
      - hmdb: HMDB60480
      - inchi: InChI=1S/C10H18N5O20P5/c11-10-13-7-4(8(17)14-10)12-2-15(7)9-5(16)6(32-39(26,27)33-36(18,19)20)3(31-9)1-30-38(24,25)35-40(28,29)34-37(21,22)23/h2-3,5-6,9,16H,1H2,(H,24,25)(H,26,27)(H,28,29)(H2,18,19,20)(H2,21,22,23)(H3,11,13,14,17)/p-6/t3-,5-,6-,9-/m1/s1
      - inchikey: KCPMACXZAITQAX-UUOKFMHZSA-H
      - kegg.compound: C04494
      - metanetx.chemical: MNXM1561
      - sbo: SBO:0000247
      - seed.compound: cpd02740
  - !!omap
    - id: cpd00020_c0
    - name: Pyruvate_c0
    - compartment: c0
    - charge: 1
    - formula: C3H3O3
    - annotation: !!omap
      - bigg.metabolite: pyr
      - biocyc: META:PYRUVATE
      - chebi: '15361'
      - hmdb: HMDB00243
      - inchi: InChI=1S/C3H4O3/c1-2(4)3(5)6/h1H3,(H,5,6)/p-1
      - inchikey: LCTONWCANYUPML-UHFFFAOYSA-M
      - kegg.compound: C00022
      - metanetx.chemical: MNXM23
      - sbo: SBO:0000247
      - seed.compound: cpd00020
  - !!omap
    - id: cpd00421_c0
    - name: Triphosphate_c0
    - compartment: c0
    - charge: 1
    - formula: H2O10P3
    - annotation: !!omap
      - bigg.metabolite: pppi
      - biocyc: META:P3I
      - inchi: InChI=1S/H5O10P3/c1-11(2,3)9-13(7,8)10-12(4,5)6/h(H,7,8)(H2,1,2,3)(H2,4,5,6)/p-4
      - inchikey: UNXRWKVEANCORM-UHFFFAOYSA-J
      - kegg.compound: C00536
      - metanetx.chemical: MNXM332
      - sbo: SBO:0000247
      - seed.compound: cpd00421
  - !!omap
    - id: cpd00169_c0
    - name: 3-Phosphoglycerate_c0
    - compartment: c0
    - charge: 1
    - formula: C3H4O7P
    - annotation: !!omap
      - bigg.metabolite: 3pg
      - biocyc: META:G3P
      - hmdb: HMDB00807
      - inchi: InChI=1S/C3H7O7P/c4-2(3(5)6)1-10-11(7,8)9/h2,4H,1H2,(H,5,6)(H2,7,8,9)/p-3/t2-/m1/s1
      - inchikey: OSJPPGNTCRNQQC-UWTATZPHSA-K
      - kegg.compound: C00197
      - metanetx.chemical:
        - MNXM126
        - MNXM162261
      - sbo: SBO:0000247
      - seed.compound: cpd00169
  - !!omap
    - id: cpd11586_e0
    - name: ala-L-glu-L_e0
    - compartment: e0
    - charge: 1
    - formula: C8H13N2O5
    - annotation: !!omap
      - metanetx.chemical: MNXM8263
      - sbo: SBO:0000247
      - seed.compound: cpd11586
  - !!omap
    - id: cpd15604_e0
    - name: Gly-Leu_e0
    - compartment: e0
    - charge: 1
    - formula: C8H16N2O3
    - annotation: !!omap
      - chebi: '73514'
      - hmdb: HMDB00759
      - kegg.compound: C02155
      - sbo: SBO:0000247
      - seed.compound: cpd15604
  - !!omap
    - id: cpd03470_c0
    - name: Iminoaspartate_c0
    - compartment: c0
    - charge: 1
    - formula: C4H3NO4
    - annotation: !!omap
      - bigg.metabolite: iasp
      - biocyc: META:IMINOASPARTATE
      - hmdb: HMDB01131
      - inchi: InChI=1S/C4H5NO4/c5-2(4(8)9)1-3(6)7/h5H,1H2,(H,6,7)(H,8,9)/p-1
      - inchikey: NMUOATVLLQEYHI-UHFFFAOYSA-M
      - kegg.compound: C05840
      - metanetx.chemical: MNXM599
      - sbo: SBO:0000247
      - seed.compound: cpd03470
  - !!omap
    - id: cpd15353_c0
    - name: 2-Demethylmenaquinol 8_c0
    - compartment: c0
    - charge: 1
    - formula: C50H72O2
    - annotation: !!omap
      - bigg.metabolite: 2dmmql8
      - biocyc:
        - META:CPD-12115
        - META:CPD0-2129
      - chebi: '61873'
      - inchi: InChI=1S/C50H72O2/c1-38(2)19-12-20-39(3)21-13-22-40(4)23-14-24-41(5)25-15-26-42(6)27-16-28-43(7)29-17-30-44(8)31-18-32-45(9)35-36-46-37-49(51)47-33-10-11-34-48(47)50(46)52/h10-11,19,21,23,25,27,29,31,33-35,37,51-52H,12-18,20,22,24,26,28,30,32,36H2,1-9H3/b39-21+,40-23+,41-25+,42-27+,43-29+,44-31+,45-35+
      - inchikey: FGYPGICSXJEKCG-AENDIINCSA-N
      - metanetx.chemical: MNXM558
      - sbo: SBO:0000247
      - seed.compound: cpd15353
  - !!omap
    - id: cpd02961_c0
    - name: Dihydroneopterin_c0
    - compartment: c0
    - charge: 1
    - formula: C9H13N5O4
    - annotation: !!omap
      - bigg.metabolite: dhnpt
      - biocyc: META:DIHYDRO-NEO-PTERIN
      - chebi: '1001'
      - hmdb: HMDB02275
      - inchi: InChI=1S/C9H13N5O4/c10-9-13-7-5(8(18)14-9)12-3(1-11-7)6(17)4(16)2-15/h4,6,15-17H,1-2H2,(H4,10,11,13,14,18)/t4-,6+/m1/s1
      - inchikey: YQIFAMYNGGOTFB-XINAWCOVSA-N
      - kegg.compound: C04874
      - metanetx.chemical: MNXM162359
      - sbo: SBO:0000247
      - seed.compound: cpd02961
  - !!omap
    - id: cpd02135_c0
    - name: 4-Nitrophenyl phosphate_c0
    - compartment: c0
    - charge: 1
    - formula: C6H4NO6P
    - annotation: !!omap
      - biocyc: META:CPD-194
      - hmdb: HMDB60272
      - inchi: InChI=1S/C6H6NO6P/c8-7(9)5-1-3-6(4-2-5)13-14(10,11)12/h1-4H,(H2,10,11,12)/p-2
      - inchikey: XZKIHKMTEMTJQX-UHFFFAOYSA-L
      - kegg.compound: C03360
      - metanetx.chemical: MNXM3867
      - sbo: SBO:0000247
      - seed.compound: cpd02135
  - !!omap
    - id: cpd03587_c0
    - name: kdo2-lipid a_c0
    - compartment: c0
    - charge: 1
    - formula: C110H196N2O39P2
    - annotation: !!omap
      - bigg.metabolite: lipa
      - biocyc: META:KDO2-LIPID-A
      - chebi: '27963'
      - inchi: InChI=1S/C110H202N2O39P2/c1-7-13-19-25-31-37-38-44-50-56-62-68-92(123)142-82(66-60-54-48-42-35-29-23-17-11-5)72-94(125)146-104-96(112-90(121)71-81(65-59-53-47-41-34-28-22-16-10-4)141-91(122)67-61-55-49-43-36-30-24-18-12-6)105(144-88(102(104)150-152(133,134)135)78-140-109(107(129)130)74-86(98(127)101(148-109)85(119)76-114)147-110(108(131)132)73-83(117)97(126)100(149-110)84(118)75-113)139-77-87-99(128)103(145-93(124)70-80(116)64-58-52-46-40-33-27-21-15-9-3)95(106(143-87)151-153(136,137)138)111-89(120)69-79(115)63-57-51-45-39-32-26-20-14-8-2/h79-88,95-106,113-119,126-128H,7-78H2,1-6H3,(H,111,120)(H,112,121)(H,129,130)(H,131,132)(H2,133,134,135)(H2,136,137,138)/p-6/t79-,80-,81-,82-,83-,84-,85-,86-,87-,88-,95-,96-,97-,98-,99-,100-,101-,102-,103-,104-,105-,106-,109-,110-/m1/s1
      - inchikey: DIXUKJUHGLIZGU-OIPVZEHTSA-H
      - kegg.compound: C06026
      - metanetx.chemical:
        - MNXM162815
        - MNXM946
      - sbo: SBO:0000247
      - seed.compound: cpd03587
  - !!omap
    - id: cpd11517_c0
    - name: 14-methyl-3-hydroxy-hexa-decanoyl-ACP_c0
    - compartment: c0
    - charge: 1
    - formula: C28H53N2O9PRS
    - annotation: !!omap
      - metanetx.chemical: MNXM9698
      - sbo: SBO:0000247
      - seed.compound: cpd11517
  - !!omap
    - id: cpd00103_c0
    - name: PRPP_c0
    - compartment: c0
    - charge: 1
    - formula: C5H9O14P3
    - annotation: !!omap
      - bigg.metabolite: prpp
      - biocyc: META:PRPP
      - chebi: '2121'
      - hmdb: HMDB00280
      - inchi: InChI=1S/C5H13O14P3/c6-3-2(1-16-20(8,9)10)17-5(4(3)7)18-22(14,15)19-21(11,12)13/h2-7H,1H2,(H,14,15)(H2,8,9,10)(H2,11,12,13)/p-4/t2-,3-,4-,5-/m1/s1
      - inchikey: PQGCEDQWHSBAJP-TXICZTDVSA-J
      - kegg.compound: C00119
      - metanetx.chemical: MNXM91
      - sbo: SBO:0000247
      - seed.compound: cpd00103
  - !!omap
    - id: cpd03916_c0
    - name: Adenosyl cobyrinate diamide_c0
    - compartment: c0
    - charge: 1
    - formula: C55H71CoN11O15
    - annotation: !!omap
      - bigg.metabolite: adcobdam
      - biocyc: META:CPD-690
      - chebi: '2482'
      - hmdb: HMDB01083
      - inchi: InChI=1S/C45H62N6O12.C10H12N5O3.Co/c1-21-36-24(10-13-32(56)57)41(3,4)28(49-36)18-27-23(9-12-31(54)55)43(6,19-29(46)52)39(48-27)22(2)37-25(11-14-33(58)59)44(7,20-30(47)53)45(8,51-37)40-26(17-35(62)63)42(5,38(21)50-40)16-15-34(60)61;1-4-6(16)7(17)10(18-4)15-3-14-5-8(11)12-2-13-9(5)15;/h18,23-26,40H,9-17,19-20H2,1-8H3,(H10,46,47,48,49,50,51,52,53,54,55,56,57,58,59,60,61,62,63);2-4,6-7,10,16-17H,1H2,(H2,11,12,13);/q;;+2/p-6/t23-,24-,25-,26+,40-,42-,43+,44+,45+;4-,6-,7-,10-;/m11./s1
      - inchikey: OCNLJCZKGHKJGF-NQYRMHKHSA-H
      - kegg.compound: C06506
      - metanetx.chemical:
        - MNXM92086
        - MNXM92085
      - sbo: SBO:0000247
      - seed.compound: cpd03916
  - !!omap
    - id: cpd00069_c0
    - name: L-Tyrosine_c0
    - compartment: c0
    - charge: 1
    - formula: C9H11NO3
    - annotation: !!omap
      - bigg.metabolite: tyr__L
      - biocyc: META:TYR
      - hmdb: HMDB00158
      - inchi: InChI=1S/C9H11NO3/c10-8(9(12)13)5-6-1-3-7(11)4-2-6/h1-4,8,11H,5,10H2,(H,12,13)/t8-/m0/s1
      - inchikey: OUYCCCASQSFEME-QMMMGPOBSA-N
      - kegg.compound: C00082
      - metanetx.chemical: MNXM76
      - sbo: SBO:0000247
      - seed.compound: cpd00069
  - !!omap
    - id: cpd15533_c0
    - name: phosphatidylethanolamine dioctadecanoyl_c0
    - compartment: c0
    - charge: 1
    - formula: C41H82NO8P
    - annotation: !!omap
      - bigg.metabolite: pe180
      - metanetx.chemical: MNXM31536
      - sbo: SBO:0000247
      - seed.compound: cpd15533
  - !!omap
    - id: cpd00092_c0
    - name: Uracil_c0
    - compartment: c0
    - charge: 1
    - formula: C4H4N2O2
    - annotation: !!omap
      - bigg.metabolite: ura
      - biocyc: META:URACIL
      - hmdb: HMDB00300
      - inchi: InChI=1S/C4H4N2O2/c7-3-1-2-5-4(8)6-3/h1-2H,(H2,5,6,7,8)
      - inchikey: ISAKRJDGNUQOIC-UHFFFAOYSA-N
      - kegg.compound: C00106
      - metanetx.chemical: MNXM158
      - sbo: SBO:0000247
      - seed.compound: cpd00092
  - !!omap
    - id: cpd00019_c0
    - name: S-Adenosyl-homocysteine_c0
    - compartment: c0
    - charge: 1
    - formula: C14H20N6O5S
    - annotation: !!omap
      - bigg.metabolite: ahcys
      - biocyc: META:ADENOSYL-HOMO-CYS
      - chebi: '16680'
      - hmdb: HMDB00939
      - inchi: InChI=1S/C14H20N6O5S/c15-6(14(23)24)1-2-26-3-7-9(21)10(22)13(25-7)20-5-19-8-11(16)17-4-18-12(8)20/h4-7,9-10,13,21-22H,1-3,15H2,(H,23,24)(H2,16,17,18)/t6-,7+,9+,10+,13+/m0/s1
      - inchikey: ZJUKTBDSGOFHSH-WFMPWKQPSA-N
      - kegg.compound: C00021
      - metanetx.chemical: MNXM19
      - sbo: SBO:0000247
      - seed.compound: cpd00019
  - !!omap
    - id: cpd15579_c0
    - name: UDP-N-acetylmuramoyl-L-alanyl-D-gamma-glutamyl-meso-2,6-diaminopimelate-D-alanine_c0
    - compartment: c0
    - charge: 1
    - formula: C38H56N8O27P2
    - annotation: !!omap
      - bigg.metabolite: um4p
      - biocyc: META:UDP-MURNAC-TETRAPEPTIDE
      - kegg.compound: C04804
      - metanetx.chemical: MNXM147329
      - sbo: SBO:0000247
      - seed.compound: cpd15579
  - !!omap
    - id: cpd00170_c0
    - name: Gluconolactone_c0
    - compartment: c0
    - charge: 1
    - formula: C6H10O6
    - annotation: !!omap
      - bigg.metabolite: g15lac
      - biocyc: META:GLC-D-LACTONE
      - chebi: '16217'
      - hmdb: HMDB00150
      - inchi: InChI=1S/C6H10O6/c7-1-2-3(8)4(9)5(10)6(11)12-2/h2-5,7-10H,1H2/t2-,3-,4+,5-/m1/s1
      - inchikey: PHOQVHQSTUBQQK-SQOUGZDYSA-N
      - kegg.compound: C00198
      - metanetx.chemical: MNXM339
      - sbo: SBO:0000247
      - seed.compound: cpd00170
  - !!omap
    - id: cpd15766_c0
    - name: Stearoyllipoteichoic acid (n=24), linked, N-acetyl-D-glucosamine_c0
    - compartment: c0
    - charge: 1
    - formula: C315H552N24O255P24
    - annotation: !!omap
      - metanetx.chemical: MNXM9122
      - sbo: SBO:0000247
      - seed.compound: cpd15766
  - !!omap
    - id: cpd01693_c0
    - name: 6-Phosphosucrose_c0
    - compartment: c0
    - charge: 1
    - formula: C12H21O14P
    - annotation: !!omap
      - bigg.metabolite: suc6p
      - biocyc: META:SUCROSE-6P
      - inchi: InChI=1S/C12H23O14P/c13-1-4-6(15)8(17)9(18)11(24-4)26-12(3-14)10(19)7(16)5(25-12)2-23-27(20,21)22/h4-11,13-19H,1-3H2,(H2,20,21,22)/p-2/t4-,5-,6-,7-,8+,9-,10+,11-,12+/m1/s1
      - inchikey: PJTTXANTBQDXME-UGDNZRGBSA-L
      - kegg.compound:
        - C02591
        - G10508
      - metanetx.chemical: MNXM1004
      - sbo: SBO:0000247
      - seed.compound: cpd01693
  - !!omap
    - id: cpd00206_c0
    - name: dCMP_c0
    - compartment: c0
    - charge: 1
    - formula: C9H12N3O7P
    - annotation: !!omap
      - bigg.metabolite: dcmp
      - biocyc: META:DCMP
      - hmdb: HMDB01202
      - inchi: InChI=1S/C9H14N3O7P/c10-7-1-2-12(9(14)11-7)8-3-5(13)6(19-8)4-18-20(15,16)17/h1-2,5-6,8,13H,3-4H2,(H2,10,11,14)(H2,15,16,17)/p-2/t5-,6+,8+/m0/s1
      - inchikey: NCMVOABPESMRCP-SHYZEUOFSA-L
      - kegg.compound: C00239
      - metanetx.chemical: MNXM266
      - sbo: SBO:0000247
      - seed.compound: cpd00206
  - !!omap
    - id: cpd03163_c0
    - name: Selenomethionine_c0
    - compartment: c0
    - charge: 1
    - formula: C5H11NO2Se
    - annotation: !!omap
      - bigg.metabolite: selmeth
      - biocyc: META:SELENOMETHIONINE
      - hmdb: HMDB03966
      - inchi: InChI=1S/C5H11NO2Se/c1-9-3-2-4(6)5(7)8/h4H,2-3,6H2,1H3,(H,7,8)/t4-/m0/s1
      - inchikey: RJFAYQIBOAGBLC-BYPYZUCNSA-N
      - kegg.compound: C05335
      - metanetx.chemical: MNXM1676
      - sbo: SBO:0000247
      - seed.compound: cpd03163
  - !!omap
    - id: cpd00241_c0
    - name: dGTP_c0
    - compartment: c0
    - charge: 1
    - formula: C10H13N5O13P3
    - annotation: !!omap
      - bigg.metabolite: dgtp
      - biocyc: META:DGTP
      - hmdb: HMDB01440
      - inchi: InChI=1S/C10H16N5O13P3/c11-10-13-8-7(9(17)14-10)12-3-15(8)6-1-4(16)5(26-6)2-25-30(21,22)28-31(23,24)27-29(18,19)20/h3-6,16H,1-2H2,(H,21,22)(H,23,24)(H2,18,19,20)(H3,11,13,14,17)/p-3/t4-,5+,6+/m0/s1
      - inchikey: HAAZLUGHYHWQIW-KVQBGUIXSA-K
      - kegg.compound: C00286
      - metanetx.chemical: MNXM344
      - sbo: SBO:0000247
      - seed.compound: cpd00241
  - !!omap
    - id: cpd03128_c0
    - name: Decanoyl-CoA_c0
    - compartment: c0
    - charge: 1
    - formula: C31H50N7O17P3S
    - annotation: !!omap
      - bigg.metabolite: dcacoa
      - biocyc: META:CPD-10267
      - hmdb: HMDB06404
      - inchi: InChI=1S/C31H54N7O17P3S/c1-4-5-6-7-8-9-10-11-22(40)59-15-14-33-21(39)12-13-34-29(43)26(42)31(2,3)17-52-58(49,50)55-57(47,48)51-16-20-25(54-56(44,45)46)24(41)30(53-20)38-19-37-23-27(32)35-18-36-28(23)38/h18-20,24-26,30,41-42H,4-17H2,1-3H3,(H,33,39)(H,34,43)(H,47,48)(H,49,50)(H2,32,35,36)(H2,44,45,46)/p-4/t20-,24-,25-,26+,30-/m1/s1
      - inchikey: CNKJPHSEFDPYDB-HSJNEKGZSA-J
      - kegg.compound: C05274
      - metanetx.chemical: MNXM486
      - sbo: SBO:0000247
      - seed.compound: cpd03128
  - !!omap
    - id: cpd11564_c0
    - name: 12-methyl-trans-tridec-2-enoyl-ACP_c0
    - compartment: c0
    - charge: 1
    - formula: C25H45N2O8PRS
    - annotation: !!omap
      - metanetx.chemical: MNXM8016
      - sbo: SBO:0000247
      - seed.compound: cpd11564
  - !!omap
    - id: cpd00054_c0
    - name: L-Serine_c0
    - compartment: c0
    - charge: 1
    - formula: C3H7NO3
    - annotation: !!omap
      - bigg.metabolite: ser__L
      - biocyc: META:SER
      - hmdb: HMDB00187
      - inchi: InChI=1S/C3H7NO3/c4-2(1-5)3(6)7/h2,5H,1,4H2,(H,6,7)/t2-/m0/s1
      - inchikey: MTCFGRXMJLQNBG-REOHCLBHSA-N
      - kegg.compound: C00065
      - metanetx.chemical: MNXM53
      - sbo: SBO:0000247
      - seed.compound: cpd00054
  - !!omap
    - id: cpd00135_c0
    - name: Homocysteine_c0
    - compartment: c0
    - charge: 1
    - formula: C4H9NO2S
    - annotation: !!omap
      - bigg.metabolite: hcys__L
      - biocyc: META:HOMO-CYS
      - hmdb: HMDB00742
      - inchi: InChI=1S/C4H9NO2S/c5-3(1-2-8)4(6)7/h3,8H,1-2,5H2,(H,6,7)/t3-/m0/s1
      - inchikey: FFFHZYDWPBMWHY-VKHMYHEASA-N
      - kegg.compound: C00155
      - metanetx.chemical:
        - MNXM114070
        - MNXM123
      - sbo: SBO:0000247
      - seed.compound: cpd00135
  - !!omap
    - id: cpd11540_c0
    - name: 13-methyl-tetra-decanoyl-ACP_c0
    - compartment: c0
    - charge: 1
    - formula: C26H49N2O8PRS
    - annotation: !!omap
      - metanetx.chemical: MNXM6644
      - sbo: SBO:0000247
      - seed.compound: cpd11540
  - !!omap
    - id: cpd01587_c0
    - name: 5-Methylcytosine_c0
    - compartment: c0
    - charge: 1
    - formula: C5H7N3O
    - annotation: !!omap
      - bigg.metabolite: 5mcsn
      - biocyc: META:CPD0-2018
      - hmdb: HMDB02894
      - inchi: InChI=1S/C5H7N3O/c1-3-2-7-5(9)8-4(3)6/h2H,1H3,(H3,6,7,8,9)
      - inchikey: LRSASMSXMSNRBT-UHFFFAOYSA-N
      - kegg.compound: C02376
      - metanetx.chemical: MNXM3509
      - sbo: SBO:0000247
      - seed.compound: cpd01587
  - !!omap
    - id: cpd00007_e0
    - name: O2_e0
    - compartment: e0
    - charge: 1
    - formula: O2
    - annotation: !!omap
      - bigg.metabolite: o2
      - biocyc: META:OXYGEN-MOLECULE
      - chebi: '7860'
      - hmdb: HMDB01377
      - inchi: InChI=1S/O2/c1-2
      - inchikey: MYMOFIZGZYHOMD-UHFFFAOYSA-N
      - kegg.compound: C00007
      - metanetx.chemical: MNXM4
      - sbo: SBO:0000247
      - seed.compound: cpd00007
  - !!omap
    - id: cpd03449_c0
    - name: 2-Octaprenyl-3-methyl-5-hydroxy-6-methoxy-1,4-benzoquinone_c0
    - compartment: c0
    - charge: 1
    - formula: C48H72O4
    - annotation: !!omap
      - bigg.metabolite: 2omhmbl
      - biocyc: META:OCTAPRENYL-METHYL-OH-METHOXY-BENZQ
      - chebi: '1231'
      - inchi: InChI=1S/C48H74O4/c1-35(2)19-12-20-36(3)21-13-22-37(4)23-14-24-38(5)25-15-26-39(6)27-16-28-40(7)29-17-30-41(8)31-18-32-42(9)33-34-44-43(10)45(49)47(51)48(52-11)46(44)50/h19,21,23,25,27,29,31,33,49-51H,12-18,20,22,24,26,28,30,32,34H2,1-11H3/b36-21+,37-23+,38-25+,39-27+,40-29+,41-31+,42-33+
      - inchikey: QURLIMHPCRKMJP-WDXILIIOSA-N
      - kegg.compound: C05815
      - metanetx.chemical:
        - MNXM2187
        - MNXM91072
      - sbo: SBO:0000247
      - seed.compound: cpd03449
  - !!omap
    - id: cpd02536_c0
    - name: Muconolactone_c0
    - compartment: c0
    - charge: 1
    - formula: C6H5O4
    - annotation: !!omap
      - bigg.metabolite: mucl
      - biocyc: META:CPD-741
      - inchi: InChI=1S/C6H6O4/c7-5(8)3-4-1-2-6(9)10-4/h1-2,4H,3H2,(H,7,8)/p-1
      - inchikey: HPEKPJGPWNSAAV-UHFFFAOYSA-M
      - kegg.compound: C04105
      - metanetx.chemical: MNXM1104
      - sbo: SBO:0000247
      - seed.compound: cpd02536
  - !!omap
    - id: cpd17042_c0
    - name: DNA replication_c0
    - compartment: c0
    - charge: 1
    - formula: X
    - annotation: !!omap
      - metanetx.chemical: MNXM51417
      - sbo: SBO:0000247
      - seed.compound: cpd17042
  - !!omap
    - id: cpd14589_c0
    - name: 7,9,7',9'-Tetra-cis-lycopene_c0
    - compartment: c0
    - charge: 1
    - formula: C40H56
    - annotation: !!omap
      - biocyc: META:CPD-7496
      - chebi: '62466'
      - hmdb: HMDB35776
      - inchi: InChI=1S/C40H56/c1-33(2)19-13-23-37(7)27-17-31-39(9)29-15-25-35(5)21-11-12-22-36(6)26-16-30-40(10)32-18-28-38(8)24-14-20-34(3)4/h11-12,15-22,25-32H,13-14,23-24H2,1-10H3/b12-11+,25-15+,26-16+,31-17-,32-18-,35-21+,36-22+,37-27+,38-28+,39-29-,40-30-
      - inchikey: OAIJSZIZWZSQBC-BYUNHUQQSA-N
      - kegg.compound: C15858
      - metanetx.chemical: MNXM2957
      - sbo: SBO:0000247
      - seed.compound: cpd14589
  - !!omap
    - id: cpd02857_c0
    - name: DAHP_c0
    - compartment: c0
    - charge: 1
    - formula: C7H10O10P
    - annotation: !!omap
      - bigg.metabolite: 2dda7p
      - biocyc: META:3-DEOXY-D-ARABINO-HEPTULOSONATE-7-P
      - inchi: InChI=1S/C7H13O10P/c8-3(1-4(9)7(12)13)6(11)5(10)2-17-18(14,15)16/h3,5-6,8,10-11H,1-2H2,(H,12,13)(H2,14,15,16)/p-3/t3-,5-,6+/m1/s1
      - inchikey: PJWIPEXIFFQAQZ-PUFIMZNGSA-K
      - kegg.compound: C04691
      - metanetx.chemical: MNXM1219
      - sbo: SBO:0000247
      - seed.compound: cpd02857
  - !!omap
    - id: cpd00125_c0
    - name: 5-10-Methylenetetrahydrofolate_c0
    - compartment: c0
    - charge: 1
    - formula: C20H21N7O6
    - annotation: !!omap
      - bigg.metabolite: mlthf
      - biocyc: META:METHYLENE-THF
      - inchi: InChI=1S/C20H23N7O6/c21-20-24-16-15(18(31)25-20)27-9-26(8-12(27)7-22-16)11-3-1-10(2-4-11)17(30)23-13(19(32)33)5-6-14(28)29/h1-4,12-13H,5-9H2,(H,23,30)(H,28,29)(H,32,33)(H4,21,22,24,25,31)/p-2/t12-,13+/m1/s1
      - inchikey: QYNUQALWYRSVHF-OLZOCXBDSA-L
      - kegg.compound: C00143
      - metanetx.chemical:
        - MNXM722725
        - MNXM183
      - sbo: SBO:0000247
      - seed.compound: cpd00125
  - !!omap
    - id: cpd15704_c0
    - name: 1,2-Diisopentadecanoyl-sn-glycerol_c0
    - compartment: c0
    - charge: 1
    - formula: C33H64O5
    - annotation: !!omap
      - metanetx.chemical: MNXM7960
      - sbo: SBO:0000247
      - seed.compound: cpd15704
  - !!omap
    - id: cpd00070_c0
    - name: Malonyl-CoA_c0
    - compartment: c0
    - charge: 1
    - formula: C24H33N7O19P3S
    - annotation: !!omap
      - bigg.metabolite: malcoa
      - biocyc: META:MALONYL-COA
      - hmdb: HMDB01175
      - inchi: InChI=1S/C24H38N7O19P3S/c1-24(2,19(37)22(38)27-4-3-13(32)26-5-6-54-15(35)7-14(33)34)9-47-53(44,45)50-52(42,43)46-8-12-18(49-51(39,40)41)17(36)23(48-12)31-11-30-16-20(25)28-10-29-21(16)31/h10-12,17-19,23,36-37H,3-9H2,1-2H3,(H,26,32)(H,27,38)(H,33,34)(H,42,43)(H,44,45)(H2,25,28,29)(H2,39,40,41)/p-5/t12-,17-,18-,19+,23-/m1/s1
      - inchikey: LTYOQGRJFJAKNA-DVVLENMVSA-I
      - kegg.compound: C00083
      - metanetx.chemical: MNXM40
      - sbo: SBO:0000247
      - seed.compound: cpd00070
  - !!omap
    - id: cpd09027_c0
    - name: 5-Hydroxy-2-oxo-4-ureido-2,5-dihydro-1H-imidazole-5-carboxylate_c0
    - compartment: c0
    - charge: 1
    - formula: C5H5N4O5
    - annotation: !!omap
      - bigg.metabolite: 5houdic
      - biocyc: META:CPD-5821
      - hmdb: HMDB59663
      - inchi: InChI=1S/C5H6N4O5/c6-3(12)7-1-5(14,2(10)11)9-4(13)8-1/h14H,(H,10,11)(H4,6,7,8,9,12,13)/p-1/t5-/m0/s1
      - inchikey: WHKYNCPIXMNTRQ-YFKPBYRVSA-M
      - kegg.compound: C12248
      - metanetx.chemical: MNXM1805
      - sbo: SBO:0000247
      - seed.compound: cpd09027
  - !!omap
    - id: cpd15341_c0
    - name: 2-Acyl-sn-glycero-3-phosphoethanolamine (n-C18:0)_c0
    - compartment: c0
    - charge: 1
    - formula: C23H48NO7P
    - annotation: !!omap
      - bigg.metabolite: 2agpe180
      - biocyc: META:CPD0-2223
      - chebi: '64576'
      - hmdb: HMDB11129
      - metanetx.chemical: MNXM34811
      - sbo: SBO:0000247
      - seed.compound: cpd15341
  - !!omap
    - id: cpd03607_c0
    - name: 4-(Phosphonooxy)-threonine_c0
    - compartment: c0
    - charge: 1
    - formula: C4H8NO7P
    - annotation: !!omap
      - bigg.metabolite: phthr
      - biocyc: META:CPD0-1427
      - chebi: '7690'
      - hmdb: HMDB06802
      - inchi: InChI=1S/C4H10NO7P/c5-3(4(7)8)2(6)1-12-13(9,10)11/h2-3,6H,1,5H2,(H,7,8)(H2,9,10,11)/p-2/t2-,3+/m1/s1
      - inchikey: FKHAKIJOKDGEII-GBXIJSLDSA-L
      - kegg.compound: C06055
      - metanetx.chemical: MNXM759
      - sbo: SBO:0000247
      - seed.compound: cpd03607
  - !!omap
    - id: cpd27757_c0
    - name: Oxidized-ferredoxins_c0
    - compartment: c0
    - charge: 1
    - formula: R
    - annotation: !!omap
      - biocyc: META:Oxidized-ferredoxins
      - metanetx.chemical: MNXM588581
      - sbo: SBO:0000247
      - seed.compound: cpd27757
  - !!omap
    - id: cpd00654_c0
    - name: Deoxycytidine_c0
    - compartment: c0
    - charge: 1
    - formula: C9H13N3O4
    - annotation: !!omap
      - bigg.metabolite: dcyt
      - biocyc: META:DEOXYCYTIDINE
      - chebi: '4407'
      - hmdb: HMDB00014
      - inchi: InChI=1S/C9H13N3O4/c10-7-1-2-12(9(15)11-7)8-3-5(14)6(4-13)16-8/h1-2,5-6,8,13-14H,3-4H2,(H2,10,11,15)/t5-,6+,8+/m0/s1
      - inchikey: CKTSBUTUHBMZGZ-SHYZEUOFSA-N
      - kegg.compound: C00881
      - metanetx.chemical: MNXM704
      - sbo: SBO:0000247
      - seed.compound: cpd00654
  - !!omap
    - id: cpd15269_c0
    - name: octadecenoate_c0
    - compartment: c0
    - charge: 1
    - formula: C18H33O2
    - annotation: !!omap
      - bigg.metabolite: ocdcea
      - biocyc: META:CPD-16711
      - metanetx.chemical: MNXM65309
      - sbo: SBO:0000247
      - seed.compound: cpd15269
  - !!omap
    - id: cpd11529_c0
    - name: 9-methyl-3-oxo-decanoyl-ACP_c0
    - compartment: c0
    - charge: 1
    - formula: C22H39N2O9PRS
    - annotation: !!omap
      - metanetx.chemical: MNXM10475
      - sbo: SBO:0000247
      - seed.compound: cpd11529
  - !!omap
    - id: cpd00356_c0
    - name: dCTP_c0
    - compartment: c0
    - charge: 1
    - formula: C9H13N3O13P3
    - annotation: !!omap
      - bigg.metabolite: dctp
      - biocyc: META:DCTP
      - hmdb: HMDB00998
      - inchi: InChI=1S/C9H16N3O13P3/c10-7-1-2-12(9(14)11-7)8-3-5(13)6(23-8)4-22-27(18,19)25-28(20,21)24-26(15,16)17/h1-2,5-6,8,13H,3-4H2,(H,18,19)(H,20,21)(H2,10,11,14)(H2,15,16,17)/p-3/t5-,6+,8+/m0/s1
      - inchikey: RGWHQCVHVJXOKC-SHYZEUOFSA-K
      - kegg.compound: C00458
      - metanetx.chemical: MNXM360
      - sbo: SBO:0000247
      - seed.compound: cpd00356
  - !!omap
    - id: cpd15397_c0
    - name: N-Acetyl-D-glucosamine(anhydrous)N-Acetylmuramyl-tripeptide_c0
    - compartment: c0
    - charge: 1
    - formula: C34H52N6O19
    - annotation: !!omap
      - bigg.metabolite: anhgm3p
      - biocyc: META:CPD0-2155
      - inchi: InChI=1S/C34H54N6O19/c1-13(29(49)39-18(8-9-23(45)46)31(51)40-19(33(54)55)7-5-6-17(35)32(52)53)36-30(50)14(2)57-27-20(37-15(3)43)12-56-22(11-42)28(27)59-34-24(38-16(4)44)26(48)25(47)21(10-41)58-34/h12-14,17-19,21-22,24-28,34,41-42,47-48H,5-11,35H2,1-4H3,(H,36,50)(H,37,43)(H,38,44)(H,39,49)(H,40,51)(H,45,46)(H,52,53)(H,54,55)/p-2
      - inchikey: ZWZMFRJKRXDGBE-UHFFFAOYSA-L
      - metanetx.chemical: MNXM63489
      - sbo: SBO:0000247
      - seed.compound: cpd15397
  - !!omap
    - id: cpd11586_c0
    - name: ala-L-glu-L_c0
    - compartment: c0
    - charge: 1
    - formula: C8H13N2O5
    - annotation: !!omap
      - metanetx.chemical: MNXM8263
      - sbo: SBO:0000247
      - seed.compound: cpd11586
  - !!omap
    - id: cpd15604_c0
    - name: Gly-Leu_c0
    - compartment: c0
    - charge: 1
    - formula: C8H16N2O3
    - annotation: !!omap
      - chebi: '73514'
      - hmdb: HMDB00759
      - kegg.compound: C02155
      - sbo: SBO:0000247
      - seed.compound: cpd15604
  - !!omap
    - id: cpd01620_c0
    - name: Precorrin 2_c0
    - compartment: c0
    - charge: 1
    - formula: C42H41N4O16
    - annotation: !!omap
      - bigg.metabolite:
        - dscl
        - pre2
      - biocyc: META:DIHYDROSIROHYDROCHLORIN
      - chebi: '8370'
      - inchi: InChI=1S/C42H48N4O16/c1-41(17-39(59)60)23(5-9-35(51)52)29-14-27-21(11-37(55)56)19(3-7-33(47)48)25(43-27)13-26-20(4-8-34(49)50)22(12-38(57)58)28(44-26)15-31-42(2,18-40(61)62)24(6-10-36(53)54)30(46-31)16-32(41)45-29/h14-16,23-24,43-45H,3-13,17-18H2,1-2H3,(H,47,48)(H,49,50)(H,51,52)(H,53,54)(H,55,56)(H,57,58)(H,59,60)(H,61,62)/p-7/b29-14-,31-15-,32-16-/t23-,24-,41+,42+/m1/s1
      - inchikey: OQIIYZQTTMKFAU-ZNLOQLQNSA-G
      - kegg.compound: C02463
      - metanetx.chemical: MNXM672
      - sbo: SBO:0000247
      - seed.compound: cpd01620
  - !!omap
    - id: cpd08369_c0
    - name: Cobalt-precorrin 3_c0
    - compartment: c0
    - charge: 1
    - formula: C43H41CoN4O16
    - annotation: !!omap
      - bigg.metabolite: copre3
      - biocyc: META:CPD-9040
      - chebi: '3791'
      - inchi: InChI=1S/C43H49N4O16.Co/c1-19-40-23(13-37(58)59)21(5-9-33(50)51)27(46-40)14-26-20(4-8-32(48)49)22(12-36(56)57)28(44-26)15-29-24(6-10-34(52)53)42(2,17-38(60)61)31(45-29)16-30-25(7-11-35(54)55)43(3,18-39(62)63)41(19)47-30;/h15-16,22,24-25H,4-14,17-18H2,1-3H3,(H9,44,45,47,48,49,50,51,52,53,54,55,56,57,58,59,60,61,62,63);/q-1;+2/p-8/b41-19-;/t22?,24-,25-,42+,43+;/m1./s1
      - inchikey: FKTVLCPLZMVWHD-LPFAUARPSA-F
      - kegg.compound: C11539
      - metanetx.chemical: MNXM92204
      - sbo: SBO:0000247
      - seed.compound: cpd08369
  - !!omap
    - id: cpd00030_e0
    - name: Mn2+_e0
    - compartment: e0
    - charge: 1
    - formula: Mn
    - annotation: !!omap
      - bigg.metabolite: mn2
      - biocyc: META:MN+2
      - chebi: '29035'
      - hmdb: HMDB01333
      - inchi: InChI=1S/Mn/q+2
      - inchikey: WAEMQWOKJMHJLA-UHFFFAOYSA-N
      - kegg.compound: C19610
      - metanetx.chemical: MNXM2255
      - sbo: SBO:0000247
      - seed.compound: cpd00030
  - !!omap
    - id: cpd11530_c0
    - name: 9-methyl-3-hydroxy-decanoyl-ACP_c0
    - compartment: c0
    - charge: 1
    - formula: C22H41N2O9PRS
    - annotation: !!omap
      - metanetx.chemical: MNXM10474
      - sbo: SBO:0000247
      - seed.compound: cpd11530
  - !!omap
    - id: cpd02636_c0
    - name: 4-Methyl-5--2-hydroxyethyl-thiazole_c0
    - compartment: c0
    - charge: 1
    - formula: C6H9NOS
    - annotation: !!omap
      - bigg.metabolite: 4mhetz
      - biocyc: META:THZ
      - inchi: InChI=1S/C6H9NOS/c1-5-6(2-3-8)9-4-7-5/h4,8H,2-3H2,1H3
      - inchikey: BKAWJIRCKVUVED-UHFFFAOYSA-N
      - kegg.compound: C04294
      - metanetx.chemical: MNXM962
      - sbo: SBO:0000247
      - seed.compound: cpd02636
  - !!omap
    - id: cpd00218_c0
    - name: Niacin_c0
    - compartment: c0
    - charge: 1
    - formula: C6H4NO2
    - annotation: !!omap
      - bigg.metabolite: nac
      - biocyc: META:NIACINE
      - chebi: '7559'
      - hmdb: HMDB01488
      - inchi: InChI=1S/C6H5NO2/c8-6(9)5-2-1-3-7-4-5/h1-4H,(H,8,9)/p-1
      - inchikey: PVNIIMVLHYAWGP-UHFFFAOYSA-M
      - kegg.compound: C00253
      - metanetx.chemical: MNXM274
      - sbo: SBO:0000247
      - seed.compound: cpd00218
  - !!omap
    - id: cpd00069_e0
    - name: L-Tyrosine_e0
    - compartment: e0
    - charge: 1
    - formula: C9H11NO3
    - annotation: !!omap
      - bigg.metabolite: tyr__L
      - biocyc: META:TYR
      - hmdb: HMDB00158
      - inchi: InChI=1S/C9H11NO3/c10-8(9(12)13)5-6-1-3-7(11)4-2-6/h1-4,8,11H,5,10H2,(H,12,13)/t8-/m0/s1
      - inchikey: OUYCCCASQSFEME-QMMMGPOBSA-N
      - kegg.compound: C00082
      - metanetx.chemical: MNXM76
      - sbo: SBO:0000247
      - seed.compound: cpd00069
  - !!omap
    - id: cpd00147_c0
    - name: 5-Methylthioadenosine_c0
    - compartment: c0
    - charge: 1
    - formula: C11H15N5O3S
    - annotation: !!omap
      - bigg.metabolite: 5mta
      - biocyc: META:5-METHYLTHIOADENOSINE
      - chebi: '1966'
      - hmdb: HMDB01173
      - inchi: InChI=1S/C11H15N5O3S/c1-20-2-5-7(17)8(18)11(19-5)16-4-15-6-9(12)13-3-14-10(6)16/h3-5,7-8,11,17-18H,2H2,1H3,(H2,12,13,14)/t5-,7-,8-,11-/m1/s1
      - inchikey: WUUGFSXJNOTRMR-IOSLPCCCSA-N
      - kegg.compound: C00170
      - metanetx.chemical: MNXM150
      - sbo: SBO:0000247
      - seed.compound: cpd00147
  - !!omap
    - id: cpd00042_c0
    - name: GSH_c0
    - compartment: c0
    - charge: 1
    - formula: C10H16N3O6S
    - annotation: !!omap
      - bigg.metabolite: gthrd
      - biocyc: META:GLUTATHIONE
      - chebi: '5437'
      - hmdb: HMDB00125
      - inchi: InChI=1S/C10H17N3O6S/c11-5(10(18)19)1-2-7(14)13-6(4-20)9(17)12-3-8(15)16/h5-6,20H,1-4,11H2,(H,12,17)(H,13,14)(H,15,16)(H,18,19)/p-1/t5-,6-/m0/s1
      - inchikey: RWSXRVCMGQZWBV-WDSKDSINSA-M
      - kegg.compound: C00051
      - metanetx.chemical: MNXM57
      - sbo: SBO:0000247
      - seed.compound: cpd00042
  - !!omap
    - id: cpd02030_c0
    - name: 3-phosphoshikimate_c0
    - compartment: c0
    - charge: 1
    - formula: C7H8O8P
    - annotation: !!omap
      - bigg.metabolite: skm5p
      - biocyc: META:SHIKIMATE-5P
      - chebi: '145989'
      - inchi: InChI=1S/C7H11O8P/c8-4-1-3(7(10)11)2-5(6(4)9)15-16(12,13)14/h2,4-6,8-9H,1H2,(H,10,11)(H2,12,13,14)/p-3/t4-,5-,6+/m1/s1
      - inchikey: QYOJSKGCWNAKGW-PBXRRBTRSA-K
      - kegg.compound: C03175
      - metanetx.chemical: MNXM1265
      - sbo: SBO:0000247
      - seed.compound: cpd02030
  - !!omap
    - id: cpd15468_c0
    - name: Glycerophosphoserine_c0
    - compartment: c0
    - charge: 1
    - formula: C6H13NO8P
    - annotation: !!omap
      - bigg.metabolite: g3ps
      - biocyc: META:CPD0-2030
      - inchi: InChI=1S/C6H14NO8P/c7-5(6(10)11)3-15-16(12,13)14-2-4(9)1-8/h4-5,8-9H,1-3,7H2,(H,10,11)(H,12,13)/p-1/t4-,5+/m1/s1
      - inchikey: ZWZWYGMENQVNFU-UHNVWZDZSA-M
      - metanetx.chemical: MNXM97117
      - sbo: SBO:0000247
      - seed.compound: cpd15468
  - !!omap
    - id: cpd11436_c0
    - name: fa3_c0
    - compartment: c0
    - charge: 1
    - formula: C15H29O2
    - annotation: !!omap
      - bigg.metabolite: fa3
      - metanetx.chemical: MNXM3272
      - sbo: SBO:0000247
      - seed.compound: cpd11436
  - !!omap
    - id: cpd00504_c0
    - name: LL-2,6-Diaminopimelate_c0
    - compartment: c0
    - charge: 1
    - formula: C7H14N2O4
    - annotation: !!omap
      - bigg.metabolite: 26dap_LL
      - biocyc: META:LL-DIAMINOPIMELATE
      - hmdb: HMDB01370
      - inchi: InChI=1S/C7H14N2O4/c8-4(6(10)11)2-1-3-5(9)7(12)13/h4-5H,1-3,8-9H2,(H,10,11)(H,12,13)/t4-,5-/m0/s1
      - inchikey: GMKMEZVLHJARHF-WHFBIAKZSA-N
      - kegg.compound: C00666
      - metanetx.chemical: MNXM644
      - sbo: SBO:0000247
      - seed.compound: cpd00504
  - !!omap
    - id: cpd00764_c0
    - name: 7-8-Diaminononanoate_c0
    - compartment: c0
    - charge: 1
    - formula: C9H21N2O2
    - annotation: !!omap
      - bigg.metabolite: dann
      - biocyc: META:DIAMINONONANOATE
      - inchi: InChI=1S/C9H20N2O2/c1-7(10)8(11)5-3-2-4-6-9(12)13/h7-8H,2-6,10-11H2,1H3,(H,12,13)/p+1
      - inchikey: KCEGBPIYGIWCDH-UHFFFAOYSA-O
      - kegg.compound: C01037
      - metanetx.chemical: MNXM1140
      - sbo: SBO:0000247
      - seed.compound: cpd00764
  - !!omap
    - id: cpd08370_c0
    - name: Cobalt-precorrin 4_c0
    - compartment: c0
    - charge: 1
    - formula: C44H44CoN4O16
    - annotation: !!omap
      - bigg.metabolite: copre4
      - biocyc: META:CPD-9041
      - chebi: '3792'
      - inchi: InChI=1S/C44H51N4O16.Co/c1-20-44-40-25(14-37(59)60)41(2,12-11-35(55)56)30(47-40)16-27-21(5-8-32(49)50)22(13-36(57)58)26(45-27)15-28-23(6-9-33(51)52)42(3,18-38(61)62)31(46-28)17-29(48-44)24(7-10-34(53)54)43(44,4)19-39(63)64-20;/h17,20,24H,5-16,18-19H2,1-4H3,(H8,46,48,49,50,51,52,53,54,55,56,57,58,59,60,61,62);/q-1;+2/p-8/t20?,24-,41-,42+,43+,44+;/m1./s1
      - inchikey: WPVAKIBDTIILPC-CDNVWSQKSA-F
      - kegg.compound: C11540
      - metanetx.chemical: MNXM2361
      - sbo: SBO:0000247
      - seed.compound: cpd08370
  - !!omap
    - id: cpd11481_c0
    - name: R-3-hydroxypalmitoyl-acyl-carrierprotein-_c0
    - compartment: c0
    - charge: 1
    - formula: C27H51N2O9PRS
    - annotation: !!omap
      - bigg.metabolite: 3hpalmACP
      - kegg.compound: C04633
      - metanetx.chemical: MNXM2576
      - sbo: SBO:0000247
      - seed.compound: cpd11481
  - !!omap
    - id: cpd01449_c0
    - name: Chlorophyllide_c0
    - compartment: c0
    - charge: 1
    - formula: C35H32MgN4O5
    - annotation: !!omap
      - bigg.metabolite: chlld
      - biocyc: META:CHLOROPHYLLIDE-A
      - inchi: InChI=1S/C35H36N4O5.Mg/c1-8-19-15(3)22-12-24-17(5)21(10-11-28(40)41)32(38-24)30-31(35(43)44-7)34(42)29-18(6)25(39-33(29)30)14-27-20(9-2)16(4)23(37-27)13-26(19)36-22;/h8,12-14,17,21,31H,1,9-11H2,2-7H3,(H3,36,37,38,39,40,41,42);/q;+2/p-3/t17-,21-,31+;/m0./s1
      - inchikey: ANWUQYTXRXCEMZ-NYABAGMLSA-K
      - kegg.compound: C02139
      - metanetx.chemical:
        - MNXM39843
        - MNXM631
      - sbo: SBO:0000247
      - seed.compound: cpd01449
  - !!omap
    - id: cpd00192_c0
    - name: 4-Coumaroyl-CoA_c0
    - compartment: c0
    - charge: 1
    - formula: C30H38N7O18P3S
    - annotation: !!omap
      - bigg.metabolite:
        - 4cmcoa
        - coucoa
      - biocyc: META:P-COUMAROYL-COA
      - hmdb: HMDB60153
      - inchi: InChI=1S/C30H42N7O18P3S/c1-30(2,25(42)28(43)33-10-9-20(39)32-11-12-59-21(40)8-5-17-3-6-18(38)7-4-17)14-52-58(49,50)55-57(47,48)51-13-19-24(54-56(44,45)46)23(41)29(53-19)37-16-36-22-26(31)34-15-35-27(22)37/h3-8,15-16,19,23-25,29,38,41-42H,9-14H2,1-2H3,(H,32,39)(H,33,43)(H,47,48)(H,49,50)(H2,31,34,35)(H2,44,45,46)/p-4/b8-5+/t19-,23-,24-,25+,29-/m1/s1
      - inchikey: DMZOKBALNZWDKI-MATMFAIHSA-J
      - kegg.compound: C00223
      - metanetx.chemical: MNXM264
      - sbo: SBO:0000247
      - seed.compound: cpd00192
  - !!omap
    - id: cpd00620_c0
    - name: Pantetheine_c0
    - compartment: c0
    - charge: 1
    - formula: C11H22N2O4S
    - annotation: !!omap
      - bigg.metabolite: ptth
      - biocyc: META:CPD-511
      - hmdb: HMDB03426
      - inchi: InChI=1S/C11H22N2O4S/c1-11(2,7-14)9(16)10(17)13-4-3-8(15)12-5-6-18/h9,14,16,18H,3-7H2,1-2H3,(H,12,15)(H,13,17)/t9-/m0/s1
      - inchikey: ZNXZGRMVNNHPCA-VIFPVBQESA-N
      - kegg.compound: C00831
      - metanetx.chemical: MNXM1154
      - sbo: SBO:0000247
      - seed.compound: cpd00620
  - !!omap
    - id: cpd15754_c0
    - name: Isohexadecanoyllipoteichoic acid (n=24), linked, unsubstituted_c0
    - compartment: c0
    - charge: 1
    - formula: C119H232O135P24
    - annotation: !!omap
      - metanetx.chemical: MNXM5793
      - sbo: SBO:0000247
      - seed.compound: cpd15754
  - !!omap
    - id: cpd00305_e0
    - name: Thiamin_e0
    - compartment: e0
    - charge: 1
    - formula: C12H17N4OS
    - annotation: !!omap
      - bigg.metabolite: thm
      - biocyc: META:THIAMINE
      - hmdb: HMDB00235
      - inchi: InChI=1S/C12H17N4OS/c1-8-11(3-4-17)18-7-16(8)6-10-5-14-9(2)15-12(10)13/h5,7,17H,3-4,6H2,1-2H3,(H2,13,14,15)/q+1
      - inchikey: JZRWCGZRTZMZEH-UHFFFAOYSA-N
      - kegg.compound: C00378
      - metanetx.chemical:
        - MNXM161565
        - MNXM322
      - sbo: SBO:0000247
      - seed.compound: cpd00305
  - !!omap
    - id: cpd11552_c0
    - name: 6-methyl-trans-hept-2-enoyl-ACP_c0
    - compartment: c0
    - charge: 1
    - formula: C19H33N2O8PRS
    - annotation: !!omap
      - metanetx.chemical: MNXM8196
      - sbo: SBO:0000247
      - seed.compound: cpd11552
  - !!omap
    - id: cpd00792_c0
    - name: Reduced coenzyme F420_c0
    - compartment: c0
    - charge: 1
    - formula: C29H34N5O18P
    - annotation: !!omap
      - biocyc: META:RED-COENZYME-F420
      - chebi: '8788'
      - inchi: InChI=1S/C29H38N5O18P/c1-12(25(42)31-17(28(46)47)4-6-21(38)30-16(27(44)45)5-7-22(39)40)52-53(49,50)51-11-20(37)23(41)19(36)10-34-18-9-14(35)3-2-13(18)8-15-24(34)32-29(48)33-26(15)43/h2-3,9,12,16-17,19-20,23,35-37,41H,4-8,10-11H2,1H3,(H,30,38)(H,31,42)(H,39,40)(H,44,45)(H,46,47)(H,49,50)(H2,32,33,43,48)/p-4/t12-,16-,17-,19-,20+,23-/m0/s1
      - inchikey: IXPYGZIWHPPILV-NALJQGANSA-J
      - kegg.compound: C01080
      - metanetx.chemical:
        - MNXM725389
        - MNXM520
      - sbo: SBO:0000247
      - seed.compound: cpd00792
  - !!omap
    - id: cpd15683_c0
    - name: CDP-1,2-diisoheptadecanoylglycerol_c0
    - compartment: c0
    - charge: 1
    - formula: C46H83N3O15P2
    - annotation: !!omap
      - metanetx.chemical: MNXM8379
      - sbo: SBO:0000247
      - seed.compound: cpd15683
  - !!omap
    - id: cpd11491_c0
    - name: 3-oxotetradecanoyl-acp_c0
    - compartment: c0
    - charge: 1
    - formula: C25H46N2O9PRS
    - annotation: !!omap
      - bigg.metabolite: 3omrsACP
      - biocyc: META:3-oxo-myristoyl-ACPs
      - kegg.compound: C05759
      - metanetx.chemical: MNXM26095
      - sbo: SBO:0000247
      - seed.compound: cpd11491
  - !!omap
    - id: cpd01504_c0
    - name: 3-Aminopropanal_c0
    - compartment: c0
    - charge: 1
    - formula: C3H8NO
    - annotation: !!omap
      - bigg.metabolite: aproa
      - biocyc: META:CPD-6082
      - hmdb: HMDB01106
      - inchi: InChI=1S/C3H7NO/c4-2-1-3-5/h3H,1-2,4H2/p+1
      - inchikey: PCXDJQZLDDHMGX-UHFFFAOYSA-O
      - kegg.compound: C05665
      - metanetx.chemical: MNXM493
      - sbo: SBO:0000247
      - seed.compound: cpd01504
  - !!omap
    - id: cpd02904_c0
    - name: alpha-Ribazole 5'-phosphate_c0
    - compartment: c0
    - charge: 1
    - formula: C14H17N2O7P
    - annotation: !!omap
      - bigg.metabolite: 5prdmbz
      - biocyc: META:ALPHA-RIBAZOLE-5-P
      - chebi: '16837'
      - hmdb: HMDB03882
      - inchi: InChI=1S/C14H19N2O7P/c1-7-3-9-10(4-8(7)2)16(6-15-9)14-13(18)12(17)11(23-14)5-22-24(19,20)21/h3-4,6,11-14,17-18H,5H2,1-2H3,(H2,19,20,21)/p-2/t11-,12-,13-,14+/m1/s1
      - inchikey: ZMRGXEJKZPRBPJ-SYQHCUMBSA-L
      - kegg.compound: C04778
      - metanetx.chemical: MNXM1224
      - sbo: SBO:0000247
      - seed.compound: cpd02904
  - !!omap
    - id: cpd15314_c0
    - name: 1-Acyl-sn-glycero-3-phosphoethanolamine tetradecanoyl_c0
    - compartment: c0
    - charge: 1
    - formula: C19H40NO7P
    - annotation: !!omap
      - bigg.metabolite: 1agpe140
      - metanetx.chemical: MNXM6598
      - sbo: SBO:0000247
      - seed.compound: cpd15314
  - !!omap
    - id: cpd00133_c0
    - name: Nicotinamide_c0
    - compartment: c0
    - charge: 1
    - formula: C6H6N2O
    - annotation: !!omap
      - bigg.metabolite: ncam
      - biocyc: META:NIACINAMIDE
      - hmdb: HMDB01406
      - inchi: InChI=1S/C6H6N2O/c7-6(9)5-2-1-3-8-4-5/h1-4H,(H2,7,9)
      - inchikey: DFPAKSUCGFBDDF-UHFFFAOYSA-N
      - kegg.compound: C00153
      - metanetx.chemical: MNXM216
      - sbo: SBO:0000247
      - seed.compound: cpd00133
  - !!omap
    - id: cpd15549_c0
    - name: phospho-heptosyl-heptosyl-kdo2-lipidA_c0
    - compartment: c0
    - charge: 1
    - formula: C124H219N2O54P3
    - annotation: !!omap
      - bigg.metabolite: phhlipa
      - biocyc: META:CPD0-2240
      - inchi: InChI=1S/C124H227N2O54P3/c1-7-13-19-25-31-37-38-44-50-56-62-68-96(141)166-84(66-60-54-48-42-35-29-23-17-11-5)72-98(143)170-114-100(126-94(139)71-83(65-59-53-47-41-34-28-22-16-10-4)165-95(140)67-61-55-49-43-36-30-24-18-12-6)117(163-79-91-102(145)113(169-97(142)70-82(132)64-58-52-46-40-33-27-21-15-9-3)99(118(167-91)180-183(160,161)162)125-93(138)69-81(131)63-57-51-45-39-32-26-20-14-8-2)168-92(112(114)178-181(154,155)156)80-164-123(121(150)151)74-90(175-124(122(152)153)73-85(133)101(144)108(176-124)87(135)76-128)111(110(177-123)89(137)78-130)173-120-106(149)115(105(148)107(171-120)86(134)75-127)174-119-104(147)103(146)116(179-182(157,158)159)109(172-119)88(136)77-129/h81-92,99-120,127-137,144-149H,7-80H2,1-6H3,(H,125,138)(H,126,139)(H,150,151)(H,152,153)(H2,154,155,156)(H2,157,158,159)(H2,160,161,162)/p-8/t81-,82-,83-,84-,85-,86+,87-,88-,89-,90-,91-,92-,99-,100-,101-,102-,103-,104+,105-,106+,107-,108-,109-,110-,111-,112-,113-,114-,115+,116+,117-,118-,119+,120-,123-,124-/m1/s1
      - inchikey: XNYUHCDJIRFEJF-NWMLCVCTSA-F
      - metanetx.chemical: MNXM75132
      - sbo: SBO:0000247
      - seed.compound: cpd15549
  - !!omap
    - id: cpd01155_c0
    - name: Cadaverine_c0
    - compartment: c0
    - charge: 1
    - formula: C5H16N2
    - annotation: !!omap
      - bigg.metabolite: 15dap
      - biocyc: META:CADAVERINE
      - hmdb: HMDB02322
      - inchi: InChI=1S/C5H14N2/c6-4-2-1-3-5-7/h1-7H2/p+2
      - inchikey: VHRGRCVQAFMJIZ-UHFFFAOYSA-P
      - kegg.compound: C01672
      - metanetx.chemical: MNXM943
      - sbo: SBO:0000247
      - seed.compound: cpd01155
  - !!omap
    - id: cpd00374_c0
    - name: Tyramine_c0
    - compartment: c0
    - charge: 1
    - formula: C8H12NO
    - annotation: !!omap
      - bigg.metabolite: tym
      - biocyc: META:TYRAMINE
      - hmdb: HMDB00306
      - inchi: InChI=1S/C8H11NO/c9-6-5-7-1-3-8(10)4-2-7/h1-4,10H,5-6,9H2/p+1
      - inchikey: DZGWFCGJZKJUFP-UHFFFAOYSA-O
      - kegg.compound: C00483
      - metanetx.chemical: MNXM603
      - sbo: SBO:0000247
      - seed.compound: cpd00374
  - !!omap
    - id: cpd02991_c0
    - name: phosphoribulosylformimino-AICAR-phosphate_c0
    - compartment: c0
    - charge: 1
    - formula: C15H22N5O15P2
    - annotation: !!omap
      - bigg.metabolite: prlp
      - biocyc: META:PHOSPHORIBULOSYL-FORMIMINO-AICAR-P
      - inchi: InChI=1S/C15H25N5O15P2/c16-13(26)9-14(18-4-17-1-6(21)10(23)7(22)2-33-36(27,28)29)20(5-19-9)15-12(25)11(24)8(35-15)3-34-37(30,31)32/h4-5,7-8,10-12,15,22-25H,1-3H2,(H2,16,26)(H,17,18)(H2,27,28,29)(H2,30,31,32)/p-4/t7-,8-,10+,11-,12-,15-/m1/s1
      - inchikey: BLKFNHOCHNCLII-GHVQHMAVSA-J
      - kegg.compound: C04916
      - metanetx.chemical: MNXM1408
      - sbo: SBO:0000247
      - seed.compound: cpd02991
  - !!omap
    - id: cpd11513_c0
    - name: 12-methyl-3-hydroxy-tetra-decanoyl-ACP_c0
    - compartment: c0
    - charge: 1
    - formula: C26H49N2O9PRS
    - annotation: !!omap
      - metanetx.chemical: MNXM9682
      - sbo: SBO:0000247
      - seed.compound: cpd11513
  - !!omap
    - id: cpd00030_c0
    - name: Mn2+_c0
    - compartment: c0
    - charge: 1
    - formula: Mn
    - annotation: !!omap
      - bigg.metabolite: mn2
      - biocyc: META:MN+2
      - chebi: '29035'
      - hmdb: HMDB01333
      - inchi: InChI=1S/Mn/q+2
      - inchikey: WAEMQWOKJMHJLA-UHFFFAOYSA-N
      - kegg.compound: C19610
      - metanetx.chemical: MNXM2255
      - sbo: SBO:0000247
      - seed.compound: cpd00030
  - !!omap
    - id: cpd15606_c0
    - name: Gly-Tyr_c0
    - compartment: c0
    - charge: 1
    - formula: C11H14N2O4
    - annotation: !!omap
      - chebi: '73517'
      - hmdb: HMDB28853
      - metanetx.chemical: MNXM8671
      - sbo: SBO:0000247
      - seed.compound: cpd15606
  - !!omap
    - id: cpd00890_c0
    - name: UDP-N-acetylmuramoyl-L-alanine_c0
    - compartment: c0
    - charge: 1
    - formula: C23H33N4O20P2
    - annotation: !!omap
      - bigg.metabolite: uama
      - biocyc: META:CPD0-1456
      - inchi: InChI=1S/C23H36N4O20P2/c1-8(21(35)36)24-19(34)9(2)43-18-14(25-10(3)29)22(45-11(6-28)16(18)32)46-49(40,41)47-48(38,39)42-7-12-15(31)17(33)20(44-12)27-5-4-13(30)26-23(27)37/h4-5,8-9,11-12,14-18,20,22,28,31-33H,6-7H2,1-3H3,(H,24,34)(H,25,29)(H,35,36)(H,38,39)(H,40,41)(H,26,30,37)/p-3/t8-,9+,11+,12+,14+,15+,16+,17+,18+,20+,22+/m0/s1
      - inchikey: NTMMCWJNQNKACG-KBKUWGQMSA-K
      - kegg.compound: C01212
      - metanetx.chemical:
        - MNXM722770
        - MNXM1953
      - sbo: SBO:0000247
      - seed.compound: cpd00890
  - !!omap
    - id: cpd03725_e0
    - name: Fe(III)dicitrate_e0
    - compartment: e0
    - charge: 1
    - formula: C12H10FeO14
    - annotation: !!omap
      - bigg.metabolite: fe3dcit
      - biocyc: META:FERRIC-CITRATE-COMPLEX
      - chebi: '4991'
      - inchi: InChI=1S/2C6H11O7.Fe/c2*7-3(8)1-6(13,5(11)12)2-4(9)10;/h2*3-5,7,9,11,13H,1-2H2;/q2*-3;+6
      - inchikey: ISOHCBXAFHMIHK-UHFFFAOYSA-N
      - kegg.compound: C06229
      - metanetx.chemical:
        - MNXM146388
        - MNXM57763
      - sbo: SBO:0000247
      - seed.compound: cpd03725
  - !!omap
    - id: cpd19442_c0
    - name: Carboxyspermidine_c0
    - compartment: c0
    - charge: 1
    - formula: C8H21N3O2
    - annotation: !!omap
      - bigg.metabolite: cspmd
      - biocyc: META:CPD-10012
      - inchi: InChI=1S/C8H19N3O2/c9-4-2-6-11-5-1-3-7(10)8(12)13/h7,11H,1-6,9-10H2,(H,12,13)/p+2/t7-/m0/s1
      - inchikey: PUDIBYZCMYMCQI-ZETCQYMHSA-P
      - kegg.compound: C18172
      - metanetx.chemical: MNXM92161
      - sbo: SBO:0000247
      - seed.compound: cpd19442
  - !!omap
    - id: cpd02074_c0
    - name: 2-Oxo-6-aminocaproate_c0
    - compartment: c0
    - charge: 1
    - formula: C6H11NO3
    - annotation: !!omap
      - bigg.metabolite: 6a2ohxnt
      - biocyc: META:2-KETO-6-AMINO-CAPROATE
      - chebi: '2170'
      - hmdb: HMDB12151
      - inchi: InChI=1S/C6H11NO3/c7-4-2-1-3-5(8)6(9)10/h1-4,7H2,(H,9,10)
      - inchikey: GWENQMVPLJAMAE-UHFFFAOYSA-N
      - kegg.compound: C03239
      - metanetx.chemical: MNXM916
      - sbo: SBO:0000247
      - seed.compound: cpd02074
  - !!omap
    - id: cpd00082_c0
    - name: D-Fructose_c0
    - compartment: c0
    - charge: 1
    - formula: C6H12O6
    - annotation: !!omap
      - bigg.metabolite: fru
      - biocyc: META:Fructofuranose
      - hmdb: HMDB00660
      - inchi: InChI=1S/C6H12O6/c7-1-3-4(9)5(10)6(11,2-8)12-3/h3-5,7-11H,1-2H2/t3-,4-,5+,6?/m1/s1
      - inchikey: RFSUNEUAIZKAJO-VRPWFDPXSA-N
      - kegg.compound: C00095
      - metanetx.chemical:
        - MNXM1380
        - MNXM175
      - sbo: SBO:0000247
      - seed.compound: cpd00082
  - !!omap
    - id: cpd11559_c0
    - name: 10-methyl-3-hydroxy-undecanoyl-ACP_c0
    - compartment: c0
    - charge: 1
    - formula: C23H43N2O9PRS
    - annotation: !!omap
      - metanetx.chemical: MNXM9654
      - sbo: SBO:0000247
      - seed.compound: cpd11559
  - !!omap
    - id: cpd01293_c0
    - name: 5-Oxoproline_c0
    - compartment: c0
    - charge: 1
    - formula: C5H6NO3
    - annotation: !!omap
      - bigg.metabolite: 5oxpro
      - biocyc: META:5-OXOPROLINE
      - hmdb: HMDB00267
      - inchi: InChI=1S/C5H7NO3/c7-4-2-1-3(6-4)5(8)9/h3H,1-2H2,(H,6,7)(H,8,9)/p-1/t3-/m0/s1
      - inchikey: ODHCTXKNWHHXJC-VKHMYHEASA-M
      - kegg.compound: C01879
      - metanetx.chemical:
        - MNXM722719
        - MNXM964
      - sbo: SBO:0000247
      - seed.compound: cpd01293
  - !!omap
    - id: cpd00283_c0
    - name: Geranyldiphosphate_c0
    - compartment: c0
    - charge: 1
    - formula: C10H18O7P2
    - annotation: !!omap
      - bigg.metabolite: grdp
      - biocyc: META:GERANYL-PP
      - inchi: InChI=1S/C10H20O7P2/c1-9(2)5-4-6-10(3)7-8-16-19(14,15)17-18(11,12)13/h5,7H,4,6,8H2,1-3H3,(H,14,15)(H2,11,12,13)/p-2/b10-7+
      - inchikey: GVVPGTZRZFNKDS-JXMROGBWSA-L
      - kegg.compound: C00341
      - metanetx.chemical: MNXM100
      - sbo: SBO:0000247
      - seed.compound: cpd00283
  - !!omap
    - id: cpd00145_c0
    - name: Hydroxypyruvate_c0
    - compartment: c0
    - charge: 1
    - formula: C3H3O4
    - annotation: !!omap
      - bigg.metabolite: hpyr
      - biocyc: META:OH-PYR
      - hmdb: HMDB01352
      - inchi: InChI=1S/C3H4O4/c4-1-2(5)3(6)7/h4H,1H2,(H,6,7)/p-1
      - inchikey: HHDDCCUIIUWNGJ-UHFFFAOYSA-M
      - kegg.compound: C00168
      - metanetx.chemical: MNXM392
      - sbo: SBO:0000247
      - seed.compound: cpd00145
  - !!omap
    - id: cpd00017_e0
    - name: S-Adenosyl-L-methionine_e0
    - compartment: e0
    - charge: 1
    - formula: C15H23N6O5S
    - annotation: !!omap
      - bigg.metabolite: amet
      - biocyc: META:S-ADENOSYLMETHIONINE
      - hmdb: HMDB01185
      - inchi: InChI=1S/C15H22N6O5S/c1-27(3-2-7(16)15(24)25)4-8-10(22)11(23)14(26-8)21-6-20-9-12(17)18-5-19-13(9)21/h5-8,10-11,14,22-23H,2-4,16H2,1H3,(H2-,17,18,19,24,25)/p+1/t7-,8+,10+,11+,14+,27?/m0/s1
      - inchikey: MEFKEPWMEQBLKI-AIRLBKTGSA-O
      - kegg.compound: C00019
      - metanetx.chemical: MNXM16
      - sbo: SBO:0000247
      - seed.compound: cpd00017
  - !!omap
    - id: cpd00202_c0
    - name: DMAPP_c0
    - compartment: c0
    - charge: 1
    - formula: C5H10O7P2
    - annotation: !!omap
      - bigg.metabolite: dmpp
      - biocyc: META:CPD-4211
      - chebi: '16057'
      - hmdb: HMDB01120
      - inchi: InChI=1S/C5H12O7P2/c1-5(2)3-4-11-14(9,10)12-13(6,7)8/h3H,4H2,1-2H3,(H,9,10)(H2,6,7,8)/p-2
      - inchikey: CBIDRCWHNCKSTO-UHFFFAOYSA-L
      - kegg.compound: C00235
      - metanetx.chemical: MNXM132
      - sbo: SBO:0000247
      - seed.compound: cpd00202
  - !!omap
    - id: cpd03480_c0
    - name: 2-Hydroxyphenylacetate_c0
    - compartment: c0
    - charge: 1
    - formula: C8H7O3
    - annotation: !!omap
      - bigg.metabolite: 2hyoxplac
      - biocyc: META:CPD-11495
      - chebi: '62423'
      - hmdb: HMDB00669
      - inchi: InChI=1S/C8H8O3/c9-7-4-2-1-3-6(7)5-8(10)11/h1-4,9H,5H2,(H,10,11)/p-1
      - inchikey: CCVYRRGZDBSHFU-UHFFFAOYSA-M
      - kegg.compound: C05852
      - metanetx.chemical: MNXM2160
      - sbo: SBO:0000247
      - seed.compound: cpd03480
  - !!omap
    - id: cpd03646_c0
    - name: gamma-Glutamyl-3-aminopropiononitrile_c0
    - compartment: c0
    - charge: 1
    - formula: C8H13N3O3
    - annotation: !!omap
      - chebi: '10564'
      - hmdb: HMDB60477
      - inchi: InChI=1S/C8H13N3O3/c9-4-1-5-11-7(12)3-2-6(10)8(13)14/h6H,1-3,5,10H2,(H,11,12)(H,13,14)/t6-/m0/s1
      - inchikey: VQPVVWAFTIFKDD-LURJTMIESA-N
      - kegg.compound: C06114
      - metanetx.chemical: MNXM8633
      - sbo: SBO:0000247
      - seed.compound: cpd03646
  - !!omap
    - id: cpd15302_c0
    - name: glycogen(n-1)_c0
    - compartment: c0
    - charge: 1
    - formula: C24H42O21
    - annotation: !!omap
      - metanetx.chemical: MNXM6281
      - sbo: SBO:0000247
      - seed.compound: cpd15302
  - !!omap
    - id: cpd11582_c0
    - name: ala-L-Thr-L_c0
    - compartment: c0
    - charge: 1
    - formula: C7H14N2O4
    - annotation: !!omap
      - metanetx.chemical: MNXM8264
      - sbo: SBO:0000247
      - seed.compound: cpd11582
  - !!omap
    - id: cpd11547_c0
    - name: 4-methyl-3-hydroxy-pentanoyl-ACP_c0
    - compartment: c0
    - charge: 1
    - formula: C17H31N2O9PRS
    - annotation: !!omap
      - metanetx.chemical: MNXM10218
      - sbo: SBO:0000247
      - seed.compound: cpd11547
  - !!omap
    - id: cpd15572_c0
    - name: trans-octadec-2-enoyl-[acyl-carrier protein]_c0
    - compartment: c0
    - charge: 1
    - formula: C29H53N2O8PRS
    - annotation: !!omap
      - bigg.metabolite: toctd2eACP
      - biocyc: META:Octadec-2-enoyl-ACPs
      - kegg.compound: C16221
      - sbo: SBO:0000247
      - seed.compound: cpd15572
  - !!omap
    - id: cpd08372_c0
    - name: Cobalt-precorrin 6_c0
    - compartment: c0
    - charge: 1
    - formula: C44H46CoN4O16
    - annotation: !!omap
      - bigg.metabolite: copre6
      - biocyc: META:CPD-9043
      - chebi: '3794'
      - inchi: InChI=1S/C44H54N4O16.Co/c1-40(13-12-34(55)56)25(15-36(59)60)39-44(5)42(3,20-38(63)64)23(8-11-33(53)54)27(48-44)17-30-41(2,19-37(61)62)22(7-10-32(51)52)28(45-30)18-43(4)24(14-35(57)58)21(6-9-31(49)50)26(47-43)16-29(40)46-39;/h17,23H,6-16,18-20H2,1-5H3,(H9,45,48,49,50,51,52,53,54,55,56,57,58,59,60,61,62,63,64);/q;+2/p-9/t23-,40-,41+,42+,43+,44+;/m1./s1
      - inchikey: DFFFCFUPOVLDTP-IICGDJHVSA-E
      - kegg.compound: C11542
      - metanetx.chemical:
        - MNXM91523
        - MNXM47441
      - sbo: SBO:0000247
      - seed.compound: cpd08372
  - !!omap
    - id: cpd03445_c0
    - name: 2-Octaprenyl-6-hydroxyphenol_c0
    - compartment: c0
    - charge: 1
    - formula: C46H70O2
    - annotation: !!omap
      - bigg.metabolite: 2ohph
      - biocyc: META:2-OCTAPRENYL-6-HYDROXYPHENOL
      - chebi: '1233'
      - inchi: InChI=1S/C46H70O2/c1-36(2)18-10-19-37(3)20-11-21-38(4)22-12-23-39(5)24-13-25-40(6)26-14-27-41(7)28-15-29-42(8)30-16-31-43(9)34-35-44-32-17-33-45(47)46(44)48/h17-18,20,22,24,26,28,30,32-34,47-48H,10-16,19,21,23,25,27,29,31,35H2,1-9H3/b37-20+,38-22+,39-24+,40-26+,41-28+,42-30+,43-34+
      - inchikey: YNPGYMZVNLIZLD-BQFKTQOQSA-N
      - kegg.compound: C05811
      - metanetx.chemical: MNXM1635
      - sbo: SBO:0000247
      - seed.compound: cpd03445
  - !!omap
    - id: cpd15326_c0
    - name: 1-hexadec-9-enoyl-sn-glycerol 3-phosphate_c0
    - compartment: c0
    - charge: 1
    - formula: C19H36O7P
    - annotation: !!omap
      - bigg.metabolite: 1hdec9eg3p
      - metanetx.chemical: MNXM91047
      - sbo: SBO:0000247
      - seed.compound: cpd15326
  - !!omap
    - id: cpd00322_c0
    - name: L-Isoleucine_c0
    - compartment: c0
    - charge: 1
    - formula: C6H13NO2
    - annotation: !!omap
      - bigg.metabolite: ile__L
      - biocyc: META:ILE
      - hmdb: HMDB00172
      - inchi: InChI=1S/C6H13NO2/c1-3-4(2)5(7)6(8)9/h4-5H,3,7H2,1-2H3,(H,8,9)/t4-,5-/m0/s1
      - inchikey: AGPKZVBTJJNPAG-WHFBIAKZSA-N
      - kegg.compound: C00407
      - metanetx.chemical: MNXM231
      - sbo: SBO:0000247
      - seed.compound: cpd00322
  - !!omap
    - id: cpd00180_c0
    - name: Oxalate_c0
    - compartment: c0
    - charge: 1
    - formula: C2O4
    - annotation: !!omap
      - bigg.metabolite: oxa
      - biocyc: META:OXALATE
      - chebi: '30623'
      - hmdb: HMDB02329
      - inchi: InChI=1S/C2H2O4/c3-1(4)2(5)6/h(H,3,4)(H,5,6)/p-2
      - inchikey: MUBZPKHOEPUJKR-UHFFFAOYSA-L
      - kegg.compound: C00209
      - metanetx.chemical: MNXM291
      - sbo: SBO:0000247
      - seed.compound: cpd00180
  - !!omap
    - id: cpd02039_c0
    - name: 1-Aminopropan-2-ol_c0
    - compartment: c0
    - charge: 1
    - formula: C3H10NO
    - annotation: !!omap
      - bigg.metabolite: appl
      - biocyc: META:1-AMINO-PROPAN-2-OL
      - hmdb: HMDB12136
      - inchi: InChI=1S/C3H9NO/c1-3(5)2-4/h3,5H,2,4H2,1H3/p+1/t3-/m1/s1
      - inchikey: HXKKHQJGJAFBHI-GSVOUGTGSA-O
      - kegg.compound: C03194
      - metanetx.chemical:
        - MNXM18844
        - MNXM1029
      - sbo: SBO:0000247
      - seed.compound: cpd02039
  - !!omap
    - id: cpd00179_e0
    - name: Maltose_e0
    - compartment: e0
    - charge: 1
    - formula: C12H22O11
    - annotation: !!omap
      - bigg.metabolite: malt
      - biocyc:
        - META:CPD-15717
        - META:MALTOSE
      - hmdb: HMDB00163
      - inchi: InChI=1S/C12H22O11/c13-1-3-5(15)6(16)9(19)12(22-3)23-10-4(2-14)21-11(20)8(18)7(10)17/h3-20H,1-2H2/t3-,4-,5-,6+,7-,8-,9-,10-,11?,12-/m1/s1
      - inchikey: GUBGYTABKSRVRQ-PICCSMPSSA-N
      - kegg.compound:
        - C00208
        - C01971
        - G00275
      - metanetx.chemical:
        - MNXM165
        - MNXM89735
      - sbo: SBO:0000247
      - seed.compound: cpd00179
  - !!omap
    - id: cpd00121_c0
    - name: L-Inositol_c0
    - compartment: c0
    - charge: 1
    - formula: C6H12O6
    - annotation: !!omap
      - bigg.metabolite: inost
      - biocyc: META:MYO-INOSITOL
      - chebi: '6254'
      - hmdb: HMDB34220
      - inchi: InChI=1S/C6H12O6/c7-1-2(8)4(10)6(12)5(11)3(1)9/h1-12H/t1-,2-,3-,4+,5-,6-
      - inchikey: CDAISMWEOUEBRE-GPIVLXJGSA-N
      - kegg.compound: C00137
      - metanetx.chemical: MNXM127
      - sbo: SBO:0000247
      - seed.compound: cpd00121
  - !!omap
    - id: cpd01017_c0
    - name: Cys-Gly_c0
    - compartment: c0
    - charge: 1
    - formula: C5H10N2O3S
    - annotation: !!omap
      - bigg.metabolite: cgly
      - biocyc: META:CYS-GLY
      - inchi: InChI=1S/C5H10N2O3S/c6-3(2-11)5(10)7-1-4(8)9/h3,11H,1-2,6H2,(H,7,10)(H,8,9)/t3-/m0/s1
      - inchikey: ZUKPVRWZDMRIEO-VKHMYHEASA-N
      - kegg.compound: C01419
      - metanetx.chemical: MNXM683
      - sbo: SBO:0000247
      - seed.compound: cpd01017
  - !!omap
    - id: cpd01831_c0
    - name: 4-Imidazoleacetate_c0
    - compartment: c0
    - charge: 1
    - formula: C5H5N2O2
    - annotation: !!omap
      - bigg.metabolite: im4ac
      - biocyc: META:4-IMIDAZOLEACETATE
      - hmdb: HMDB02024
      - inchi: InChI=1S/C5H6N2O2/c8-5(9)1-4-2-6-3-7-4/h2-3H,1H2,(H,6,7)(H,8,9)/p-1
      - inchikey: PRJKNHOMHKJCEJ-UHFFFAOYSA-M
      - kegg.compound: C02835
      - metanetx.chemical: MNXM1330
      - sbo: SBO:0000247
      - seed.compound: cpd01831
  - !!omap
    - id: cpd15400_c0
    - name: 1,6-anhydrous-N-Acetylmuramyl-tripeptide_c0
    - compartment: c0
    - charge: 1
    - formula: C26H39N5O14
    - annotation: !!omap
      - bigg.metabolite: anhm3p
      - biocyc: META:CPD0-2284
      - inchi: InChI=1S/C26H43N5O14/c1-11(28-23(38)12(2)45-21-17(29-13(3)33)10-44-18(9-32)20(21)36)22(37)30-15(7-8-19(34)35)24(39)31-16(26(42)43)6-4-5-14(27)25(40)41/h11-12,14-18,20-21,32,36H,4-10,27H2,1-3H3,(H,28,38)(H,29,33)(H,30,37)(H,31,39)(H,34,35)(H,40,41)(H,42,43)/p-2/t11-,12+,14?,15+,16-,17-,18+,20+,21+/m0/s1
      - inchikey: KGVLFEPQSVUIRC-FYQNUYSYSA-L
      - metanetx.chemical: MNXM32389
      - sbo: SBO:0000247
      - seed.compound: cpd15400
  - !!omap
    - id: cpd11525_c0
    - name: 7-methyl-3-oxo-octanoyl-ACP_c0
    - compartment: c0
    - charge: 1
    - formula: C20H35N2O9PRS
    - annotation: !!omap
      - metanetx.chemical: MNXM10423
      - sbo: SBO:0000247
      - seed.compound: cpd11525
  - !!omap
    - id: cpd15807_c0
    - name: 2,5-diamino-6-ribitylamino-4(3H)-pyrimidinone 5'-phosphate_c0
    - compartment: c0
    - charge: 1
    - formula: C9H16N5O8P
    - annotation: !!omap
      - bigg.metabolite: 25dthpp
      - biocyc: META:CPD-10809
      - inchi: InChI=1S/C9H18N5O8P/c10-5-7(13-9(11)14-8(5)18)12-1-3(15)6(17)4(16)2-22-23(19,20)21/h3-4,6,15-17H,1-2,10H2,(H2,19,20,21)(H4,11,12,13,14,18)/p-2/t3-,4+,6-/m0/s1
      - inchikey: ACIVVGBVOVHFPQ-RPDRRWSUSA-L
      - kegg.compound: C18910
      - metanetx.chemical:
        - MNXM1099
        - MNXM722877
      - sbo: SBO:0000247
      - seed.compound: cpd15807
  - !!omap
    - id: cpd11468_c0
    - name: Dodecanoyl-ACP_c0
    - compartment: c0
    - charge: 1
    - formula: C23H44N2O8PRS
    - annotation: !!omap
      - bigg.metabolite: ddcaACP
      - biocyc: META:Dodecanoyl-ACPs
      - kegg.compound: C05223
      - metanetx.chemical: MNXM5723
      - sbo: SBO:0000247
      - seed.compound: cpd11468
  - !!omap
    - id: cpd12547_c0
    - name: L-2-Lysophosphatidylethanolamine_c0
    - compartment: c0
    - charge: 1
    - formula: C23H46NO7P
    - annotation: !!omap
      - bigg.metabolite: 1agpe180
      - chebi: '588'
      - kegg.compound: C04438
      - metanetx.chemical: MNXM96082
      - sbo: SBO:0000247
      - seed.compound: cpd12547
  - !!omap
    - id: cpd02216_c0
    - name: Mg-protoporphyrin IX_c0
    - compartment: c0
    - charge: 1
    - formula: C34H30MgN4O4
    - annotation: !!omap
      - bigg.metabolite: mppp9
      - biocyc: META:MG-PROTOPORPHYRIN
      - inchi: InChI=1S/C34H34N4O4.Mg/c1-7-21-17(3)25-13-26-19(5)23(9-11-33(39)40)31(37-26)16-32-24(10-12-34(41)42)20(6)28(38-32)15-30-22(8-2)18(4)27(36-30)14-29(21)35-25;/h7-8,13-16H,1-2,9-12H2,3-6H3,(H4,35,36,37,38,39,40,41,42);/q;+2/p-4/b25-13-,26-13-,27-14-,28-15-,29-14-,30-15-,31-16-,32-16-;
      - inchikey: REJJDEGSUOCEEW-RGGAHWMASA-J
      - kegg.compound: C03516
      - metanetx.chemical: MNXM2254
      - sbo: SBO:0000247
      - seed.compound: cpd02216
  - !!omap
    - id: cpd00029_c0
    - name: Acetate_c0
    - compartment: c0
    - charge: 1
    - formula: C2H3O2
    - annotation: !!omap
      - bigg.metabolite: ac
      - biocyc: META:ACET
      - hmdb: HMDB00042
      - inchi: InChI=1S/C2H4O2/c1-2(3)4/h1H3,(H,3,4)/p-1
      - inchikey: QTBSBXVTEAMEQO-UHFFFAOYSA-M
      - kegg.compound: C00033
      - metanetx.chemical: MNXM26
      - sbo: SBO:0000247
      - seed.compound: cpd00029
  - !!omap
    - id: cpd03914_c0
    - name: Cob(II)yrinate diamide_c0
    - compartment: c0
    - charge: 1
    - formula: C45H59CoN6O12
    - annotation: !!omap
      - bigg.metabolite: co2dam
      - biocyc: META:CPD-689
      - chebi: '3787'
      - inchi: InChI=1S/C45H62N6O12.Co/c1-21-36-24(10-13-32(56)57)41(3,4)28(49-36)18-27-23(9-12-31(54)55)43(6,19-29(46)52)39(48-27)22(2)37-25(11-14-33(58)59)44(7,20-30(47)53)45(8,51-37)40-26(17-35(62)63)42(5,38(21)50-40)16-15-34(60)61;/h18,23-26,40H,9-17,19-20H2,1-8H3,(H10,46,47,48,49,50,51,52,53,54,55,56,57,58,59,60,61,62,63);/q;+2/p-6/t23-,24-,25-,26+,40-,42-,43+,44+,45+;/m1./s1
      - inchikey: IADMSJRJSGLGJI-OKJGWHJPSA-H
      - kegg.compound: C06504
      - metanetx.chemical:
        - MNXM91520
        - MNXM90529
      - sbo: SBO:0000247
      - seed.compound: cpd03914
  - !!omap
    - id: cpd00516_c0
    - name: meso-2,6-Diaminopimelate_c0
    - compartment: c0
    - charge: 1
    - formula: C7H14N2O4
    - annotation: !!omap
      - bigg.metabolite: 26dap__M
      - biocyc: META:MESO-DIAMINOPIMELATE
      - chebi: '25203'
      - inchi: InChI=1S/C7H14N2O4/c8-4(6(10)11)2-1-3-5(9)7(12)13/h4-5H,1-3,8-9H2,(H,10,11)(H,12,13)/t4-,5+
      - inchikey: GMKMEZVLHJARHF-SYDPRGILSA-N
      - kegg.compound: C00680
      - metanetx.chemical: MNXM529
      - sbo: SBO:0000247
      - seed.compound: cpd00516
  - !!omap
    - id: cpd03725_c0
    - name: Fe(III)dicitrate_c0
    - compartment: c0
    - charge: 1
    - formula: C12H10FeO14
    - annotation: !!omap
      - bigg.metabolite: fe3dcit
      - biocyc: META:FERRIC-CITRATE-COMPLEX
      - chebi: '4991'
      - inchi: InChI=1S/2C6H11O7.Fe/c2*7-3(8)1-6(13,5(11)12)2-4(9)10;/h2*3-5,7,9,11,13H,1-2H2;/q2*-3;+6
      - inchikey: ISOHCBXAFHMIHK-UHFFFAOYSA-N
      - kegg.compound: C06229
      - metanetx.chemical:
        - MNXM146388
        - MNXM57763
      - sbo: SBO:0000247
      - seed.compound: cpd03725
  - !!omap
    - id: cpd00157_c0
    - name: Glycerone_c0
    - compartment: c0
    - charge: 1
    - formula: C3H6O3
    - annotation: !!omap
      - bigg.metabolite: dha
      - biocyc: META:DIHYDROXYACETONE
      - hmdb: HMDB01882
      - inchi: InChI=1S/C3H6O3/c4-1-3(6)2-5/h4-5H,1-2H2
      - inchikey: RXKJFZQQPQGTFL-UHFFFAOYSA-N
      - kegg.compound: C00184
      - metanetx.chemical: MNXM460
      - sbo: SBO:0000247
      - seed.compound: cpd00157
  - !!omap
    - id: cpd00946_c0
    - name: Undecaprenyl diphospho N-acetyl-glucosamine_c0
    - compartment: c0
    - charge: 1
    - formula: C63H103NO12P2
    - annotation: !!omap
      - bigg.metabolite: unaga
      - biocyc: META:ACETYL-D-GLUCOSAMINYLDIPHOSPHO-UNDECAPRE
      - inchi: InChI=1S/C63H105NO12P2/c1-47(2)24-14-25-48(3)26-15-27-49(4)28-16-29-50(5)30-17-31-51(6)32-18-33-52(7)34-19-35-53(8)36-20-37-54(9)38-21-39-55(10)40-22-41-56(11)42-23-43-57(12)44-45-73-77(69,70)76-78(71,72)75-63-60(64-58(13)66)62(68)61(67)59(46-65)74-63/h24,26,28,30,32,34,36,38,40,42,44,59-63,65,67-68H,14-23,25,27,29,31,33,35,37,39,41,43,45-46H2,1-13H3,(H,64,66)(H,69,70)(H,71,72)/p-2/b48-26+,49-28+,50-30-,51-32-,52-34-,53-36-,54-38-,55-40-,56-42-,57-44-/t59-,60-,61-,62-,63-/m1/s1
      - inchikey: NEVJGTXBHJNFAZ-JXCMATCVSA-L
      - kegg.compound: C01289
      - metanetx.chemical: MNXM1333
      - sbo: SBO:0000247
      - seed.compound: cpd00946
  - !!omap
    - id: cpd00214_c0
    - name: Palmitate_c0
    - compartment: c0
    - charge: 1
    - formula: C16H31O2
    - annotation: !!omap
      - bigg.metabolite: hdca
      - biocyc: META:PALMITATE
      - hmdb: HMDB00220
      - inchi: InChI=1S/C16H32O2/c1-2-3-4-5-6-7-8-9-10-11-12-13-14-15-16(17)18/h2-15H2,1H3,(H,17,18)/p-1
      - inchikey: IPCSVZSSVZVIGE-UHFFFAOYSA-M
      - kegg.compound: C00249
      - metanetx.chemical: MNXM108
      - sbo: SBO:0000247
      - seed.compound: cpd00214
  - !!omap
    - id: cpd00644_c0
    - name: PAN_c0
    - compartment: c0
    - charge: 1
    - formula: C9H16NO5
    - annotation: !!omap
      - bigg.metabolite: pnto__R
      - biocyc: META:PANTOTHENATE
      - inchi: InChI=1S/C9H17NO5/c1-9(2,5-11)7(14)8(15)10-4-3-6(12)13/h7,11,14H,3-5H2,1-2H3,(H,10,15)(H,12,13)/p-1/t7-/m0/s1
      - inchikey: GHOKWGTUZJEAQD-ZETCQYMHSA-M
      - kegg.compound: C00864
      - metanetx.chemical:
        - MNXM364
        - MNXM722715
      - sbo: SBO:0000247
      - seed.compound: cpd00644
  - !!omap
    - id: cpd15422_c0
    - name: CDP-1,2-ditetradec-7-enoylglycerol_c0
    - compartment: c0
    - charge: 1
    - formula: C40H67N3O15P2
    - annotation: !!omap
      - bigg.metabolite: cdpdtdec7eg
      - metanetx.chemical: MNXM4511
      - sbo: SBO:0000247
      - seed.compound: cpd15422
  - !!omap
    - id: cpd15348_c0
    - name: 2-Acyl-sn-glycero-3-phosphoglycerol octadecanoyl_c0
    - compartment: c0
    - charge: 1
    - formula: C24H48O9P
    - annotation: !!omap
      - bigg.metabolite: 2agpg180
      - metanetx.chemical: MNXM146501
      - sbo: SBO:0000247
      - seed.compound: cpd15348
  - !!omap
    - id: cpd08210_c0
    - name: ADC_c0
    - compartment: c0
    - charge: 1
    - formula: C10H10NO5
    - annotation: !!omap
      - bigg.metabolite: 4adcho
      - biocyc: META:4-AMINO-4-DEOXYCHORISMATE
      - hmdb: HMDB29418
      - inchi: InChI=1S/C10H11NO5/c1-5(9(12)13)16-8-4-6(10(14)15)2-3-7(8)11/h2-4,7-8H,1,11H2,(H,12,13)(H,14,15)/p-1/t7-,8-/m1/s1
      - inchikey: OIUJHGOLFKDBSU-HTQZYQBOSA-M
      - kegg.compound: C11355
      - metanetx.chemical: MNXM1458
      - sbo: SBO:0000247
      - seed.compound: cpd08210
  - !!omap
    - id: cpd12225_c0
    - name: Dihydrolipolprotein_c0
    - compartment: c0
    - charge: 1
    - formula: CH3RS2
    - annotation: !!omap
      - bigg.metabolite: dhlpro
      - kegg.compound: C02972
      - metanetx.chemical: MNXM1663
      - sbo: SBO:0000247
      - seed.compound: cpd12225
  - !!omap
    - id: cpd11570_c0
    - name: 3-Oxooctodecanoyl-ACP_c0
    - compartment: c0
    - charge: 1
    - formula: C29H53N2O9PRS
    - annotation: !!omap
      - metanetx.chemical: MNXM10116
      - sbo: SBO:0000247
      - seed.compound: cpd11570
  - !!omap
    - id: cpd02762_c0
    - name: Mg-Protoporphyrin IX 13-monomethyl ester_c0
    - compartment: c0
    - charge: 1
    - formula: C35H33MgN4O4
    - annotation: !!omap
      - bigg.metabolite: mppp9om
      - biocyc: META:MG-PROTOPORPHYRIN-MONOMETHYL-ESTER
      - chebi: '6639'
      - inchi: InChI=1S/C35H35N4O4.Mg/c1-8-22-18(3)26-14-27-20(5)24(10-12-34(40)41)32(38-27)17-33-25(11-13-35(42)43-7)21(6)29(39-33)16-31-23(9-2)19(4)28(37-31)15-30(22)36-26;/h8-9,14-17H,1-2,10-13H2,3-7H3,(H2-,36,37,38,39,40,41);/q-1;+2/p-2/b26-14-,27-14-,28-15-,29-16-,30-15-,31-16-,32-17-,33-17-;
      - inchikey: JHTBRMHXRULRGV-NCCDZXNNSA-L
      - kegg.compound: C04536
      - metanetx.chemical: MNXM90366
      - sbo: SBO:0000247
      - seed.compound: cpd02762
  - !!omap
    - id: cpd08629_c0
    - name: 13(1)-Hydroxy-Mg-protoporphyrin IX 13-monomethyl ester_c0
    - compartment: c0
    - charge: 1
    - formula: C35H33MgN4O5
    - annotation: !!omap
      - bigg.metabolite: hmppp9
      - biocyc: META:13-HYDROXY-MAGNESIUM-PROTOPORP
      - chebi: '29463'
      - inchi: InChI=1S/C35H35N4O5.Mg/c1-8-21-17(3)24-12-25-19(5)23(10-11-33(41)42)30(38-25)15-31-35(32(40)16-34(43)44-7)20(6)27(39-31)14-29-22(9-2)18(4)26(37-29)13-28(21)36-24;/h8-9,12-15,32,40H,1-2,10-11,16H2,3-7H3,(H2-,36,37,38,39,41,42);/q-1;+2/p-2/b24-12-,25-12-,26-13-,27-14-,28-13-,29-14-,30-15-,31-15-;
      - inchikey: MVCDIAGKFJFPBB-JXBSUKTBSA-L
      - kegg.compound: C11829
      - metanetx.chemical:
        - MNXM60922
        - MNXM90591
      - sbo: SBO:0000247
      - seed.compound: cpd08629
  - !!omap
    - id: cpd01029_c0
    - name: Base Q_c0
    - compartment: c0
    - charge: 1
    - formula: C12H16N5O3
    - annotation: !!omap
      - biocyc: META:QUEUINE
      - chebi: '17433'
      - hmdb: HMDB01495
      - inchi: InChI=1S/C12H15N5O3/c13-12-16-10-8(11(20)17-12)5(4-15-10)3-14-6-1-2-7(18)9(6)19/h1-2,4,6-7,9,14,18-19H,3H2,(H4,13,15,16,17,20)/p+1/t6-,7-,9+/m0/s1
      - inchikey: WYROLENTHWJFLR-ACLDMZEESA-O
      - kegg.compound: C01449
      - metanetx.chemical: MNXM21435
      - sbo: SBO:0000247
      - seed.compound: cpd01029
  - !!omap
    - id: cpd00094_c0
    - name: 2-Oxobutyrate_c0
    - compartment: c0
    - charge: 1
    - formula: C4H5O3
    - annotation: !!omap
      - bigg.metabolite: 2obut
      - biocyc: META:2-OXOBUTANOATE
      - hmdb: HMDB00005
      - inchi: InChI=1S/C4H6O3/c1-2-3(5)4(6)7/h2H2,1H3,(H,6,7)/p-1
      - inchikey: TYEYBOSBBBHJIV-UHFFFAOYSA-M
      - kegg.compound: C00109
      - metanetx.chemical: MNXM159
      - sbo: SBO:0000247
      - seed.compound: cpd00094
  - !!omap
    - id: cpd15560_c0
    - name: Ubiquinone-8_c0
    - compartment: c0
    - charge: 1
    - formula: C49H74O4
    - annotation: !!omap
      - bigg.metabolite:
        - q8h2
        - q8
      - biocyc: META:UBIQUINONE-8
      - chebi: '61683'
      - inchi: InChI=1S/C49H74O4/c1-36(2)20-13-21-37(3)22-14-23-38(4)24-15-25-39(5)26-16-27-40(6)28-17-29-41(7)30-18-31-42(8)32-19-33-43(9)34-35-45-44(10)46(50)48(52-11)49(53-12)47(45)51/h20,22,24,26,28,30,32,34H,13-19,21,23,25,27,29,31,33,35H2,1-12H3/b37-22+,38-24+,39-26+,40-28+,41-30+,42-32+,43-34+
      - inchikey: ICFIZJQGJAJRSU-SGHXUWJISA-N
      - kegg.compound: C17569
      - metanetx.chemical: MNXM232
      - sbo: SBO:0000247
      - seed.compound: cpd15560
  - !!omap
    - id: cpd00782_c0
    - name: Pimeloyl-CoA_c0
    - compartment: c0
    - charge: 1
    - formula: C28H41N7O19P3S
    - annotation: !!omap
      - bigg.metabolite: pmcoa
      - biocyc: META:CPD-558
      - inchi: InChI=1S/C28H46N7O19P3S/c1-28(2,23(41)26(42)31-9-8-17(36)30-10-11-58-19(39)7-5-3-4-6-18(37)38)13-51-57(48,49)54-56(46,47)50-12-16-22(53-55(43,44)45)21(40)27(52-16)35-15-34-20-24(29)32-14-33-25(20)35/h14-16,21-23,27,40-41H,3-13H2,1-2H3,(H,30,36)(H,31,42)(H,37,38)(H,46,47)(H,48,49)(H2,29,32,33)(H2,43,44,45)/p-5/t16-,21-,22-,23+,27-/m1/s1
      - inchikey: LYCRXMTYUZDUGA-UYRKPTJQSA-I
      - kegg.compound: C01063
      - metanetx.chemical: MNXM951
      - sbo: SBO:0000247
      - seed.compound: cpd00782
  - !!omap
    - id: cpd03518_c0
    - name: Formamidopyrimidine nucleoside triphosphate_c0
    - compartment: c0
    - charge: 1
    - formula: C10H15N5O15P3
    - annotation: !!omap
      - hmdb: HMDB06822
      - inchi: InChI=1S/C10H18N5O15P3/c11-10-14-7(4(12-2-16)8(19)15-10)13-9-6(18)5(17)3(28-9)1-27-32(23,24)30-33(25,26)29-31(20,21)22/h2-3,5-6,9,17-18H,1H2,(H,12,16)(H,23,24)(H,25,26)(H2,20,21,22)(H4,11,13,14,15,19)/p-4/t3-,5-,6-,9-/m1/s1
      - inchikey: NDXMRXXKCCKQQV-UUOKFMHZSA-J
      - kegg.compound: C05922
      - metanetx.chemical: MNXM53766
      - sbo: SBO:0000247
      - seed.compound: cpd03518
  - !!omap
    - id: cpd11432_c0
    - name: fa11coa_c0
    - compartment: c0
    - charge: 1
    - formula: C38H65N7O17P3S
    - annotation: !!omap
      - metanetx.chemical: MNXM5741
      - sbo: SBO:0000247
      - seed.compound: cpd11432
  - !!omap
    - id: cpd00867_c0
    - name: Inositol 1-phosphate_c0
    - compartment: c0
    - charge: 1
    - formula: C6H11O9P
    - annotation: !!omap
      - bigg.metabolite: mi1p__D
      - biocyc: META:D-MYO-INOSITOL-1-MONOPHOSPHATE
      - inchi: InChI=1S/C6H13O9P/c7-1-2(8)4(10)6(5(11)3(1)9)15-16(12,13)14/h1-11H,(H2,12,13,14)/p-2/t1-,2-,3+,4-,5-,6-/m1/s1
      - inchikey: INAPMGSXUVUWAF-UOTPTPDRSA-L
      - kegg.compound: C01177
      - metanetx.chemical: MNXM646
      - sbo: SBO:0000247
      - seed.compound: cpd00867
  - !!omap
    - id: cpd00482_c0
    - name: 2-Phospho-D-glycerate_c0
    - compartment: c0
    - charge: 1
    - formula: C3H4O7P
    - annotation: !!omap
      - bigg.metabolite: 2pg
      - biocyc: META:2-PG
      - hmdb: HMDB03391
      - inchi: InChI=1S/C3H7O7P/c4-1-2(3(5)6)10-11(7,8)9/h2,4H,1H2,(H,5,6)(H2,7,8,9)/p-3/t2-/m1/s1
      - inchikey: GXIURPTVHJPJLF-UWTATZPHSA-K
      - kegg.compound: C00631
      - metanetx.chemical: MNXM275
      - sbo: SBO:0000247
      - seed.compound: cpd00482
  - !!omap
    - id: cpd02968_c0
    - name: UDP-N-acetylmuramoyl-L-alanyl-D-glutamyl-6-carboxy-L-lysyl-D-alanyl- D-alanine_c0
    - compartment: c0
    - charge: 1
    - formula: C41H61N9O28P2
    - annotation: !!omap
      - bigg.metabolite:
        - ugmda
        - uggmda
      - kegg.compound: C04882
      - sbo: SBO:0000247
      - seed.compound: cpd02968
  - !!omap
    - id: cpd00007_c0
    - name: O2_c0
    - compartment: c0
    - charge: 1
    - formula: O2
    - annotation: !!omap
      - bigg.metabolite: o2
      - biocyc: META:OXYGEN-MOLECULE
      - chebi: '7860'
      - hmdb: HMDB01377
      - inchi: InChI=1S/O2/c1-2
      - inchikey: MYMOFIZGZYHOMD-UHFFFAOYSA-N
      - kegg.compound: C00007
      - metanetx.chemical: MNXM4
      - sbo: SBO:0000247
      - seed.compound: cpd00007
  - !!omap
    - id: cpd00052_c0
    - name: CTP_c0
    - compartment: c0
    - charge: 1
    - formula: C9H13N3O14P3
    - annotation: !!omap
      - bigg.metabolite: ctp
      - biocyc: META:CTP
      - hmdb: HMDB00082
      - inchi: InChI=1S/C9H16N3O14P3/c10-5-1-2-12(9(15)11-5)8-7(14)6(13)4(24-8)3-23-28(19,20)26-29(21,22)25-27(16,17)18/h1-2,4,6-8,13-14H,3H2,(H,19,20)(H,21,22)(H2,10,11,15)(H2,16,17,18)/p-3/t4-,6-,7-,8-/m1/s1
      - inchikey: PCDQPRRSZKQHHS-XVFCMESISA-K
      - kegg.compound: C00063
      - metanetx.chemical: MNXM63
      - sbo: SBO:0000247
      - seed.compound: cpd00052
  - !!omap
    - id: cpd00295_c0
    - name: dGDP_c0
    - compartment: c0
    - charge: 1
    - formula: C10H13N5O10P2
    - annotation: !!omap
      - bigg.metabolite: dgdp
      - biocyc: META:DGDP
      - hmdb: HMDB00960
      - inchi: InChI=1S/C10H15N5O10P2/c11-10-13-8-7(9(17)14-10)12-3-15(8)6-1-4(16)5(24-6)2-23-27(21,22)25-26(18,19)20/h3-6,16H,1-2H2,(H,21,22)(H2,18,19,20)(H3,11,13,14,17)/p-2/t4-,5+,6+/m0/s1
      - inchikey: CIKGWCTVFSRMJU-KVQBGUIXSA-L
      - kegg.compound: C00361
      - metanetx.chemical: MNXM436
      - sbo: SBO:0000247
      - seed.compound: cpd00295
  - !!omap
    - id: cpd03492_c0
    - name: Undecaprenyl-diphospho-N-acetylmuramoyl-(N-acetylglucosamine)-L-alanyl-D-isoglutaminyl-L-lysyl-D-alanyl-D-alanine_c0
    - compartment: c0
    - charge: 1
    - formula: C94H155N9O25P2
    - annotation: !!omap
      - bigg.metabolite: uaaGgtla
      - biocyc: META:CPD-12298
      - inchi: InChI=1S/C94H157N9O25P2/c1-59(2)31-21-32-60(3)33-22-34-61(4)35-23-36-62(5)37-24-38-63(6)39-25-40-64(7)41-26-42-65(8)43-27-44-66(9)45-28-46-67(10)47-29-48-68(11)49-30-50-69(12)54-56-122-129(118,119)128-130(120,121)127-94-82(101-75(18)107)86(85(79(58-105)125-94)126-93-81(100-74(17)106)84(110)83(109)78(57-104)124-93)123-73(16)90(114)97-71(14)89(113)103-76(87(96)111)52-53-80(108)102-77(51-19-20-55-95)91(115)98-70(13)88(112)99-72(15)92(116)117/h31,33,35,37,39,41,43,45,47,49,54,70-73,76-79,81-86,93-94,104-105,109-110H,19-30,32,34,36,38,40,42,44,46,48,50-53,55-58,95H2,1-18H3,(H2,96,111)(H,97,114)(H,98,115)(H,99,112)(H,100,106)(H,101,107)(H,102,108)(H,103,113)(H,116,117)(H,118,119)(H,120,121)/p-2/b60-33+,61-35+,62-37-,63-39-,64-41-,65-43-,66-45-,67-47-,68-49-,69-54-/t70-,71+,72-,73-,76-,77+,78-,79-,81-,82-,83-,84-,85-,86-,93+,94-/m1/s1
      - inchikey: CALJPWOWZPDIQK-PRHZHQPTSA-L
      - kegg.compound: C05894
      - metanetx.chemical: MNXM3113
      - sbo: SBO:0000247
      - seed.compound: cpd03492
  - !!omap
    - id: cpd00179_c0
    - name: Maltose_c0
    - compartment: c0
    - charge: 1
    - formula: C12H22O11
    - annotation: !!omap
      - bigg.metabolite: malt
      - biocyc:
        - META:CPD-15717
        - META:MALTOSE
      - hmdb: HMDB00163
      - inchi: InChI=1S/C12H22O11/c13-1-3-5(15)6(16)9(19)12(22-3)23-10-4(2-14)21-11(20)8(18)7(10)17/h3-20H,1-2H2/t3-,4-,5-,6+,7-,8-,9-,10-,11?,12-/m1/s1
      - inchikey: GUBGYTABKSRVRQ-PICCSMPSSA-N
      - kegg.compound:
        - C00208
        - C01971
        - G00275
      - metanetx.chemical:
        - MNXM165
        - MNXM89735
      - sbo: SBO:0000247
      - seed.compound: cpd00179
  - !!omap
    - id: cpd01017_e0
    - name: Cys-Gly_e0
    - compartment: e0
    - charge: 1
    - formula: C5H10N2O3S
    - annotation: !!omap
      - bigg.metabolite: cgly
      - biocyc: META:CYS-GLY
      - inchi: InChI=1S/C5H10N2O3S/c6-3(2-11)5(10)7-1-4(8)9/h3,11H,1-2,6H2,(H,7,10)(H,8,9)/t3-/m0/s1
      - inchikey: ZUKPVRWZDMRIEO-VKHMYHEASA-N
      - kegg.compound: C01419
      - metanetx.chemical: MNXM683
      - sbo: SBO:0000247
      - seed.compound: cpd01017
  - !!omap
    - id: cpd11592_e0
    - name: gly-glu-L_e0
    - compartment: e0
    - charge: 1
    - formula: C7H11N2O5
    - annotation: !!omap
      - metanetx.chemical: MNXM8667
      - sbo: SBO:0000247
      - seed.compound: cpd11592
  - !!omap
    - id: cpd15687_c0
    - name: CDP-1,2-dianteisopentadecanoylglycerol_c0
    - compartment: c0
    - charge: 1
    - formula: C42H75N3O15P2
    - annotation: !!omap
      - metanetx.chemical: MNXM8378
      - sbo: SBO:0000247
      - seed.compound: cpd15687
  - !!omap
    - id: cpd00236_c0
    - name: D-Erythrose4-phosphate_c0
    - compartment: c0
    - charge: 1
    - formula: C4H7O7P
    - annotation: !!omap
      - bigg.metabolite: e4p
      - biocyc: META:ERYTHROSE-4P
      - inchi: InChI=1S/C4H9O7P/c5-1-3(6)4(7)2-11-12(8,9)10/h1,3-4,6-7H,2H2,(H2,8,9,10)/p-2/t3-,4+/m0/s1
      - inchikey: NGHMDNPXVRFFGS-IUYQGCFVSA-L
      - kegg.compound: C00279
      - metanetx.chemical: MNXM258
      - sbo: SBO:0000247
      - seed.compound: cpd00236
  - !!omap
    - id: cpd00309_e0
    - name: XAN_e0
    - compartment: e0
    - charge: 1
    - formula: C5H4N4O2
    - annotation: !!omap
      - bigg.metabolite: xan
      - biocyc: META:XANTHINE
      - chebi: '17712'
      - hmdb: HMDB00292
      - inchi: InChI=1S/C5H4N4O2/c10-4-2-3(7-1-6-2)8-5(11)9-4/h1H,(H3,6,7,8,9,10,11)
      - inchikey: LRFVTYWOQMYALW-UHFFFAOYSA-N
      - kegg.compound: C00385
      - metanetx.chemical: MNXM174
      - sbo: SBO:0000247
      - seed.compound: cpd00309
  - !!omap
    - id: cpd02612_c0
    - name: N-Acetylmannosamine 6-phosphate_c0
    - compartment: c0
    - charge: 1
    - formula: C8H14NO9P
    - annotation: !!omap
      - bigg.metabolite: acmanap
      - biocyc: META:N-ACETYL-D-MANNOSAMINE-6P
      - hmdb: HMDB01121
      - inchi: InChI=1S/C8H16NO9P/c1-3(10)9-5-7(12)6(11)4(18-8(5)13)2-17-19(14,15)16/h4-8,11-13H,2H2,1H3,(H,9,10)(H2,14,15,16)/p-2/t4-,5+,6-,7-,8?/m1/s1
      - inchikey: BRGMHAYQAZFZDJ-ZTVVOAFPSA-L
      - kegg.compound: C04257
      - metanetx.chemical: MNXM4708
      - sbo: SBO:0000247
      - seed.compound: cpd02612
  - !!omap
    - id: cpd11466_c0
    - name: Myristoyl-ACP_c0
    - compartment: c0
    - charge: 1
    - formula: C25H48N2O8PRS
    - annotation: !!omap
      - bigg.metabolite: myrsACP
      - kegg.compound: C05761
      - metanetx.chemical: MNXM564
      - sbo: SBO:0000247
      - seed.compound: cpd11466
  - !!omap
    - id: cpd00039_e0
    - name: L-Lysine_e0
    - compartment: e0
    - charge: 1
    - formula: C6H15N2O2
    - annotation: !!omap
      - bigg.metabolite: lys__L
      - biocyc: META:LYS
      - hmdb: HMDB00182
      - inchi: InChI=1S/C6H14N2O2/c7-4-2-1-3-5(8)6(9)10/h5H,1-4,7-8H2,(H,9,10)/p+1/t5-/m0/s1
      - inchikey: KDXKERNSBIXSRK-YFKPBYRVSA-O
      - kegg.compound: C00047
      - metanetx.chemical: MNXM78
      - sbo: SBO:0000247
      - seed.compound: cpd00039
  - !!omap
    - id: cpd00123_c0
    - name: 3-Methyl-2-oxobutanoate_c0
    - compartment: c0
    - charge: 1
    - formula: C5H7O3
    - annotation: !!omap
      - bigg.metabolite: 3mob
      - biocyc: META:2-KETO-ISOVALERATE
      - hmdb: HMDB00019
      - inchi: InChI=1S/C5H8O3/c1-3(2)4(6)5(7)8/h3H,1-2H3,(H,7,8)/p-1
      - inchikey: QHKABHOOEWYVLI-UHFFFAOYSA-M
      - kegg.compound: C00141
      - metanetx.chemical: MNXM238
      - sbo: SBO:0000247
      - seed.compound: cpd00123
  - !!omap
    - id: cpd15702_c0
    - name: 1,2-Dianteisoheptadecanoyl-sn-glycerol_c0
    - compartment: c0
    - charge: 1
    - formula: C37H72O5
    - annotation: !!omap
      - metanetx.chemical: MNXM7956
      - sbo: SBO:0000247
      - seed.compound: cpd15702
  - !!omap
    - id: cpd00794_c0
    - name: TRHL_c0
    - compartment: c0
    - charge: 1
    - formula: C12H22O11
    - annotation: !!omap
      - bigg.metabolite: tre
      - biocyc: META:TREHALOSE
      - inchi: InChI=1S/C12H22O11/c13-1-3-5(15)7(17)9(19)11(21-3)23-12-10(20)8(18)6(16)4(2-14)22-12/h3-20H,1-2H2/t3-,4-,5-,6-,7+,8+,9-,10-,11-,12-/m1/s1
      - inchikey: HDTRYLNUVZCQOY-LIZSDCNHSA-N
      - kegg.compound:
        - G11546
        - C01083
        - G09275
        - G00293
      - metanetx.chemical:
        - MNXM87661
        - MNXM198
      - sbo: SBO:0000247
      - seed.compound: cpd00794
  - !!omap
    - id: cpd02843_c0
    - name: D-erythro-imidazol-glycerol-phosphate_c0
    - compartment: c0
    - charge: 1
    - formula: C6H9N2O6P
    - annotation: !!omap
      - bigg.metabolite: eig3p
      - biocyc: META:D-ERYTHRO-IMIDAZOLE-GLYCEROL-P
      - inchi: InChI=1S/C6H11N2O6P/c9-5(2-14-15(11,12)13)6(10)4-1-7-3-8-4/h1,3,5-6,9-10H,2H2,(H,7,8)(H2,11,12,13)/p-2/t5-,6+/m1/s1
      - inchikey: HFYBTHCYPKEDQQ-RITPCOANSA-L
      - kegg.compound: C04666
      - metanetx.chemical: MNXM1422
      - sbo: SBO:0000247
      - seed.compound: cpd02843
  - !!omap
    - id: cpd11225_c0
    - name: 3-4-dihydroxy-2-butanone4-phosphate_c0
    - compartment: c0
    - charge: 1
    - formula: C4H7O6P
    - annotation: !!omap
      - bigg.metabolite: db4p
      - biocyc: META:DIHYDROXY-BUTANONE-P
      - inchi: InChI=1S/C4H9O6P/c1-3(5)4(6)2-10-11(7,8)9/h4,6H,2H2,1H3,(H2,7,8,9)/p-2/t4-/m1/s1
      - inchikey: OKYHYXLCTGGOLM-SCSAIBSYSA-L
      - kegg.compound: C15556
      - metanetx.chemical: MNXM2323
      - sbo: SBO:0000247
      - seed.compound: cpd11225
  - !!omap
    - id: cpd00072_c0
    - name: D-fructose-6-phosphate_c0
    - compartment: c0
    - charge: 1
    - formula: C6H11O9P
    - annotation: !!omap
      - bigg.metabolite:
        - f6p
        - f6p_B
      - biocyc: META:CPD-18719
      - hmdb: HMDB00124
      - inchi: InChI=1S/C6H13O9P/c7-2-6(10)5(9)4(8)3(15-6)1-14-16(11,12)13/h3-5,7-10H,1-2H2,(H2,11,12,13)/p-2/t3-,4-,5+,6?/m1/s1
      - inchikey: BGWGXPAPYGQALX-VRPWFDPXSA-L
      - kegg.compound: C00085
      - metanetx.chemical:
        - MNXM155029
        - MNXM162235
      - sbo: SBO:0000247
      - seed.compound: cpd00072
  - !!omap
    - id: cpd00226_c0
    - name: HYXN_c0
    - compartment: c0
    - charge: 1
    - formula: C5H4N4O
    - annotation: !!omap
      - bigg.metabolite: hxan
      - biocyc: META:HYPOXANTHINE
      - inchi: InChI=1S/C5H4N4O/c10-5-3-4(7-1-6-3)8-2-9-5/h1-2H,(H2,6,7,8,9,10)
      - inchikey: FDGQSTZJBFJUBT-UHFFFAOYSA-N
      - kegg.compound: C00262
      - metanetx.chemical: MNXM213
      - sbo: SBO:0000247
      - seed.compound: cpd00226
  - !!omap
    - id: cpd00727_c0
    - name: 2-Phosphoglycolate_c0
    - compartment: c0
    - charge: 1
    - formula: C2H2O6P
    - annotation: !!omap
      - bigg.metabolite: 2pglyc
      - biocyc: META:CPD-67
      - hmdb: HMDB00816
      - inchi: InChI=1S/C2H5O6P/c3-2(4)1-8-9(5,6)7/h1H2,(H,3,4)(H2,5,6,7)/p-3
      - inchikey: ASCFNMCAHFUBCO-UHFFFAOYSA-K
      - kegg.compound: C00988
      - metanetx.chemical: MNXM2074
      - sbo: SBO:0000247
      - seed.compound: cpd00727
  - !!omap
    - id: cpd00971_e0
    - name: Na+_e0
    - compartment: e0
    - charge: 1
    - formula: Na
    - annotation: !!omap
      - bigg.metabolite: na1
      - biocyc: META:NA+
      - chebi: '9175'
      - inchi: InChI=1S/Na/q+1
      - inchikey: FKNQFGJONOIPTF-UHFFFAOYSA-N
      - kegg.compound: C01330
      - metanetx.chemical:
        - MNXM27
        - MNXM19808
      - sbo: SBO:0000247
      - seed.compound: cpd00971
  - !!omap
    - id: cpd00143_c0
    - name: Phenylpyruvate_c0
    - compartment: c0
    - charge: 1
    - formula: C9H7O3
    - annotation: !!omap
      - bigg.metabolite: phpyr
      - biocyc: META:PHENYL-PYRUVATE
      - chebi: '8105'
      - inchi: InChI=1S/C9H8O3/c10-8(9(11)12)6-7-4-2-1-3-5-7/h1-5H,6H2,(H,11,12)/p-1
      - inchikey: BTNMPGBKDVTSJY-UHFFFAOYSA-M
      - kegg.compound: C00166
      - metanetx.chemical:
        - MNXM589160
        - MNXM162242
      - sbo: SBO:0000247
      - seed.compound: cpd00143
  - !!omap
    - id: cpd03897_c0
    - name: 4a-Hydroxytetrahydrobiopterin_c0
    - compartment: c0
    - charge: 1
    - formula: C9H15N5O4
    - annotation: !!omap
      - biocyc: META:CPD-5881
      - chebi: '15374'
      - hmdb: HMDB02281
      - inchi: InChI=1S/C9H15N5O4/c1-3(15)5(16)4-2-11-6-9(18,14-4)7(17)13-8(10)12-6/h3-5,14-16,18H,2H2,1H3,(H3,10,11,12,13,17)/t3-,4+,5-,9-/m0/s1
      - inchikey: KJKIEFUPAPPGBC-XXKOCQOQSA-N
      - kegg.compound: C15522
      - metanetx.chemical: MNXM380
      - sbo: SBO:0000247
      - seed.compound: cpd03897
  - !!omap
    - id: cpd00585_c0
    - name: Creatinine_c0
    - compartment: c0
    - charge: 1
    - formula: C4H7N3O
    - annotation: !!omap
      - bigg.metabolite: crtn
      - biocyc: META:CREATININE
      - hmdb: HMDB00562
      - inchi: InChI=1S/C4H7N3O/c1-7-2-3(8)6-4(7)5/h2H2,1H3,(H2,5,6,8)
      - inchikey: DDRJAANPRJIHGJ-UHFFFAOYSA-N
      - kegg.compound: C00791
      - metanetx.chemical: MNXM1470
      - sbo: SBO:0000247
      - seed.compound: cpd00585
  - !!omap
    - id: cpd00644_e0
    - name: PAN_e0
    - compartment: e0
    - charge: 1
    - formula: C9H16NO5
    - annotation: !!omap
      - bigg.metabolite: pnto__R
      - biocyc: META:PANTOTHENATE
      - inchi: InChI=1S/C9H17NO5/c1-9(2,5-11)7(14)8(15)10-4-3-6(12)13/h7,11,14H,3-5H2,1-2H3,(H,10,15)(H,12,13)/p-1/t7-/m0/s1
      - inchikey: GHOKWGTUZJEAQD-ZETCQYMHSA-M
      - kegg.compound: C00864
      - metanetx.chemical:
        - MNXM364
        - MNXM722715
      - sbo: SBO:0000247
      - seed.compound: cpd00644
  - !!omap
    - id: cpd11830_c0
    - name: S-Aminomethyldihydrolipoylprotein_c0
    - compartment: c0
    - charge: 1
    - formula: C2H7NRS2
    - annotation: !!omap
      - bigg.metabolite: alpro
      - chebi: '8951'
      - kegg.compound: C01242
      - metanetx.chemical: MNXM81221
      - sbo: SBO:0000247
      - seed.compound: cpd11830
  - !!omap
    - id: cpd11572_c0
    - name: trans-Octodec-2-enoyl-ACP_c0
    - compartment: c0
    - charge: 1
    - formula: C29H53N2O8PRS
    - annotation: !!omap
      - metanetx.chemical: MNXM9168
      - sbo: SBO:0000247
      - seed.compound: cpd11572
  - !!omap
    - id: cpd00506_c0
    - name: gamma-Glutamylcysteine_c0
    - compartment: c0
    - charge: 1
    - formula: C8H13N2O5S
    - annotation: !!omap
      - bigg.metabolite: glucys
      - biocyc: META:L-GAMMA-GLUTAMYLCYSTEINE
      - chebi: '10570'
      - hmdb: HMDB01049
      - inchi: InChI=1S/C8H14N2O5S/c9-4(7(12)13)1-2-6(11)10-5(3-16)8(14)15/h4-5,16H,1-3,9H2,(H,10,11)(H,12,13)(H,14,15)/p-1/t4-,5-/m0/s1
      - inchikey: RITKHVBHSGLULN-WHFBIAKZSA-M
      - kegg.compound: C00669
      - metanetx.chemical:
        - MNXM54306
        - MNXM412
      - sbo: SBO:0000247
      - seed.compound: cpd00506
  - !!omap
    - id: cpd12164_c0
    - name: L-Prolyl-tRNA(Pro)_c0
    - compartment: c0
    - charge: 1
    - formula: C15H19N6O4R
    - annotation: !!omap
      - bigg.metabolite: protrna
      - biocyc: META:Charged-PRO-tRNAs
      - chebi: '6287'
      - kegg.compound: C02702
      - metanetx.chemical: MNXM247
      - sbo: SBO:0000247
      - seed.compound: cpd12164
  - !!omap
    - id: cpd15371_c0
    - name: R-3-Hydroxyoctadecanoyl-acyl-carrierprotein-_c0
    - compartment: c0
    - charge: 1
    - formula: C29H55N2O9PRS
    - annotation: !!omap
      - bigg.metabolite: 3hoctaACP
      - sbo: SBO:0000247
      - seed.compound: cpd15371
  - !!omap
    - id: cpd00040_c0
    - name: Glyoxalate_c0
    - compartment: c0
    - charge: 1
    - formula: C2HO3
    - annotation: !!omap
      - bigg.metabolite: glx
      - biocyc: META:GLYOX
      - chebi: '5509'
      - hmdb: HMDB00119
      - inchi: InChI=1S/C2H2O3/c3-1-2(4)5/h1H,(H,4,5)/p-1
      - inchikey: HHLFWLYXYJOTON-UHFFFAOYSA-M
      - kegg.compound: C00048
      - metanetx.chemical: MNXM69
      - sbo: SBO:0000247
      - seed.compound: cpd00040
  - !!omap
    - id: cpd11505_c0
    - name: 8-methyl-3-hydroxy-decanoyl-ACP_c0
    - compartment: c0
    - charge: 1
    - formula: C22H41N2O9PRS
    - annotation: !!omap
      - metanetx.chemical: MNXM10446
      - sbo: SBO:0000247
      - seed.compound: cpd11505
  - !!omap
    - id: cpd01027_c0
    - name: Oxamate_c0
    - compartment: c0
    - charge: 1
    - formula: C2H2NO3
    - annotation: !!omap
      - bigg.metabolite: oxam
      - biocyc: META:OXAMATE
      - inchi: InChI=1S/C2H3NO3/c3-1(4)2(5)6/h(H2,3,4)(H,5,6)/p-1
      - inchikey: SOWBFZRMHSNYGE-UHFFFAOYSA-M
      - kegg.compound: C01444
      - metanetx.chemical: MNXM3329
      - sbo: SBO:0000247
      - seed.compound: cpd01027
  - !!omap
    - id: cpd11434_c0
    - name: fa12coa_c0
    - compartment: c0
    - charge: 1
    - formula: C38H65N7O17P3S
    - annotation: !!omap
      - metanetx.chemical: MNXM5742
      - sbo: SBO:0000247
      - seed.compound: cpd11434
  - !!omap
    - id: cpd00111_c0
    - name: Oxidized glutathione_c0
    - compartment: c0
    - charge: 1
    - formula: C20H30N6O12S2
    - annotation: !!omap
      - bigg.metabolite: gthox
      - biocyc: META:OXIDIZED-GLUTATHIONE
      - hmdb: HMDB03337
      - inchi: InChI=1S/C20H32N6O12S2/c21-9(19(35)36)1-3-13(27)25-11(17(33)23-5-15(29)30)7-39-40-8-12(18(34)24-6-16(31)32)26-14(28)4-2-10(22)20(37)38/h9-12H,1-8,21-22H2,(H,23,33)(H,24,34)(H,25,27)(H,26,28)(H,29,30)(H,31,32)(H,35,36)(H,37,38)/p-2/t9-,10-,11-,12-/m0/s1
      - inchikey: YPZRWBKMTBYPTK-BJDJZHNGSA-L
      - kegg.compound: C00127
      - metanetx.chemical: MNXM151
      - sbo: SBO:0000247
      - seed.compound: cpd00111
  - !!omap
    - id: cpd11537_c0
    - name: 13-methyl-3-oxo-tetra-decanoyl-ACP_c0
    - compartment: c0
    - charge: 1
    - formula: C26H47N2O9PRS
    - annotation: !!omap
      - metanetx.chemical: MNXM9695
      - sbo: SBO:0000247
      - seed.compound: cpd11537
  - !!omap
    - id: cpd11621_c0
    - name: Oxidizedferredoxin_c0
    - compartment: c0
    - charge: 1
    - formula: Fe2R4S6
    - annotation: !!omap
      - bigg.metabolite: fdxox
      - kegg.compound: C00139
      - metanetx.chemical: MNXM178
      - sbo: SBO:0000247
      - seed.compound: cpd11621
  - !!omap
    - id: cpd00005_c0
    - name: NADPH_c0
    - compartment: c0
    - charge: 1
    - formula: C21H26N7O17P3
    - annotation: !!omap
      - bigg.metabolite: nadph
      - biocyc: META:NADPH
      - hmdb: HMDB00221
      - inchi: InChI=1S/C21H30N7O17P3/c22-17-12-19(25-7-24-17)28(8-26-12)21-16(44-46(33,34)35)14(30)11(43-21)6-41-48(38,39)45-47(36,37)40-5-10-13(29)15(31)20(42-10)27-3-1-2-9(4-27)18(23)32/h1,3-4,7-8,10-11,13-16,20-21,29-31H,2,5-6H2,(H2,23,32)(H,36,37)(H,38,39)(H2,22,24,25)(H2,33,34,35)/p-4/t10-,11-,13-,14-,15-,16-,20-,21-/m1/s1
      - inchikey: ACFIXJIJDZMPPO-NNYOXOHSSA-J
      - kegg.compound: C00005
      - metanetx.chemical: MNXM6
      - sbo: SBO:0000247
      - seed.compound: cpd00005
  - !!omap
    - id: cpd00293_c0
    - name: N-Acetyl-D-glucosamine 6-phosphate_c0
    - compartment: c0
    - charge: 1
    - formula: C8H14NO9P
    - annotation: !!omap
      - bigg.metabolite: acgam6p
      - biocyc: META:N-ACETYL-D-GLUCOSAMINE-6-P
      - hmdb: HMDB01062
      - inchi: InChI=1S/C8H16NO9P/c1-3(10)9-5-7(12)6(11)4(18-8(5)13)2-17-19(14,15)16/h4-8,11-13H,2H2,1H3,(H,9,10)(H2,14,15,16)/p-2/t4-,5-,6-,7-,8?/m1/s1
      - inchikey: BRGMHAYQAZFZDJ-RTRLPJTCSA-L
      - kegg.compound: C00357
      - metanetx.chemical: MNXM63556
      - sbo: SBO:0000247
      - seed.compound: cpd00293
  - !!omap
    - id: cpd15488_c0
    - name: heptosyl-phospho-heptosyl-heptosyl-kdo2-lipidA_c0
    - compartment: c0
    - charge: 1
    - formula: C131H231N2O60P3
    - annotation: !!omap
      - bigg.metabolite: hphhlipa
      - biocyc: META:CPD0-2238
      - inchi: InChI=1S/C131H239N2O60P3/c1-7-13-19-25-31-37-38-44-50-56-62-68-98(149)178-85(66-60-54-48-42-35-29-23-17-11-5)72-100(151)182-120-102(133-96(147)71-84(65-59-53-47-41-34-28-22-16-10-4)177-97(148)67-61-55-49-43-36-30-24-18-12-6)123(175-80-93-104(153)119(181-99(150)70-83(139)64-58-52-46-40-33-27-21-15-9-3)101(124(179-93)193-196(171,172)173)132-95(146)69-82(138)63-57-51-45-39-32-26-20-14-8-2)180-94(118(120)191-194(165,166)167)81-176-130(128(161)162)74-92(188-131(129(163)164)73-86(140)103(152)114(189-131)89(143)77-136)117(116(190-130)90(144)78-137)186-127-111(160)121(110(159)113(184-127)88(142)76-135)187-126-109(158)107(156)122(192-195(168,169)170)115(185-126)91(145)79-174-125-108(157)105(154)106(155)112(183-125)87(141)75-134/h82-94,101-127,134-145,152-160H,7-81H2,1-6H3,(H,132,146)(H,133,147)(H,161,162)(H,163,164)(H2,165,166,167)(H2,168,169,170)(H2,171,172,173)/p-8/t82-,83-,84-,85-,86-,87+,88+,89-,90-,91-,92-,93-,94-,101-,102-,103-,104-,105+,106+,107-,108+,109+,110-,111+,112-,113-,114-,115-,116-,117-,118-,119-,120-,121+,122+,123-,124-,125+,126+,127-,130-,131-/m1/s1
      - inchikey: OCKKDDJUVZAABC-WTGYBBRTSA-F
      - metanetx.chemical: MNXM56168
      - sbo: SBO:0000247
      - seed.compound: cpd15488
  - !!omap
    - id: cpd00021_c0
    - name: Fe2+_c0
    - compartment: c0
    - charge: 1
    - formula: Fe
    - annotation: !!omap
      - bigg.metabolite: fe2
      - biocyc: META:FE+2
      - hmdb: HMDB00692
      - inchi: InChI=1S/Fe
      - inchikey: XEEYBQQBJWHFJM-UHFFFAOYSA-N
      - kegg.compound: C00023
      - metanetx.chemical: MNXM95120
      - sbo: SBO:0000247
      - seed.compound: cpd00021
  - !!omap
    - id: cpd02666_c0
    - name: (R)-4'-Phosphopantothenoyl-L-cysteine_c0
    - compartment: c0
    - charge: 1
    - formula: C12H20N2O9PS
    - annotation: !!omap
      - bigg.metabolite: 4ppcys
      - biocyc: META:R-4-PHOSPHOPANTOTHENOYL-L-CYSTEINE
      - inchi: InChI=1S/C12H23N2O9PS/c1-12(2,6-23-24(20,21)22)9(16)10(17)13-4-3-8(15)14-7(5-25)11(18)19/h7,9,16,25H,3-6H2,1-2H3,(H,13,17)(H,14,15)(H,18,19)(H2,20,21,22)/p-3/t7-,9-/m0/s1
      - inchikey: XQYALQVLCNHCFT-CBAPKCEASA-K
      - kegg.compound: C04352
      - metanetx.chemical: MNXM483
      - sbo: SBO:0000247
      - seed.compound: cpd02666
  - !!omap
    - id: cpd00190_c0
    - name: beta-D-Glucose_c0
    - compartment: c0
    - charge: 1
    - formula: C6H12O6
    - annotation: !!omap
      - bigg.metabolite: glc_bD
      - biocyc:
        - META:GLC
        - META:B-XGLC-HEX-1:5_6:A
      - hmdb: HMDB00516
      - inchi: InChI=1S/C6H12O6/c7-1-2-3(8)4(9)5(10)6(11)12-2/h2-11H,1H2/t2-,3-,4+,5-,6-/m1/s1
      - inchikey: WQZGKKKJIJFFOK-VFUOTHLCSA-N
      - kegg.compound: C00221
      - metanetx.chemical: MNXM105
      - sbo: SBO:0000247
      - seed.compound: cpd00190
  - !!omap
    - id: cpd00309_c0
    - name: XAN_c0
    - compartment: c0
    - charge: 1
    - formula: C5H4N4O2
    - annotation: !!omap
      - bigg.metabolite: xan
      - biocyc: META:XANTHINE
      - chebi: '17712'
      - hmdb: HMDB00292
      - inchi: InChI=1S/C5H4N4O2/c10-4-2-3(7-1-6-2)8-5(11)9-4/h1H,(H3,6,7,8,9,10,11)
      - inchikey: LRFVTYWOQMYALW-UHFFFAOYSA-N
      - kegg.compound: C00385
      - metanetx.chemical: MNXM174
      - sbo: SBO:0000247
      - seed.compound: cpd00309
  - !!omap
    - id: cpd00238_c0
    - name: Sedoheptulose7-phosphate_c0
    - compartment: c0
    - charge: 1
    - formula: C7H13O10P
    - annotation: !!omap
      - bigg.metabolite: s7p
      - biocyc: META:D-SEDOHEPTULOSE-7-P
      - inchi: InChI=1S/C7H15O10P/c8-1-3(9)5(11)7(13)6(12)4(10)2-17-18(14,15)16/h4-8,10-13H,1-2H2,(H2,14,15,16)/p-2/t4-,5-,6-,7+/m1/s1
      - inchikey: JDTUMPKOJBQPKX-GBNDHIKLSA-L
      - kegg.compound: C05382
      - metanetx.chemical: MNXM271
      - sbo: SBO:0000247
      - seed.compound: cpd00238
  - !!omap
    - id: cpd15685_c0
    - name: CDP-1,2-diisotetradecanoylglycerol_c0
    - compartment: c0
    - charge: 1
    - formula: C40H71N3O15P2
    - annotation: !!omap
      - metanetx.chemical: MNXM8382
      - sbo: SBO:0000247
      - seed.compound: cpd15685
  - !!omap
    - id: cpd03490_c0
    - name: UDP-N-acetylmuramoyl-L-alanyl-gamma-D-glutamyl-L-lysine_c0
    - compartment: c0
    - charge: 1
    - formula: C34H52N7O24P2
    - annotation: !!omap
      - bigg.metabolite:
        - uGgl
        - uAgl
      - biocyc: META:CPD-209
      - chebi: '9838'
      - inchi: InChI=1S/C34H55N7O24P2/c1-14(28(49)39-18(32(53)54)7-8-21(44)38-17(31(51)52)6-4-5-10-35)36-29(50)15(2)61-27-23(37-16(3)43)33(63-19(12-42)25(27)47)64-67(58,59)65-66(56,57)60-13-20-24(46)26(48)30(62-20)41-11-9-22(45)40-34(41)55/h9,11,14-15,17-20,23-27,30,33,42,46-48H,4-8,10,12-13,35H2,1-3H3,(H,36,50)(H,37,43)(H,38,44)(H,39,49)(H,51,52)(H,53,54)(H,56,57)(H,58,59)(H,40,45,55)/p-3/t14-,15+,17-,18+,19+,20+,23+,24+,25+,26+,27+,30+,33+/m0/s1
      - inchikey: WXBLSQNZKMJACT-BYEZXYKXSA-K
      - kegg.compound: C05892
      - metanetx.chemical: MNXM7864
      - sbo: SBO:0000247
      - seed.compound: cpd03490
  - !!omap
    - id: cpd00668_c0
    - name: ALCTT_c0
    - compartment: c0
    - charge: 1
    - formula: C5H7O4
    - annotation: !!omap
      - bigg.metabolite: alac__S
      - inchi: InChI=1S/C5H8O4/c1-3(6)5(2,9)4(7)8/h9H,1-2H3,(H,7,8)/p-1
      - inchikey: NMDWGEGFJUBKLB-UHFFFAOYSA-M
      - kegg.compound: C00900
      - metanetx.chemical: MNXM426
      - sbo: SBO:0000247
      - seed.compound: cpd00668
  - !!omap
    - id: cpd02656_c0
    - name: 6-7-Dimethyl-8--1-D-ribityllumazine_c0
    - compartment: c0
    - charge: 1
    - formula: C13H17N4O6
    - annotation: !!omap
      - bigg.metabolite: dmlz
      - biocyc: META:DIMETHYL-D-RIBITYL-LUMAZINE
      - inchi: InChI=1S/C13H18N4O6/c1-5-6(2)17(3-7(19)10(21)8(20)4-18)11-9(14-5)12(22)16-13(23)15-11/h7-8,10,18-21H,3-4H2,1-2H3,(H,16,22,23)/p-1/t7-,8+,10-/m0/s1
      - inchikey: SXDXRJZUAJBNFL-XKSSXDPKSA-M
      - kegg.compound: C04332
      - metanetx.chemical: MNXM1313
      - sbo: SBO:0000247
      - seed.compound: cpd02656
  - !!omap
    - id: cpd00039_c0
    - name: L-Lysine_c0
    - compartment: c0
    - charge: 1
    - formula: C6H15N2O2
    - annotation: !!omap
      - bigg.metabolite: lys__L
      - biocyc: META:LYS
      - hmdb: HMDB00182
      - inchi: InChI=1S/C6H14N2O2/c7-4-2-1-3-5(8)6(9)10/h5H,1-4,7-8H2,(H,9,10)/p+1/t5-/m0/s1
      - inchikey: KDXKERNSBIXSRK-YFKPBYRVSA-O
      - kegg.compound: C00047
      - metanetx.chemical: MNXM78
      - sbo: SBO:0000247
      - seed.compound: cpd00039
  - !!omap
    - id: cpd03187_c0
    - name: Oxalosuccinate_c0
    - compartment: c0
    - charge: 1
    - formula: C6H3O7
    - annotation: !!omap
      - biocyc: META:OXALO-SUCCINATE
      - hmdb: HMDB03974
      - inchi: InChI=1S/C6H6O7/c7-3(8)1-2(5(10)11)4(9)6(12)13/h2H,1H2,(H,7,8)(H,10,11)(H,12,13)/p-3
      - inchikey: UFSCUAXLTRFIDC-UHFFFAOYSA-K
      - kegg.compound: C05379
      - metanetx.chemical: MNXM1289
      - sbo: SBO:0000247
      - seed.compound: cpd03187
  - !!omap
    - id: cpd08630_c0
    - name: 13(1)-Oxo-Mg-protoporphyrin IX 13-monomethyl ester_c0
    - compartment: c0
    - charge: 1
    - formula: C35H31MgN4O5
    - annotation: !!omap
      - bigg.metabolite: omppp9
      - biocyc: META:131-OXO-MAGNESIUM-PROTOPORPHYRIN-IX-13-M
      - chebi: '29464'
      - inchi: InChI=1S/C35H34N4O5.Mg/c1-8-21-17(3)24-12-25-19(5)23(10-11-33(41)42)30(38-25)15-31-35(32(40)16-34(43)44-7)20(6)27(39-31)14-29-22(9-2)18(4)26(37-29)13-28(21)36-24;/h8-9,12-15H,1-2,10-11,16H2,3-7H3,(H3,36,37,38,39,40,41,42);/q;+2/p-3/b24-12-,25-12-,26-13-,27-14-,28-13-,29-14-,30-15-,31-15-;
      - inchikey: IOQIILLGNAOXJE-JXBSUKTBSA-K
      - kegg.compound: C11830
      - metanetx.chemical:
        - MNXM1352
        - MNXM90592
      - sbo: SBO:0000247
      - seed.compound: cpd08630
  - !!omap
    - id: cpd15746_c0
    - name: Palmitoyllipoteichoic acid (n=24), linked, unsubstituted_c0
    - compartment: c0
    - charge: 1
    - formula: C119H232O135P24
    - annotation: !!omap
      - metanetx.chemical: MNXM5882
      - sbo: SBO:0000247
      - seed.compound: cpd15746
  - !!omap
    - id: cpd03049_c0
    - name: 2-Hydroxyethyl-ThPP_c0
    - compartment: c0
    - charge: 1
    - formula: C14H21N4O8P2S
    - annotation: !!omap
      - bigg.metabolite: 2ahethmpp
      - biocyc: META:2-ALPHA-HYDROXYETHYL-THPP
      - chebi: '978'
      - hmdb: HMDB03904
      - inchi: InChI=1S/C14H22N4O8P2S/c1-8-12(4-5-25-28(23,24)26-27(20,21)22)29-14(9(2)19)18(8)7-11-6-16-10(3)17-13(11)15/h6,9,19H,4-5,7H2,1-3H3,(H4-,15,16,17,20,21,22,23,24)/p-1
      - inchikey: RRUVJGASJONMDY-UHFFFAOYSA-M
      - kegg.compound: C05125
      - metanetx.chemical: MNXM1705
      - sbo: SBO:0000247
      - seed.compound: cpd03049
  - !!omap
    - id: cpd00177_c0
    - name: dADP_c0
    - compartment: c0
    - charge: 1
    - formula: C10H13N5O9P2
    - annotation: !!omap
      - bigg.metabolite: dadp
      - biocyc: META:DADP
      - hmdb: HMDB01508
      - inchi: InChI=1S/C10H15N5O9P2/c11-9-8-10(13-3-12-9)15(4-14-8)7-1-5(16)6(23-7)2-22-26(20,21)24-25(17,18)19/h3-7,16H,1-2H2,(H,20,21)(H2,11,12,13)(H2,17,18,19)/p-2/t5-,6+,7+/m0/s1
      - inchikey: DAEAPNUQQAICNR-RRKCRQDMSA-L
      - kegg.compound: C00206
      - metanetx.chemical: MNXM374
      - sbo: SBO:0000247
      - seed.compound: cpd00177
  - !!omap
    - id: cpd01772_c0
    - name: Succinylbenzoate_c0
    - compartment: c0
    - charge: 1
    - formula: C11H8O5
    - annotation: !!omap
      - bigg.metabolite: sucbz
      - biocyc: META:O-SUCCINYLBENZOATE
      - inchi: InChI=1S/C11H10O5/c12-9(5-6-10(13)14)7-3-1-2-4-8(7)11(15)16/h1-4H,5-6H2,(H,13,14)(H,15,16)/p-2
      - inchikey: YIVWQNVQRXFZJB-UHFFFAOYSA-L
      - kegg.compound: C02730
      - metanetx.chemical: MNXM1212
      - sbo: SBO:0000247
      - seed.compound: cpd01772
  - !!omap
    - id: cpd15316_c0
    - name: 1-Acyl-sn-glycero-3-phosphoethanolamine hexadecanoyl_c0
    - compartment: c0
    - charge: 1
    - formula: C21H44NO7P
    - annotation: !!omap
      - bigg.metabolite: 1agpe160
      - metanetx.chemical: MNXM6600
      - sbo: SBO:0000247
      - seed.compound: cpd15316
  - !!omap
    - id: cpd11560_c0
    - name: 10-methyl-trans-undec-2-enoyl-ACP_c0
    - compartment: c0
    - charge: 1
    - formula: C23H41N2O8PRS
    - annotation: !!omap
      - metanetx.chemical: MNXM8005
      - sbo: SBO:0000247
      - seed.compound: cpd11560
  - !!omap
    - id: cpd00027_e0
    - name: D-Glucose_e0
    - compartment: e0
    - charge: 1
    - formula: C6H12O6
    - annotation: !!omap
      - bigg.metabolite: glc__D
      - biocyc: META:Glucopyranose
      - inchi: InChI=1S/C6H12O6/c7-1-2-3(8)4(9)5(10)6(11)12-2/h2-11H,1H2/t2-,3-,4+,5-,6?/m1/s1
      - inchikey: WQZGKKKJIJFFOK-GASJEMHNSA-N
      - kegg.compound:
        - C00293
        - C00031
      - metanetx.chemical:
        - MNXM41
        - MNXM55158
      - sbo: SBO:0000247
      - seed.compound: cpd00027
  - !!omap
    - id: cpd00843_c0
    - name: Tartronate semialdehyde_c0
    - compartment: c0
    - charge: 1
    - formula: C3H3O4
    - annotation: !!omap
      - bigg.metabolite: 2h3oppan
      - biocyc: META:TARTRONATE-S-ALD
      - chebi: '1123'
      - hmdb: HMDB06938
      - inchi: InChI=1S/C3H4O4/c4-1-2(5)3(6)7/h1-2,5H,(H,6,7)/p-1
      - inchikey: QWBAFPFNGRFSFB-UHFFFAOYSA-M
      - kegg.compound: C01146
      - metanetx.chemical: MNXM475
      - sbo: SBO:0000247
      - seed.compound: cpd00843
  - !!omap
    - id: cpd03423_c0
    - name: alpha-Ribazole_c0
    - compartment: c0
    - charge: 1
    - formula: C14H18N2O4
    - annotation: !!omap
      - bigg.metabolite: rdmbzi
      - biocyc: META:ALPHA-RIBAZOLE
      - chebi: '10329'
      - hmdb: HMDB11112
      - inchi: InChI=1S/C14H18N2O4/c1-7-3-9-10(4-8(7)2)16(6-15-9)14-13(19)12(18)11(5-17)20-14/h3-4,6,11-14,17-19H,5H2,1-2H3/t11-,12-,13-,14+/m1/s1
      - inchikey: HLRUKOJSWOKCPP-SYQHCUMBSA-N
      - kegg.compound: C05775
      - metanetx.chemical: MNXM1539
      - sbo: SBO:0000247
      - seed.compound: cpd03423
  - !!omap
    - id: cpd14955_c0
    - name: Lipoyl-AMP_c0
    - compartment: c0
    - charge: 1
    - formula: C18H25N5O8PS2
    - annotation: !!omap
      - bigg.metabolite: lipoamp
      - biocyc: META:LIPOYL-AMP
      - chebi: '55451'
      - hmdb: HMDB59635
      - inchi: InChI=1S/C18H26N5O8PS2/c19-16-13-17(21-8-20-16)23(9-22-13)18-15(26)14(25)11(30-18)7-29-32(27,28)31-12(24)4-2-1-3-10-5-6-33-34-10/h8-11,14-15,18,25-26H,1-7H2,(H,27,28)(H2,19,20,21)/p-1/t10-,11-,14-,15-,18-/m1/s1
      - inchikey: QWEGOCJRZOKSOE-ADUAKINBSA-M
      - kegg.compound: C16238
      - metanetx.chemical:
        - MNXM722796
        - MNXM2392
      - sbo: SBO:0000247
      - seed.compound: cpd14955
  - !!omap
    - id: cpd15547_c0
    - name: Phosphatidylglycerophosphate dioctadecanoyl_c0
    - compartment: c0
    - charge: 1
    - formula: C42H82O13P2
    - annotation: !!omap
      - bigg.metabolite: pgp180
      - metanetx.chemical: MNXM75104
      - sbo: SBO:0000247
      - seed.compound: cpd15547
  - !!omap
    - id: cpd11515_c0
    - name: 12-methyl-tetra-decanoyl-ACP_c0
    - compartment: c0
    - charge: 1
    - formula: C26H49N2O8PRS
    - annotation: !!omap
      - metanetx.chemical: MNXM6636
      - sbo: SBO:0000247
      - seed.compound: cpd11515
  - !!omap
    - id: cpd00541_c0
    - name: Lipoate_c0
    - compartment: c0
    - charge: 1
    - formula: C8H13O2S2
    - annotation: !!omap
      - bigg.metabolite: lipoate
      - chebi: '30313'
      - inchi: InChI=1S/C8H14O2S2/c9-8(10)4-2-1-3-7-5-6-11-12-7/h7H,1-6H2,(H,9,10)/p-1
      - inchikey: AGBQKNBQESQNJD-UHFFFAOYSA-M
      - kegg.compound: C00725
      - metanetx.chemical: MNXM722769
      - sbo: SBO:0000247
      - seed.compound: cpd00541
  - !!omap
    - id: cpd00413_c0
    - name: Glutaryl-CoA_c0
    - compartment: c0
    - charge: 1
    - formula: C26H38N7O19P3S
    - annotation: !!omap
      - bigg.metabolite: glutcoa
      - biocyc: META:GLUTARYL-COA
      - hmdb: HMDB01339
      - inchi: InChI=1S/C26H42N7O19P3S/c1-26(2,21(39)24(40)29-7-6-15(34)28-8-9-56-17(37)5-3-4-16(35)36)11-49-55(46,47)52-54(44,45)48-10-14-20(51-53(41,42)43)19(38)25(50-14)33-13-32-18-22(27)30-12-31-23(18)33/h12-14,19-21,25,38-39H,3-11H2,1-2H3,(H,28,34)(H,29,40)(H,35,36)(H,44,45)(H,46,47)(H2,27,30,31)(H2,41,42,43)/p-5/t14-,19-,20-,21+,25-/m1/s1
      - inchikey: SYKWLIJQEHRDNH-CKRMAKSASA-I
      - kegg.compound: C00527
      - metanetx.chemical: MNXM382
      - sbo: SBO:0000247
      - seed.compound: cpd00413
  - !!omap
    - id: cpd00971_c0
    - name: Na+_c0
    - compartment: c0
    - charge: 1
    - formula: Na
    - annotation: !!omap
      - bigg.metabolite: na1
      - biocyc: META:NA+
      - chebi: '9175'
      - inchi: InChI=1S/Na/q+1
      - inchikey: FKNQFGJONOIPTF-UHFFFAOYSA-N
      - kegg.compound: C01330
      - metanetx.chemical:
        - MNXM27
        - MNXM19808
      - sbo: SBO:0000247
      - seed.compound: cpd00971
  - !!omap
    - id: cpd00084_c0
    - name: L-Cysteine_c0
    - compartment: c0
    - charge: 1
    - formula: C3H7NO2S
    - annotation: !!omap
      - bigg.metabolite: cys__L
      - biocyc: META:CYS
      - hmdb: HMDB00574
      - inchi: InChI=1S/C3H7NO2S/c4-2(1-7)3(5)6/h2,7H,1,4H2,(H,5,6)/t2-/m0/s1
      - inchikey: XUJNEKJLAYXESH-REOHCLBHSA-N
      - kegg.compound: C00097
      - metanetx.chemical: MNXM55
      - sbo: SBO:0000247
      - seed.compound: cpd00084
  - !!omap
    - id: cpd15606_e0
    - name: Gly-Tyr_e0
    - compartment: e0
    - charge: 1
    - formula: C11H14N2O4
    - annotation: !!omap
      - chebi: '73517'
      - hmdb: HMDB28853
      - metanetx.chemical: MNXM8671
      - sbo: SBO:0000247
      - seed.compound: cpd15606
  - !!omap
    - id: cpd15663_c0
    - name: Prenol-45n teichoic acid-alanine substituted_c0
    - compartment: c0
    - charge: 1
    - formula: C341H611N47O287P47
    - annotation: !!omap
      - metanetx.chemical: MNXM12741
      - sbo: SBO:0000247
      - seed.compound: cpd15663
  - !!omap
    - id: cpd11549_c0
    - name: 4-methyl-pentanoyl-ACP_c0
    - compartment: c0
    - charge: 1
    - formula: C17H31N2O8PRS
    - annotation: !!omap
      - metanetx.chemical: MNXM8148
      - sbo: SBO:0000247
      - seed.compound: cpd11549
  - !!omap
    - id: cpd00447_c0
    - name: Betaine aldehyde_c0
    - compartment: c0
    - charge: 1
    - formula: C5H12NO
    - annotation: !!omap
      - bigg.metabolite: betald
      - biocyc: META:BETAINE_ALDEHYDE
      - hmdb: HMDB01252
      - inchi: InChI=1S/C5H12NO/c1-6(2,3)4-5-7/h5H,4H2,1-3H3/q+1
      - inchikey: SXKNCCSPZDCRFD-UHFFFAOYSA-N
      - kegg.compound: C00576
      - metanetx.chemical: MNXM457
      - sbo: SBO:0000247
      - seed.compound: cpd00447
  - !!omap
    - id: cpd00342_c0
    - name: N-Acetylornithine_c0
    - compartment: c0
    - charge: 1
    - formula: C7H14N2O3
    - annotation: !!omap
      - bigg.metabolite: acorn
      - biocyc: META:N-ALPHA-ACETYLORNITHINE
      - chebi: '7368'
      - hmdb: HMDB03357
      - inchi: InChI=1S/C7H14N2O3/c1-5(10)9-6(7(11)12)3-2-4-8/h6H,2-4,8H2,1H3,(H,9,10)(H,11,12)/t6-/m0/s1
      - inchikey: JRLGPAXAGHMNOL-LURJTMIESA-N
      - kegg.compound: C00437
      - metanetx.chemical: MNXM817
      - sbo: SBO:0000247
      - seed.compound: cpd00342
  - !!omap
    - id: cpd02678_c0
    - name: N-Formyl-GAR_c0
    - compartment: c0
    - charge: 1
    - formula: C8H13N2O9P
    - annotation: !!omap
      - bigg.metabolite: fgam
      - biocyc: META:5-P-RIBOSYL-N-FORMYLGLYCINEAMIDE
      - chebi: '1982'
      - hmdb: HMDB01308
      - inchi: InChI=1S/C8H15N2O9P/c11-3-9-1-5(12)10-8-7(14)6(13)4(19-8)2-18-20(15,16)17/h3-4,6-8,13-14H,1-2H2,(H,9,11)(H,10,12)(H2,15,16,17)/p-2/t4-,6-,7-,8-/m1/s1
      - inchikey: VDXLUNDMVKSKHO-XVFCMESISA-L
      - kegg.compound: C04376
      - metanetx.chemical: MNXM453
      - sbo: SBO:0000247
      - seed.compound: cpd02678
  - !!omap
    - id: cpd00017_c0
    - name: S-Adenosyl-L-methionine_c0
    - compartment: c0
    - charge: 1
    - formula: C15H23N6O5S
    - annotation: !!omap
      - bigg.metabolite: amet
      - biocyc: META:S-ADENOSYLMETHIONINE
      - hmdb: HMDB01185
      - inchi: InChI=1S/C15H22N6O5S/c1-27(3-2-7(16)15(24)25)4-8-10(22)11(23)14(26-8)21-6-20-9-12(17)18-5-19-13(9)21/h5-8,10-11,14,22-23H,2-4,16H2,1H3,(H2-,17,18,19,24,25)/p+1/t7-,8+,10+,11+,14+,27?/m0/s1
      - inchikey: MEFKEPWMEQBLKI-AIRLBKTGSA-O
      - kegg.compound: C00019
      - metanetx.chemical: MNXM16
      - sbo: SBO:0000247
      - seed.compound: cpd00017
  - !!omap
    - id: cpd03214_c0
    - name: Phytyl diphosphate_c0
    - compartment: c0
    - charge: 1
    - formula: C20H40O7P2
    - annotation: !!omap
      - bigg.metabolite: phdp
      - biocyc: META:PHYTYL-PYROPHOSPHATE
      - hmdb: HMDB11116
      - inchi: InChI=1S/C20H42O7P2/c1-17(2)9-6-10-18(3)11-7-12-19(4)13-8-14-20(5)15-16-26-29(24,25)27-28(21,22)23/h15,17-19H,6-14,16H2,1-5H3,(H,24,25)(H2,21,22,23)/p-2/b20-15+/t18-,19-/m1/s1
      - inchikey: ITPLBNCCPZSWEU-PYDDKJGSSA-L
      - kegg.compound: C05427
      - metanetx.chemical: MNXM903
      - sbo: SBO:0000247
      - seed.compound: cpd03214
  - !!omap
    - id: cpd00155_c0
    - name: Glycogen_c0
    - compartment: c0
    - charge: 1
    - formula: C30H52O26
    - annotation: !!omap
      - bigg.metabolite: glycogen
      - biocyc: META:Glycogens
      - hmdb: HMDB00757
      - inchi: InChI=1S/C24H42O21/c25-1-5-9(28)11(30)16(35)22(41-5)39-4-8-20(45-23-17(36)12(31)10(29)6(2-26)42-23)14(33)18(37)24(43-8)44-19-7(3-27)40-21(38)15(34)13(19)32/h5-38H,1-4H2/t5-,6-,7-,8-,9-,10-,11+,12+,13-,14-,15-,16-,17-,18-,19-,20-,21+,22+,23-,24-/m1/s1
      - inchikey: BYSGBSNPRWKUQH-UJDJLXLFSA-N
      - kegg.compound:
        - C00182
        - G11603
      - metanetx.chemical: MNXM55375
      - sbo: SBO:0000247
      - seed.compound: cpd00155
  - !!omap
    - id: cpd01914_c0
    - name: L-Methionine S-oxide_c0
    - compartment: c0
    - charge: 1
    - formula: C5H11NO3S
    - annotation: !!omap
      - bigg.metabolite: metsox_S__L
      - biocyc:
        - META:CPD0-1959
        - META:L-Methionine-sulfoxides
      - inchi: InChI=1S/C5H11NO3S/c1-10(9)3-2-4(6)5(7)8/h4H,2-3,6H2,1H3,(H,7,8)/t4-,10?/m0/s1
      - inchikey: QEFRNWWLZKMPFJ-YGVKFDHGSA-N
      - kegg.compound: C02989
      - metanetx.chemical: MNXM2246
      - sbo: SBO:0000247
      - seed.compound: cpd01914
  - !!omap
    - id: cpd15338_c0
    - name: 2-Acyl-sn-glycero-3-phosphoethanolamine tetradec-7-enoyl_c0
    - compartment: c0
    - charge: 1
    - formula: C19H38NO7P
    - annotation: !!omap
      - bigg.metabolite: 2agpe141
      - metanetx.chemical: MNXM146497
      - sbo: SBO:0000247
      - seed.compound: cpd15338
  - !!omap
    - id: cpd11582_e0
    - name: ala-L-Thr-L_e0
    - compartment: e0
    - charge: 1
    - formula: C7H14N2O4
    - annotation: !!omap
      - metanetx.chemical: MNXM8264
      - sbo: SBO:0000247
      - seed.compound: cpd11582
  - !!omap
    - id: cpd17535_c0
    - name: Cobalt-factor III_c0
    - compartment: c0
    - charge: 1
    - formula: C43H46CoN4O16
    - annotation: !!omap
      - biocyc: META:COBALT-FACTOR-III
      - chebi: '73373'
      - inchi: InChI=1S/C43H48N4O16.Co/c1-19-40-23(13-37(58)59)21(5-9-33(50)51)27(46-40)14-26-20(4-8-32(48)49)22(12-36(56)57)28(44-26)15-29-24(6-10-34(52)53)42(2,17-38(60)61)31(45-29)16-30-25(7-11-35(54)55)43(3,18-39(62)63)41(19)47-30;/h14-16,24-25H,4-13,17-18H2,1-3H3,(H10,44,45,46,47,48,49,50,51,52,53,54,55,56,57,58,59,60,61,62,63);/q;+2/p-10/t24-,25-,42+,43+;/m1./s1
      - inchikey: RQHZZQLPDALGEQ-CYGMIEPJSA-D
      - kegg.compound: C17401
      - metanetx.chemical: MNXM93263
      - sbo: SBO:0000247
      - seed.compound: cpd17535
  - !!omap
    - id: cpd00204_c0
    - name: CO_c0
    - compartment: c0
    - charge: 1
    - formula: CHO
    - annotation: !!omap
      - bigg.metabolite: co
      - biocyc: META:CARBON-MONOXIDE
      - hmdb: HMDB01361
      - inchi: InChI=1S/CHO/c1-2/h1H/q+1
      - inchikey: XPRMKTHGXOVKEH-UHFFFAOYSA-N
      - kegg.compound: C00237
      - metanetx.chemical: MNXM10881
      - sbo: SBO:0000247
      - seed.compound: cpd00204
  - !!omap
    - id: cpd15525_c0
    - name: 1,2-dihexadec-9-enoyl-sn-glycerol 3-phosphate_c0
    - compartment: c0
    - charge: 1
    - formula: C35H64O8P
    - annotation: !!omap
      - bigg.metabolite: pa161
      - metanetx.chemical: MNXM90510
      - sbo: SBO:0000247
      - seed.compound: cpd15525
  - !!omap
    - id: cpd11478_c0
    - name: (R)-3-Hydroxybutanoyl-[acyl-carrier protein]_c0
    - compartment: c0
    - charge: 1
    - formula: C15H27N2O9PRS
    - annotation: !!omap
      - bigg.metabolite: 3hbutACP
      - biocyc: META:Beta-3-hydroxybutyryl-ACPs
      - kegg.compound: C04618
      - metanetx.chemical: MNXM91793
      - sbo: SBO:0000247
      - seed.compound: cpd11478
  - !!omap
    - id: cpd03831_c0
    - name: ADP-L-glycero-D-manno-heptose_c0
    - compartment: c0
    - charge: 1
    - formula: C17H25N5O16P2
    - annotation: !!omap
      - bigg.metabolite: adphep_LD
      - biocyc: META:ADP-L-GLYCERO-D-MANNO-HEPTOSE
      - inchi: InChI=1S/C17H27N5O16P2/c18-14-7-15(20-3-19-14)22(4-21-7)16-11(28)8(25)6(35-16)2-34-39(30,31)38-40(32,33)37-17-12(29)9(26)10(27)13(36-17)5(24)1-23/h3-6,8-13,16-17,23-29H,1-2H2,(H,30,31)(H,32,33)(H2,18,19,20)/p-2/t5-,6+,8+,9-,10-,11+,12-,13+,16+,17-/m0/s1
      - inchikey: KMSFWBYFWSKGGR-DTBZDYEHSA-L
      - kegg.compound: C06398
      - metanetx.chemical: MNXM857
      - sbo: SBO:0000247
      - seed.compound: cpd03831
  - !!omap
    - id: cpd15570_c0
    - name: trans-3-cis-7-myristoleoyl-[acyl-carrier protein]_c0
    - compartment: c0
    - charge: 1
    - formula: C25H43N2O8PRS
    - annotation: !!omap
      - bigg.metabolite: t3c7mrseACP
      - biocyc: META:Trans-D3-cis-D7-tetradecenoyl-ACPs
      - metanetx.chemical: MNXM5960
      - sbo: SBO:0000247
      - seed.compound: cpd15570
  - !!omap
    - id: cpd27021_c0
    - name: Enoylpimeloyl-ACP-methyl-esters_c0
    - compartment: c0
    - charge: 1
    - formula: C22H36N3O11PR2S
    - annotation: !!omap
      - biocyc: META:Enoylpimeloyl-ACP-methyl-esters
      - metanetx.chemical: MNXM11490
      - sbo: SBO:0000247
      - seed.compound: cpd27021
  - !!omap
    - id: cpd26672_c0
    - name: Carboxyadenylated-MPT-synthases_c0
    - compartment: c0
    - charge: 1
    - formula: C14H19N7O9PR
    - annotation: !!omap
      - biocyc: META:Carboxyadenylated-MPT-synthases
      - metanetx.chemical: MNXM10882
      - sbo: SBO:0000247
      - seed.compound: cpd26672
  - !!omap
    - id: cpd00492_c0
    - name: N-Acetyl-D-mannosamine_c0
    - compartment: c0
    - charge: 1
    - formula: C8H15NO6
    - annotation: !!omap
      - bigg.metabolite: acmana
      - biocyc: META:N-acetyl-D-mannosamine
      - hmdb: HMDB01129
      - inchi: InChI=1S/C8H15NO6/c1-3(11)9-5-7(13)6(12)4(2-10)15-8(5)14/h4-8,10,12-14H,2H2,1H3,(H,9,11)/t4-,5+,6-,7-,8?/m1/s1
      - inchikey: OVRNDRQMDRJTHS-ZTVVOAFPSA-N
      - kegg.compound: C00645
      - metanetx.chemical: MNXM2403
      - sbo: SBO:0000247
      - seed.compound: cpd00492
  - !!omap
    - id: cpd02140_c0
    - name: AIR_c0
    - compartment: c0
    - charge: 1
    - formula: C8H13N3O7P
    - annotation: !!omap
      - bigg.metabolite: air
      - biocyc: META:5-PHOSPHORIBOSYL-5-AMINOIMIDAZOLE
      - inchi: InChI=1S/C8H14N3O7P/c9-5-1-10-3-11(5)8-7(13)6(12)4(18-8)2-17-19(14,15)16/h1,3-4,6-8,12-13H,2,9H2,(H2,14,15,16)/p-1/t4-,6-,7-,8-/m1/s1
      - inchikey: PDACUKOKVHBVHJ-XVFCMESISA-M
      - kegg.compound: C03373
      - metanetx.chemical: MNXM388
      - sbo: SBO:0000247
      - seed.compound: cpd02140
  - !!omap
    - id: cpd02060_c0
    - name: (2E)-Dodecenoyl-CoA_c0
    - compartment: c0
    - charge: 1
    - formula: C33H52N7O17P3S
    - annotation: !!omap
      - bigg.metabolite:
        - trans_dd2coa
        - dd2coa
      - biocyc: META:CPD-7222
      - chebi: '1287'
      - hmdb: HMDB03712
      - inchi: InChI=1S/C33H56N7O17P3S/c1-4-5-6-7-8-9-10-11-12-13-24(42)61-17-16-35-23(41)14-15-36-31(45)28(44)33(2,3)19-54-60(51,52)57-59(49,50)53-18-22-27(56-58(46,47)48)26(43)32(55-22)40-21-39-25-29(34)37-20-38-30(25)40/h12-13,20-22,26-28,32,43-44H,4-11,14-19H2,1-3H3,(H,35,41)(H,36,45)(H,49,50)(H,51,52)(H2,34,37,38)(H2,46,47,48)/p-4/b13-12+/t22-,26-,27-,28?,32?/m1/s1
      - inchikey: IRFYVBULXZMEDE-HENKSQNASA-J
      - kegg.compound: C03221
      - metanetx.chemical: MNXM642
      - sbo: SBO:0000247
      - seed.compound: cpd02060
  - !!omap
    - id: cpd02862_c0
    - name: UDPMurAc(oyl-L-Ala-D-gamma-Glu-L-Lys-D-Ala-D-Ala)_c0
    - compartment: c0
    - charge: 1
    - formula: C40H62N9O26P2
    - annotation: !!omap
      - bigg.metabolite:
        - uGgla
        - uAgla
      - biocyc: META:C3
      - chebi: '70768'
      - inchi: InChI=1S/C40H65N9O26P2/c1-16(32(57)44-18(3)37(61)62)43-35(60)21(8-6-7-12-41)46-25(52)10-9-22(38(63)64)47-33(58)17(2)42-34(59)19(4)71-31-27(45-20(5)51)39(73-23(14-50)29(31)55)74-77(68,69)75-76(66,67)70-15-24-28(54)30(56)36(72-24)49-13-11-26(53)48-40(49)65/h11,13,16-19,21-24,27-31,36,39,50,54-56H,6-10,12,14-15,41H2,1-5H3,(H,42,59)(H,43,60)(H,44,57)(H,45,51)(H,46,52)(H,47,58)(H,61,62)(H,63,64)(H,66,67)(H,68,69)(H,48,53,65)/p-3/t16-,17+,18-,19-,21+,22-,23-,24-,27-,28-,29-,30-,31-,36-,39-/m1/s1
      - inchikey: PFMVORMCVGOQKR-XNCOKRRHSA-K
      - kegg.compound: C04702
      - metanetx.chemical: MNXM7865
      - sbo: SBO:0000247
      - seed.compound: cpd02862
  - !!omap
    - id: cpd00004_c0
    - name: NADH_c0
    - compartment: c0
    - charge: 1
    - formula: C21H27N7O14P2
    - annotation: !!omap
      - bigg.metabolite: nadh
      - biocyc: META:NADH
      - hmdb: HMDB01487
      - inchi: InChI=1S/C21H29N7O14P2/c22-17-12-19(25-7-24-17)28(8-26-12)21-16(32)14(30)11(41-21)6-39-44(36,37)42-43(34,35)38-5-10-13(29)15(31)20(40-10)27-3-1-2-9(4-27)18(23)33/h1,3-4,7-8,10-11,13-16,20-21,29-32H,2,5-6H2,(H2,23,33)(H,34,35)(H,36,37)(H2,22,24,25)/p-2/t10-,11-,13-,14-,15-,16-,20-,21-/m1/s1
      - inchikey: BOPGDPNILDQYTO-NNYOXOHSSA-L
      - kegg.compound: C00004
      - metanetx.chemical: MNXM10
      - sbo: SBO:0000247
      - seed.compound: cpd00004
  - !!omap
    - id: cpd10516_e0
    - name: fe3_e0
    - compartment: e0
    - charge: 1
    - formula: Fe
    - annotation: !!omap
      - bigg.metabolite: fe3
      - biocyc: META:FE+3
      - chebi: '29034'
      - hmdb: HMDB12943
      - inchi: InChI=1S/Fe/q+3
      - inchikey: VTLYFUHAOXGGBS-UHFFFAOYSA-N
      - kegg.compound: C14819
      - metanetx.chemical: MNXM196
      - sbo: SBO:0000247
      - seed.compound: cpd10516
  - !!omap
    - id: cpd01777_c0
    - name: Phosphoribosyl-AMP_c0
    - compartment: c0
    - charge: 1
    - formula: C15H19N5O14P2
    - annotation: !!omap
      - bigg.metabolite: prbamp
      - biocyc: META:PHOSPHORIBOSYL-AMP
      - chebi: '8166'
      - hmdb: HMDB12276
      - inchi: InChI=1S/C15H23N5O14P2/c16-12-7-13(18-4-19(12)14-10(23)8(21)5(33-14)1-31-35(25,26)27)20(3-17-7)15-11(24)9(22)6(34-15)2-32-36(28,29)30/h3-6,8-11,14-16,21-24H,1-2H2,(H2,25,26,27)(H2,28,29,30)/p-4/t5-,6-,8-,9-,10-,11-,14-,15?/m1/s1
      - inchikey: RTQMRTSPTLIIHM-TYASJMOZSA-J
      - kegg.compound: C02741
      - metanetx.chemical: MNXM1515
      - sbo: SBO:0000247
      - seed.compound: cpd01777
  - !!omap
    - id: cpd02701_c0
    - name: S-Adenosyl-4-methylthio-2-oxobutanoate_c0
    - compartment: c0
    - charge: 1
    - formula: C15H19N5O6S
    - annotation: !!omap
      - bigg.metabolite: amob
      - biocyc: META:S-ADENOSYL-4-METHYLTHIO-2-OXOBUTANOATE
      - inchi: InChI=1S/C15H19N5O6S/c1-27(3-2-7(21)15(24)25)4-8-10(22)11(23)14(26-8)20-6-19-9-12(16)17-5-18-13(9)20/h5-6,8,10-11,14,22-23H,2-4H2,1H3,(H2-,16,17,18,24,25)/t8-,10-,11-,14-,27?/m1/s1
      - inchikey: UOKVQQMBGVMXPU-CJPDYEHRSA-N
      - kegg.compound: C04425
      - metanetx.chemical: MNXM3090
      - sbo: SBO:0000247
      - seed.compound: cpd02701
  - !!omap
    - id: cpd14960_c0
    - name: Cobalt-precorrin 5B_c0
    - compartment: c0
    - charge: 1
    - formula: C43H44CoN4O16
    - annotation: !!omap
      - bigg.metabolite: codscl5b
      - biocyc: META:CPD-9047
      - chebi: '52489'
      - inchi: InChI=1S/C43H52N4O16.Co/c1-40(12-11-33(54)55)24(14-35(58)59)38-39-42(3,19-37(62)63)21(6-9-31(50)51)26(45-39)16-29-41(2,18-36(60)61)22(7-10-32(52)53)27(44-29)17-43(4)23(13-34(56)57)20(5-8-30(48)49)25(47-43)15-28(40)46-38;/h15-16,21,24H,5-14,17-19H2,1-4H3,(H10,44,45,46,47,48,49,50,51,52,53,54,55,56,57,58,59,60,61,62,63);/q;+2/p-9/b39-38-;/t21-,24+,40-,41+,42+,43+;/m1./s1
      - inchikey: XHLLHKIBBMZXKO-NXQAVURYSA-E
      - kegg.compound: C16243
      - metanetx.chemical: MNXM47439
      - sbo: SBO:0000247
      - seed.compound: cpd14960
  - !!omap
    - id: cpd10162_c0
    - name: (R)-3-Hydroxy-3-methyl-2-oxopentanoate_c0
    - compartment: c0
    - charge: 1
    - formula: C6H9O4
    - annotation: !!omap
      - bigg.metabolite: 3hmop
      - biocyc: META:CPD-15104
      - chebi: '49257'
      - inchi: InChI=1S/C6H10O4/c1-3-6(2,10)4(7)5(8)9/h10H,3H2,1-2H3,(H,8,9)/p-1/t6-/m1/s1
      - inchikey: YJVOWRAWFXRESP-ZCFIWIBFSA-M
      - kegg.compound: C14463
      - metanetx.chemical: MNXM114594
      - sbo: SBO:0000247
      - seed.compound: cpd10162
  - !!omap
    - id: cpd03453_e0
    - name: Enterobactin_e0
    - compartment: e0
    - charge: 1
    - formula: C30H27N3O15
    - annotation: !!omap
      - bigg.metabolite: enter
      - biocyc: META:ENTEROBACTIN
      - hmdb: HMDB32199
      - inchi: InChI=1S/C30H27N3O15/c34-19-7-1-4-13(22(19)37)25(40)31-16-10-46-29(44)18(33-27(42)15-6-3-9-21(36)24(15)39)12-48-30(45)17(11-47-28(16)43)32-26(41)14-5-2-8-20(35)23(14)38/h1-9,16-18,34-39H,10-12H2,(H,31,40)(H,32,41)(H,33,42)/t16-,17-,18-/m0/s1
      - inchikey: SERBHKJMVBATSJ-BZSNNMDCSA-N
      - kegg.compound: C05821
      - metanetx.chemical: MNXM883
      - sbo: SBO:0000247
      - seed.compound: cpd03453
  - !!omap
    - id: cpd02506_c0
    - name: 5-Amino-4-imidazolecarboxyamide_c0
    - compartment: c0
    - charge: 1
    - formula: C4H6N4O
    - annotation: !!omap
      - biocyc: META:CPD-3762
      - chebi: '2030'
      - hmdb: HMDB03192
      - inchi: InChI=1S/C4H6N4O/c5-3-2(4(6)9)7-1-8-3/h1-2H,(H2,6,9)(H2,5,7,8)
      - inchikey: PYNDTGFTPOZGRW-UHFFFAOYSA-N
      - kegg.compound: C04051
      - metanetx.chemical: MNXM4388
      - sbo: SBO:0000247
      - seed.compound: cpd02506
  - !!omap
    - id: cpd15495_c0
    - name: Maltopentaose_c0
    - compartment: c0
    - charge: 1
    - formula: C30H52O26
    - annotation: !!omap
      - bigg.metabolite: maltpt
      - biocyc: META:MALTOPENTAOSE
      - chebi: '62006'
      - hmdb: HMDB12254
      - inchi: InChI=1S/C30H52O26/c31-1-6-11(36)12(37)18(43)27(49-6)54-23-8(3-33)51-29(20(45)14(23)39)56-25-10(5-35)52-30(21(46)16(25)41)55-24-9(4-34)50-28(19(44)15(24)40)53-22-7(2-32)48-26(47)17(42)13(22)38/h6-47H,1-5H2/t6-,7-,8-,9-,10-,11-,12+,13-,14-,15-,16-,17-,18-,19-,20-,21-,22-,23-,24-,25-,26?,27-,28-,29-,30-/m1/s1
      - inchikey: FTNIPWXXIGNQQF-HZWIHCTQSA-N
      - kegg.compound: C06218
      - metanetx.chemical: MNXM61032
      - sbo: SBO:0000247
      - seed.compound: cpd15495
  - !!omap
    - id: cpd00646_c0
    - name: PNP_c0
    - compartment: c0
    - charge: 1
    - formula: C6H5NO3
    - annotation: !!omap
      - bigg.metabolite: 4nph
      - biocyc: META:P-NITROPHENOL
      - chebi: '1913'
      - inchi: InChI=1S/C6H5NO3/c8-6-3-1-5(2-4-6)7(9)10/h1-4,8H
      - inchikey: BTJIUGUIPKRLHP-UHFFFAOYSA-N
      - kegg.compound: C00870
      - metanetx.chemical: MNXM526
      - sbo: SBO:0000247
      - seed.compound: cpd00646
  - !!omap
    - id: cpd15667_c0
    - name: glycerol teichoic acid (n=45), linked, unsubstituted_c0
    - compartment: c0
    - charge: 1
    - formula: C191H359N10O259P46R
    - annotation: !!omap
      - metanetx.chemical: MNXM8675
      - sbo: SBO:0000247
      - seed.compound: cpd15667
  - !!omap
    - id: cpd02930_c0
    - name: Lipid X_c0
    - compartment: c0
    - charge: 1
    - formula: C34H64NO12P
    - annotation: !!omap
      - bigg.metabolite:
        - lipidX
        - lipidX_HP
      - biocyc: META:BISOHMYR-GLUCOSAMINYL-1P
      - inchi: InChI=1S/C34H66NO12P/c1-3-5-7-9-11-13-15-17-19-21-26(37)23-29(39)35-31-33(32(41)28(25-36)45-34(31)47-48(42,43)44)46-30(40)24-27(38)22-20-18-16-14-12-10-8-6-4-2/h26-28,31-34,36-38,41H,3-25H2,1-2H3,(H,35,39)(H2,42,43,44)/p-2/t26-,27-,28-,31-,32-,33-,34-/m1/s1
      - inchikey: HEHQDWUWJVPREQ-XQJZMFRCSA-L
      - kegg.compound: C04824
      - metanetx.chemical: MNXM1839
      - sbo: SBO:0000247
      - seed.compound: cpd02930
  - !!omap
    - id: cpd11465_c0
    - name: But-2-enoyl-[acyl-carrier protein]_c0
    - compartment: c0
    - charge: 1
    - formula: C15H25N2O8PRS
    - annotation: !!omap
      - bigg.metabolite: but2eACP
      - chebi: '17017'
      - kegg.compound: C04246
      - metanetx.chemical: MNXM3229
      - sbo: SBO:0000247
      - seed.compound: cpd11465
  - !!omap
    - id: cpd00199_c0
    - name: 4-Oxobutanoate_c0
    - compartment: c0
    - charge: 1
    - formula: C4H5O3
    - annotation: !!omap
      - bigg.metabolite: sucsal
      - biocyc: META:SUCC-S-ALD
      - chebi: '16265'
      - hmdb: HMDB01259
      - inchi: InChI=1S/C4H6O3/c5-3-1-2-4(6)7/h3H,1-2H2,(H,6,7)/p-1
      - inchikey: UIUJIQZEACWQSV-UHFFFAOYSA-M
      - kegg.compound: C00232
      - metanetx.chemical: MNXM172
      - sbo: SBO:0000247
      - seed.compound: cpd00199
  - !!omap
    - id: cpd15770_c0
    - name: Isopentadecanoyllipoteichoic acid (n=24), linked, N-acetyl-D-glucosamine_c0
    - compartment: c0
    - charge: 1
    - formula: C309H540N24O255P24
    - annotation: !!omap
      - metanetx.chemical: MNXM8772
      - sbo: SBO:0000247
      - seed.compound: cpd15770
  - !!omap
    - id: cpd00279_c0
    - name: Acetoacetyl-CoA_c0
    - compartment: c0
    - charge: 1
    - formula: C25H36N7O18P3S
    - annotation: !!omap
      - bigg.metabolite: aacoa
      - biocyc: META:ACETOACETYL-COA
      - hmdb: HMDB01484
      - inchi: InChI=1S/C25H40N7O18P3S/c1-13(33)8-16(35)54-7-6-27-15(34)4-5-28-23(38)20(37)25(2,3)10-47-53(44,45)50-52(42,43)46-9-14-19(49-51(39,40)41)18(36)24(48-14)32-12-31-17-21(26)29-11-30-22(17)32/h11-12,14,18-20,24,36-37H,4-10H2,1-3H3,(H,27,34)(H,28,38)(H,42,43)(H,44,45)(H2,26,29,30)(H2,39,40,41)/p-4/t14-,18-,19-,20+,24-/m1/s1
      - inchikey: OJFDKHTZOUZBOS-CITAKDKDSA-J
      - kegg.compound: C00332
      - metanetx.chemical: MNXM133
      - sbo: SBO:0000247
      - seed.compound: cpd00279
  - !!omap
    - id: cpd01329_e0
    - name: Maltohexaose_e0
    - compartment: e0
    - charge: 1
    - formula: C36H62O31
    - annotation: !!omap
      - bigg.metabolite: malthx
      - biocyc: META:MALTOHEXAOSE
      - hmdb: HMDB12253
      - inchi: InChI=1S/C36H62O31/c37-1-7-13(43)14(44)21(51)32(58-7)64-27-9(3-39)60-34(23(53)16(27)46)66-29-11(5-41)62-36(25(55)18(29)48)67-30-12(6-42)61-35(24(54)19(30)49)65-28-10(4-40)59-33(22(52)17(28)47)63-26-8(2-38)57-31(56)20(50)15(26)45/h7-56H,1-6H2/t7-,8-,9-,10-,11-,12-,13-,14+,15-,16-,17-,18-,19-,20-,21-,22-,23-,24-,25-,26-,27-,28-,29-,30-,31?,32-,33-,34-,35-,36-/m1/s1
      - inchikey: OCIBBXPLUVYKCH-LIGGPISVSA-N
      - kegg.compound:
        - G00755
        - C01936
      - metanetx.chemical: MNXM61028
      - sbo: SBO:0000247
      - seed.compound: cpd01329
  - !!omap
    - id: cpd00118_c0
    - name: Putrescine_c0
    - compartment: c0
    - charge: 1
    - formula: C4H14N2
    - annotation: !!omap
      - bigg.metabolite: ptrc
      - biocyc: META:PUTRESCINE
      - inchi: InChI=1S/C4H12N2/c5-3-1-2-4-6/h1-6H2/p+2
      - inchikey: KIDHWZJUCRJVML-UHFFFAOYSA-P
      - kegg.compound: C00134
      - metanetx.chemical: MNXM118
      - sbo: SBO:0000247
      - seed.compound: cpd00118
  - !!omap
    - id: cpd01845_c0
    - name: Protochlorophyllide_c0
    - compartment: c0
    - charge: 1
    - formula: C35H30MgN4O5
    - annotation: !!omap
      - bigg.metabolite: pchlld
      - biocyc: META:MONO-VINYL-PROTOCHLOROPHYLLIDE-A
      - hmdb: HMDB31148
      - inchi: InChI=1S/C35H34N4O5.Mg/c1-8-19-15(3)22-12-24-17(5)21(10-11-28(40)41)32(38-24)30-31(35(43)44-7)34(42)29-18(6)25(39-33(29)30)14-27-20(9-2)16(4)23(37-27)13-26(19)36-22;/h8,12-14,31H,1,9-11H2,2-7H3,(H3,36,37,38,39,40,41,42);/q;+2/p-3/b22-12-,23-13-,24-12-,25-14-,26-13-,27-14-,32-30-;/t31-;/m1./s1
      - inchikey: QBPCOMNNISRCTC-KKNVGXODSA-K
      - kegg.compound: C02880
      - metanetx.chemical: MNXM62503
      - sbo: SBO:0000247
      - seed.compound: cpd01845
  - !!omap
    - id: cpd15506_c0
    - name: two disacharide linked murein units, tetrapeptide corsslinked tetrapeptide
        (A2pm->D-ala) (middle of chain)_c0
    - compartment: c0
    - charge: 1
    - formula: C74H112N14O39
    - annotation: !!omap
      - bigg.metabolite: murein4px4p
      - biocyc: META:CPD0-2270
      - metanetx.chemical: MNXM5316
      - sbo: SBO:0000247
      - seed.compound: cpd15506
  - !!omap
    - id: cpd00073_e0
    - name: Urea_e0
    - compartment: e0
    - charge: 1
    - formula: CH4N2O
    - annotation: !!omap
      - bigg.metabolite: urea
      - biocyc: META:UREA
      - hmdb: HMDB00294
      - inchi: InChI=1S/CH4N2O/c2-1(3)4/h(H4,2,3,4)
      - inchikey: XSQUKJJJFZCRTK-UHFFFAOYSA-N
      - kegg.compound: C00086
      - metanetx.chemical: MNXM117
      - sbo: SBO:0000247
      - seed.compound: cpd00073
  - !!omap
    - id: cpd00875_c0
    - name: KDO_c0
    - compartment: c0
    - charge: 1
    - formula: C8H13O8
    - annotation: !!omap
      - bigg.metabolite: kdo
      - biocyc:
        - META:CPD-19753
        - META:KDO
        - META:B-DMAN-OCT-2:6_1:A_2:KETO_3:D
      - chebi: '1493'
      - inchi: InChI=1S/C8H14O8/c9-2-5(12)7(14)6(13)3(10)1-4(11)8(15)16/h3,5-7,9-10,12-14H,1-2H2,(H,15,16)/p-1/t3-,5-,6-,7-/m1/s1
      - inchikey: KYQCXUMVJGMDNG-SHUUEZRQSA-M
      - kegg.compound: C01187
      - metanetx.chemical:
        - MNXM36403
        - MNXM989
      - sbo: SBO:0000247
      - seed.compound: cpd00875
  - !!omap
    - id: cpd01651_c0
    - name: L-3-Cyanoalanine_c0
    - compartment: c0
    - charge: 1
    - formula: C4H6N2O2
    - annotation: !!omap
      - biocyc: META:CPD-603
      - chebi: '1477'
      - hmdb: HMDB60245
      - inchi: InChI=1S/C4H6N2O2/c5-2-1-3(6)4(7)8/h3H,1,6H2,(H,7,8)/t3-/m0/s1
      - inchikey: BXRLWGXPSRYJDZ-VKHMYHEASA-N
      - kegg.compound: C02512
      - metanetx.chemical: MNXM1014
      - sbo: SBO:0000247
      - seed.compound: cpd01651
  - !!omap
    - id: cpd06227_c0
    - name: THF-L-glutamate_c0
    - compartment: c0
    - charge: 1
    - formula: C24H27N8O9
    - annotation: !!omap
      - bigg.metabolite: thfglu
      - chebi: '9483'
      - hmdb: HMDB06825
      - kegg.compound: C03541
      - metanetx.chemical:
        - MNXM317
        - MNXM131102
      - sbo: SBO:0000247
      - seed.compound: cpd06227
  - !!omap
    - id: cpd11533_c0
    - name: 11-methyl-3-oxo-dodecanoyl-ACP_c0
    - compartment: c0
    - charge: 1
    - formula: C24H43N2O9PRS
    - annotation: !!omap
      - metanetx.chemical: MNXM9671
      - sbo: SBO:0000247
      - seed.compound: cpd11533
  - !!omap
    - id: cpd00085_c0
    - name: beta-Alanine_c0
    - compartment: c0
    - charge: 1
    - formula: C3H7NO2
    - annotation: !!omap
      - bigg.metabolite: ala_B
      - biocyc: META:B-ALANINE
      - hmdb: HMDB00056
      - inchi: InChI=1S/C3H7NO2/c4-2-1-3(5)6/h1-2,4H2,(H,5,6)
      - inchikey: UCMIRNVEIXFBKS-UHFFFAOYSA-N
      - kegg.compound: C00099
      - metanetx.chemical: MNXM144
      - sbo: SBO:0000247
      - seed.compound: cpd00085
  - !!omap
    - id: cpd11590_e0
    - name: met-L-ala-L_e0
    - compartment: e0
    - charge: 1
    - formula: C8H15N2O3S
    - annotation: !!omap
      - metanetx.chemical: MNXM8868
      - sbo: SBO:0000247
      - seed.compound: cpd11590
  - !!omap
    - id: cpd35272-c0_c0
    - name: 2-O-sulfo-alpha,alpha-trehalose_c0
    - compartment: c0
    - charge: 1
    - formula: C12H21O14S
    - annotation: !!omap
      - sbo: SBO:0000247
      - seed.compound: cpd35272-c0
  - !!omap
    - id: cpd11441_c0
    - name: fa6coa_c0
    - compartment: c0
    - charge: 1
    - formula: C37H63N7O17P3S
    - annotation: !!omap
      - metanetx.chemical: MNXM5746
      - sbo: SBO:0000247
      - seed.compound: cpd11441
  - !!omap
    - id: cpd00498_c0
    - name: 2-Aceto-2-hydroxybutanoate_c0
    - compartment: c0
    - charge: 1
    - formula: C6H9O4
    - annotation: !!omap
      - bigg.metabolite: 2ahbut
      - biocyc: META:2-ACETO-2-HYDROXY-BUTYRATE
      - chebi: '982'
      - inchi: InChI=1S/C6H10O4/c1-3-6(10,4(2)7)5(8)9/h10H,3H2,1-2H3,(H,8,9)/p-1/t6-/m0/s1
      - inchikey: VUQLHQFKACOHNZ-LURJTMIESA-M
      - kegg.compound:
        - C00659
        - C06006
      - metanetx.chemical:
        - MNXM163143
        - MNXM114220
      - sbo: SBO:0000247
      - seed.compound: cpd00498
  - !!omap
    - id: cpd00773_c0
    - name: UDP-MurNAc_c0
    - compartment: c0
    - charge: 1
    - formula: C20H28N3O19P2
    - annotation: !!omap
      - bigg.metabolite: uamr
      - biocyc: META:UDP-N-ACETYLMURAMATE
      - chebi: '70765'
      - hmdb: HMDB11720
      - inchi: InChI=1S/C20H31N3O19P2/c1-7(18(30)31)38-16-12(21-8(2)25)19(40-9(5-24)14(16)28)41-44(35,36)42-43(33,34)37-6-10-13(27)15(29)17(39-10)23-4-3-11(26)22-20(23)32/h3-4,7,9-10,12-17,19,24,27-29H,5-6H2,1-2H3,(H,21,25)(H,30,31)(H,33,34)(H,35,36)(H,22,26,32)/p-3/t7-,9-,10-,12-,13-,14-,15-,16-,17-,19-/m1/s1
      - inchikey: NQBRVZNDBBMBLJ-MQTLHLSBSA-K
      - kegg.compound: C01050
      - metanetx.chemical:
        - MNXM722733
        - MNXM785
        - MNXM722797
      - sbo: SBO:0000247
      - seed.compound: cpd00773
  - !!omap
    - id: cpd15322_c0
    - name: 1-Acyl-sn-glycero-3-phosphoglycerol hexadec-9-enoyl_c0
    - compartment: c0
    - charge: 1
    - formula: C22H42O9P
    - annotation: !!omap
      - bigg.metabolite: 1agpg161
      - metanetx.chemical: MNXM147674
      - sbo: SBO:0000247
      - seed.compound: cpd15322
  - !!omap
    - id: cpd00016_c0
    - name: Pyridoxal phosphate_c0
    - compartment: c0
    - charge: 1
    - formula: C8H8NO6P
    - annotation: !!omap
      - bigg.metabolite: pydx5p
      - biocyc: META:PYRIDOXAL_PHOSPHATE
      - inchi: InChI=1S/C8H10NO6P/c1-5-8(11)7(3-10)6(2-9-5)4-15-16(12,13)14/h2-3,11H,4H2,1H3,(H2,12,13,14)/p-2
      - inchikey: NGVDGCNFYWLIFO-UHFFFAOYSA-L
      - kegg.compound: C00018
      - metanetx.chemical: MNXM161
      - sbo: SBO:0000247
      - seed.compound: cpd00016
  - !!omap
    - id: cpd11567_c0
    - name: 14-methyl-3-hydroxy-pentadecanoyl-ACP_c0
    - compartment: c0
    - charge: 1
    - formula: C27H51N2O9PRS
    - annotation: !!omap
      - metanetx.chemical: MNXM9699
      - sbo: SBO:0000247
      - seed.compound: cpd11567
  - !!omap
    - id: cpd00658_c0
    - name: Isochorismate_c0
    - compartment: c0
    - charge: 1
    - formula: C10H8O6
    - annotation: !!omap
      - bigg.metabolite: ichor
      - biocyc: META:ISOCHORISMATE
      - chebi: '29780'
      - inchi: InChI=1S/C10H10O6/c1-5(9(12)13)16-7-4-2-3-6(8(7)11)10(14)15/h2-4,7-8,11H,1H2,(H,12,13)(H,14,15)/p-2/t7-,8-/m0/s1
      - inchikey: NTGWPRCCOQCMGE-YUMQZZPRSA-L
      - kegg.compound: C00885
      - metanetx.chemical: MNXM799
      - sbo: SBO:0000247
      - seed.compound: cpd00658
  - !!omap
    - id: cpd03122_c0
    - name: (S)-Hydroxyhexanoyl-CoA_c0
    - compartment: c0
    - charge: 1
    - formula: C27H42N7O18P3S
    - annotation: !!omap
      - bigg.metabolite: 3hhcoa
      - biocyc: META:OH-HEXANOYL-COA
      - chebi: '419'
      - hmdb: HMDB03942
      - inchi: InChI=1S/C27H46N7O18P3S/c1-4-5-15(35)10-18(37)56-9-8-29-17(36)6-7-30-25(40)22(39)27(2,3)12-49-55(46,47)52-54(44,45)48-11-16-21(51-53(41,42)43)20(38)26(50-16)34-14-33-19-23(28)31-13-32-24(19)34/h13-16,20-22,26,35,38-39H,4-12H2,1-3H3,(H,29,36)(H,30,40)(H,44,45)(H,46,47)(H2,28,31,32)(H2,41,42,43)/p-4/t15-,16+,20+,21+,22?,26+/m0/s1
      - inchikey: VAAHKRMGOFIORX-DWUFXMDISA-J
      - kegg.compound: C05268
      - metanetx.chemical: MNXM757
      - sbo: SBO:0000247
      - seed.compound: cpd03122
  - !!omap
    - id: cpd15769_c0
    - name: Isotetradecanoyllipoteichoic acid (n=24), linked, N-acetyl-D-glucosamine_c0
    - compartment: c0
    - charge: 1
    - formula: C307H536N24O255P24
    - annotation: !!omap
      - metanetx.chemical: MNXM8777
      - sbo: SBO:0000247
      - seed.compound: cpd15769
  - !!omap
    - id: cpd15679_c0
    - name: 1,2-diisotetradecanoyl-sn-glycerol 3-phosphate_c0
    - compartment: c0
    - charge: 1
    - formula: C31H60O8P
    - annotation: !!omap
      - metanetx.chemical: MNXM6583
      - sbo: SBO:0000247
      - seed.compound: cpd15679
  - !!omap
    - id: cpd11511_c0
    - name: 10-methyl-dodecanoyl-ACP_c0
    - compartment: c0
    - charge: 1
    - formula: C24H45N2O8PRS
    - annotation: !!omap
      - metanetx.chemical: MNXM8003
      - sbo: SBO:0000247
      - seed.compound: cpd11511
  - !!omap
    - id: cpd11477_c0
    - name: (2E)-Hexadecenoyl-[acp]_c0
    - compartment: c0
    - charge: 1
    - formula: C27H49N2O8PRS
    - annotation: !!omap
      - bigg.metabolite: tpalm2eACP
      - biocyc: META:2-Hexadecenoyl-ACPs
      - chebi: '10729'
      - kegg.compound: C05763
      - metanetx.chemical: MNXM29072
      - sbo: SBO:0000247
      - seed.compound: cpd11477
  - !!omap
    - id: cpd26761_c0
    - name: Cyanophycin-aspartate_c0
    - compartment: c0
    - charge: 1
    - formula: C44H72N21O20R
    - annotation: !!omap
      - biocyc: META:Cyanophycin-aspartate
      - metanetx.chemical: MNXM724521
      - sbo: SBO:0000247
      - seed.compound: cpd26761
  - !!omap
    - id: cpd00233_c0
    - name: Tetrahydrobiopterin_c0
    - compartment: c0
    - charge: 1
    - formula: C9H15N5O3
    - annotation: !!omap
      - bigg.metabolite: thbpt
      - biocyc: META:CPD-14053
      - hmdb: HMDB00027
      - inchi: InChI=1S/C9H15N5O3/c1-3(15)6(16)4-2-11-7-5(12-4)8(17)14-9(10)13-7/h3-4,6,12,15-16H,2H2,1H3,(H4,10,11,13,14,17)/t3-,4+,6-/m0/s1
      - inchikey: FNKQXYHWGSIFBK-RPDRRWSUSA-N
      - kegg.compound: C00272
      - metanetx.chemical:
        - MNXM722714
        - MNXM59378
      - sbo: SBO:0000247
      - seed.compound: cpd00233
  - !!omap
    - id: cpd15747_c0
    - name: Myristoyllipoteichoic acid (n=24), linked, unsubstituted_c0
    - compartment: c0
    - charge: 1
    - formula: C115H224O135P24
    - annotation: !!omap
      - metanetx.chemical: MNXM5827
      - sbo: SBO:0000247
      - seed.compound: cpd15747
  - !!omap
    - id: cpd00038_c0
    - name: GTP_c0
    - compartment: c0
    - charge: 1
    - formula: C10H13N5O14P3
    - annotation: !!omap
      - bigg.metabolite: gtp
      - biocyc: META:GTP
      - chebi: '15996'
      - hmdb: HMDB01273
      - inchi: InChI=1S/C10H16N5O14P3/c11-10-13-7-4(8(18)14-10)12-2-15(7)9-6(17)5(16)3(27-9)1-26-31(22,23)29-32(24,25)28-30(19,20)21/h2-3,5-6,9,16-17H,1H2,(H,22,23)(H,24,25)(H2,19,20,21)(H3,11,13,14,18)/p-3/t3-,5-,6-,9-/m1/s1
      - inchikey: XKMLYUALXHKNFT-UUOKFMHZSA-K
      - kegg.compound: C00044
      - metanetx.chemical: MNXM51
      - sbo: SBO:0000247
      - seed.compound: cpd00038
  - !!omap
    - id: cpd00063_c0
    - name: Ca2+_c0
    - compartment: c0
    - charge: 1
    - formula: Ca
    - annotation: !!omap
      - bigg.metabolite: ca2
      - biocyc: META:CA+2
      - chebi: '3308'
      - inchi: InChI=1S/Ca/q+2
      - inchikey: BHPQYMZQTOCNFJ-UHFFFAOYSA-N
      - kegg.compound: C00076
      - metanetx.chemical: MNXM128
      - sbo: SBO:0000247
      - seed.compound: cpd00063
  - !!omap
    - id: cpd02414_c0
    - name: L-2-Amino-6-oxopimelate_c0
    - compartment: c0
    - charge: 1
    - formula: C7H10NO5
    - annotation: !!omap
      - biocyc: META:L-ALPHA-AMINO-EPSILON-KETO-PIMELATE
      - inchi: InChI=1S/C7H11NO5/c8-4(6(10)11)2-1-3-5(9)7(12)13/h4H,1-3,8H2,(H,10,11)(H,12,13)/p-1/t4-/m0/s1
      - inchikey: UKCSFKLWNHUBDY-BYPYZUCNSA-M
      - kegg.compound: C03871
      - metanetx.chemical: MNXM1873
      - sbo: SBO:0000247
      - seed.compound: cpd02414
  - !!omap
    - id: cpd01329_c0
    - name: Maltohexaose_c0
    - compartment: c0
    - charge: 1
    - formula: C36H62O31
    - annotation: !!omap
      - bigg.metabolite: malthx
      - biocyc: META:MALTOHEXAOSE
      - hmdb: HMDB12253
      - inchi: InChI=1S/C36H62O31/c37-1-7-13(43)14(44)21(51)32(58-7)64-27-9(3-39)60-34(23(53)16(27)46)66-29-11(5-41)62-36(25(55)18(29)48)67-30-12(6-42)61-35(24(54)19(30)49)65-28-10(4-40)59-33(22(52)17(28)47)63-26-8(2-38)57-31(56)20(50)15(26)45/h7-56H,1-6H2/t7-,8-,9-,10-,11-,12-,13-,14+,15-,16-,17-,18-,19-,20-,21-,22-,23-,24-,25-,26-,27-,28-,29-,30-,31?,32-,33-,34-,35-,36-/m1/s1
      - inchikey: OCIBBXPLUVYKCH-LIGGPISVSA-N
      - kegg.compound:
        - G00755
        - C01936
      - metanetx.chemical: MNXM61028
      - sbo: SBO:0000247
      - seed.compound: cpd01329
  - !!omap
    - id: cpd02886_c0
    - name: UDP-3-O-(beta-hydroxymyristoyl)-N-acetylglucosamine_c0
    - compartment: c0
    - charge: 1
    - formula: C31H51N3O19P2
    - annotation: !!omap
      - bigg.metabolite: u3aga
      - biocyc: META:UDP-OHMYR-ACETYLGLUCOSAMINE
      - inchi: InChI=1S/C31H53N3O19P2/c1-3-4-5-6-7-8-9-10-11-12-19(37)15-23(39)51-28-24(32-18(2)36)30(50-20(16-35)26(28)41)52-55(46,47)53-54(44,45)48-17-21-25(40)27(42)29(49-21)34-14-13-22(38)33-31(34)43/h13-14,19-21,24-30,35,37,40-42H,3-12,15-17H2,1-2H3,(H,32,36)(H,44,45)(H,46,47)(H,33,38,43)/p-2/t19-,20-,21-,24-,25-,26-,27-,28-,29-,30-/m1/s1
      - inchikey: TZSJGZGYQDNRRX-MPLCHSTDSA-L
      - kegg.compound: C04738
      - metanetx.chemical: MNXM2157
      - sbo: SBO:0000247
      - seed.compound: cpd02886
  - !!omap
    - id: cpd08615_c0
    - name: 1-Hydroxy-2-methyl-2-butenyl 4-diphosphate_c0
    - compartment: c0
    - charge: 1
    - formula: C5H10O8P2
    - annotation: !!omap
      - bigg.metabolite: h2mb4p
      - biocyc: META:HYDROXY-METHYL-BUTENYL-DIP
      - chebi: '632'
      - inchi: InChI=1S/C5H12O8P2/c1-5(4-6)2-3-12-15(10,11)13-14(7,8)9/h2,6H,3-4H2,1H3,(H,10,11)(H2,7,8,9)/p-2/b5-2+
      - inchikey: MDSIZRKJVDMQOQ-GORDUTHDSA-L
      - kegg.compound: C11811
      - metanetx.chemical: MNXM606
      - sbo: SBO:0000247
      - seed.compound: cpd08615
  - !!omap
    - id: cpd11499_c0
    - name: 4-methyl-hexanoyl-ACP_c0
    - compartment: c0
    - charge: 1
    - formula: C18H33N2O8PRS
    - annotation: !!omap
      - metanetx.chemical: MNXM8147
      - sbo: SBO:0000247
      - seed.compound: cpd11499
  - !!omap
    - id: cpd11589_e0
    - name: gly-asp-L_e0
    - compartment: e0
    - charge: 1
    - formula: C6H9N2O5
    - annotation: !!omap
      - biocyc: META:CPD-13406
      - inchi: InChI=1S/C6H10N2O5/c7-2-4(9)8-3(6(12)13)1-5(10)11/h3H,1-2,7H2,(H,8,9)(H,10,11)(H,12,13)/p-1/t3-/m0/s1
      - inchikey: SCCPDJAQCXWPTF-VKHMYHEASA-M
      - metanetx.chemical:
        - MNXM722983
        - MNXM55269
      - sbo: SBO:0000247
      - seed.compound: cpd11589
  - !!omap
    - id: cpd00106_c0
    - name: Fumarate_c0
    - compartment: c0
    - charge: 1
    - formula: C4H2O4
    - annotation: !!omap
      - bigg.metabolite: fum
      - biocyc: META:FUM
      - hmdb: HMDB00134
      - inchi: InChI=1S/C4H4O4/c5-3(6)1-2-4(7)8/h1-2H,(H,5,6)(H,7,8)/p-2/b2-1+
      - inchikey: VZCYOOQTPOCHFL-OWOJBTEDSA-L
      - kegg.compound: C00122
      - metanetx.chemical: MNXM93
      - sbo: SBO:0000247
      - seed.compound: cpd00106
  - !!omap
    - id: cpd11590_c0
    - name: met-L-ala-L_c0
    - compartment: c0
    - charge: 1
    - formula: C8H15N2O3S
    - annotation: !!omap
      - metanetx.chemical: MNXM8868
      - sbo: SBO:0000247
      - seed.compound: cpd11590
  - !!omap
    - id: cpd00349_c0
    - name: Sedoheptulose 1,7-bisphosphate_c0
    - compartment: c0
    - charge: 1
    - formula: C7H12O13P2
    - annotation: !!omap
      - bigg.metabolite: s17bp
      - biocyc: META:D-SEDOHEPTULOSE-1-7-P2
      - hmdb: HMDB60274
      - inchi: InChI=1S/C7H16O13P2/c8-3(1-19-21(13,14)15)5(10)7(12)6(11)4(9)2-20-22(16,17)18/h3,5-8,10-12H,1-2H2,(H2,13,14,15)(H2,16,17,18)/p-4/t3-,5-,6-,7-/m1/s1
      - inchikey: OKHXOUGRECCASI-SHUUEZRQSA-J
      - kegg.compound: C00447
      - metanetx.chemical: MNXM1294
      - sbo: SBO:0000247
      - seed.compound: cpd00349
  - !!omap
    - id: cpd02631_c0
    - name: DKDI_c0
    - compartment: c0
    - charge: 1
    - formula: C6H8O5
    - annotation: !!omap
      - bigg.metabolite: dkdi
      - biocyc: META:CPD-1133
      - chebi: '4077'
      - inchi: InChI=1S/C6H8O5/c7-2-1-3(8)5(10)6(11)4(2)9/h2,4,6-7,9,11H,1H2/t2-,4+,6-/m1/s1
      - inchikey: SHFQRUVRUBHHRE-CJPQEGFPSA-N
      - kegg.compound: C04287
      - metanetx.chemical: MNXM114119
      - sbo: SBO:0000247
      - seed.compound: cpd02631
  - !!omap
    - id: cpd01420_c0
    - name: beta-Carotene_c0
    - compartment: c0
    - charge: 1
    - formula: C40H56
    - annotation: !!omap
      - bigg.metabolite: caro
      - biocyc: META:CPD1F-129
      - hmdb: HMDB00561
      - inchi: InChI=1S/C40H56/c1-31(19-13-21-33(3)25-27-37-35(5)23-15-29-39(37,7)8)17-11-12-18-32(2)20-14-22-34(4)26-28-38-36(6)24-16-30-40(38,9)10/h11-14,17-22,25-28H,15-16,23-24,29-30H2,1-10H3/b12-11+,19-13+,20-14+,27-25+,28-26+,31-17+,32-18+,33-21+,34-22+
      - inchikey: OENHQHLEOONYIE-JLTXGRSLSA-N
      - kegg.compound: C02094
      - metanetx.chemical: MNXM614
      - sbo: SBO:0000247
      - seed.compound: cpd01420
  - !!omap
    - id: cpd01741_c0
    - name: ddca_c0
    - compartment: c0
    - charge: 1
    - formula: C12H23O2
    - annotation: !!omap
      - bigg.metabolite: ddca
      - biocyc: META:DODECANOATE
      - inchi: InChI=1S/C12H24O2/c1-2-3-4-5-6-7-8-9-10-11-12(13)14/h2-11H2,1H3,(H,13,14)/p-1
      - inchikey: POULHZVOKOAJMA-UHFFFAOYSA-M
      - kegg.compound: C02679
      - metanetx.chemical: MNXM402
      - sbo: SBO:0000247
      - seed.compound: cpd01741
  - !!omap
    - id: cpd11523_c0
    - name: 5-methyl-trans-hex-2-enoyl-ACP_c0
    - compartment: c0
    - charge: 1
    - formula: C18H31N2O8PRS
    - annotation: !!omap
      - metanetx.chemical: MNXM8176
      - sbo: SBO:0000247
      - seed.compound: cpd11523
  - !!omap
    - id: cpd15391_c0
    - name: MurNAc 6-phosphate_c0
    - compartment: c0
    - charge: 1
    - formula: C11H18NO11P
    - annotation: !!omap
      - bigg.metabolite: acmum6p
      - inchi: InChI=1S/C11H20NO11P/c1-4(10(15)16)22-9-7(12-5(2)13)11(17)23-6(8(9)14)3-21-24(18,19)20/h4,6-9,11,14,17H,3H2,1-2H3,(H,12,13)(H,15,16)(H2,18,19,20)/p-3/t4-,6-,7-,8-,9-,11?/m1/s1
      - inchikey: NMEMTQKUEVNSPV-MKFCKLDKSA-K
      - kegg.compound: C16698
      - metanetx.chemical: MNXM90332
      - sbo: SBO:0000247
      - seed.compound: cpd15391
  - !!omap
    - id: cpd03487_c0
    - name: Undecaprenyl-diphospho-N-acetylmuramoyl-(N-acetylglucosamine)-L-alanyl-D-glutamyl-L-lysyl-D-alanyl-D-alanine_c0
    - compartment: c0
    - charge: 1
    - formula: C94H153N8O26P2
    - annotation: !!omap
      - bigg.metabolite: uaaAgla
      - chebi: '9869'
      - metanetx.chemical: MNXM88512
      - sbo: SBO:0000247
      - seed.compound: cpd03487
  - !!omap
    - id: cpd00014_c0
    - name: UDP_c0
    - compartment: c0
    - charge: 1
    - formula: C9H12N2O12P2
    - annotation: !!omap
      - bigg.metabolite: udp
      - biocyc: META:UDP
      - hmdb: HMDB00295
      - inchi: InChI=1S/C9H14N2O12P2/c12-5-1-2-11(9(15)10-5)8-7(14)6(13)4(22-8)3-21-25(19,20)23-24(16,17)18/h1-2,4,6-8,13-14H,3H2,(H,19,20)(H,10,12,15)(H2,16,17,18)/p-2/t4-,6-,7-,8-/m1/s1
      - inchikey: XCCTYIAWTASOJW-XVFCMESISA-L
      - kegg.compound:
        - G10619
        - C00015
      - metanetx.chemical: MNXM17
      - sbo: SBO:0000247
      - seed.compound: cpd00014
  - !!omap
    - id: cpd00175_c0
    - name: UDP-N-acetyl-D-galactosamine_c0
    - compartment: c0
    - charge: 1
    - formula: C17H25N3O17P2
    - annotation: !!omap
      - bigg.metabolite: udpacgal
      - biocyc: META:UDP-N-ACETYL-GALACTOSAMINE
      - hmdb: HMDB00304
      - inchi: InChI=1S/C17H27N3O17P2/c1-6(22)18-10-13(26)11(24)7(4-21)35-16(10)36-39(31,32)37-38(29,30)33-5-8-12(25)14(27)15(34-8)20-3-2-9(23)19-17(20)28/h2-3,7-8,10-16,21,24-27H,4-5H2,1H3,(H,18,22)(H,29,30)(H,31,32)(H,19,23,28)/p-2/t7-,8-,10-,11+,12-,13-,14-,15-,16?/m1/s1
      - inchikey: LFTYTUAZOPRMMI-LDDHHVEYSA-L
      - kegg.compound:
        - G10611
        - C00203
      - metanetx.chemical: MNXM162233
      - sbo: SBO:0000247
      - seed.compound: cpd00175
  - !!omap
    - id: cpd15324_c0
    - name: 1-Acyl-sn-glycero-3-phosphoglycerol octadec-11-enoyl_c0
    - compartment: c0
    - charge: 1
    - formula: C24H46O9P
    - annotation: !!omap
      - bigg.metabolite: 1agpg181
      - metanetx.chemical: MNXM6608
      - sbo: SBO:0000247
      - seed.compound: cpd15324
  - !!omap
    - id: cpd01080_c0
    - name: ocdca_c0
    - compartment: c0
    - charge: 1
    - formula: C18H35O2
    - annotation: !!omap
      - bigg.metabolite: ocdca
      - biocyc: META:STEARIC_ACID
      - inchi: InChI=1S/C18H36O2/c1-2-3-4-5-6-7-8-9-10-11-12-13-14-15-16-17-18(19)20/h2-17H2,1H3,(H,19,20)/p-1
      - inchikey: QIQXTHQIDYTFRH-UHFFFAOYSA-M
      - kegg.compound: C01530
      - metanetx.chemical: MNXM236
      - sbo: SBO:0000247
      - seed.compound: cpd01080
  - !!omap
    - id: cpd11569_c0
    - name: 14-methyl-pentadecanoyl-ACP_c0
    - compartment: c0
    - charge: 1
    - formula: C27H51N2O8PRS
    - annotation: !!omap
      - metanetx.chemical: MNXM8023
      - sbo: SBO:0000247
      - seed.compound: cpd11569
  - !!omap
    - id: cpd11508_c0
    - name: 10-methyl-3-oxo-dodecanoyl-ACP_c0
    - compartment: c0
    - charge: 1
    - formula: C24H43N2O9PRS
    - annotation: !!omap
      - metanetx.chemical: MNXM9655
      - sbo: SBO:0000247
      - seed.compound: cpd11508
  - !!omap
    - id: cpd15677_c0
    - name: 1,2-diisoheptadecanoyl-sn-glycerol 3-phosphate_c0
    - compartment: c0
    - charge: 1
    - formula: C37H72O8P
    - annotation: !!omap
      - metanetx.chemical: MNXM6580
      - sbo: SBO:0000247
      - seed.compound: cpd15677
  - !!omap
    - id: cpd01262_e0
    - name: Amylotriose_e0
    - compartment: e0
    - charge: 1
    - formula: C18H32O16
    - annotation: !!omap
      - bigg.metabolite: malttr
      - biocyc: META:MALTOTRIOSE
      - hmdb: HMDB01262
      - inchi: InChI=1S/C18H32O16/c19-1-4-7(22)8(23)12(27)17(31-4)34-15-6(3-21)32-18(13(28)10(15)25)33-14-5(2-20)30-16(29)11(26)9(14)24/h4-29H,1-3H2/t4-,5-,6-,7-,8+,9-,10-,11-,12-,13-,14-,15-,16?,17-,18-/m1/s1
      - inchikey: FYGDTMLNYKFZSV-DZOUCCHMSA-N
      - kegg.compound:
        - C01835
        - G00280
      - metanetx.chemical:
        - MNXM526023
        - MNXM722790
        - MNXM61038
      - sbo: SBO:0000247
      - seed.compound: cpd01262
  - !!omap
    - id: cpd11475_c0
    - name: (2E)-Decenoyl-[acp]_c0
    - compartment: c0
    - charge: 1
    - formula: C21H37N2O8PRS
    - annotation: !!omap
      - bigg.metabolite: tdec2eACP
      - biocyc: META:Trans-D2-decenoyl-ACPs
      - chebi: '10724'
      - kegg.compound: C05754
      - metanetx.chemical: MNXM28221
      - sbo: SBO:0000247
      - seed.compound: cpd11475
  - !!omap
    - id: cpd15485_c0
    - name: heptosyl-kdo2-lipidA_c0
    - compartment: c0
    - charge: 1
    - formula: C117H211N2O45P2
    - annotation: !!omap
      - bigg.metabolite: hlipa
      - biocyc: META:CPD0-929
      - inchi: InChI=1S/C117H214N2O45P2/c1-7-13-19-25-31-37-38-44-50-56-62-68-94(132)153-83(66-60-54-48-42-35-29-23-17-11-5)72-96(134)157-110-98(119-92(130)71-82(65-59-53-47-41-34-28-22-16-10-4)152-93(131)67-61-55-49-43-36-30-24-18-12-6)111(150-78-89-100(136)109(156-95(133)70-81(124)64-58-52-46-40-33-27-21-15-9-3)97(112(154-89)164-166(147,148)149)118-91(129)69-80(123)63-57-51-45-39-32-26-20-14-8-2)155-90(108(110)163-165(144,145)146)79-151-116(114(140)141)74-88(160-117(115(142)143)73-84(125)99(135)105(161-117)86(127)76-121)107(106(162-116)87(128)77-122)159-113-103(139)101(137)102(138)104(158-113)85(126)75-120/h80-90,97-113,120-128,135-139H,7-79H2,1-6H3,(H,118,129)(H,119,130)(H,140,141)(H,142,143)(H2,144,145,146)(H2,147,148,149)/p-6/t80-,81-,82-,83-,84-,85+,86-,87-,88-,89-,90-,97-,98-,99-,100-,101+,102+,103+,104-,105-,106-,107-,108-,109-,110-,111-,112-,113-,116-,117-/m1/s1
      - inchikey: HPDZKCJEWNZSML-YOZKHJKSSA-H
      - metanetx.chemical: MNXM2680
      - sbo: SBO:0000247
      - seed.compound: cpd15485
  - !!omap
    - id: cpd00290_c0
    - name: D-fructose-1,6-bisphosphate_c0
    - compartment: c0
    - charge: 1
    - formula: C6H10O12P2
    - annotation: !!omap
      - bigg.metabolite: fdp
      - biocyc: META:FRUCTOSE-16-DIPHOSPHATE
      - hmdb: HMDB01058
      - inchi: InChI=1S/C6H14O12P2/c7-4-3(1-16-19(10,11)12)18-6(9,5(4)8)2-17-20(13,14)15/h3-5,7-9H,1-2H2,(H2,10,11,12)(H2,13,14,15)/p-4/t3-,4-,5+,6?/m1/s1
      - inchikey: RNBGYGVWRKECFJ-VRPWFDPXSA-J
      - kegg.compound: C00354
      - metanetx.chemical: MNXM417
      - sbo: SBO:0000247
      - seed.compound: cpd00290
  - !!omap
    - id: cpd00510_c0
    - name: deoxyribose-5-phosphate_c0
    - compartment: c0
    - charge: 1
    - formula: C5H9O7P
    - annotation: !!omap
      - bigg.metabolite: 2dr5p
      - biocyc: META:DEOXY-RIBOSE-5P
      - chebi: '16132'
      - hmdb: HMDB01031
      - inchi: InChI=1S/C5H11O7P/c6-3-1-5(7)12-4(3)2-11-13(8,9)10/h3-7H,1-2H2,(H2,8,9,10)/p-2/t3-,4+,5?/m0/s1
      - inchikey: KKZFLSZAWCYPOC-PYHARJCCSA-L
      - kegg.compound: C00673
      - metanetx.chemical:
        - MNXM2179
        - MNXM35009
      - sbo: SBO:0000247
      - seed.compound: cpd00510
  - !!omap
    - id: cpd00235_c0
    - name: D-mannose-6-phosphate_c0
    - compartment: c0
    - charge: 1
    - formula: C6H11O9P
    - annotation: !!omap
      - bigg.metabolite: man6p
      - biocyc:
        - META:CPD-15979
        - META:MANNOSE-6P
      - inchi: InChI=1S/C6H13O9P/c7-3-2(1-14-16(11,12)13)15-6(10)5(9)4(3)8/h2-10H,1H2,(H2,11,12,13)/p-2/t2-,3-,4+,5+,6?/m1/s1
      - inchikey: NBSCHQHZLSJFNQ-QTVWNMPRSA-L
      - kegg.compound: C00275
      - metanetx.chemical:
        - MNXM427
        - MNXM90447
        - MNXM40579
      - sbo: SBO:0000247
      - seed.compound: cpd00235
  - !!omap
    - id: cpd00048_e0
    - name: Sulfate_e0
    - compartment: e0
    - charge: 1
    - formula: O4S
    - annotation: !!omap
      - bigg.metabolite: so4
      - biocyc:
        - META:HSO4
        - META:SULFATE
      - hmdb: HMDB01448
      - inchi: InChI=1S/H2O4S/c1-5(2,3)4/h(H2,1,2,3,4)/p-2
      - inchikey: QAOWNCQODCNURD-UHFFFAOYSA-L
      - kegg.compound: C00059
      - metanetx.chemical: MNXM58
      - sbo: SBO:0000247
      - seed.compound: cpd00048
  - !!omap
    - id: cpd15665_c0
    - name: Peptidoglycan polymer (n subunits)_c0
    - compartment: c0
    - charge: 1
    - formula: C80H125N16O42R
    - annotation: !!omap
      - metanetx.chemical: MNXM7630
      - sbo: SBO:0000247
      - seed.compound: cpd15665
  - !!omap
    - id: cpd21083_c0
    - name: 4,4'-Diapo-zeta-carotene_c0
    - compartment: c0
    - charge: 1
    - formula: C30H44
    - annotation: !!omap
      - biocyc: META:CPD-9910
      - chebi: '62741'
      - inchi: InChI=1S/C30H44/c1-25(2)15-11-19-29(7)23-13-21-27(5)17-9-10-18-28(6)22-14-24-30(8)20-12-16-26(3)4/h9-10,13-18,21-24H,11-12,19-20H2,1-8H3/b10-9+,21-13+,22-14+,27-17+,28-18+,29-23+,30-24+
      - inchikey: JJMKRPXUHIPSAW-ZOKJSSERSA-N
      - kegg.compound: C19841
      - metanetx.chemical: MNXM2631
      - sbo: SBO:0000247
      - seed.compound: cpd21083
  - !!omap
    - id: cpd00449_c0
    - name: Dihydrolipoamide_c0
    - compartment: c0
    - charge: 1
    - formula: C8H17NOS2
    - annotation: !!omap
      - bigg.metabolite: dhlam
      - biocyc: META:DIHYDROLIPOAMIDE
      - hmdb: HMDB00985
      - inchi: InChI=1S/C8H17NOS2/c9-8(10)4-2-1-3-7(12)5-6-11/h7,11-12H,1-6H2,(H2,9,10)/t7-/m1/s1
      - inchikey: VLYUGYAKYZETRF-SSDOTTSWSA-N
      - kegg.compound: C00579
      - metanetx.chemical: MNXM1277
      - sbo: SBO:0000247
      - seed.compound: cpd00449
  - !!omap
    - id: cpd00063_e0
    - name: Ca2+_e0
    - compartment: e0
    - charge: 1
    - formula: Ca
    - annotation: !!omap
      - bigg.metabolite: ca2
      - biocyc: META:CA+2
      - chebi: '3308'
      - inchi: InChI=1S/Ca/q+2
      - inchikey: BHPQYMZQTOCNFJ-UHFFFAOYSA-N
      - kegg.compound: C00076
      - metanetx.chemical: MNXM128
      - sbo: SBO:0000247
      - seed.compound: cpd00063
  - !!omap
    - id: cpd00957_c0
    - name: 2,5-Diamino-6-(5'-phosphoribosylamino)-4-pyrimidineone_c0
    - compartment: c0
    - charge: 1
    - formula: C9H14N5O8P
    - annotation: !!omap
      - bigg.metabolite:
        - 25drapp
        - 25dhpp
      - biocyc: META:DIAMINO-OH-PHOSPHORIBOSYLAMINO-PYR
      - inchi: InChI=1S/C9H16N5O8P/c10-3-6(13-9(11)14-7(3)17)12-8-5(16)4(15)2(22-8)1-21-23(18,19)20/h2,4-5,8,15-16H,1,10H2,(H2,18,19,20)(H4,11,12,13,14,17)/p-2/t2-,4-,5-,8-/m1/s1
      - inchikey: OCLCLRXKNJCOJD-UMMCILCDSA-L
      - kegg.compound: C01304
      - metanetx.chemical:
        - MNXM648
        - MNXM90905
      - sbo: SBO:0000247
      - seed.compound: cpd00957
  - !!omap
    - id: cpd15336_c0
    - name: 2-Acyl-sn-glycero-3-phosphoethanolamine dodecanoyl_c0
    - compartment: c0
    - charge: 1
    - formula: C17H36NO7P
    - annotation: !!omap
      - bigg.metabolite: 2agpe120
      - metanetx.chemical: MNXM146494
      - sbo: SBO:0000247
      - seed.compound: cpd15336
  - !!omap
    - id: cpd11580_e0
    - name: Gly-Gln_e0
    - compartment: e0
    - charge: 1
    - formula: C7H13N3O4
    - annotation: !!omap
      - biocyc: META:CPD-13394
      - chebi: '73898'
      - hmdb: HMDB28839
      - inchi: InChI=1S/C7H13N3O4/c8-3-6(12)10-4(7(13)14)1-2-5(9)11/h4H,1-3,8H2,(H2,9,11)(H,10,12)(H,13,14)/t4-/m0/s1
      - inchikey: PNMUAGGSDZXTHX-BYPYZUCNSA-N
      - metanetx.chemical: MNXM55276
      - sbo: SBO:0000247
      - seed.compound: cpd11580
  - !!omap
    - id: cpd00223_c0
    - name: Glycerate_c0
    - compartment: c0
    - charge: 1
    - formula: C3H5O4
    - annotation: !!omap
      - bigg.metabolite: glyc__R
      - biocyc: META:GLYCERATE
      - hmdb: HMDB00139
      - inchi: InChI=1S/C3H6O4/c4-1-2(5)3(6)7/h2,4-5H,1H2,(H,6,7)/p-1/t2-/m1/s1
      - inchikey: RBNPOMFGQQGHHO-UWTATZPHSA-M
      - kegg.compound: C00258
      - metanetx.chemical:
        - MNXM189
        - MNXM40615
      - sbo: SBO:0000247
      - seed.compound: cpd00223
  - !!omap
    - id: cpd03421_c0
    - name: Cobyrinate_c0
    - compartment: c0
    - charge: 1
    - formula: C45H55CoN4O14
    - annotation: !!omap
      - bigg.metabolite: cobya
      - biocyc: META:CPD-9049
      - chebi: '3800'
      - inchi: InChI=1S/C45H60N4O14.Co/c1-21-36-24(10-13-30(52)53)41(3,4)28(47-36)18-27-23(9-12-29(50)51)43(6,19-34(60)61)39(46-27)22(2)37-25(11-14-31(54)55)44(7,20-35(62)63)45(8,49-37)40-26(17-33(58)59)42(5,38(21)48-40)16-15-32(56)57;/h18,23-26,40H,9-17,19-20H2,1-8H3,(H8,46,47,48,49,50,51,52,53,54,55,56,57,58,59,60,61,62,63);/q;+2/p-8/t23-,24-,25-,26+,40-,42-,43+,44+,45+;/m1./s1
      - inchikey: ZRAQEEAQQLYOBK-OKJGWHJPSA-F
      - kegg.compound: C05773
      - metanetx.chemical:
        - MNXM92210
        - MNXM90961
      - sbo: SBO:0000247
      - seed.compound: cpd03421
  - !!omap
    - id: cpd12848_c0
    - name: Holo-[carboxylase]_c0
    - compartment: c0
    - charge: 1
    - formula: C17H27N5O4R2S
    - annotation: !!omap
      - bigg.metabolite: btnCCP
      - kegg.compound: C06250
      - metanetx.chemical: MNXM96075
      - sbo: SBO:0000247
      - seed.compound: cpd12848
  - !!omap
    - id: cpd00911_c0
    - name: 6-phospho-D-glucono-1-5-lactone_c0
    - compartment: c0
    - charge: 1
    - formula: C6H9O9P
    - annotation: !!omap
      - bigg.metabolite: 6pgl
      - biocyc: META:D-6-P-GLUCONO-DELTA-LACTONE
      - inchi: InChI=1S/C6H11O9P/c7-3-2(1-14-16(11,12)13)15-6(10)5(9)4(3)8/h2-5,7-9H,1H2,(H2,11,12,13)/p-2/t2-,3-,4+,5-/m1/s1
      - inchikey: IJOJIVNDFQSGAB-SQOUGZDYSA-L
      - kegg.compound: C01236
      - metanetx.chemical: MNXM429
      - sbo: SBO:0000247
      - seed.compound: cpd00911
  - !!omap
    - id: cpd02884_c0
    - name: FAICAR_c0
    - compartment: c0
    - charge: 1
    - formula: C10H13N4O9P
    - annotation: !!omap
      - bigg.metabolite: fprica
      - biocyc: META:PHOSPHORIBOSYL-FORMAMIDO-CARBOXAMIDE
      - chebi: '18381'
      - hmdb: HMDB01439
      - inchi: InChI=1S/C10H15N4O9P/c11-8(18)5-9(13-3-15)14(2-12-5)10-7(17)6(16)4(23-10)1-22-24(19,20)21/h2-4,6-7,10,16-17H,1H2,(H2,11,18)(H,13,15)(H2,19,20,21)/p-2/t4-,6-,7-,10-/m1/s1
      - inchikey: ABCOOORLYAOBOZ-KQYNXXCUSA-L
      - kegg.compound: C04734
      - metanetx.chemical: MNXM456
      - sbo: SBO:0000247
      - seed.compound: cpd02884
  - !!omap
    - id: cpd01157_c0
    - name: Chitobiose_c0
    - compartment: c0
    - charge: 1
    - formula: C16H28N2O11
    - annotation: !!omap
      - bigg.metabolite: chtbs
      - biocyc: META:CHITOBIOSE
      - chebi: '3597'
      - hmdb: HMDB03556
      - inchi: InChI=1S/C16H28N2O11/c1-5(21)17-9-13(25)14(8(4-20)27-15(9)26)29-16-10(18-6(2)22)12(24)11(23)7(3-19)28-16/h7-16,19-20,23-26H,3-4H2,1-2H3,(H,17,21)(H,18,22)/t7-,8-,9-,10-,11-,12-,13-,14-,15?,16+/m1/s1
      - inchikey: CDOJPCSDOXYJJF-CBTAGEKQSA-N
      - kegg.compound: C01674
      - metanetx.chemical: MNXM1680
      - sbo: SBO:0000247
      - seed.compound: cpd01157
  - !!omap
    - id: cpd00484_c0
    - name: p-Hydroxybenzaldehyde_c0
    - compartment: c0
    - charge: 1
    - formula: C7H6O2
    - annotation: !!omap
      - bigg.metabolite: 4hbald
      - biocyc: META:4-HYDROXYBENZALDEHYDE
      - chebi: '1857'
      - hmdb: HMDB11718
      - inchi: InChI=1S/C7H6O2/c8-5-6-1-3-7(9)4-2-6/h1-5,9H
      - inchikey: RGHHSNMVTDWUBI-UHFFFAOYSA-N
      - kegg.compound: C00633
      - metanetx.chemical: MNXM577
      - sbo: SBO:0000247
      - seed.compound: cpd00484
  - !!omap
    - id: cpd00075_c0
    - name: Nitrite_c0
    - compartment: c0
    - charge: 1
    - formula: NO2
    - annotation: !!omap
      - bigg.metabolite: no2
      - biocyc: META:NITRITE
      - hmdb: HMDB02786
      - inchi: InChI=1S/HNO2/c2-1-3/h(H,2,3)
      - inchikey: IOVCWXUNBOPUCH-UHFFFAOYSA-N
      - kegg.compound: C00088
      - metanetx.chemical: MNXM107
      - sbo: SBO:0000247
      - seed.compound: cpd00075
  - !!omap
    - id: cpd00350_c0
    - name: Farnesyldiphosphate_c0
    - compartment: c0
    - charge: 1
    - formula: C15H26O7P2
    - annotation: !!omap
      - bigg.metabolite: frdp
      - biocyc: META:FARNESYL-PP
      - inchi: InChI=1S/C15H28O7P2/c1-13(2)7-5-8-14(3)9-6-10-15(4)11-12-21-24(19,20)22-23(16,17)18/h7,9,11H,5-6,8,10,12H2,1-4H3,(H,19,20)(H2,16,17,18)/p-2/b14-9+,15-11+
      - inchikey: VWFJDQUYCIWHTN-YFVJMOTDSA-L
      - kegg.compound: C00448
      - metanetx.chemical: MNXM34
      - sbo: SBO:0000247
      - seed.compound: cpd00350
  - !!omap
    - id: cpd27180_c0
    - name: Glutaryl-ACP-methyl-esters_c0
    - compartment: c0
    - charge: 1
    - formula: C20H34N3O11PR2S
    - annotation: !!omap
      - biocyc: META:Glutaryl-ACP-methyl-esters
      - metanetx.chemical: MNXM11700
      - sbo: SBO:0000247
      - seed.compound: cpd27180
  - !!omap
    - id: cpd00026_c0
    - name: UDP-glucose_c0
    - compartment: c0
    - charge: 1
    - formula: C15H22N2O17P2
    - annotation: !!omap
      - bigg.metabolite: udpg
      - biocyc: META:CPD-12575
      - chebi: '9845'
      - hmdb: HMDB00286
      - inchi: InChI=1S/C15H24N2O17P2/c18-3-5-8(20)10(22)12(24)14(32-5)33-36(28,29)34-35(26,27)30-4-6-9(21)11(23)13(31-6)17-2-1-7(19)16-15(17)25/h1-2,5-6,8-14,18,20-24H,3-4H2,(H,26,27)(H,28,29)(H,16,19,25)/p-2/t5-,6-,8-,9-,10+,11-,12-,13-,14-/m1/s1
      - inchikey: HSCJRCZFDFQWRP-JZMIEXBBSA-L
      - kegg.compound:
        - G10608
        - C00029
      - metanetx.chemical: MNXM52
      - sbo: SBO:0000247
      - seed.compound: cpd00026
  - !!omap
    - id: cpd15312_c0
    - name: 1,2-Diacyl-sn-glycerol dioctadec-11-enoyl_c0
    - compartment: c0
    - charge: 1
    - formula: C39H72O5
    - annotation: !!omap
      - bigg.metabolite: 12dgr181
      - metanetx.chemical: MNXM146747
      - sbo: SBO:0000247
      - seed.compound: cpd15312
  - !!omap
    - id: cpd11592_c0
    - name: gly-glu-L_c0
    - compartment: c0
    - charge: 1
    - formula: C7H11N2O5
    - annotation: !!omap
      - metanetx.chemical: MNXM8667
      - sbo: SBO:0000247
      - seed.compound: cpd11592
  - !!omap
    - id: cpd00108_c0
    - name: Galactose_c0
    - compartment: c0
    - charge: 1
    - formula: C6H12O6
    - annotation: !!omap
      - bigg.metabolite: gal
      - biocyc:
        - META:D-galactopyranose
        - META:CPD-15590
      - hmdb: HMDB00143
      - inchi: InChI=1S/C6H12O6/c7-1-2-3(8)4(9)5(10)6(11)12-2/h2-11H,1H2/t2-,3+,4+,5-,6?/m1/s1
      - inchikey: WQZGKKKJIJFFOK-SVZMEOIVSA-N
      - kegg.compound: C00124
      - metanetx.chemical:
        - MNXM162496
        - MNXM390
      - sbo: SBO:0000247
      - seed.compound: cpd00108
  - !!omap
    - id: cpd15368_c0
    - name: (R)-3-hydroxy-cis-myristol-7-eoyl-[acyl-carrier protein]_c0
    - compartment: c0
    - charge: 1
    - formula: C25H45N2O9PRS
    - annotation: !!omap
      - bigg.metabolite: 3hcmrs7eACP
      - biocyc: META:3-hydroxy-cis-D7-tetraecenoyl-ACPs
      - metanetx.chemical: MNXM5390
      - sbo: SBO:0000247
      - seed.compound: cpd15368
  - !!omap
    - id: cpd00532_c0
    - name: O2-_c0
    - compartment: c0
    - charge: 1
    - formula: O2
    - annotation: !!omap
      - bigg.metabolite: o2s
      - biocyc: META:SUPER-OXIDE
      - chebi: '7710'
      - hmdb: HMDB02168
      - inchi: InChI=1S/HO2/c1-2/h1H/p-1
      - inchikey: OUUQCZGPVNCOIJ-UHFFFAOYSA-M
      - kegg.compound: C00704
      - metanetx.chemical:
        - MNXM162331
        - MNXM330
      - sbo: SBO:0000247
      - seed.compound: cpd00532
  - !!omap
    - id: cpd35194-c0_c0
    - name: Mo(Dtpp-mGDP)2_c0
    - compartment: c0
    - charge: 1
    - formula: C40H44MoN20O27P4S4
    - annotation: !!omap
      - sbo: SBO:0000247
      - seed.compound: cpd35194-c0
  - !!omap
    - id: cpd01101_c0
    - name: Carbamate_c0
    - compartment: c0
    - charge: 1
    - formula: CH2NO2
    - annotation: !!omap
      - bigg.metabolite: cbm
      - biocyc: META:CARBAMATE
      - hmdb: HMDB03551
      - inchi: InChI=1S/CH3NO2/c2-1(3)4/h2H2,(H,3,4)/p-1
      - inchikey: KXDHJXZQYSOELW-UHFFFAOYSA-M
      - kegg.compound: C01563
      - metanetx.chemical: MNXM742
      - sbo: SBO:0000247
      - seed.compound: cpd01101
  - !!omap
    - id: cpd11487_c0
    - name: 3-oxodecanoyl-acp_c0
    - compartment: c0
    - charge: 1
    - formula: C21H38N2O9PRS
    - annotation: !!omap
      - bigg.metabolite: 3odecACP
      - biocyc: META:3-oxo-decanoyl-ACPs
      - kegg.compound: C05753
      - metanetx.chemical: MNXM26616
      - sbo: SBO:0000247
      - seed.compound: cpd11487
  - !!omap
    - id: cpd00201_c0
    - name: 10-Formyltetrahydrofolate_c0
    - compartment: c0
    - charge: 1
    - formula: C20H21N7O7
    - annotation: !!omap
      - bigg.metabolite: 10fthf
      - biocyc: META:10-FORMYL-THF
      - hmdb: HMDB00972
      - inchi: InChI=1S/C20H23N7O7/c21-20-25-16-15(18(32)26-20)23-11(7-22-16)8-27(9-28)12-3-1-10(2-4-12)17(31)24-13(19(33)34)5-6-14(29)30/h1-4,9,11,13,23H,5-8H2,(H,24,31)(H,29,30)(H,33,34)(H4,21,22,25,26,32)/p-2/t11-,13+/m1/s1
      - inchikey: AUFGTPPARQZWDO-YPMHNXCESA-L
      - kegg.compound: C00234
      - metanetx.chemical: MNXM237
      - sbo: SBO:0000247
      - seed.compound: cpd00201
  - !!omap
    - id: cpd15358_c0
    - name: 2-octadecanoyl-sn-glycerol 3-phosphate_c0
    - compartment: c0
    - charge: 1
    - formula: C21H42O7P
    - annotation: !!omap
      - bigg.metabolite: 2odecg3p
      - hmdb: HMDB07850
      - metanetx.chemical: MNXM5481
      - sbo: SBO:0000247
      - seed.compound: cpd15358
  - !!omap
    - id: cpd03443_c0
    - name: 3-Octaprenyl-4-hydroxybenzoate_c0
    - compartment: c0
    - charge: 1
    - formula: C47H69O3
    - annotation: !!omap
      - bigg.metabolite: 3ophb
      - biocyc: META:3-OCTAPRENYL-4-HYDROXYBENZOATE
      - chebi: '1617'
      - inchi: InChI=1S/C47H70O3/c1-36(2)17-10-18-37(3)19-11-20-38(4)21-12-22-39(5)23-13-24-40(6)25-14-26-41(7)27-15-28-42(8)29-16-30-43(9)31-32-44-35-45(47(49)50)33-34-46(44)48/h17,19,21,23,25,27,29,31,33-35,48H,10-16,18,20,22,24,26,28,30,32H2,1-9H3,(H,49,50)/p-1/b37-19+,38-21+,39-23+,40-25+,41-27+,42-29+,43-31+
      - inchikey: UTIBHEBNILDQKX-LQOKPSQISA-M
      - kegg.compound: C05809
      - metanetx.chemical: MNXM2195
      - sbo: SBO:0000247
      - seed.compound: cpd03443
  - !!omap
    - id: cpd03559_c0
    - name: Optal_c0
    - compartment: c0
    - charge: 1
    - formula: C3H8O
    - annotation: !!omap
      - bigg.metabolite: ppoh
      - biocyc: META:PROPANOL
      - inchi: InChI=1S/C3H8O/c1-2-3-4/h4H,2-3H2,1H3
      - inchikey: BDERNNFJNOPAEC-UHFFFAOYSA-N
      - kegg.compound: C05979
      - metanetx.chemical: MNXM6396
      - sbo: SBO:0000247
      - seed.compound: cpd03559
  - !!omap
    - id: cpd02608_c0
    - name: 6-Lactoyl-5,6,7,8-tetrahydropterin_c0
    - compartment: c0
    - charge: 1
    - formula: C9H13N5O3
    - annotation: !!omap
      - biocyc: META:6-LACTOYL-5678-TETRAHYDROPTERIN
      - hmdb: HMDB02065
      - inchi: InChI=1S/C9H13N5O3/c1-3(15)6(16)4-2-11-7-5(12-4)8(17)14-9(10)13-7/h3-4,12,15H,2H2,1H3,(H4,10,11,13,14,17)/t3-,4+/m0/s1
      - inchikey: HKCYZTKHPLJZDR-IUYQGCFVSA-N
      - kegg.compound: C04244
      - metanetx.chemical: MNXM1902
      - sbo: SBO:0000247
      - seed.compound: cpd02608
  - !!omap
    - id: cpd11431_c0
    - name: fa11_c0
    - compartment: c0
    - charge: 1
    - formula: C17H33O2
    - annotation: !!omap
      - bigg.metabolite: fa11
      - metanetx.chemical: MNXM3274
      - sbo: SBO:0000247
      - seed.compound: cpd11431
  - !!omap
    - id: cpd15298_c0
    - name: tetradecenoate_c0
    - compartment: c0
    - charge: 1
    - formula: C14H25O2
    - annotation: !!omap
      - bigg.metabolite: ttdcea
      - chebi: '78896'
      - metanetx.chemical: MNXM83847
      - sbo: SBO:0000247
      - seed.compound: cpd15298
  - !!omap
    - id: cpd01262_c0
    - name: Amylotriose_c0
    - compartment: c0
    - charge: 1
    - formula: C18H32O16
    - annotation: !!omap
      - bigg.metabolite: malttr
      - biocyc: META:MALTOTRIOSE
      - hmdb: HMDB01262
      - inchi: InChI=1S/C18H32O16/c19-1-4-7(22)8(23)12(27)17(31-4)34-15-6(3-21)32-18(13(28)10(15)25)33-14-5(2-20)30-16(29)11(26)9(14)24/h4-29H,1-3H2/t4-,5-,6-,7-,8+,9-,10-,11-,12-,13-,14-,15-,16?,17-,18-/m1/s1
      - inchikey: FYGDTMLNYKFZSV-DZOUCCHMSA-N
      - kegg.compound:
        - C01835
        - G00280
      - metanetx.chemical:
        - MNXM526023
        - MNXM722790
        - MNXM61038
      - sbo: SBO:0000247
      - seed.compound: cpd01262
  - !!omap
    - id: cpd01775_c0
    - name: Phosphoribosyl-ATP_c0
    - compartment: c0
    - charge: 1
    - formula: C15H20N5O20P4
    - annotation: !!omap
      - bigg.metabolite: prbatp
      - biocyc: META:PHOSPHORIBOSYL-ATP
      - chebi: '73200'
      - hmdb: HMDB03665
      - inchi: InChI=1S/C15H25N5O20P4/c16-12-7-13(18-4-19(12)14-10(23)8(21)5(37-14)1-35-41(25,26)27)20(3-17-7)15-11(24)9(22)6(38-15)2-36-43(31,32)40-44(33,34)39-42(28,29)30/h3-6,8-11,14-16,21-24H,1-2H2,(H,31,32)(H,33,34)(H2,25,26,27)(H2,28,29,30)/p-5/t5-,6-,8-,9-,10-,11-,14-,15?/m1/s1
      - inchikey: RKNHJBVBFHDXGR-TYASJMOZSA-I
      - kegg.compound: C02739
      - metanetx.chemical:
        - MNXM722921
        - MNXM1351
      - sbo: SBO:0000247
      - seed.compound: cpd01775
  - !!omap
    - id: cpd02152_c0
    - name: L-Argininosuccinate_c0
    - compartment: c0
    - charge: 1
    - formula: C10H17N4O6
    - annotation: !!omap
      - bigg.metabolite: argsuc
      - biocyc: META:L-ARGININO-SUCCINATE
      - inchi: InChI=1S/C10H18N4O6/c11-5(8(17)18)2-1-3-13-10(12)14-6(9(19)20)4-7(15)16/h5-6H,1-4,11H2,(H,15,16)(H,17,18)(H,19,20)(H3,12,13,14)/p-1/t5-,6?/m0/s1
      - inchikey: KDZOASGQNOPSCU-ZBHICJROSA-M
      - kegg.compound: C03406
      - metanetx.chemical: MNXM550
      - sbo: SBO:0000247
      - seed.compound: cpd02152
  - !!omap
    - id: cpd01217_c0
    - name: Xanthosine_c0
    - compartment: c0
    - charge: 1
    - formula: C10H12N4O6
    - annotation: !!omap
      - bigg.metabolite: xtsn
      - biocyc: META:XANTHOSINE
      - hmdb: HMDB00299
      - inchi: InChI=1S/C10H12N4O6/c15-1-3-5(16)6(17)9(20-3)14-2-11-4-7(14)12-10(19)13-8(4)18/h2-3,5-6,9,15-17H,1H2,(H2,12,13,18,19)/t3-,5-,6-,9-/m1/s1
      - inchikey: UBORTCNDUKBEOP-UUOKFMHZSA-N
      - kegg.compound: C01762
      - metanetx.chemical: MNXM687
      - sbo: SBO:0000247
      - seed.compound: cpd01217
  - !!omap
    - id: cpd01092_c0
    - name: Allantoin_c0
    - compartment: c0
    - charge: 1
    - formula: C4H5N4O3
    - annotation: !!omap
      - bigg.metabolite: alltn
      - biocyc: META:ALLANTOIN
      - hmdb: HMDB00462
      - inchi: InChI=1S/C4H6N4O3/c5-3(10)6-1-2(9)8-4(11)7-1/h1H,(H3,5,6,10)(H2,7,8,9,11)
      - inchikey: POJWUDADGALRAB-UHFFFAOYSA-N
      - kegg.compound: C01551
      - metanetx.chemical: MNXM612
      - sbo: SBO:0000247
      - seed.compound: cpd01092
  - !!omap
    - id: cpd00048_c0
    - name: Sulfate_c0
    - compartment: c0
    - charge: 1
    - formula: O4S
    - annotation: !!omap
      - bigg.metabolite: so4
      - biocyc:
        - META:HSO4
        - META:SULFATE
      - hmdb: HMDB01448
      - inchi: InChI=1S/H2O4S/c1-5(2,3)4/h(H2,1,2,3,4)/p-2
      - inchikey: QAOWNCQODCNURD-UHFFFAOYSA-L
      - kegg.compound: C00059
      - metanetx.chemical: MNXM58
      - sbo: SBO:0000247
      - seed.compound: cpd00048
  - !!omap
    - id: cpd11557_c0
    - name: 8-methyl-nonanoyl-ACP_c0
    - compartment: c0
    - charge: 1
    - formula: C21H39N2O8PRS
    - annotation: !!omap
      - metanetx.chemical: MNXM8219
      - sbo: SBO:0000247
      - seed.compound: cpd11557
  - !!omap
    - id: cpd02978_c0
    - name: 7,8-Dihydroneopterin 3'-triphosphate_c0
    - compartment: c0
    - charge: 1
    - formula: C9H13N5O13P3
    - annotation: !!omap
      - bigg.metabolite: ahdt
      - biocyc: META:DIHYDRONEOPTERIN-P3
      - hmdb: HMDB00980
      - inchi: InChI=1S/C9H16N5O13P3/c10-9-13-7-5(8(17)14-9)12-3(1-11-7)6(16)4(15)2-25-29(21,22)27-30(23,24)26-28(18,19)20/h4,6,15-16H,1-2H2,(H,21,22)(H,23,24)(H2,18,19,20)(H4,10,11,13,14,17)/p-4/t4-,6+/m1/s1
      - inchikey: DGGUVLXVLHAAGT-XINAWCOVSA-J
      - kegg.compound: C04895
      - metanetx.chemical: MNXM397
      - sbo: SBO:0000247
      - seed.compound: cpd02978
  - !!omap
    - id: cpd03052_c0
    - name: Imidazole acetaldehyde_c0
    - compartment: c0
    - charge: 1
    - formula: C5H6N2O
    - annotation: !!omap
      - bigg.metabolite: im4act
      - biocyc: META:IMIDAZOLE_ACETALDEHYDE
      - chebi: '5874'
      - hmdb: HMDB03905
      - inchi: InChI=1S/C5H6N2O/c8-2-1-5-3-6-4-7-5/h2-4H,1H2,(H,6,7)
      - inchikey: MQSRGWNVEZRLDK-UHFFFAOYSA-N
      - kegg.compound: C05130
      - metanetx.chemical: MNXM1745
      - sbo: SBO:0000247
      - seed.compound: cpd03052
  - !!omap
    - id: cpd15346_c0
    - name: 2-Acyl-sn-glycero-3-phosphoglycerol hexadecanoyl_c0
    - compartment: c0
    - charge: 1
    - formula: C22H44O9P
    - annotation: !!omap
      - bigg.metabolite: 2agpg160
      - metanetx.chemical: MNXM146342
      - sbo: SBO:0000247
      - seed.compound: cpd15346
  - !!omap
    - id: cpd00118_e0
    - name: Putrescine_e0
    - compartment: e0
    - charge: 1
    - formula: C4H14N2
    - annotation: !!omap
      - bigg.metabolite: ptrc
      - biocyc: META:PUTRESCINE
      - inchi: InChI=1S/C4H12N2/c5-3-1-2-4-6/h1-6H2/p+2
      - inchikey: KIDHWZJUCRJVML-UHFFFAOYSA-P
      - kegg.compound: C00134
      - metanetx.chemical: MNXM118
      - sbo: SBO:0000247
      - seed.compound: cpd00118
  - !!omap
    - id: cpd08375_c0
    - name: Cobalt-precorrin 8_c0
    - compartment: c0
    - charge: 1
    - formula: C45H53CoN4O14
    - annotation: !!omap
      - bigg.metabolite: copre8
      - biocyc: META:CPD-9045
      - chebi: '3795'
      - inchi: InChI=1S/C45H60N4O14.Co/c1-21-36-24(9-12-29(50)51)23(3)44(7,48-36)18-28-25(10-13-30(52)53)42(5,19-34(60)61)39(46-28)22(2)37-26(11-14-31(54)55)43(6,20-35(62)63)45(8,49-37)40-27(17-33(58)59)41(4,38(21)47-40)16-15-32(56)57;/h21,26-27,40H,9-20H2,1-8H3,(H8,46,49,50,51,52,53,54,55,56,57,58,59,60,61,62,63);/q;+2/p-7/t21?,26-,27+,40-,41-,42+,43+,44+,45+;/m1./s1
      - inchikey: DPVDDBUQBNNVPO-WTEINHRPSA-G
      - kegg.compound: C11545
      - metanetx.chemical: MNXM145761
      - sbo: SBO:0000247
      - seed.compound: cpd08375
  - !!omap
    - id: cpd11580_c0
    - name: Gly-Gln_c0
    - compartment: c0
    - charge: 1
    - formula: C7H13N3O4
    - annotation: !!omap
      - biocyc: META:CPD-13394
      - chebi: '73898'
      - hmdb: HMDB28839
      - inchi: InChI=1S/C7H13N3O4/c8-3-6(12)10-4(7(13)14)1-2-5(9)11/h4H,1-3,8H2,(H2,9,11)(H,10,12)(H,13,14)/t4-/m0/s1
      - inchikey: PNMUAGGSDZXTHX-BYPYZUCNSA-N
      - metanetx.chemical: MNXM55276
      - sbo: SBO:0000247
      - seed.compound: cpd11580
  - !!omap
    - id: cpd02692_c0
    - name: 2-Amino-3-carboxymuconate semialdehyde_c0
    - compartment: c0
    - charge: 1
    - formula: C7H5NO5
    - annotation: !!omap
      - bigg.metabolite: cmusa
      - biocyc: META:2-AMINO-3-3-OXOPROP-2-ENYL-BUT-2-ENEDI
      - chebi: '995'
      - hmdb: HMDB01330
      - inchi: InChI=1S/C7H7NO5/c8-5(7(12)13)4(6(10)11)2-1-3-9/h1-3H,8H2,(H,10,11)(H,12,13)/p-1/b2-1+,5-4+
      - inchikey: KACPVQQHDVBVFC-PMRVSPHWSA-M
      - kegg.compound: C04409
      - metanetx.chemical:
        - MNXM163733
        - MNXM1372
      - sbo: SBO:0000247
      - seed.compound: cpd02692
  - !!omap
    - id: cpd02069_c0
    - name: 3-Phosphonooxypyruvate_c0
    - compartment: c0
    - charge: 1
    - formula: C3H2O7P
    - annotation: !!omap
      - bigg.metabolite: 3php
      - biocyc: META:3-P-HYDROXYPYRUVATE
      - chebi: '18110'
      - hmdb: HMDB01024
      - inchi: InChI=1S/C3H5O7P/c4-2(3(5)6)1-10-11(7,8)9/h1H2,(H,5,6)(H2,7,8,9)/p-3
      - inchikey: LFLUCDOSQPJJBE-UHFFFAOYSA-K
      - kegg.compound: C03232
      - metanetx.chemical: MNXM541
      - sbo: SBO:0000247
      - seed.compound: cpd02069
  - !!omap
    - id: cpd22065_c0
    - name: 3-hydroxypimeloyl-ACP-methyl-esters_c0
    - compartment: c0
    - charge: 1
    - formula: C22H38N3O12PR2S
    - annotation: !!omap
      - biocyc: META:3-hydroxypimeloyl-ACP-methyl-esters
      - metanetx.chemical: MNXM10038
      - sbo: SBO:0000247
      - seed.compound: cpd22065
  - !!omap
    - id: cpd00863_c0
    - name: beta-D-Glucose 6-phosphate_c0
    - compartment: c0
    - charge: 1
    - formula: C6H11O9P
    - annotation: !!omap
      - bigg.metabolite: g6p_B
      - biocyc: META:GLC-6-P
      - hmdb: HMDB03498
      - inchi: InChI=1S/C6H13O9P/c7-3-2(1-14-16(11,12)13)15-6(10)5(9)4(3)8/h2-10H,1H2,(H2,11,12,13)/p-2/t2-,3-,4+,5-,6-/m1/s1
      - inchikey: NBSCHQHZLSJFNQ-VFUOTHLCSA-L
      - kegg.compound: C01172
      - metanetx.chemical: MNXM508
      - sbo: SBO:0000247
      - seed.compound: cpd00863
  - !!omap
    - id: cpd00588_c0
    - name: Sorbitol_c0
    - compartment: c0
    - charge: 1
    - formula: C6H14O6
    - annotation: !!omap
      - bigg.metabolite: sbt__D
      - biocyc: META:SORBITOL
      - hmdb: HMDB00247
      - inchi: InChI=1S/C6H14O6/c7-1-3(9)5(11)6(12)4(10)2-8/h3-12H,1-2H2/t3-,4+,5-,6-/m1/s1
      - inchikey: FBPFZTCFMRRESA-JGWLITMVSA-N
      - kegg.compound: C00794
      - metanetx.chemical: MNXM469
      - sbo: SBO:0000247
      - seed.compound: cpd00588
  - !!omap
    - id: cpd00087_c0
    - name: Tetrahydrofolate_c0
    - compartment: c0
    - charge: 1
    - formula: C19H21N7O6
    - annotation: !!omap
      - bigg.metabolite: thf
      - biocyc: META:THF
      - hmdb: HMDB01846
      - inchi: InChI=1S/C19H23N7O6/c20-19-25-15-14(17(30)26-19)23-11(8-22-15)7-21-10-3-1-9(2-4-10)16(29)24-12(18(31)32)5-6-13(27)28/h1-4,11-12,21,23H,5-8H2,(H,24,29)(H,27,28)(H,31,32)(H4,20,22,25,26,30)/p-2/t11-,12-/m0/s1
      - inchikey: MSTNYGQPCMXVAQ-RYUDHWBXSA-L
      - kegg.compound: C00101
      - metanetx.chemical:
        - MNXM79
        - MNXM89609
      - sbo: SBO:0000247
      - seed.compound: cpd00087
  - !!omap
    - id: cpd11535_c0
    - name: 11-methyl-trans-dodec-2-enoyl-ACP_c0
    - compartment: c0
    - charge: 1
    - formula: C24H43N2O8PRS
    - annotation: !!omap
      - metanetx.chemical: MNXM8011
      - sbo: SBO:0000247
      - seed.compound: cpd11535
  - !!omap
    - id: cpd00339_c0
    - name: 5-Aminopentanoate_c0
    - compartment: c0
    - charge: 1
    - formula: C5H11NO2
    - annotation: !!omap
      - bigg.metabolite: 5aptn
      - biocyc: META:5-AMINOPENTANOATE
      - hmdb: HMDB03355
      - inchi: InChI=1S/C5H11NO2/c6-4-2-1-3-5(7)8/h1-4,6H2,(H,7,8)
      - inchikey: JJMDCOVWQOJGCB-UHFFFAOYSA-N
      - kegg.compound: C00431
      - metanetx.chemical: MNXM792
      - sbo: SBO:0000247
      - seed.compound: cpd00339
  - !!omap
    - id: cpd15320_c0
    - name: 1-Acyl-sn-glycero-3-phosphoglycerol tetradec-7-enoyl_c0
    - compartment: c0
    - charge: 1
    - formula: C20H38O9P
    - annotation: !!omap
      - bigg.metabolite: 1agpg141
      - metanetx.chemical: MNXM147677
      - sbo: SBO:0000247
      - seed.compound: cpd15320
  - !!omap
    - id: cpd15366_c0
    - name: (R)-3-hydroxy-cis-dodec-5-enoyl-[acyl-carrier protein]_c0
    - compartment: c0
    - charge: 1
    - formula: C23H41N2O9PRS
    - annotation: !!omap
      - bigg.metabolite: 3hcddec5eACP
      - biocyc: META:b-Hydroxy-cis-D5-dodecenoyl-ACPs
      - metanetx.chemical: MNXM5389
      - sbo: SBO:0000247
      - seed.compound: cpd15366
  - !!omap
    - id: cpd00012_e0
    - name: PPi_e0
    - compartment: e0
    - charge: 1
    - formula: HO7P2
    - annotation: !!omap
      - bigg.metabolite: ppi
      - biocyc: META:PPI
      - chebi: '18361'
      - hmdb: HMDB00250
      - inchi: InChI=1S/H4O7P2/c1-8(2,3)7-9(4,5)6/h(H2,1,2,3)(H2,4,5,6)/p-3
      - inchikey: XPPKVPWEQAFLFU-UHFFFAOYSA-K
      - kegg.compound: C00013
      - metanetx.chemical: MNXM11
      - sbo: SBO:0000247
      - seed.compound: cpd00012
  - !!omap
    - id: cpd00058_e0
    - name: Cu2+_e0
    - compartment: e0
    - charge: 1
    - formula: Cu
    - annotation: !!omap
      - bigg.metabolite: cu2
      - biocyc: META:CU+2
      - chebi: '29036'
      - hmdb: HMDB00657
      - inchi: InChI=1S/Cu/q+2
      - inchikey: JPVYNHNXODAKFH-UHFFFAOYSA-N
      - kegg.compound: C00070
      - metanetx.chemical: MNXM632
      - sbo: SBO:0000247
      - seed.compound: cpd00058
  - !!omap
    - id: cpd11565_c0
    - name: 12-methyl-tridecanoyl-ACP_c0
    - compartment: c0
    - charge: 1
    - formula: C25H47N2O8PRS
    - annotation: !!omap
      - metanetx.chemical: MNXM6637
      - sbo: SBO:0000247
      - seed.compound: cpd11565
  - !!omap
    - id: cpd02882_c0
    - name: 4--1-D-Ribitylamino-5-aminouracil_c0
    - compartment: c0
    - charge: 1
    - formula: C9H16N4O6
    - annotation: !!omap
      - bigg.metabolite: 4r5au
      - biocyc: META:AMINO-RIBOSYLAMINO-1H-3H-PYR-DIONE
      - inchi: InChI=1S/C9H16N4O6/c10-5-7(12-9(19)13-8(5)18)11-1-3(15)6(17)4(16)2-14/h3-4,6,14-17H,1-2,10H2,(H3,11,12,13,18,19)/t3-,4+,6-/m0/s1
      - inchikey: XKQZIXVJVUPORE-RPDRRWSUSA-N
      - kegg.compound: C04732
      - metanetx.chemical: MNXM791
      - sbo: SBO:0000247
      - seed.compound: cpd02882
  - !!omap
    - id: cpd00099_c0
    - name: Cl-_c0
    - compartment: c0
    - charge: 1
    - formula: Cl
    - annotation: !!omap
      - bigg.metabolite: cl
      - biocyc:
        - META:CL-
        - META:HCL
      - chebi: '3731'
      - inchi: InChI=1S/ClH/h1H/p-1
      - inchikey: VEXZGXHMUGYJMC-UHFFFAOYSA-M
      - kegg.compound:
        - C01327
        - C00698
      - metanetx.chemical: MNXM43
      - sbo: SBO:0000247
      - seed.compound: cpd00099
  - !!omap
    - id: cpd11920_c0
    - name: tRNA(Pro)_c0
    - compartment: c0
    - charge: 1
    - formula: C10H12N5O3R
    - annotation: !!omap
      - bigg.metabolite: trnapro
      - biocyc: META:PRO-tRNAs
      - kegg.compound: C01649
      - metanetx.chemical: MNXM90667
      - sbo: SBO:0000247
      - seed.compound: cpd11920
  - !!omap
    - id: cpd00218_e0
    - name: Niacin_e0
    - compartment: e0
    - charge: 1
    - formula: C6H4NO2
    - annotation: !!omap
      - bigg.metabolite: nac
      - biocyc: META:NIACINE
      - chebi: '7559'
      - hmdb: HMDB01488
      - inchi: InChI=1S/C6H5NO2/c8-6(9)5-2-1-3-7-4-5/h1-4H,(H,8,9)/p-1
      - inchikey: PVNIIMVLHYAWGP-UHFFFAOYSA-M
      - kegg.compound: C00253
      - metanetx.chemical: MNXM274
      - sbo: SBO:0000247
      - seed.compound: cpd00218
  - !!omap
    - id: cpd03124_c0
    - name: Hexanoyl-CoA_c0
    - compartment: c0
    - charge: 1
    - formula: C27H42N7O17P3S
    - annotation: !!omap
      - bigg.metabolite: hxcoa
      - biocyc: META:HEXANOYL-COA
      - inchi: InChI=1S/C27H46N7O17P3S/c1-4-5-6-7-18(36)55-11-10-29-17(35)8-9-30-25(39)22(38)27(2,3)13-48-54(45,46)51-53(43,44)47-12-16-21(50-52(40,41)42)20(37)26(49-16)34-15-33-19-23(28)31-14-32-24(19)34/h14-16,20-22,26,37-38H,4-13H2,1-3H3,(H,29,35)(H,30,39)(H,43,44)(H,45,46)(H2,28,31,32)(H2,40,41,42)/p-4/t16-,20-,21-,22+,26-/m1/s1
      - inchikey: OEXFMSFODMQEPE-HDRQGHTBSA-J
      - kegg.compound: C05270
      - metanetx.chemical: MNXM553
      - sbo: SBO:0000247
      - seed.compound: cpd03124
  - !!omap
    - id: cpd02590_c0
    - name: all-trans-Heptaprenyl diphosphate_c0
    - compartment: c0
    - charge: 1
    - formula: C35H58O7P2
    - annotation: !!omap
      - bigg.metabolite: hepdp
      - biocyc: META:ALL-TRANS-HEPTAPRENYL-DIPHOSPHATE
      - hmdb: HMDB12187
      - inchi: InChI=1S/C35H60O7P2/c1-29(2)15-9-16-30(3)17-10-18-31(4)19-11-20-32(5)21-12-22-33(6)23-13-24-34(7)25-14-26-35(8)27-28-41-44(39,40)42-43(36,37)38/h15,17,19,21,23,25,27H,9-14,16,18,20,22,24,26,28H2,1-8H3,(H,39,40)(H2,36,37,38)/p-2/b30-17+,31-19+,32-21+,33-23+,34-25+,35-27+
      - inchikey: LSJLEXWXRKTZAJ-YUIIPXGZSA-L
      - kegg.compound: C04216
      - metanetx.chemical: MNXM1722
      - sbo: SBO:0000247
      - seed.compound: cpd02590
  - !!omap
    - id: cpd03451_c0
    - name: SHCHC_c0
    - compartment: c0
    - charge: 1
    - formula: C11H10O6
    - annotation: !!omap
      - bigg.metabolite: 2shchc
      - biocyc: META:CPD-9923
      - chebi: '39564'
      - inchi: InChI=1S/C11H12O6/c12-7(4-5-9(14)15)6-2-1-3-8(13)10(6)11(16)17/h1-3,8,10,13H,4-5H2,(H,14,15)(H,16,17)/p-2/t8-,10-/m1/s1
      - inchikey: QJYRAJSESKVEAE-PSASIEDQSA-L
      - kegg.compound: C05817
      - metanetx.chemical: MNXM1249
      - sbo: SBO:0000247
      - seed.compound: cpd03451
  - !!omap
    - id: cpd21167_c0
    - name: Molybdopterin guanine dinucleotide_c0
    - compartment: c0
    - charge: 1
    - formula: C20H21N10O13P2S2
    - annotation: !!omap
      - biocyc: META:CPD-582
      - inchi: InChI=1S/C20H26N10O13P2S2.Mo.2O/c21-19-26-13-7(15(33)28-19)24-6-12(47)11(46)5(41-17(6)25-13)2-40-45(37,38)43-44(35,36)39-1-4-9(31)10(32)18(42-4)30-3-23-8-14(30)27-20(22)29-16(8)34;;;/h3-6,9-10,17-18,24,31-32,46-47H,1-2H2,(H,35,36)(H,37,38)(H3,22,27,29,34)(H4,21,25,26,28,33);;;/q;+2;;/p-4/t4-,5-,6+,9-,10-,17-,18?;;;/m1.../s1
      - inchikey: RQPREYSMTBNTJA-USTSGIOXSA-J
      - kegg.compound: C19928
      - metanetx.chemical:
        - MNXM11740
        - MNXM62333
      - sbo: SBO:0000247
      - seed.compound: cpd21167
  - !!omap
    - id: cpd11501_c0
    - name: 6-methyl-3-hydroxy-octanoyl-ACP_c0
    - compartment: c0
    - charge: 1
    - formula: C20H37N2O9PRS
    - annotation: !!omap
      - metanetx.chemical: MNXM10368
      - sbo: SBO:0000247
      - seed.compound: cpd11501
  - !!omap
    - id: cpd22028_c0
    - name: 3-Ketopimeloyl-ACP-methyl-esters_c0
    - compartment: c0
    - charge: 1
    - formula: C22H36N3O12PR2S
    - annotation: !!omap
      - biocyc: META:3-Ketopimeloyl-ACP-methyl-esters
      - metanetx.chemical: MNXM10052
      - sbo: SBO:0000247
      - seed.compound: cpd22028
  - !!omap
    - id: cpd00065_c0
    - name: L-Tryptophan_c0
    - compartment: c0
    - charge: 1
    - formula: C11H12N2O2
    - annotation: !!omap
      - bigg.metabolite: trp__L
      - biocyc: META:TRP
      - hmdb: HMDB00929
      - inchi: InChI=1S/C11H12N2O2/c12-9(11(14)15)5-7-6-13-10-4-2-1-3-8(7)10/h1-4,6,9,13H,5,12H2,(H,14,15)/t9-/m0/s1
      - inchikey: QIVBCDIJIAJPQS-VIFPVBQESA-N
      - kegg.compound: C00078
      - metanetx.chemical: MNXM94
      - sbo: SBO:0000247
      - seed.compound: cpd00065
  - !!omap
    - id: cpd00036_c0
    - name: Succinate_c0
    - compartment: c0
    - charge: 1
    - formula: C4H4O4
    - annotation: !!omap
      - bigg.metabolite: succ
      - biocyc: META:SUC
      - chebi: '30031'
      - hmdb: HMDB00254
      - inchi: InChI=1S/C4H6O4/c5-3(6)1-2-4(7)8/h1-2H2,(H,5,6)(H,7,8)/p-2
      - inchikey: KDYFGRWQOYBRFD-UHFFFAOYSA-L
      - kegg.compound: C00042
      - metanetx.chemical: MNXM25
      - sbo: SBO:0000247
      - seed.compound: cpd00036
  - !!omap
    - id: cpd15319_c0
    - name: 1-Acyl-sn-glycero-3-phosphoglycerol tetradecanoyl_c0
    - compartment: c0
    - charge: 1
    - formula: C20H40O9P
    - annotation: !!omap
      - bigg.metabolite: 1agpg140
      - metanetx.chemical: MNXM147678
      - sbo: SBO:0000247
      - seed.compound: cpd15319
  - !!omap
    - id: cpd21087_c0
    - name: Pimelyl-[acyl-carrier protein]_c0
    - compartment: c0
    - charge: 1
    - formula: C7H11O3RS
    - annotation: !!omap
      - bigg.metabolite: pimACP
      - biocyc: META:Pimeloyl-ACPs
      - kegg.compound: C19845
      - metanetx.chemical: MNXM12695
      - sbo: SBO:0000247
      - seed.compound: cpd21087
  - !!omap
    - id: cpd02172_c0
    - name: Solanesyl diphosphate_c0
    - compartment: c0
    - charge: 1
    - formula: C45H74O7P2
    - annotation: !!omap
      - biocyc:
        - META:SOLANESYL-PYROPHOSPHATE
        - META:CPD-21340
      - hmdb: HMDB02367
      - inchi: InChI=1S/C45H76O7P2/c1-37(2)19-11-20-38(3)21-12-22-39(4)23-13-24-40(5)25-14-26-41(6)27-15-28-42(7)29-16-30-43(8)31-17-32-44(9)33-18-34-45(10)35-36-51-54(49,50)52-53(46,47)48/h19,21,23,25,27,29,31,33,35H,11-18,20,22,24,26,28,30,32,34,36H2,1-10H3,(H,49,50)(H2,46,47,48)/p-2/b38-21+,39-23+,40-25+,41-27+,42-29+,43-31+,44-33+,45-35+
      - inchikey: IVLBHBFTRNVIAP-MEGGAXOGSA-L
      - kegg.compound: C04145
      - metanetx.chemical: MNXM968
      - sbo: SBO:0000247
      - seed.compound: cpd02172
  - !!omap
    - id: cpd11473_c0
    - name: (2E)-Hexenoyl-[acp]_c0
    - compartment: c0
    - charge: 1
    - formula: C17H29N2O8PRS
    - annotation: !!omap
      - bigg.metabolite: thex2eACP
      - biocyc: META:Hex-2-enoyl-ACPs
      - chebi: '10727'
      - kegg.compound: C05748
      - metanetx.chemical: MNXM24502
      - sbo: SBO:0000247
      - seed.compound: cpd11473
  - !!omap
    - id: cpd03812_c0
    - name: N-Acetyl-D-galactosamine 6-phosphate_c0
    - compartment: c0
    - charge: 1
    - formula: C8H15NO9P
    - annotation: !!omap
      - bigg.metabolite: acgal6p
      - biocyc: META:N-ACETYL-D-GALACTOSAMINE-6-PHOSPHATE
      - inchi: InChI=1S/C8H16NO9P/c1-3(10)9-5-7(12)6(11)4(18-8(5)13)2-17-19(14,15)16/h4-8,11-13H,2H2,1H3,(H,9,10)(H2,14,15,16)/p-2/t4-,5-,6+,7-,8?/m1/s1
      - inchikey: BRGMHAYQAZFZDJ-KEWYIRBNSA-L
      - kegg.compound: C06376
      - metanetx.chemical: MNXM6346
      - sbo: SBO:0000247
      - seed.compound: cpd03812
  - !!omap
    - id: cpd11438_c0
    - name: fa4_c0
    - compartment: c0
    - charge: 1
    - formula: C15H29O2
    - annotation: !!omap
      - bigg.metabolite: fa4
      - metanetx.chemical: MNXM4586
      - sbo: SBO:0000247
      - seed.compound: cpd11438
  - !!omap
    - id: cpd00357_c0
    - name: TTP_c0
    - compartment: c0
    - charge: 1
    - formula: C10H14N2O14P3
    - annotation: !!omap
      - bigg.metabolite: dttp
      - biocyc: META:TTP
      - chebi: '10530'
      - hmdb: HMDB01342
      - inchi: InChI=1S/C10H17N2O14P3/c1-5-3-12(10(15)11-9(5)14)8-2-6(13)7(24-8)4-23-28(19,20)26-29(21,22)25-27(16,17)18/h3,6-8,13H,2,4H2,1H3,(H,19,20)(H,21,22)(H,11,14,15)(H2,16,17,18)/p-3/t6-,7+,8+/m0/s1
      - inchikey: NHVNXKFIZYSCEB-XLPZGREQSA-K
      - kegg.compound: C00459
      - metanetx.chemical:
        - MNXM394
        - MNXM88255
      - sbo: SBO:0000247
      - seed.compound: cpd00357
  - !!omap
    - id: cpd21041_c0
    - name: 4,4'-Diapolycopene_c0
    - compartment: c0
    - charge: 1
    - formula: C30H40
    - annotation: !!omap
      - biocyc: META:CPD-13149
      - chebi: '62449'
      - inchi: InChI=1S/C30H40/c1-25(2)15-11-19-29(7)23-13-21-27(5)17-9-10-18-28(6)22-14-24-30(8)20-12-16-26(3)4/h9-24H,1-8H3/b10-9+,19-11+,20-12+,21-13+,22-14+,27-17+,28-18+,29-23+,30-24+
      - inchikey: HGWBSMBLLOMJGT-DADBORHESA-N
      - kegg.compound: C19797
      - metanetx.chemical: MNXM1810
      - sbo: SBO:0000247
      - seed.compound: cpd21041
  - !!omap
    - id: cpd00626_c0
    - name: dTDPglucose_c0
    - compartment: c0
    - charge: 1
    - formula: C16H24N2O16P2
    - annotation: !!omap
      - bigg.metabolite: dtdpglu
      - biocyc: META:DTDP-D-GLUCOSE
      - chebi: '10528'
      - hmdb: HMDB01328
      - inchi: InChI=1S/C16H26N2O16P2/c1-6-3-18(16(25)17-14(6)24)10-2-7(20)9(31-10)5-30-35(26,27)34-36(28,29)33-15-13(23)12(22)11(21)8(4-19)32-15/h3,7-13,15,19-23H,2,4-5H2,1H3,(H,26,27)(H,28,29)(H,17,24,25)/p-2/t7-,8+,9+,10+,11+,12-,13+,15+/m0/s1
      - inchikey: YSYKRGRSMLTJNL-URARBOGNSA-L
      - kegg.compound: C00842
      - metanetx.chemical: MNXM1376
      - sbo: SBO:0000247
      - seed.compound: cpd00626
  - !!omap
    - id: cpd15354_c0
    - name: 2-hexadec-9-enoyl-sn-glycerol 3-phosphate_c0
    - compartment: c0
    - charge: 1
    - formula: C19H36O7P
    - annotation: !!omap
      - bigg.metabolite: 2hdec9eg3p
      - metanetx.chemical: MNXM5464
      - sbo: SBO:0000247
      - seed.compound: cpd15354
  - !!omap
    - id: cpd03091_c0
    - name: 5'-Deoxyadenosine_c0
    - compartment: c0
    - charge: 1
    - formula: C10H13N5O3
    - annotation: !!omap
      - bigg.metabolite: dad_5
      - biocyc: META:CH33ADO
      - hmdb: HMDB01983
      - inchi: InChI=1S/C10H13N5O3/c1-4-6(16)7(17)10(18-4)15-3-14-5-8(11)12-2-13-9(5)15/h2-4,6-7,10,16-17H,1H3,(H2,11,12,13)/t4-,6-,7-,10-/m1/s1
      - inchikey: XGYIMTFOTBMPFP-KQYNXXCUSA-N
      - kegg.compound: C05198
      - metanetx.chemical: MNXM316
      - sbo: SBO:0000247
      - seed.compound: cpd03091
  - !!omap
    - id: cpd00305_c0
    - name: Thiamin_c0
    - compartment: c0
    - charge: 1
    - formula: C12H17N4OS
    - annotation: !!omap
      - bigg.metabolite: thm
      - biocyc: META:THIAMINE
      - hmdb: HMDB00235
      - inchi: InChI=1S/C12H17N4OS/c1-8-11(3-4-17)18-7-16(8)6-10-5-14-9(2)15-12(10)13/h5,7,17H,3-4,6H2,1-2H3,(H2,13,14,15)/q+1
      - inchikey: JZRWCGZRTZMZEH-UHFFFAOYSA-N
      - kegg.compound: C00378
      - metanetx.chemical:
        - MNXM161565
        - MNXM322
      - sbo: SBO:0000247
      - seed.compound: cpd00305
  - !!omap
    - id: cpd11587_e0
    - name: Ala-Gln_e0
    - compartment: e0
    - charge: 1
    - formula: C8H15N3O4
    - annotation: !!omap
      - biocyc: META:CPD-13403
      - chebi: '73788'
      - hmdb: HMDB28685
      - inchi: InChI=1S/C8H15N3O4/c1-4(9)7(13)11-5(8(14)15)2-3-6(10)12/h4-5H,2-3,9H2,1H3,(H2,10,12)(H,11,13)(H,14,15)/t4-,5-/m0/s1
      - inchikey: HJCMDXDYPOUFDY-WHFBIAKZSA-N
      - metanetx.chemical: MNXM40495
      - sbo: SBO:0000247
      - seed.compound: cpd11587
  - !!omap
    - id: cpd00161_e0
    - name: L-Threonine_e0
    - compartment: e0
    - charge: 1
    - formula: C4H9NO3
    - annotation: !!omap
      - bigg.metabolite: thr__L
      - biocyc: META:THR
      - hmdb: HMDB00167
      - inchi: InChI=1S/C4H9NO3/c1-2(6)3(5)4(7)8/h2-3,6H,5H2,1H3,(H,7,8)/t2-,3+/m1/s1
      - inchikey: AYFVYJQAPQTCCC-GBXIJSLDSA-N
      - kegg.compound: C00188
      - metanetx.chemical: MNXM142
      - sbo: SBO:0000247
      - seed.compound: cpd00161
  - !!omap
    - id: cpd00861_c0
    - name: UDP-N-acetyl-D-mannosamine_c0
    - compartment: c0
    - charge: 1
    - formula: C17H25N3O17P2
    - annotation: !!omap
      - bigg.metabolite: uacmam
      - biocyc: META:UDP-MANNAC
      - hmdb: HMDB13112
      - inchi: InChI=1S/C17H27N3O17P2/c1-6(22)18-10-13(26)11(24)7(4-21)35-16(10)36-39(31,32)37-38(29,30)33-5-8-12(25)14(27)15(34-8)20-3-2-9(23)19-17(20)28/h2-3,7-8,10-16,21,24-27H,4-5H2,1H3,(H,18,22)(H,29,30)(H,31,32)(H,19,23,28)/p-2/t7-,8-,10+,11-,12-,13-,14-,15-,16-/m1/s1
      - inchikey: LFTYTUAZOPRMMI-ZYQOOJPVSA-L
      - kegg.compound:
        - C01170
        - G11112
      - metanetx.chemical:
        - MNXM722740
        - MNXM932
      - sbo: SBO:0000247
      - seed.compound: cpd00861
  - !!omap
    - id: cpd11497_c0
    - name: 4-methyl-3-hydroxy-hexanoyl-ACP_c0
    - compartment: c0
    - charge: 1
    - formula: C18H33N2O9PRS
    - annotation: !!omap
      - metanetx.chemical: MNXM10217
      - sbo: SBO:0000247
      - seed.compound: cpd11497
  - !!omap
    - id: cpd00012_c0
    - name: PPi_c0
    - compartment: c0
    - charge: 1
    - formula: HO7P2
    - annotation: !!omap
      - bigg.metabolite: ppi
      - biocyc: META:PPI
      - chebi: '18361'
      - hmdb: HMDB00250
      - inchi: InChI=1S/H4O7P2/c1-8(2,3)7-9(4,5)6/h(H2,1,2,3)(H2,4,5,6)/p-3
      - inchikey: XPPKVPWEQAFLFU-UHFFFAOYSA-K
      - kegg.compound: C00013
      - metanetx.chemical: MNXM11
      - sbo: SBO:0000247
      - seed.compound: cpd00012
  - !!omap
    - id: cpd02113_c0
    - name: dTDP-rhamnose_c0
    - compartment: c0
    - charge: 1
    - formula: C16H24N2O15P2
    - annotation: !!omap
      - bigg.metabolite: dtdprmn
      - biocyc: META:DTDP-RHAMNOSE
      - chebi: '61119'
      - inchi: InChI=1S/C16H26N2O15P2/c1-6-4-18(16(24)17-14(6)23)10-3-8(19)9(31-10)5-29-34(25,26)33-35(27,28)32-15-13(22)12(21)11(20)7(2)30-15/h4,7-13,15,19-22H,3,5H2,1-2H3,(H,25,26)(H,27,28)(H,17,23,24)/p-2/t7-,8-,9+,10+,11-,12+,13+,15+/m0/s1
      - inchikey: ZOSQFDVXNQFKBY-CGAXJHMRSA-L
      - kegg.compound: C03319
      - metanetx.chemical:
        - MNXM899
        - MNXM51657
        - MNXM51660
      - sbo: SBO:0000247
      - seed.compound: cpd02113
  - !!omap
    - id: cpd01298_c0
    - name: Aminoacetone_c0
    - compartment: c0
    - charge: 1
    - formula: C3H8NO
    - annotation: !!omap
      - bigg.metabolite: aact
      - biocyc: META:AMINO-ACETONE
      - hmdb: HMDB02134
      - inchi: InChI=1S/C3H7NO/c1-3(5)2-4/h2,4H2,1H3/p+1
      - inchikey: BCDGQXUMWHRQCB-UHFFFAOYSA-O
      - kegg.compound: C01888
      - metanetx.chemical: MNXM1106
      - sbo: SBO:0000247
      - seed.compound: cpd01298
  - !!omap
    - id: cpd00104_c0
    - name: BIOT_c0
    - compartment: c0
    - charge: 1
    - formula: C10H15N2O3S
    - annotation: !!omap
      - bigg.metabolite: btn
      - biocyc: META:BIOTIN
      - inchi: InChI=1S/C10H16N2O3S/c13-8(14)4-2-1-3-7-9-6(5-16-7)11-10(15)12-9/h6-7,9H,1-5H2,(H,13,14)(H2,11,12,15)/p-1/t6-,7-,9-/m0/s1
      - inchikey: YBJHBAHKTGYVGT-ZKWXMUAHSA-M
      - kegg.compound: C00120
      - metanetx.chemical: MNXM304
      - sbo: SBO:0000247
      - seed.compound: cpd00104
  - !!omap
    - id: cpd03078_c0
    - name: Selenophosphate_c0
    - compartment: c0
    - charge: 1
    - formula: H2O3PSe
    - annotation: !!omap
      - bigg.metabolite: selnp
      - biocyc: META:SEPO3
      - inchi: InChI=1S/H3O3PSe/c1-4(2,3)5/h(H3,1,2,3,5)/p-1
      - inchikey: JRPHGDYSKGJTKZ-UHFFFAOYSA-M
      - kegg.compound: C05172
      - metanetx.chemical: MNXM1339
      - sbo: SBO:0000247
      - seed.compound: cpd03078
  - !!omap
    - id: cpd03920_c0
    - name: Adenosylcobinamide-GDP_c0
    - compartment: c0
    - charge: 1
    - formula: C68H97CoN21O21P2
    - annotation: !!omap
      - bigg.metabolite: agdpcbi
      - biocyc: META:ADENOSYLCOBINAMIDE-GDP
      - chebi: '2479'
      - hmdb: HMDB12185
      - inchi: InChI=1S/C58H86N16O18P2.C10H12N5O3.Co/c1-25(91-94(87,88)92-93(85,86)89-23-33-45(82)46(83)52(90-33)74-24-67-44-50(74)71-53(65)72-51(44)84)22-66-41(81)16-17-55(6)31(18-38(62)78)49-58(9)57(8,21-40(64)80)30(12-15-37(61)77)43(73-58)27(3)48-56(7,20-39(63)79)28(10-13-35(59)75)32(68-48)19-34-54(4,5)29(11-14-36(60)76)42(69-34)26(2)47(55)70-49;1-4-6(16)7(17)10(18-4)15-3-14-5-8(11)12-2-13-9(5)15;/h19,24-25,28-31,33,45-46,49,52,82-83H,10-18,20-23H2,1-9H3,(H19,59,60,61,62,63,64,65,66,68,69,70,71,72,73,75,76,77,78,79,80,81,84,85,86,87,88);2-4,6-7,10,16-17H,1H2,(H2,11,12,13);/q;;+2/p-3/t25-,28-,29-,30-,31+,33-,45-,46-,49-,52-,55-,56+,57+,58+;4-,6-,7-,10-;/m11./s1
      - inchikey: IQTYKHRKNGVJEO-RRMAJTJESA-K
      - kegg.compound: C06510
      - metanetx.chemical: MNXM1105
      - sbo: SBO:0000247
      - seed.compound: cpd03920
  - !!omap
    - id: cpd00918_c0
    - name: 2-Acetamido-5-oxopentanoate_c0
    - compartment: c0
    - charge: 1
    - formula: C7H10NO4
    - annotation: !!omap
      - bigg.metabolite: acg5sa
      - biocyc: META:CPD-469
      - chebi: '29123'
      - hmdb: HMDB06488
      - inchi: InChI=1S/C7H11NO4/c1-5(10)8-6(7(11)12)3-2-4-9/h4,6H,2-3H2,1H3,(H,8,10)(H,11,12)/p-1/t6-/m0/s1
      - inchikey: BCPSFKBPHHBDAI-LURJTMIESA-M
      - kegg.compound: C01250
      - metanetx.chemical: MNXM1062
      - sbo: SBO:0000247
      - seed.compound: cpd00918
  - !!omap
    - id: cpd00058_c0
    - name: Cu2+_c0
    - compartment: c0
    - charge: 1
    - formula: Cu
    - annotation: !!omap
      - bigg.metabolite: cu2
      - biocyc: META:CU+2
      - chebi: '29036'
      - hmdb: HMDB00657
      - inchi: InChI=1S/Cu/q+2
      - inchikey: JPVYNHNXODAKFH-UHFFFAOYSA-N
      - kegg.compound: C00070
      - metanetx.chemical: MNXM632
      - sbo: SBO:0000247
      - seed.compound: cpd00058
  - !!omap
    - id: cpd00522_c0
    - name: dTDP-4-oxo-L-rhamnose_c0
    - compartment: c0
    - charge: 1
    - formula: C16H22N2O15P2
    - annotation: !!omap
      - bigg.metabolite: dtdp4d6dm
      - biocyc:
        - META:CPD-13980
        - META:DTDP-DEOH-DEOXY-MANNOSE
      - inchi: InChI=1S/C16H24N2O15P2/c1-6-4-18(16(24)17-14(6)23)10-3-8(19)9(31-10)5-29-34(25,26)33-35(27,28)32-15-13(22)12(21)11(20)7(2)30-15/h4,7-10,12-13,15,19,21-22H,3,5H2,1-2H3,(H,25,26)(H,27,28)(H,17,23,24)/p-2/t7-,8-,9+,10+,12+,13+,15+/m0/s1
      - inchikey: PSXWNITXWWECNY-LPVGZGSHSA-L
      - kegg.compound: C00688
      - metanetx.chemical: MNXM2371
      - sbo: SBO:0000247
      - seed.compound: cpd00522
  - !!omap
    - id: cpd00327_c0
    - name: strcoa_c0
    - compartment: c0
    - charge: 1
    - formula: C39H66N7O17P3S
    - annotation: !!omap
      - bigg.metabolite: stcoa
      - biocyc: META:STEAROYL-COA
      - inchi: InChI=1S/C39H70N7O17P3S/c1-4-5-6-7-8-9-10-11-12-13-14-15-16-17-18-19-30(48)67-23-22-41-29(47)20-21-42-37(51)34(50)39(2,3)25-60-66(57,58)63-65(55,56)59-24-28-33(62-64(52,53)54)32(49)38(61-28)46-27-45-31-35(40)43-26-44-36(31)46/h26-28,32-34,38,49-50H,4-25H2,1-3H3,(H,41,47)(H,42,51)(H,55,56)(H,57,58)(H2,40,43,44)(H2,52,53,54)/p-4/t28-,32-,33-,34+,38-/m1/s1
      - inchikey: SIARJEKBADXQJG-LFZQUHGESA-J
      - kegg.compound: C00412
      - metanetx.chemical: MNXM272
      - sbo: SBO:0000247
      - seed.compound: cpd00327
  - !!omap
    - id: cpd15521_c0
    - name: 1,2-didodecanoyl-sn-glycerol 3-phosphate_c0
    - compartment: c0
    - charge: 1
    - formula: C27H52O8P
    - annotation: !!omap
      - bigg.metabolite: pa120
      - metanetx.chemical: MNXM90509
      - sbo: SBO:0000247
      - seed.compound: cpd15521
  - !!omap
    - id: cpd15378_c0
    - name: 4-Hydroxy-benzylalcohol_c0
    - compartment: c0
    - charge: 1
    - formula: C7H8O2
    - annotation: !!omap
      - bigg.metabolite: 4hba
      - biocyc: META:4-HYDROXY-BENZYL-ALCOHOL
      - inchi: InChI=1S/C7H8O2/c8-5-6-1-3-7(9)4-2-6/h1-4,8-9H,5H2
      - inchikey: BVJSUAQZOZWCKN-UHFFFAOYSA-N
      - kegg.compound: C17467
      - metanetx.chemical: MNXM107505
      - sbo: SBO:0000247
      - seed.compound: cpd15378
  - !!omap
    - id: cpd00002_c0
    - name: ATP_c0
    - compartment: c0
    - charge: 1
    - formula: C10H13N5O13P3
    - annotation: !!omap
      - bigg.metabolite: atp
      - biocyc: META:ATP
      - hmdb: HMDB00538
      - inchi: InChI=1S/C10H16N5O13P3/c11-8-5-9(13-2-12-8)15(3-14-5)10-7(17)6(16)4(26-10)1-25-30(21,22)28-31(23,24)27-29(18,19)20/h2-4,6-7,10,16-17H,1H2,(H,21,22)(H,23,24)(H2,11,12,13)(H2,18,19,20)/p-3/t4-,6-,7-,10-/m1/s1
      - inchikey: ZKHQWZAMYRWXGA-KQYNXXCUSA-K
      - kegg.compound: C00002
      - metanetx.chemical: MNXM3
      - sbo: SBO:0000247
      - seed.compound: cpd00002
  - !!omap
    - id: cpd02835_c0
    - name: UDP-2,3-bis(3-hydroxytetradecanoyl)glucosamine_c0
    - compartment: c0
    - charge: 1
    - formula: C43H75N3O20P2
    - annotation: !!omap
      - bigg.metabolite: u23ga
      - biocyc: META:OH-MYRISTOYL
      - inchi: InChI=1S/C43H77N3O20P2/c1-3-5-7-9-11-13-15-17-19-21-29(48)25-34(51)44-36-40(64-35(52)26-30(49)22-20-18-16-14-12-10-8-6-4-2)38(54)31(27-47)63-42(36)65-68(59,60)66-67(57,58)61-28-32-37(53)39(55)41(62-32)46-24-23-33(50)45-43(46)56/h23-24,29-32,36-42,47-49,53-55H,3-22,25-28H2,1-2H3,(H,44,51)(H,57,58)(H,59,60)(H,45,50,56)/p-2/t29-,30-,31-,32-,36-,37-,38-,39-,40-,41-,42-/m1/s1
      - inchikey: KOJCFMYSTWNMQW-RUAJDYCTSA-L
      - kegg.compound: C04652
      - metanetx.chemical: MNXM1199
      - sbo: SBO:0000247
      - seed.compound: cpd02835
  - !!omap
    - id: cpd00289_c0
    - name: Geranylgeranyl diphosphate_c0
    - compartment: c0
    - charge: 1
    - formula: C20H34O7P2
    - annotation: !!omap
      - bigg.metabolite: ggdp
      - biocyc: META:GERANYLGERANYL-PP
      - chebi: '5335'
      - inchi: InChI=1S/C20H36O7P2/c1-17(2)9-6-10-18(3)11-7-12-19(4)13-8-14-20(5)15-16-26-29(24,25)27-28(21,22)23/h9,11,13,15H,6-8,10,12,14,16H2,1-5H3,(H,24,25)(H2,21,22,23)/p-2/b18-11+,19-13+,20-15+
      - inchikey: OINNEUNVOZHBOX-QIRCYJPOSA-L
      - kegg.compound: C00353
      - metanetx.chemical: MNXM139
      - sbo: SBO:0000247
      - seed.compound: cpd00289
  - !!omap
    - id: cpd02229_c0
    - name: Bactoprenyl diphosphate_c0
    - compartment: c0
    - charge: 1
    - formula: C55H90O7P2
    - annotation: !!omap
      - bigg.metabolite: udcpdp
      - biocyc: META:UNDECAPRENYL-DIPHOSPHATE
      - chebi: '18197'
      - inchi: InChI=1S/C55H92O7P2/c1-45(2)23-13-24-46(3)25-14-26-47(4)27-15-28-48(5)29-16-30-49(6)31-17-32-50(7)33-18-34-51(8)35-19-36-52(9)37-20-38-53(10)39-21-40-54(11)41-22-42-55(12)43-44-61-64(59,60)62-63(56,57)58/h23,25,27,29,31,33,35,37,39,41,43H,13-22,24,26,28,30,32,34,36,38,40,42,44H2,1-12H3,(H,59,60)(H2,56,57,58)/p-2/b46-25+,47-27+,48-29-,49-31-,50-33-,51-35-,52-37-,53-39-,54-41-,55-43-
      - inchikey: NTXGVHCCXVHYCL-NTDVEAECSA-L
      - kegg.compound: C04574
      - metanetx.chemical: MNXM326
      - sbo: SBO:0000247
      - seed.compound: cpd02229
  - !!omap
    - id: cpd11553_c0
    - name: 6-methyl-heptanoyl-ACP_c0
    - compartment: c0
    - charge: 1
    - formula: C19H35N2O8PRS
    - annotation: !!omap
      - metanetx.chemical: MNXM8194
      - sbo: SBO:0000247
      - seed.compound: cpd11553
  - !!omap
    - id: cpd02894_c0
    - name: 4-Amino-2-methyl-5-diphosphomethylpyrimidine_c0
    - compartment: c0
    - charge: 1
    - formula: C6H9N3O7P2
    - annotation: !!omap
      - bigg.metabolite: 2mahmp
      - biocyc: META:AMINO-HYDROXYMETHYL-METHYLPYRIMIDINE-PP
      - inchi: InChI=1S/C6H11N3O7P2/c1-4-8-2-5(6(7)9-4)3-15-18(13,14)16-17(10,11)12/h2H,3H2,1H3,(H,13,14)(H2,7,8,9)(H2,10,11,12)/p-2
      - inchikey: AGQJQCFEPUVXNK-UHFFFAOYSA-L
      - kegg.compound: C04752
      - metanetx.chemical: MNXM1135
      - sbo: SBO:0000247
      - seed.compound: cpd02894
  - !!omap
    - id: cpd00231_c0
    - name: Dihydrobiopterin_c0
    - compartment: c0
    - charge: 1
    - formula: C9H13N5O3
    - annotation: !!omap
      - bigg.metabolite: dhbpt
      - biocyc: META:CPD-15159
      - chebi: '20680'
      - inchi: InChI=1S/C9H13N5O3/c1-3(15)6(16)4-2-11-7-5(12-4)8(17)14-9(10)13-7/h3-4,6,15-16H,2H2,1H3,(H3,10,11,13,14,17)/t3-,4+,6-/m0/s1
      - inchikey: ZHQJVZLJDXWFFX-RPDRRWSUSA-N
      - kegg.compound: C00268
      - metanetx.chemical:
        - MNXM90267
        - MNXM162257
      - sbo: SBO:0000247
      - seed.compound: cpd00231
  - !!omap
    - id: cpd15682_c0
    - name: 1,2-diisohexadecanoyl-sn-glycerol 3-phosphate_c0
    - compartment: c0
    - charge: 1
    - formula: C35H68O8P
    - annotation: !!omap
      - metanetx.chemical: MNXM6581
      - sbo: SBO:0000247
      - seed.compound: cpd15682
  - !!omap
    - id: cpd00638_c0
    - name: Deamido-NAD_c0
    - compartment: c0
    - charge: 1
    - formula: C21H24N6O15P2
    - annotation: !!omap
      - bigg.metabolite: dnad
      - biocyc: META:DEAMIDO-NAD
      - chebi: '4340'
      - hmdb: HMDB01179
      - inchi: InChI=1S/C21H26N6O15P2/c22-17-12-18(24-7-23-17)27(8-25-12)20-16(31)14(29)11(41-20)6-39-44(36,37)42-43(34,35)38-5-10-13(28)15(30)19(40-10)26-3-1-2-9(4-26)21(32)33/h1-4,7-8,10-11,13-16,19-20,28-31H,5-6H2,(H4-,22,23,24,32,33,34,35,36,37)/p-2/t10-,11-,13-,14-,15-,16-,19-,20-/m1/s1
      - inchikey: SENPVEZBRZQVST-HISDBWNOSA-L
      - kegg.compound: C00857
      - metanetx.chemical: MNXM309
      - sbo: SBO:0000247
      - seed.compound: cpd00638
  - !!omap
    - id: cpd00065_e0
    - name: L-Tryptophan_e0
    - compartment: e0
    - charge: 1
    - formula: C11H12N2O2
    - annotation: !!omap
      - bigg.metabolite: trp__L
      - biocyc: META:TRP
      - hmdb: HMDB00929
      - inchi: InChI=1S/C11H12N2O2/c12-9(11(14)15)5-7-6-13-10-4-2-1-3-8(7)10/h1-4,6,9,13H,5,12H2,(H,14,15)/t9-/m0/s1
      - inchikey: QIVBCDIJIAJPQS-VIFPVBQESA-N
      - kegg.compound: C00078
      - metanetx.chemical: MNXM94
      - sbo: SBO:0000247
      - seed.compound: cpd00065
  - !!omap
    - id: cpd00126_c0
    - name: GMP_c0
    - compartment: c0
    - charge: 1
    - formula: C10H12N5O8P
    - annotation: !!omap
      - bigg.metabolite: gmp
      - biocyc: META:GMP
      - hmdb: HMDB01397
      - inchi: InChI=1S/C10H14N5O8P/c11-10-13-7-4(8(18)14-10)12-2-15(7)9-6(17)5(16)3(23-9)1-22-24(19,20)21/h2-3,5-6,9,16-17H,1H2,(H2,19,20,21)(H3,11,13,14,18)/p-2/t3-,5-,6-,9-/m1/s1
      - inchikey: RQFCJASXJCIDSX-UUOKFMHZSA-L
      - kegg.compound: C00144
      - metanetx.chemical: MNXM113
      - sbo: SBO:0000247
      - seed.compound: cpd00126
  - !!omap
    - id: cpd00151_c0
    - name: Thymine_c0
    - compartment: c0
    - charge: 1
    - formula: C5H6N2O2
    - annotation: !!omap
      - bigg.metabolite: thym
      - biocyc: META:THYMINE
      - hmdb: HMDB00262
      - inchi: InChI=1S/C5H6N2O2/c1-3-2-6-5(9)7-4(3)8/h2H,1H3,(H2,6,7,8,9)
      - inchikey: RWQNBRDOKXIBIV-UHFFFAOYSA-N
      - kegg.compound: C00178
      - metanetx.chemical: MNXM386
      - sbo: SBO:0000247
      - seed.compound: cpd00151
  - !!omap
    - id: cpd15772_c0
    - name: Isohexadecanoyllipoteichoic acid (n=24), linked, N-acetyl-D-glucosamine_c0
    - compartment: c0
    - charge: 1
    - formula: C311H544N24O255P24
    - annotation: !!omap
      - metanetx.chemical: MNXM8765
      - sbo: SBO:0000247
      - seed.compound: cpd15772
  - !!omap
    - id: cpd15342_c0
    - name: 2-Acyl-sn-glycero-3-phosphoethanolamine octadec-11-enoyl_c0
    - compartment: c0
    - charge: 1
    - formula: C23H46NO7P
    - annotation: !!omap
      - bigg.metabolite: 2agpe181
      - metanetx.chemical: MNXM146496
      - sbo: SBO:0000247
      - seed.compound: cpd15342
  - !!omap
    - id: cpd00873_c0
    - name: Nicotinate ribonucleotide_c0
    - compartment: c0
    - charge: 1
    - formula: C11H12NO9P
    - annotation: !!omap
      - bigg.metabolite: nicrnt
      - biocyc: META:NICOTINATE_NUCLEOTIDE
      - inchi: InChI=1S/C11H14NO9P/c13-8-7(5-20-22(17,18)19)21-10(9(8)14)12-3-1-2-6(4-12)11(15)16/h1-4,7-10,13-14H,5H2,(H2-,15,16,17,18,19)/p-2/t7-,8-,9-,10-/m1/s1
      - inchikey: JOUIQRNQJGXQDC-ZYUZMQFOSA-L
      - kegg.compound: C01185
      - metanetx.chemical: MNXM194
      - sbo: SBO:0000247
      - seed.compound: cpd00873
  - !!omap
    - id: cpd02210_c0
    - name: Indoleglycerol phosphate_c0
    - compartment: c0
    - charge: 1
    - formula: C11H12NO6P
    - annotation: !!omap
      - bigg.metabolite: 3ig3p
      - biocyc: META:INDOLE-3-GLYCEROL-P
      - chebi: '5915'
      - inchi: InChI=1S/C11H14NO6P/c13-10(6-18-19(15,16)17)11(14)8-5-12-9-4-2-1-3-7(8)9/h1-5,10-14H,6H2,(H2,15,16,17)/p-2/t10-,11+/m1/s1
      - inchikey: NQEQTYPJSIEPHW-MNOVXSKESA-L
      - kegg.compound: C03506
      - metanetx.chemical: MNXM866
      - sbo: SBO:0000247
      - seed.compound: cpd02210
  - !!omap
    - id: cpd00208_c0
    - name: LACT_c0
    - compartment: c0
    - charge: 1
    - formula: C12H22O11
    - annotation: !!omap
      - bigg.metabolite: lcts
      - biocyc:
        - META:CPD-15972
        - META:LACTOSE
        - META:Alpha-lactose
      - inchi: InChI=1S/C12H22O11/c13-1-3-5(15)6(16)9(19)12(22-3)23-10-4(2-14)21-11(20)8(18)7(10)17/h3-20H,1-2H2/t3-,4-,5+,6+,7-,8-,9-,10-,11?,12+/m1/s1
      - inchikey: GUBGYTABKSRVRQ-QKKXKWKRSA-N
      - kegg.compound:
        - G10504
        - C06373
        - C00243
      - metanetx.chemical:
        - MNXM90364
        - MNXM362
      - sbo: SBO:0000247
      - seed.compound: cpd00208
  - !!omap
    - id: cpd00099_e0
    - name: Cl-_e0
    - compartment: e0
    - charge: 1
    - formula: Cl
    - annotation: !!omap
      - bigg.metabolite: cl
      - biocyc:
        - META:CL-
        - META:HCL
      - chebi: '3731'
      - inchi: InChI=1S/ClH/h1H/p-1
      - inchikey: VEXZGXHMUGYJMC-UHFFFAOYSA-M
      - kegg.compound:
        - C01327
        - C00698
      - metanetx.chemical: MNXM43
      - sbo: SBO:0000247
      - seed.compound: cpd00099
  - !!omap
    - id: cpd11587_c0
    - name: Ala-Gln_c0
    - compartment: c0
    - charge: 1
    - formula: C8H15N3O4
    - annotation: !!omap
      - biocyc: META:CPD-13403
      - chebi: '73788'
      - hmdb: HMDB28685
      - inchi: InChI=1S/C8H15N3O4/c1-4(9)7(13)11-5(8(14)15)2-3-6(10)12/h4-5H,2-3,9H2,1H3,(H2,10,12)(H,11,13)(H,14,15)/t4-,5-/m0/s1
      - inchikey: HJCMDXDYPOUFDY-WHFBIAKZSA-N
      - metanetx.chemical: MNXM40495
      - sbo: SBO:0000247
      - seed.compound: cpd11587
  - !!omap
    - id: cpd01476_c0
    - name: Protoporphyrin_c0
    - compartment: c0
    - charge: 1
    - formula: C34H32N4O4
    - annotation: !!omap
      - bigg.metabolite: ppp9
      - biocyc: META:PROTOPORPHYRIN_IX
      - hmdb: HMDB00241
      - inchi: InChI=1S/C34H34N4O4/c1-7-21-17(3)25-13-26-19(5)23(9-11-33(39)40)31(37-26)16-32-24(10-12-34(41)42)20(6)28(38-32)15-30-22(8-2)18(4)27(36-30)14-29(21)35-25/h7-8,13-16,35,38H,1-2,9-12H2,3-6H3,(H,39,40)(H,41,42)/p-2/b25-13-,26-13-,27-14-,28-15-,29-14-,30-15-,31-16-,32-16-
      - inchikey: KSFOVUSSGSKXFI-UJJXFSCMSA-L
      - kegg.compound: C02191
      - metanetx.chemical: MNXM346
      - sbo: SBO:0000247
      - seed.compound: cpd01476
  - !!omap
    - id: cpd00712_c0
    - name: 2-Dehydropantoate_c0
    - compartment: c0
    - charge: 1
    - formula: C6H9O4
    - annotation: !!omap
      - bigg.metabolite: 2dhp
      - biocyc: META:2-DEHYDROPANTOATE
      - inchi: InChI=1S/C6H10O4/c1-6(2,3-7)4(8)5(9)10/h7H,3H2,1-2H3,(H,9,10)/p-1
      - inchikey: PKVVTUWHANFMQC-UHFFFAOYSA-M
      - kegg.compound: C00966
      - metanetx.chemical: MNXM959
      - sbo: SBO:0000247
      - seed.compound: cpd00712
  - !!omap
    - id: cpd00024_c0
    - name: 2-Oxoglutarate_c0
    - compartment: c0
    - charge: 1
    - formula: C5H4O5
    - annotation: !!omap
      - bigg.metabolite: akg
      - biocyc: META:2-KETOGLUTARATE
      - chebi: '16810'
      - hmdb: HMDB00208
      - inchi: InChI=1S/C5H6O5/c6-3(5(9)10)1-2-4(7)8/h1-2H2,(H,7,8)(H,9,10)/p-2
      - inchikey: KPGXRSRHYNQIFN-UHFFFAOYSA-L
      - kegg.compound: C00026
      - metanetx.chemical: MNXM20
      - sbo: SBO:0000247
      - seed.compound: cpd00024
  - !!omap
    - id: cpd11485_c0
    - name: 3-oxohexadecanoyl-acp_c0
    - compartment: c0
    - charge: 1
    - formula: C27H50N2O9PRS
    - annotation: !!omap
      - bigg.metabolite: 3opalmACP
      - biocyc: META:3-oxo-palmitoyl-ACPs
      - kegg.compound: C05762
      - metanetx.chemical: MNXM4345
      - sbo: SBO:0000247
      - seed.compound: cpd11485
  - !!omap
    - id: cpd03416_c0
    - name: CoproporphyrinogenI_c0
    - compartment: c0
    - charge: 1
    - formula: C36H40N4O8
    - annotation: !!omap
      - bigg.metabolite: cpppg1
      - biocyc: META:COPROPORPHYRINOGEN_I
      - inchi: InChI=1S/C36H44N4O8/c1-17-21(5-9-33(41)42)29-14-26-19(3)23(7-11-35(45)46)31(39-26)16-28-20(4)24(8-12-36(47)48)32(40-28)15-27-18(2)22(6-10-34(43)44)30(38-27)13-25(17)37-29/h37-40H,5-16H2,1-4H3,(H,41,42)(H,43,44)(H,45,46)(H,47,48)/p-4
      - inchikey: WIUGGJKHYQIGNH-UHFFFAOYSA-J
      - kegg.compound: C05768
      - metanetx.chemical: MNXM1322
      - sbo: SBO:0000247
      - seed.compound: cpd03416
  - !!omap
    - id: cpd00683_c0
    - name: Dihydropteroate_c0
    - compartment: c0
    - charge: 1
    - formula: C14H13N6O3
    - annotation: !!omap
      - bigg.metabolite: dhpt
      - biocyc: META:7-8-DIHYDROPTEROATE
      - chebi: '4581'
      - hmdb: HMDB01412
      - inchi: InChI=1S/C14H14N6O3/c15-14-19-11-10(12(21)20-14)18-9(6-17-11)5-16-8-3-1-7(2-4-8)13(22)23/h1-4,16H,5-6H2,(H,22,23)(H4,15,17,19,20,21)/p-1
      - inchikey: WBFYVDCHGVNRBH-UHFFFAOYSA-M
      - kegg.compound: C00921
      - metanetx.chemical:
        - MNXM965
        - MNXM722728
      - sbo: SBO:0000247
      - seed.compound: cpd00683
  - !!omap
    - id: cpd11531_c0
    - name: 9-methyl-trans-dec-2-enoyl-ACP_c0
    - compartment: c0
    - charge: 1
    - formula: C22H39N2O8PRS
    - annotation: !!omap
      - metanetx.chemical: MNXM8226
      - sbo: SBO:0000247
      - seed.compound: cpd11531
  - !!omap
    - id: cpd02371_c0
[truncated: 883,332 more chars]
