# Supplementary material for: Unveiling metabolic pathways involved in the extreme desiccation tolerance of an Atacama cyanobacterium
Source: Sci Rep. 2023 Sep 22;13:15767. doi: 10.1038/s41598-023-41879-8 (PMC10516996; doi:10.1038/s41598-023-41879-8)
Supplement: Supplementary file 1 — Supplementary File S1. [file 41598_2023_41879_MOESM1_ESM.zip › BiomassComposition.xlsx]

## Sheet: Compiled ALL DATA
Notes	Macromolecule	overall wt%	concentration mg/g (if using to calculate)	mmol/gDW (Calc.)	metabolite	Modeseed	location	type	formula	C	H	N	O	P	S	MW (mg/mmol)	difference b/w metabolite and structural component	MWcorr (mg/mmol)	mmol/gDW		total mmols material	class	g/gDW	g/gDW	g/gDW
Reactants
	Protein (0.51 in [1])	0.51		0.394338	ala-L	cpd00035	cytoplasm	AA	C3H7NO2	3	7	1	2	0	0	89.094	h2o	71.079	0.394338				0.0351331
				0.254588	arg-L	cpd00051	cytoplasm	AA	C6H15N4O2	6	15	4	2	0	0	175.212	h2o	157.197	0.254588				0.0446068
				0.186925	asn-L	cpd00132	cytoplasm	AA	C4H8N2O3	4	8	2	3	0	0	132.119	h2o	114.104	0.186925				0.0246964
				0.216378	asp-L	cpd00041	cytoplasm	AA	C4H6NO4	4	6	1	4	0	0	132.095	h2o	114.08	0.216378				0.0285824
				0.0485214	cys-L	cpd00084	cytoplasm	AA	C3H7NO2S	3	7	1	2	0	1	121.16	h2o	103.145	0.0485214				0.00587885
				0.275777	gln-L	cpd00053	cytoplasm	AA	C5H10N2O3	5	10	2	3	0	0	146.146	h2o	128.131	0.275777				0.0403037
Calculation done using complete coding sequence 'proteome' information				0.262386	glu-L	cpd00023	cytoplasm	AA	C5H8NO4	5	8	1	4	0	0	146.122	h2o	128.107	0.262386				0.0383404
See Amino Acids and Protein page for detail				0.296674	gly	cpd00033	cytoplasm	AA	C2H5NO2	2	5	1	2	0	0	75.067	h2o	57.052	0.296674				0.0222704
				0.0907837	his-L	cpd00119	cytoplasm	AA	C6H9N3O2	6	9	3	2	0	0	155.157	h2o	137.142	0.0907837				0.0140857				consistency check		difference
				0.297396	ile-L	cpd00322	cytoplasm	AA	C6H13NO2	6	13	1	2	0	0	131.175	h2o	113.16	0.297396				0.0390109				reactants	28.9527	0.952406
				0.503763	leu-L	cpd00107	cytoplasm	AA	C6H13NO2	6	13	1	2	0	0	131.175	h2o	113.16	0.503763				0.0660811				products	27.9971
				0.192402	lys-L	cpd00039	cytoplasm	AA	C6H15N2O2	6	15	2	2	0	0	147.198	h2o	129.183	0.192402				0.0283211				difference	0.955636
				0.0854056	met-L	cpd00060	cytoplasm	AA	C5H11NO2S	5	11	1	2	0	1	149.214	h2o	131.199	0.0854056				0.0127437
				0.179109	phe-L	cpd00066	cytoplasm	AA	C9H11NO2	9	11	1	2	0	0	165.192	h2o	147.177	0.179109				0.0295874				maintenance
				0.214665	pro-L	cpd00129	cytoplasm	AA	C5H9NO2	5	9	1	2	0	0	115.132	h2o	97.117	0.214665				0.0247148				reactants	27.8042
				0.286521	ser-L	cpd00054	cytoplasm	AA	C3H7NO3	3	7	1	3	0	0	105.093	h2o	87.078	0.286521				0.0301114				products	27.8042
				0.265465	thr-L	cpd00161	cytoplasm	AA	C4H9NO3	4	9	1	3	0	0	119.12	h2o	101.105	0.265465				0.0316222				difference	0
				0.0670299	trp-L	cpd00065	cytoplasm	AA	C11H12N2O2	11	12	2	2	0	0	204.229	h2o	186.214	0.0670299				0.0136895
				0.139851	tyr-L	cpd00069	cytoplasm	AA	C9H11NO3	9	11	1	3	0	0	181.191	h2o	163.176	0.139851				0.0253397
				0.31864	val-L	cpd00156	cytoplasm	AA	C5H11NO2	5	11	1	2	0	0	117.148	h2o	99.133	0.31864		4.57662	Protein	0.037328	0.592448	0.51			Cofactors and polyamines
	DNA (0.031 in [1])	0.031		0.0290346	datp	cpd00115	cytoplasm	DNA	C10H12N5O12P3	10	12	5	12	3	0	487.151	ppi	312.202	0.0290346				0.0141442					Inorganic ions
				0.0214323	dctp	cpd00356	cytoplasm	DNA	C9H12N3O13P3	9	10	3	13	3	0	461.109	ppi	286.16	0.0214323				0.00988261					DNA
Calculation done using complete sequence				0.0214124	dgtp	cpd00241	cytoplasm	DNA	C10H12N5O13P3	10	12	5	13	3	0	503.15	ppi	328.201	0.0214124				0.0107737					RNA
See DNA and RNA page for detail				0.0289416	dttp	cpd00357	cytoplasm	DNA	C10H13N2O14P3	10	13	2	14	3	0	478.136	ppi	303.187	0.0289416		0.100821	DNA	0.013838	0.0486385	0.031			AA
	RNA (0.17 in [1])	0.17		0.111043	ctp	cpd00052	cytoplasm	RNA	C9H12N3O14P3	9	12	3	14	3	0	479.124	ppi	304.175	0.111043				0.0532036					Pigments
				0.120115	gtp	cpd00038	cytoplasm	RNA	C10H12N5O14P3	10	12	5	14	3	0	519.149	ppi	344.2	0.120115				0.0623575					Cell Wall
Calculation done using complete sequence				0.146529	utp	cpd00062	cytoplasm	RNA	C9H11N2O15P3	9	11	2	15	3	0	480.108	ppi	305.159	0.146529				0.0703496					Lipid
See DNA and RNA page for detail				0.152849	atp**		cytoplasm	RNA	C10H12N5O13P3	10	12	5	13	3	0	503.15	ppi	328.201	0.152849		0.530536	RNA	0.0769061	0.262817	0.17			Energy
	Pigments (0.00323 in [4])	0.00323	3.23	0.00601615	bcarote	cpd01420	cytoplasm	Pigments	C40H56	40	56	0	0	0	0	536.888	none	536.888	0.00601615				0.00323
Beta-carotene has been observed but not measured in G. dulcis
	Soluble pool (0.029 in [1])	0.04		0.00287811	ptrc	cpd00118	cytoplasm	polyamine	C4H14N2	4	14	2	0	0	0	90.17	none	90.17	0.00287811				0.000259519
				0.00287811	spmd	cpd00264	cytoplasm	polyamine	C7H22N3	7	22	3	0	0	0	148.274	none	148.274	0.00287811				0.000426749
Divided evenly by mmol (calculated in Kbase)				0.00287811	coa	cpd00010	cytoplasm	cofactor	C21H32N7O16P3S	21	32	7	16	3	1	763.508	none	763.508	0.00287811				0.00219746
soluable pool and ions have not				0.00287811	nad	cpd00003	cytoplasm	cofactor	C21H26N7O14P2	21	26	7	14	2	0	662.422	none	662.422	0.00287811				0.00190652
been measured in G. dulcis				0.00287811	nadp	cpd00006	cytoplasm	cofactor	C21H25N7O17P3	21	25	7	17	3	0	740.385	none	740.385	0.00287811				0.00213091
				0.00287811	fad	cpd00015	cytoplasm	cofactor	C27H31N9O15P2	27	31	9	15	2	0	783.541	none	783.541	0.00287811				0.00225512
				0.00287811	thf	cpd00087	cytoplasm	cofactor	C19H21N7O6	19	21	7	6	0	0	443.42	none	443.42	0.00287811				0.00127621
				0.00287811	mlthf	cpd00345	cytoplasm	cofactor	C20H21N7O6	20	21	7	6	0	0	455.431	none	455.431	0.00287811				0.00131078
				0.00287811	thmpp	cpd00056	cytoplasm	cofactor	C12H16N4O7P2S	12	16	4	7	2	1	422.295	none	422.295	0.00287811				0.00121541
				0.00287811	pydx5p	cpd00016	cytoplasm	cofactor	C8H8NO6P	8	8	1	6	1	0	245.127	none	245.127	0.00287811				0.000705503
				0.00287811	pheme	cpd00028	cytoplasm	cofactor	C39H30FeN4O4	39	30	4	5	0	0	637.692	none	637.692	0.00287811				0.00183535
				0.00287811	gthrd	cpd00042	cytoplasm	cofactor	C10H16N3O6S	10	16	3	6	0	1	306.319	none	306.319	0.00287811				0.00088162
				0.00287811	adocbl	cpd00166	cytoplasm	cofactor	C72H100CoN18O17P	72	100	18	17	1	0	1520.67	none	1520.67	0.00287811				0.00437667
				0.00287811	udcpdp	cpd02229	cytoplasm	cofactor	C55H89O7P2	55	89	0	7	2	0	924.258	none	924.258	0.00287811				0.00266012
				0.00287811	10fthf	cpd00201	cytoplasm	cofactor	C20H21N7O7	20	21	7	7	0	0	471.43	none	471.43	0.00287811				0.00135683
				0.00287811	amet	cpd00017	cytoplasm	cofactor	C15H23N6O5S	15	23	6	5	0	1	399.452	none	399.452	0.00287811				0.00114967
				0.00287811	FMN	cpd00050	cytoplasm	cofactor	C17H19N4O9P	17	19	4	9	1	0	454.332	none	454.332	0.00287811				0.00130762
				0.00287811	Menaquinone	cpd15500	cytoplasm	cofactor	C51H72O2	51	77	0	2	0	0	722.175	none	722.175	0.00287811				0.0020785
				0.00287811	Dimethylbenzimidazole[c0]	cpd01997	cytoplasm	cofactor	C9H10N2	9	10	2	0	0	0	146.193	none	146.193	0.00287811				0.00042076
				0.00287811	Ubiquinone-8[c0]	cpd15560	cytoplasm	cofactor	C49H74O4	49	74	0	4	0	0	727.127	none	727.127	0.00287811				0.00209275
				0.00287811	UDP-N-acetylglucosamine[c0]	cpd00037	cytoplasm	cofactor	C17H25N3O17P2	17	25	3	17	2	0	605.339		605.339	0.00287811				0.00174223
				0.00287811	Siroheme	cpd00557	cytoplasm	cofactor	C42H36FeN4O16	42	36	4	16	0	0	908	none	908	0.00287811				0.00261333
				0.00287811	Cobinamide	cpd03422	cytoplasm	cofactor	C48H72CoN11O8	48	72	11	8	0	0	990	none	990	0.00287811				0.00284933
				0.00287811	Bactoprenyl diphosphate[c0]	cpd02229	cytoplasm	cofactor	C55H90O7P2	55	90	0	7	2	0	925.266	none	925.266	0.00287811				0.00266302
				0.00287811	ACP	cpd11493	cytoplasm	cofactor	C11H22N2O7PRS	11	22	2	7	0	0	357	none	357	0.00287811				0.00102749
				0.00287811	BIOT	cpd00104	cytoplasm	cofactor	C10H15N2O3S	10	15	2	3	0	1	243.307	none	243.307	0.00287811				0.000700265
				0.00287811	apo-ACP	cpd12370	cytoplasm	cofactor	HOR							18	none	18	0.00287811				5.1806e-05
				0.00287811	ribflv	cpd00220	cytoplasm	cofactor	C17H20N4O6	17	20	4	6	0	0	376.369	none	376.369	0.00287811				0.00108323
	Inorganic ions			0.00287811	k	cpd00205	cytoplasm	inorganic ions	K							38.9637	none	38.9637	0.00287811				0.000112142
				0.00287811	mg2	cpd00254	cytoplasm	inorganic ions	Mg							23.985	none	23.985	0.00287811				6.90315e-05
				0.00287811	ca2	cpd00063	cytoplasm	inorganic ions	Ca							39.9626	none	39.9626	0.00287811				0.000115017
				0.00287811	fe2	cpd10515	cytoplasm	inorganic ions	Fe							55.9349	none	55.9349	0.00287811				0.000160987
				0.00287811	fe3	cpd10516	cytoplasm	inorganic ions	Fe							55.9349	none	55.9349	0.00287811				0.000160987
				0.00287811	cu2	cpd00058	cytoplasm	inorganic ions	Cu							63.546	none	63.546	0.00287811				0.000182893
				0.00287811	mn2	cpd00030	cytoplasm	inorganic ions	Mn							54.938	none	54.938	0.00287811				0.000158118
				0.00287811	cobalt2	cpd00149	cytoplasm	inorganic ions	Co							58.9332	none	58.9332	0.00287811				0.000169616
				0.00287811	zn2	cpd00034	cytoplasm	inorganic ions	Zn							63.9291	none	63.9291	0.00287811				0.000183995
				0.00287811	so4	cpd00048	cytoplasm	inorganic ions	O4S	0	0	0	4	0	1	96.062	none	96.062	0.00287811				0.000276477
				0.00287811	Cl-	cpd00099	cytoplasm	inorganic ions	Cl-							35	none	96.062	0.00287811				0.000100734
				0.00287811	pi**		cytoplasm	inorganic ions	HO4P	0	1	0	4	1	0	95.978	none	95.978	0.00287811				0.000276235		0.046541
	Lipids	0.1		0.0334896	Stearoylcardiolipin	cpd15793	cytoplasm	lipid	C81H156O17P2	81	156	0	17	2	0	1464.07	none	1464.07					0.0490311
				0.0334896	Phosphatidylglycerol dioctadecanoyl	cpd15540	cytoplasm	lipid	C42H82O10P	42	82	0	10	1	0	778.082	none	778.082					0.0260577
				0.0334896	phosphatidylethanolamine dioctadecanoyl	cpd15533	cytoplasm	lipid	C41H82NO8P	41	82	1	8	1	0	748.08	none	748.08					0.0250529		0.100142
Calculation from [2]	LPS (0.034 in [3])	0.034		0.00847817	LPS	cpd15432	cytoplasm	LPS	C176H303N2O100P4	176	303	2	100	0	4	4175.54	none	4175.54					0.0354009
Calculation done using Kbase and cell wall total wt% of 6	Peptidoglycan (0.025 in [3])	0.025		0.00847817	Peptidoglycan	cpd15666	cytoplasm (technically periplasm)	murein	C40H63N8O21R	40	63	8	21	0	0	991.979	none	991.979					0.00841017	Sum peptidoglycan	Total sum
	Peptidoglycan (0.025 in [3])	0.025		0.00847817	Peptidoglycan	cpd15665	cytoplasm (technically periplasm)	murein	C80H125N16O42R	80	125	16	42	0	0	1982.95	none	1982.95					0.0168118	0.0252219	0.0606229
Calculation from [2]	Glycogen (0.0341 in [2])	0.034		0.210311	Glycogen	cpd00155	cytoplasm	carbohydrate	C6H10O5	6	10	0	5	0	0	162.141	none	162.141					0.0341		0.0341
maintenance				53.35	atp**		cytoplasm	maint	C10H12N5O13P5	10	12	5	13	3	0	503.15							26.8431
maintenance				53.35	h2o**		cytoplasm	maint	H2O	0	2	0	1	0	0	18.015							0.9611
RNA / maint				53.5028	atp**	cpd00002	cytoplasm
AA difference / maint				48.7734	h2o**	cpd00001	cytoplasm
Products
maintenance				53.35	adp		cytoplasm	maint	C10H12N5O10P2	10	12	5	10	2	0	424.179							22.6299
maintenance				53.35	h	cpd00067	cytoplasm	maint	H	0	1	0	0	0	0	1.008							0.0537768
maintenance				53.35	pi**		cytoplasm	maint	HO4P	0	1	0	4	1	0	95.978							5.12043
sum of dNTPs				0.100821	ppi**	cpd00012	cytoplasm	sum of dNTPs	HO7P2	0	1	0	7	2	0	174.949							0.0176385
sum of NTPs				0.530536	ppi**	cpd00012	cytoplasm	sum of NTPs	HO7P2	0	1	0	7	2	0	174.949							0.0928168
sum of AA				4.57662	h2o**		cytoplasm	sum of AA	H2O	0	2	0	1	0	0	18.015							0.0824478
NT difference / dNT difference				0.631357	ppi**	cpd00012	cytoplasm	sum of NTPs and dNTPs	HO4P	0	1	0	4	1	0	95.978
				53.3471	pi**
	Maintenance				[1] Avantika A. Shastri and John A. Morgan. Flux Balance Analysis of Photoautotrophic Metabolism. Biotechnol. Prog. 2005, 21, 1617-1626
	GAM (biosynthetic + other) =	53.35			[2] Nogales et al. Detailing the optimality of photosynthesis in cyanobacteria through systems biology analysis. PNAS. 2011, 109(7)
	biosynthetic costs =	20.1423			[3] Physiology of the bacterial cell : a molecular approach. Neihardt FC, Ingraham JL, Schaechter M. Sinauer Associates, Sunderland, Mass. 1990
	unknown GAM costs =	33.2077			[4] Toyoshima, Toya, and Shimizu. Flux balance analysis of cyanobacteria reveals selective use of photosynthetic electron transport components under different spectral light conditions. Photosynthesis research. 2020, 143, 31-43.

## Sheet: Biomass composition
Compound Type	Biomass composition (g/gDW) Generic Gram -	Biomass composition (g/gDW) heterotrophic cyanobacteria 1	Biomass composition (g/DW) autotrophic cyanobacteria 2	Biomass composition (This study)
Protein	0.563	0.51	0.51	0.51
Cellwall	0.177	0	0.059	0.06
Lipid	0.093	0.1	0.12	0.12
RNA	0.21	0.17	0.17	0.17
DNA	0.031	0.03	0.031	0.031
Cofactor	0.039	0	0.039	0.04
Energy	40	39.3411	53.35	53.35
Other	0	0.00323	0.024	0.00323
Carbohydrates	0	0.19	0.0341	0.034
Sum	1.113	1	0.9871	0.96823

## Sheet: GAM estimate
	WT%	Total mmol	mmol ~P/mmol	Total
Protein	0.51	4.57662	4.324	19.7893
DNA	0.031	0.100821	1.365	0.13762
RNA	0.17	0.530536	0.406	0.215398
			Total	20.1423
Growth-associated maintenance: Hydrolysis of 20.227 mmol ATP per gram of dry cell weight
Maintenance
GAM (biosynthetic + other) =	53.35
biosynthetic costs =	20.1423
unknown GAM costs =	33.2077

## Sheet: Energy
Energy components
ADP[c0]	53.35
ATP[c0]	53.35
H	53.35
PPi[c0]	0.631357
Phosphate[c0]	53.3472
H2O	48.7734	4.57662

## Sheet: DNA and RNA
DNA AND RNA	Molecular weight (g/mol)	Count of nucleotide (genome and plasmids)	Nucleotide composition (% nucleic acid/genome)	g monomer/ mol macrmolecule	g monomer/ g macromolecule	mmol nucleotide/ g dry weight
dATP	312.202	1618008	0.287982	89.9086	0.292408	0.0290346
dCTP	286.16	1194354	0.212578	60.8312	0.197841	0.0214323
dGTP	328.201	1193247	0.212381	69.7036	0.226696	0.0214124
dTTP	303.187	1612825	0.28706	87.0327	0.283055	0.0289416
	sum	5618434				0.100821
		Molecular weight of DNA (g/mol)	307.476
	Molecular weight (g/mol)	Count of nucleotide CDS (genome and plasmids)	Nucleotide composition (% nucleic acid/CDS genome)	g monomer/ mol macrmolecule	g monomer/ g macromolecule	mmol nucleotide/ g dry weight
CTP	304.175	1032621	0.209304	63.6651	0.198686	0.111043
GTP	344.2	1116977	0.226403	77.9277	0.243197	0.120115
UTP	305.159	1362607	0.27619	84.2818	0.263027	0.146529
ATP	328.201	1421384	0.288103	94.5558	0.29509	0.152849
	sum	4933589				0.530536
		Molecular weight of RNA (g/mol)	320.431

## Sheet: Amino acids and protein
Amino acids and protein	Molecular weight (g/mol)	Molecular mass w/o water	count in proteome	Protein composition (% amino acid/proteome)	g monomer/mol protein	g monomer/ g protein	mmol monomer/g dry weight
L-Alanine[c0]	71.079	71.09	136527	0.0861635	6.12537	0.0549676	0.394338
L-Arginine[c0]	157.197	156.2	88143	0.0556279	8.68908	0.0779737	0.254588
L-Asparagine[c0]	114.104	114.12	64717	0.0408435	4.66106	0.0418273	0.186925
L-Aspartate[c0]	114.08	115.1	74914	0.047279	5.44181	0.0488335	0.216378
L-Cysteine[c0]	103.145	103.15	16799	0.010602	1.0936	0.00981369	0.0485214
L-Glutamate[c0]	128.131	129.13	95479	0.0602577	7.78108	0.0698256	0.275777
L-Glutamine[c0]	128.107	128.15	90843	0.0573319	7.34709	0.065931	0.262386
Glycine[c0]	57.052	57.07	102714	0.0648238	3.6995	0.0331984	0.296674
L-Histidine[c0]	137.142	137.16	31431	0.0198364	2.72076	0.0244155	0.0907837
L-Isoleucine[c0]	113.16	113.18	102964	0.0649816	7.35462	0.0659986	0.297396
L-Leucine[c0]	113.16	113.18	174412	0.110073	12.4581	0.111796	0.503763
L-Lysine[c0]	129.183	128.19	66613	0.0420401	5.38912	0.0483607	0.192402
L-Methionine[c0]	131.199	131.21	29569	0.0186613	2.44855	0.0219727	0.0854056
L-Phenylalanine[c0]	147.177	147.19	62011	0.0391358	5.76039	0.0516924	0.179109
L-Proline[c0]	97.117	97.13	74321	0.0469047	4.55586	0.0408832	0.214665
L-Serine[c0]	87.078	87.09	99199	0.0626055	5.45231	0.0489277	0.286521
L-Threonine[c0]	101.105	101.12	91909	0.0580047	5.86543	0.052635	0.265465
L-Tryptophan[c0]	186.214	186.23	23207	0.0146462	2.72756	0.0244764	0.0670299
L-Tyrosine[c0]	163.176	163.19	48419	0.0305577	4.98671	0.0447496	0.139851
L-Valine[c0]	99.133	99.15	110319	0.0696234	6.90316	0.0619473	0.31864
		sum	1584510
			Molecular weight of protein (g/mol)	111.436

## Sheet: Cofactor, inorganic, soluble
Cofactors, inorganic ions, soluble pool, coenzymes, etc.*			Modelseed	Formula	Mass (g/mol)	mmol/gDW calculated	mmol/gDW [2]	Reference		Is presence change from Kbase generic Gram - biomass?
10-Formyltetrahydrofolate[c0]			cpd00201	C20H21N7O7	471	0.00287811	0.000223333	Nogales et al. 2011		No
2-Demethylmenaquinone 8[c0]			cpd15352	C50H70O2	702	0.00287811
5-Methyltetrahydrofolate[c0]			cpd00345	C20H23N7O6	457	0.00287811	0.000223333	Nogales et al. 2011		No
ACP[c0]			cpd11493	C11H22N2O7PRS	357	0.00287811
Ca2			cpd00063	NA	40	0.00287811	0.004544	Nogales et al. 2011		No				Cofactors and polyamines
Calomide[c0]			cpd00166	C72H100CoN18O17P	1579	0.00287811	0.000223333	Nogales et al. 2011		No				Inorganic ions
Cl-[c0]			cpd00099	NA	35	0.00287811
Co2			cpd00149	NA	59	0.00287811	0.00302934	Nogales et al. 2011		No
CoA[c0]			cpd00010	C21H32N7O16P3S	764	0.00287811	0.0001675	Nogales et al. 2011		No
Cu2			cpd00058	NA	63	0.00287811	0.00302934	Nogales et al. 2011		No
FAD[c0]			cpd00015	C27H31N9O15P2	783	0.00287811	0.000223333	Nogales et al. 2011		No
Fe2			cpd10515	NA	56	0.00287811	0.006816	Nogales et al. 2011		No
fe3[c0]			cpd10516	NA	56	0.00287811	0.006816	Nogales et al. 2011		No
FMN[c0]			cpd00050	C17H19N4O9P	455	0.00287811
GSH[c0]			cpd00042	C10H16N3O6S	306	0.00287811	0.000223333	Nogales et al. 2011		No
Heme[c0]			cpd00028	C34H30FeN4O4	614	0.00287811	0.000223333	Nogales et al. 2011		No
K			cpd00205	NA	39	0.00287811	0.1704	Nogales et al. 2011		No
Menaquinone 8[c0]			cpd15500	C51H72O2	716	0.00287811
Mg[c0]			cpd00254	NA	24	0.00287811	0.00757334	Nogales et al. 2011		No
Mn2			cpd00030	NA	55	0.00287811	0.00302934	Nogales et al. 2011		No
NAD[c0]			cpd00003	C21H26O14P2	662	0.00287811	0.00178667	Nogales et al. 2011		No
NADP[c0]			cpd00006	C21H25N7O17P3	741	0.00287811	0.000111667	Nogales et al. 2011		No
Putrescine[c0]			cpd00118	C4H14N2	90	0.00287811	0.0332705	Nogales et al. 2011		No
Pyridoxal phosphate[c0]			cpd00016	C8H8NO6P	246	0.00287811	0.000223333	Nogales et al. 2011		No
Riboflavin[c0]			cpd00220	C17H19N4O6	376	0.00287811	0.000223333	Nogales et al. 2011		No
S-Adenosyl-L-methionine[c0]			cpd00017	C15H23N6O5S	399	0.00287811	0.000223333	Nogales et al. 2011		No
Siroheme[c0]			cpd00557	C42H36FeN4O16	908	0.00287811
Spermidine[c0]			cpd00264	C7H22N3	148	0.00287811	0.00674427	Nogales et al. 2011		No
Sulfate[c0]			cpd00048	O4S	96	0.00287811	0.00378667	Nogales et al. 2011		No
Tetrahydrofolate[c0]			cpd00087	C19H21N7O6	443	0.00287811	0.000223333	Nogales et al. 2011		No
TPP[c0]			cpd00056	C12H17N4O7P2S	423	0.00287811	0.000223333	Nogales et al. 2011		No
Ubiquinone-8[c0]			cpd15560	C49H74O4	726	0.00287811
UDP-N-acetylglucosamine[c0]			cpd00037	C17H25N3O17P2	605	0.00287811
Zn2			cpd00034	NA	65	0.00287811	0.00302934	Nogales et al. 2011		No
BIOT[c0]			cpd00104	C10H15N2O3S	243	0.00287811
Cobinamide			cpd03422	C48H72CoN11O8	990	0.00287811
Dimethylbenzimidazole[c0]			cpd01997	C9H10N2	146	0.00287811
Bactoprenyl diphosphate[c0]			cpd02229	C55H90O7P2	924	0.00287811	5.53526e-05	Nogales et al. 2011		No

## Sheet: Cell wall, carbs, and pigments
Name	Modelseed	Formula	Mass (g/mol)	mmol/gDW	Reference		Is presence change from Kbase generic Gram - biomass?
core oligosaccharide lipid A	cpd15432	C176H303N2O100P4	4171	0.00847817	Nogales et al. 2011		No
Peptidoglycan polymer (n subunits)	cpd15665	C80H125O42R	1982	0.00847817	Nogales et al. 2011		No
Beta-Carotene	cpd01420	C40H56	536	0.00601615	Toyoshima et al. 2020, Nogales et al. 2011, presence noted in Azua-Bustos et al. 2013 but not measured		Added
Glycogen	cpd00155	C24H42O21	828	0.210311	Nogales et al. 2011		Added to biomass function, already existed in model
	Pigments
	Cell wall
	Carbohydrate

## Sheet: Lipids
Lipids*		Modelseed	Formula	Mass (g/mol)	mmol/gDW	Reference
Stearoylcardiolipin		cpd15793	C81H156O17P2	1462	0.0401875
Phosphatidylglycerol dioctadecanoyl		cpd15540	C42H82O10P	777	0.0401875
phosphatidylethanolamine dioctadecanoyl		cpd15533	C41H82NO8P	747	0.0401875
*These were not changed from Kbase template as lipids have not yet been measured in the cell or any others from the genus

## Sheet: KBase generic bio func.
LEFT			RIGHT			Note: this is the original biomass function produced via Kbase
0.00280616	10-Formyltetrahydrofolate[c0]		40	ADP[c0]
0.00280616	2-Demethylmenaquinone 8[c0]		1	Biomass[c0]
0.00280616	5-Methyltetrahydrofolate[c0]		0.00280616	Cobinamide[c0]
0.00280616	ACP[c0]		0.00280616	Dimethylbenzimidazole[c0]
40.1102	ATP[c0]		40	H
0.0250106	Bactoprenyl diphosphate[c0]		0.484606	PPi[c0]
0.00280616	BIOT[c0]		0.0250106	Peptidoglycan polymer (n-1 subunits
0.00280616	Ca2		39.9972	Phosphate[c0]
0.00280616	Calomide[c0]		0.00280616	apo-ACP[c0]
0.00155	Chlorophyll a[c0]
0.00280616	Cl-[c0]
0.00280616	Co2
0.00280616	CoA[c0]
0.0250106	core oligosaccharide lipid A[c0]
0.0841036	CTP[c0]
0.00280616	Cu2
0.0184265	dATP[c0]
0.0136173	dCTP[c0]
0.0136173	dGTP[c0]
1	DNA replication[c0]
0.00280616	FAD[c0]
0.00280616	Fe2
0.00280616	fe3[c0]
0.00280616	FMN[c0]
0.50987	Glycine[c0]
0.00280616	GSH[c0]
0.135407	GTP[c0]
35.5403	H2O[c0]
0.00280616	Heme[c0]
0.00280616	K
0.427934	L-Alanine[c0]
0.246697	L-Arginine[c0]
0.200831	L-Asparagine[c0]
0.200831	L-Aspartate[c0]
0.0761465	L-Cysteine[c0]
0.219088	L-Glutamate[c0]
0.219088	L-Glutamine[c0]
0.0792636	L-Histidine[c0]
0.241799	L-Isoleucine[c0]
0.375389	L-Leucine[c0]
0.285438	L-Lysine[c0]
0.127801	L-Methionine[c0]
0.154519	L-Phenylalanine[c0]
0.184355	L-Proline[c0]
0.179456	L-Serine[c0]
0.211073	L-Threonine[c0]
0.0472019	L-Tryptophan[c0]
0.120677	L-Tyrosine[c0]
0.352233	L-Valine[c0]
0.00280616	Menaquinone 8[c0]
0.00280616	Mg[c0]
0.00280616	Mn2
0.00280616	NAD[c0]
0.00280616	NADP[c0]
0.0250106	Peptidoglycan polymer (n subunits
0.0311453	phosphatidylethanolamine dioctadecanoyl[c0]
0.0311453	Phosphatidylglycerol dioctadecanoyl[c0]
1	Protein biosynthesis[c0]
0.00280616	Putrescine[c0]
0.00280616	Pyridoxal phosphate[c0]
0.00280616	Riboflavin[c0]
1	RNA transcription[c0]
0.00280616	S-Adenosyl-L-methionine[c0]
0.00280616	Siroheme[c0]
0.00280616	Spermidine[c0]
0.0311453	Stearoylcardiolipin (B. subtilis
0.00280616	Sulfate[c0]
0.00280616	Tetrahydrofolate[c0]
0.00280616	TPP[c0]
0.0184265	TTP[c0]
0.00280616	Ubiquinone-8[c0]
0.00280616	UDP-N-acetylglucosamine[c0]
0.0908319	UTP[c0]
0.00280616	Zn2
