# Supplementary material for: Unveiling metabolic pathways involved in the extreme desiccation tolerance of an Atacama cyanobacterium
Source: Sci Rep. 2023 Sep 22;13:15767. doi: 10.1038/s41598-023-41879-8 (PMC10516996; doi:10.1038/s41598-023-41879-8)
Supplement: Supplementary file 2 — Supplementary File S2. [file 41598_2023_41879_MOESM2_ESM.xlsx]

## Sheet: Universally Blocked Reactions
List of universally blocked reactions	Confidence score	Knowledge or scope gap
rxn07979_c0	2	K			K = Knowledge gap; Reaction has known gene in genome
rxn02761_c0	2	K			S = Scope gap; Reaction has no known gene in genome
rxn01710_c0	2	K
rxn08307_c0	2	K
rxn08823_c0	2	K
rxn24718_c0	1	S
rxn01275_c0	2	K
rxn00946_c0	2	K
rxn10221_c0	2	K
rxn05397_c0	2	K
rxn10313_c0	2	K
rxn04152_c0	2	K
rxn03409_c0	2	K
rxn05443_c0	2	K
rxn06299_c0	2	K
rxn01022_c0	2	K
rxn03903_c0	2	K
rxn01802_c0	2	K
rxn02933_c0	2	K
rxn10255_c0	2	K
rxn05385_c0	2	K
rxn05109_c0	2	K
rxn00351_c0	2	K
rxn08296_c0	2	K
rxn02177_c0	2	K
rxn01218_c0	2	K
rxn11663_c0	2	K
rxn00214_c0	2	K
rxn01987_c0	2	K
rxn01480_c0	2	K
rxn07588_c0	2	K
rxn09448_c0	2	K
rxn39860_c0	2	K
rxn04070_c0	2	K
rxn08845_c0	2	K
rxn05361_c0	2	K
rxn04047_c0	2	K
rxn05054_c0	2	K
rxn01858_c0	2	K
rxn03962_c0	2	K
rxn45223_c0	2	K
rxn02484_c0	2	K
rxn05064_c0	1	S
rxn07977_c0	2	K
rxn15167_c0	2	K
rxn08309_c0	2	K
rxn44539_c0	2	K
rxn02853_c0	2	K
rxn05328_c0	2	K
rxn05433_c0	2	K
rxn10223_c0	2	K
rxn46344_c0	2	K
rxn08123_c0	2	K
rxn10257_c0	2	K
rxn09657_c0	1	S
rxn08310_c0	2	K
rxn05373_c0	2	K
rxn08811_c0	2	K
rxn10253_c0	2	K
rxn08890_c0	2	K
rxn39434_c0	2	K
rxn00433_c0	2	K
rxn02104_c0	2	K
rxn08849_c0	2	K
rxn05336_c0	2	K
rxn03264_c0	2	K
rxn00525_c0	2	K
rxn01851_c0	2	K
rxn03504_c0	2	K
rxn08803_c0	2	K
rxn00209_c0	2	K
rxn03884_c0	2	K
rxn03047_c0	2	K
rxn10315_c0	2	K
rxn21729_c0	2	K
rxn08797_c0	2	K
rxn03384_c0	2	K
rxn03407_c0	2	K
rxn08192_c0	2	K
rxn00640_c0	2	K
rxn08300_c0	2	K
rxn05406_c0	2	K
rxn08815_c0	2	K
rxn00629_c0	2	K
rxn09996_c0	2	K
rxn03933_c0	2	K
rxn05034_c0	2	K
rxn05441_c0	2	K
rxn03080_c0	2	K
rxn17731_c0	2	K
rxn08298_c0	2	K
rxn05393_c0	2	K
rxn08799_c0	2	K
rxn00988_c0	2	K
rxn05418_c0	2	K
rxn00328_c0	2	K
rxn01537_c0	2	K
rxn10195_c0	2	K
rxn02989_c0	1	S
rxn08089_c0	2	K
rxn02791_c0	2	K
rxn00515_c0	2	K
rxn00222_c0	2	K
rxn00186_c0	2	K
rxn08312_c0	2	K
rxn08813_c0	2	K
rxn02128_c0	2	K
rxn05381_c0	2	K
rxn04453_c0	2	K
rxn00107_c0	2	K
rxn03057_c0	2	K
rxn04045_c0	2	K
rxn40439_c0	2	K
rxn08847_c0	2	K
rxn00735_c0	2	K
rxn08021_c0	2	K
rxn02663_c0	2	K
rxn00559_c0	2	K
rxn08817_c0	2	K
rxn05448_c0	2	K
rxn01487_c0	1	S
rxn08898_c0	2	K
rxn03542_c0	2	K
rxn07584_c0	2	K
rxn05024_c0	2	K
rxn37060_c0	2	K
rxn45996_c0	2	K
rxn05174_c0	2	K
rxn05436_c0	2	K
rxn01670_c0	2	K
rxn16565_c0	2	K
rxn08129_c0	2	K
rxn08840_c0	2	K
rxn05414_c0	2	K
rxn02733_c0	2	K
rxn05380_c0	2	K
rxn00883_c0	2	K
rxn10307_c0	2	K
rxn02090_c0	2	K
rxn05734_c0	2	K
rxn08073_c0	2	K
rxn07436_c0	2	K
rxn02986_c0	2	K
rxn01451_c0	2	K
rxn04385_c0	2	K
rxn01073_c0	2	K
rxn01522_c0	2	K
rxn06979_c0	2	K
rxn05426_c0	2	K
rxn05323_c0	2	K
rxn05252_c0	2	K
rxn03406_c0	2	K
rxn05389_c0	2	K
rxn09272_c0	2	K
rxn03269_c0	2	K
rxn08805_c0	2	K
rxn02400_c0	2	K
rxn00242_c0	2	K
rxn03852_c0	2	K
rxn08669_c0	2	K
rxn08850_c0	2	K
rxn08839_c0	2	K
rxn05461_c0	2	K
rxn05438_c0	2	K
rxn02021_c0	2	K
rxn00689_c0	2	K
rxn05390_c0	2	K
rxn10224_c0	2	K
rxn27289_c0	2	K
rxn08294_c0	2	K
rxn10309_c0	2	K
rxn02517_c0	2	K
rxn24830_c0	2	K
rxn05422_c0	2	K
rxn10344_c0	2	K
rxn08820_c0	2	K
rxn00881_c0	2	K
rxn05188_c0	2	K
rxn03540_c0	2	K
rxn04132_c0	1	S
rxn00274_c0	2	K
rxn07586_c0	2	K
rxn02529_c0	2	K
rxn10258_c0	2	K
rxn01507_c0	2	K
rxn02959_c0	2	K
rxn04154_c0	2	K
rxn45425_c0	2	K
rxn05120_c0	2	K
rxn05250_c0	2	K
rxn03446_c0	2	K
rxn05434_c0	2	K
rxn08842_c0	2	K
rxn01416_c0	2	K
rxn08807_c0	2	K
rxn05458_c0	2	K
rxn06864_c0	2	K
rxn08306_c0	2	K
rxn08549_c0	2	K
rxn16593_c0	2	K
rxn00377_c0	2	K
rxn02679_c0	2	K
rxn05249_c0	2	K
rxn05446_c0	2	K
rxn08819_c0	2	K
rxn01834_c0	2	K
rxn16583_c0	2	K
rxn03249_c0	2	K
rxn20643_c0	2	K
rxn00647_c0	2	K
rxn00763_c0	2	K
rxn08846_c0	2	K
rxn08800_c0	2	K
rxn16594_c0	2	K
rxn04048_c0	2	K
rxn08124_c0	2	K
rxn24134_c0	2	K
rxn42230_c0	2	K
rxn08893_c0	2	K
rxn10256_c0	2	K
rxn09450_c0	2	K
rxn12666_c0	1	S
rxn00808_c0	2	K
rxn08044_c0	2	K
rxn05386_c0	2	K
rxn08136_c0	2	K
rxn01286_c0	2	K
rxn00775_c0	2	K
rxn05442_c0	2	K
rxn07589_c0	2	K
rxn08297_c0	2	K
rxn08078_c0	2	K
rxn41896_c0	2	K
rxn02314_c0	2	K
rxn08812_c0	2	K
rxn23589_c0	1	S
rxn08308_c0	2	K
rxn02166_c0	2	K
rxn01962_c0	2	K
rxn01274_c0	2	K
rxn09449_c0	2	K
rxn05247_c0	2	K
rxn10222_c0	2	K
rxn03251_c0	2	K
rxn04153_c0	2	K
rxn05444_c0	2	K
rxn01127_c0	2	K
rxn00292_c0	2	K
rxn08810_c0	2	K
rxn00980_c0	2	K
rxn00303_c0	2	K
rxn10770_c0	2	K
rxn09359_c0	2	K
rxn10312_c0	2	K
rxn03236_c0	2	K
rxn02782_c0	2	K
rxn08844_c0	2	K
rxn03951_c0	2	K
rxn01219_c0	2	K
rxn05410_c0	2	K
rxn08895_c0	2	K
rxn01870_c0	2	K
rxn23336_c0	2	K
rxn08822_c0	2	K
rxn00947_c0	2	K
rxn00016_c0	2	K
rxn07587_c0	2	K
rxn08295_c0	2	K
rxn08076_c0	2	K
rxn05360_c0	2	K
rxn13892_c0	2	K
rxn10196_c0	2	K
rxn01025_c0	2	K
rxn08814_c0	2	K
rxn02569_c0	2	K
rxn01329_c0	2	K
rxn05405_c0	2	K
rxn05439_c0	2	K
rxn02803_c0	2	K
rxn04384_c0	2	K
rxn01827_c0	2	K
rxn00702_c0	2	K
rxn03253_c0	2	K
rxn08838_c0	2	K
rxn08848_c0	2	K
rxn04046_c0	2	K
rxn02792_c0	2	K
rxn06077_c0	2	K
rxn05462_c0	2	K
rxn00816_c0	2	K
rxn05372_c0	2	K
rxn07976_c0	2	K
rxn00422_c0	2	K
rxn05440_c0	2	K
rxn04791_c0	1	S
rxn08299_c0	2	K
rxn00526_c0	2	K
rxn00641_c0	2	K
rxn00211_c0	2	K
rxn01210_c0	2	K
rxn23042_c0	2	K
rxn00758_c0	2	K
rxn01107_c0	2	K
rxn10220_c0	2	K
rxn10194_c0	2	K
rxn08802_c0	2	K
rxn14159_c0	2	K
rxn00514_c0	2	K
rxn00653_c0	2	K
rxn04161_c0	2	K
rxn03535_c0	2	K
rxn10254_c0	2	K
rxn03012_c0	1	S
rxn00675_c0	2	K
rxn05430_c0	2	K
rxn03068_c0	2	K
rxn10314_c0	2	K
rxn00792_c0	2	K
rxn02297_c0	2	K
rxn05368_c0	2	K
rxn05460_c0	2	K
rxn03141_c0	2	K
rxn08841_c0	2	K
rxn00642_c0	2	K
rxn08806_c0	2	K
rxn08668_c0	2	K
rxn23043_c0	2	K
rxn08084_c0	2	K
rxn10043_c0	2	K
rxn41683_c0	2	K
rxn05437_c0	2	K
rxn19006_c0	2	K
rxn42177_c0	2	K
rxn46549_c0	2	K
rxn46694_c0	2	K
rxn08818_c0	2	K
rxn00999_c0	2	K
rxn00139_c0	2	K
rxn05459_c0	2	K
rxn16839_c0	2	K
rxn01521_c0	2	K
rxn00872_c0	2	K
rxn05450_c0	2	K
rxn23045_c0	2	K
rxn08804_c0	2	K
rxn00882_c0	2	K
rxn08040_c0	2	K
rxn00208_c0	2	K
rxn08816_c0	2	K
rxn05344_c0	2	K
rxn08851_c0	2	K
rxn00194_c0	2	K
rxn00358_c0	2	K
rxn02985_c0	2	K
rxn05735_c0	2	K
rxn26021_c0	2	K
rxn05449_c0	2	K
rxn01715_c0	2	K
rxn00953_c0	2	K
rxn02720_c0	2	K
rxn01324_c0	2	K
rxn05251_c0	2	K
rxn02007_c0	2	K
rxn00634_c0	2	K
rxn01484_c0	2	K
rxn01833_c0	2	K
rxn46365_c0	2	K
rxn00285_c0	2	K
rxn01506_c0	2	K
rxn06445_c0	2	K
rxn01084_c0	2	K
rxn04457_c0	1	S
rxn16592_c0	2	K
rxn08821_c0	2	K
rxn08017_c0	2	K
rxn04052_c0	2	K
rxn10225_c0	2	K
rxn08843_c0	2	K
rxn05445_c0	2	K
rxn00784_c0	2	K
rxn00297_c0	2	K
rxn01133_c0	2	K
rxn05364_c0	2	K
rxn02518_c0	2	K
rxn00192_c0	2	K
rxn01101_c0	2	K
rxn10308_c0	2	K
rxn05435_c0	2	K
rxn15699_c0	2	K
rxn05332_c0	2	K
rxn05189_c0	2	K
rxn04050_c0	2	K
rxn05447_c0	2	K
rxn05401_c0	2	K
rxn01459_c0	2	K
rxn16503_c0	2	K
rxn05040_c0	2	K
rxn00508_c0	2	K
rxn08715_c0	2	K
rxn08396_c0	2	K
rxn00938_c0	2	K
rxn03039_c0	2	K
rxn02916_c0	1	S
rxn00543_c0	2	K
rxn43470_c0	2	K
rxn01145_c0	2	K
rxn00322_c0	2	K
rxn05376_c0	2	K
rxn14270_c0	2	K
rxn05248_c0	2	K
rxn00206_c0	2	K
rxn03646_c0	2	K
rxn00086_c0	2	K
rxn04750_c0	2	K
rxn04133_c0	1	S
rxn05398_c0	2	K
rxn01179_c0	2	K
EX_cpd03724_e0		Exchange
EX_cpd00635_e0		Exchange
EX_cpd00531_e0		Exchange
EX_cpd00244_e0		Exchange
EX_cpd00215_e0		Exchange
EX_cpd00305_e0		Exchange
EX_cpd04099_e0		Exchange
EX_cpd00971_e0		Exchange
EX_cpd04097_e0		Exchange
EX_cpd03725_e0		Exchange

## Sheet: Orphan Metabolites
Orphan metabolites	Knowledge or scope gap
cpd11430_c0	K			K = Knowledge gap; Corresponding reaction has known gene in genome
cpd15277_c0	K			S = Scope gap; Corresponding reaction has no known gene in genome
cpd15311_c0	K
cpd11568_c0	K
cpd00142_c0	K
cpd15345_c0	K
cpd11556_c0	K
cpd02484_c0	K
cpd14958_c0	K
cpd15308_c0	K
cpd00649_c0	K
cpd11440_c0	K
cpd01078_c0	K
cpd15706_c0	K
cpd11825_c0	K
cpd21479_c0	K
cpd21090_c0	K
cpd11574_c0	K
cpd00251_c0	K
cpd02524_c0	K
cpd00616_c0	K
cpd15306_c0	K
cpd21480_c0	K
cpd11539_c0	K
cpd02135_c0	K
cpd03163_c0	K
cpd11564_c0	K
cpd01587_c0	K
cpd11436_c0	K
cpd00192_c0	K
cpd00620_c0	K
cpd11552_c0	K
cpd00133_c0	K
cpd00374_c0	K
cpd02074_c0	S
cpd01293_c0	K
cpd02039_c0	K
cpd00782_c0	K
cpd00867_c0	K
cpd00727_c0	K
cpd00506_c0	K
cpd01027_c0	K
cpd03490_c0	K
cpd11560_c0	K
cpd00541_c0	K
cpd00413_c0	K
cpd15338_c0	K
cpd26672_c0	K
cpd00199_c0	K
cpd02414_c0	K
cpd03487_c0	K
cpd01157_c0	K
cpd11431_c0	K
cpd03052_c0	K
cpd02692_c0	S
cpd11920_c0	K
cpd02172_c0	K
cpd11438_c0	K
cpd01298_c0	K
cpd11531_c0	K
cpd08928_c0	K
cpd02711_c0	K
cpd00524_c0	K
cpd02230_c0	K
cpd15309_c0	K
cpd00183_c0	K
cpd08625_c0	K
cpd15310_c0	K
cpd00434_c0	K
cpd03414_c0	K
cpd15362_c0	K
cpd04097_c0	K
cpd04122_c0	K
cpd00905_c0	K
cpd11502_c0	K
cpd01107_c0	K
cpd15307_c0	K
cpd00158_c0	K
cpd11433_c0	K
cpd03560_c0	K
cpd03915_c0	K
cpd11506_c0	K
cpd11548_c0	K
cpd11514_c0	K
cpd00530_c0	K
cpd00493_c0	K
cpd00507_c0	K
cpd07923_c0	K
cpd11467_c0	K
cpd03913_c0	K

## Sheet: Dead-end Metabolites
Dead-end metabolites	Knowledge or scope gap
cpd03488_c0	K			K = Knowledge gap; Corresponding reaction has known gene in genome
cpd00281_c0	K			S = Scope gap; Corresponding reaction has no known gene in genome
cpd03524_c0	K
cpd00086_c0	K
cpd00120_c0	K
cpd15688_c0	K
cpd00922_c0	S
cpd00300_c0	K
cpd11524_c0	K
cpd11507_c0	K
cpd14545_c0	K
cpd15423_c0	K
cpd15417_c0	K
cpd02211_c0	K
cpd00162_c0	K
cpd02566_c0	K
cpd11519_c0	K
cpd01700_c0	K
cpd11313_c0	K
cpd11532_c0	K
cpd00244_c0	K
cpd00184_c0	K
cpd15238_c0	K
cpd11439_c0	K
cpd11544_c0	K
cpd03392_c0	K
cpd04099_c0	K
cpd03496_c0	K
cpd01441_c0	K
cpd15420_c0	K
cpd15419_c0	K
cpd11217_c0	K
cpd11503_c0	K
cpd07924_c0	K
cpd28259_c0	K
cpd02740_c0	K
cpd11540_c0	K
cpd00654_c0	K
cpd02636_c0	K
cpd00792_c0	K
cpd15683_c0	K
cpd01155_c0	K
cpd03480_c0	K
cpd03646_c0	K
cpd00121_c0	K
cpd01831_c0	K
cpd03914_c0	K
cpd03725_c0	K
cpd15422_c0	K
cpd11432_c0	K
cpd03492_c0	K
cpd15687_c0	K
cpd12164_c0	K
cpd11434_c0	K
cpd15685_c0	K
cpd14955_c0	K
cpd11515_c0	K
cpd11549_c0	K
cpd00492_c0	K
cpd00646_c0	K
cpd06227_c0	K
cpd11441_c0	K
cpd11511_c0	K
cpd11499_c0	K
cpd02631_c0	K
cpd11569_c0	K
cpd00532_c0	K
cpd11557_c0	K
cpd00339_c0	S
cpd11565_c0	K
cpd03078_c0	K
cpd11553_c0	K
cpd00151_c0	K
cpd03416_c0	K
cpd15274_c0	K
cpd03148_c0	K
cpd15239_c0	K
cpd15684_c0	K
cpd03608_c0	K
cpd11435_c0	K
cpd02419_c0	K
cpd11528_c0	K
cpd00412_c0	K
cpd11437_c0	K
cpd15418_c0	K
cpd03724_c0	K
cpd02361_c0	K
cpd00390_c0	K
cpd03471_c0	K
cpd21032_c0	K
cpd03279_c0	K
cpd11536_c0	K
cpd00426_c0	K
cpd03704_c0	K
cpd00596_c0	K
cpd11561_c0	K
cpd15686_c0	K
cpd03969_c0	K
cpd02016_c0	K
