# Supplementary material for: Unveiling metabolic pathways involved in the extreme desiccation tolerance of an Atacama cyanobacterium
Source: Sci Rep. 2023 Sep 22;13:15767. doi: 10.1038/s41598-023-41879-8 (PMC10516996; doi:10.1038/s41598-023-41879-8)
Supplement: Supplementary file 4 — Supplementary File S4. [file 41598_2023_41879_MOESM4_ESM.xlsx]

## Sheet: File S4
ids_constrained	growth_rate_constrained	growth_rate_unconstrained
bio1_biomass	0	0
DM_cpd02701_c0	-3.71e-17	-6.74e-16
DM_cpd11416_c0	5.63e-17	-1.93e-17
DM_cpd15302_c0	0.00541802	0.06949
EX_cpd00001_e0
EX_cpd00007_e0	0.00129361	0.06949
EX_cpd00009_e0	9.35e-16	7.95e-14
EX_cpd00011_e0	4.15e-16	-1.7e-15
EX_cpd00012_e0	0.005412	0.06949
EX_cpd00013_e0	0.00128187	0.06949
EX_cpd00017_e0	0.00541802	0.06949
EX_cpd00023_e0	0.00541802	0.06949
EX_cpd00027_e0	0.00541802	0.06949
EX_cpd00028_e0	0.00541802	0.06949
EX_cpd00030_e0	-3.85e-16	-4.83e-17
EX_cpd00033_e0	0.00541802	0.06949
EX_cpd00034_e0	-9.66e-31	-3.5e-16
EX_cpd00035_e0	0.00541802	0.06949
EX_cpd00039_e0	0.00541802	0.06949
EX_cpd00041_e0	0.00541802	0.06949
EX_cpd00048_e0	-2.01e-19	-2.95e-17
EX_cpd00051_e0	0.00541802	0.06949
EX_cpd00053_e0	0.00541802	0.06949
EX_cpd00054_e0	0.00541802	0.06949
EX_cpd00058_e0	1.19e-16	2.23e-16
EX_cpd00060_e0	0.00541802	0.06949
EX_cpd00063_e0	-3.71e-17	-4.63e-18
EX_cpd00065_e0	0.00541802	0.06949
EX_cpd00066_e0	0.00541802	0.06949
EX_cpd00067_e0	0.00541719	0.06949
EX_cpd00069_e0	0.00541802	0.06949
EX_cpd00073_e0	0.00541802	0.06949
EX_cpd00076_e0	0.00541802	0.06949
EX_cpd00084_e0	0.00541802	0.06949
EX_cpd00099_e0	-2.07e-18	5.27e-18
EX_cpd00104_e0	0.00541802	0.06949
EX_cpd00107_e0	0.00541802	0.06949
EX_cpd00116_e0	-5.89e-18	0
EX_cpd00118_e0	0.00541802	0.06949
EX_cpd00119_e0	0.00541802	0.06949
EX_cpd00129_e0	0.00541802	0.06949
EX_cpd00132_e0	0.00541802	0.06949
EX_cpd00137_e0	0.00540702	0.06949
EX_cpd00149_e0	1.61e-18	2.36e-17
EX_cpd00155_e0	0.00541802	0.06949
EX_cpd00156_e0	0.00541802	0.06949
EX_cpd00159_e0	0.00541802	0.06949
EX_cpd00161_e0	0.00541802	0.06949
EX_cpd00179_e0	0.00541802	0.06949
EX_cpd00205_e0	-2.76e-16	-1.89e-16
EX_cpd00209_e0	1.33e-16	1.05e-17
EX_cpd00215_e0	0.00541802	0.06949
EX_cpd00218_e0	0.00541802	0.06949
EX_cpd00220_e0	0.00541802	0.06949
EX_cpd00244_e0	0.00541802	0.06949
EX_cpd00254_e0	-5.08e-17	1.34e-17
EX_cpd00264_e0	0.00541802	0.06949
EX_cpd00268_e0	0.00541802	0.06949
EX_cpd00305_e0	0.00541802	0.06949
EX_cpd00307_e0	0.00541802	0.06949
EX_cpd00309_e0	0.00417395	0.06949
EX_cpd00322_e0	0.00541802	0.06949
EX_cpd00393_e0	0.00541802	0.06949
EX_cpd00531_e0	0.00541802	0.06949
EX_cpd00635_e0	0.00541802	0.06949
EX_cpd00644_e0	0.00541802	0.06949
EX_cpd00731_e0	0.00541802	0.06949
EX_cpd00971_e0	0.00541802	0.06949
EX_cpd01012_e0	0.00541802	0.06949
EX_cpd01017_e0	0.00541802	0.06949
EX_cpd01262_e0	0.00541802	0.06949
EX_cpd01329_e0	0.00541802	0.06949
EX_cpd03453_e0	0.00541802	0.06949
EX_cpd03724_e0	0.00541802	0.06949
EX_cpd03725_e0	0.00541802	0.06949
EX_cpd03726_e0	0.00541802	0.06949
EX_cpd04097_e0	0.00541802	0.06949
EX_cpd04099_e0	0.00541802	0.06949
EX_cpd10516_e0	-1.39e-18	2.85e-16
EX_cpd11580_e0	0.00541802	0.06949
EX_cpd11581_e0	0.00541802	0.06949
EX_cpd11582_e0	0.00541802	0.06949
EX_cpd11583_e0	0.00541802	0.06949
EX_cpd11584_e0	0.00541802	0.06949
EX_cpd11585_e0	0.00541802	0.06949
EX_cpd11586_e0	0.00541802	0.06949
EX_cpd11587_e0	0.00541802	0.06949
EX_cpd11588_e0	0.00541802	0.06949
EX_cpd11589_e0	0.00541802	0.06949
EX_cpd11590_e0	0.00541802	0.06949
EX_cpd11591_e0	0.00541802	0.06949
EX_cpd11592_e0	0.00541802	0.06949
EX_cpd11593_e0	0.00541802	0.06949
EX_cpd15603_e0	0.00541802	0.06949
EX_cpd15604_e0	0.00541802	0.06949
EX_cpd15605_e0	0.00541802	0.06949
EX_cpd15606_e0	0.00541802	0.06949
R0001
R0002
R0003
R0004
R0005
R0006		0.06949
R0007	0.00541802	0.06949
R0008
R0009
R0010
R0011
R0012
R0013
R0014
R0015
R0016
R0017
R0018
R0019
R0020
R0021
R0022
R0023
R0024
R0025
R0026
R0027
R0028
R0029
R0030	0.00541802	0.06949
R0031	0.00541802	0.06949
R0032		3.99e-05
R0033	0.00541802	0.06949
R0034	0.00541802	0.06949
R0035	0.00541802	0.06949
R0036	0.00541802	0.06949
R0037	0.00541802	0.06949
R0038
R0039	0.00048856	0.06949
R0040
R0041	0.00566063	0.06949
R0042
R0043	0.0127733	0.06949
R0044	0.00541802	0.06949
R0045	0.00541802	0.06949
R0046	0.00541802	0.06949
R0047	0.00541802	0.06949
R0048	0.00541802	0.06949
R048
R543	0.00541802	0.06949
rxn00001_c0	0.00541802	0.06949
rxn00006_c0	0.00541802	0.06949
rxn00007_c0	0.00541802	0.06949
rxn00011_c0	0.00541802	0.06949
rxn00016_c0	0.00541802	0.06949
rxn00018_c0	-2.52e-15	4.33e-16
rxn00022_c0	0.00541802	0.06949
rxn00029_c0	1.95e-18	1.07e-17
rxn00048_c0	1.02e-16	-1.39e-31
rxn00058_c0	0.00541802	0.06949
rxn00060_c0	-3.17e-17	-2.91e-16
rxn00063_c0	0.00541802	0.06949
rxn00065_c0	0.00541802	0.06949
rxn00068_c0	-2.88e-17	-1.52e-15
rxn00076_c0	0.00541802	0.06949
rxn00077_c0	0.00541802	0.06949
rxn00083_c0	0.00541802	0.06949
rxn00085_c0	0.00541802	0.06949
rxn00086_c0	0.00541802	0.06949
rxn00097_c0	0.00541802	0.06949
rxn00100_c0	-1.24e-17	-6.85e-15
rxn00101_c0	8.18e-17	4.14e-17
rxn00102_c0	0.00497969	0.06949
rxn00104_c0	0.00541802	0.06949
rxn00105_c0	0.00541791	0.06949
rxn00107_c0	0.00541802	0.06949
rxn00113_c0	0.00541802	0.06949
rxn00117_c0	2.96e-16	-1.37e-16
rxn00119_c0	7.09e-17	2.88e-16
rxn00122_c0	-4.19e-13	2.46e-15
rxn00126_c0	1e-17	9.14e-16
rxn00132_c0	0.00541802	0.06949
rxn00137_c0	-4.02e-31	1.55e-16
rxn00138_c0	0.00541802	0.06949
rxn00139_c0	0.00541802	0.06949
rxn00140_c0	0.00541802	0.06949
rxn00141_c0	7.9e-19	-1.58e-16
rxn00147_c0	0.00541802	0.06949
rxn00148_c0	0.00541802	0.06949
rxn00154_c0	0.00541802	0.06949
rxn00161_c0	0.00541802	0.06949
rxn00165_c0	0.00541802	0.06949
rxn00171_c0	0.00541802	0.06949
rxn00175_c0	-1.17e-30	1.89e-18
rxn00179_c0	0.00541802	0.06949
rxn00182_c0	0.00541802	0.06949
rxn00183_c0	0.00541802	0.06949
rxn00184_c0	0.00541802	0.06949
rxn00186_c0	0.00541802	0.06949
rxn00187_c0	0.00541802	0.06949
rxn00189_c0	0.00541802	0.06949
rxn00192_c0	0.00541802	0.06949
rxn00193_c0	2.5e-16	3.43e-17
rxn00194_c0	0.00541802	0.06949
rxn00199_c0	-2.94e-16	9.36e-16
rxn00206_c0	0.00541802	0.06949
rxn00208_c0	0.00541802	0.06949
rxn00209_c0	0.00541802	0.06949
rxn00211_c0	0.00541802	0.06949
rxn00213_c0	0.00541802	0.06949
rxn00214_c0	0.00541802	0.06949
rxn00216_c0	0.00541802	0.06949
rxn00222_c0	0.00541802	0.06949
rxn00223_c0	0.00541802	0.06949
rxn00224_c0	2.29e-19	1.76e-18
rxn00225_c0	0.00532454	0.06949
rxn00227_c0	0.00541802	0.06949
rxn00237_c0	2.16e-15	6.88e-15
rxn00239_c0	0.00541802	0.06949
rxn00241_c0	0.00541802	0.06949
rxn00242_c0	0.00541802	0.06949
rxn00248_c0	0.0053386	0.06949
rxn00251_c0	-4.36e-16	6.06e-17
rxn00256_c0	8.59e-16	1.48e-15
rxn00260_c0	-2.21e-15	8.51e-15
rxn00262_c0	0.00541802	0.06949
rxn00269_c0	0.00541802	0.06949
rxn00272_c0	5.32e-14	3.45e-15
rxn00274_c0	0.00541802	0.06949
rxn00278_c0	0.00541802	0.06949
rxn00283_c0	8.54e-17	-3.62e-19
rxn00285_c0	0.00541802	0.06949
rxn00292_c0	0.00541802	0.06949
rxn00293_c0	7.24e-17	3.22e-17
rxn00297_c0	0.00541802	0.06949
rxn00299_c0	0.00541802	0.06949
rxn00300_c0	5.43e-14	1.72e-16
rxn00301_c0	0.00541802	0.06949
rxn00302_c0	0.00541802	0.06949
rxn00303_c0	0.00541802	0.06949
rxn00304_c0	0.00541802	0.06949
rxn00313_c0	1.61e-18	1.04e-16
rxn00322_c0	0.00541802	0.06949
rxn00328_c0	0.00541802	0.06949
rxn00333_c0	0.00541792	0.06949
rxn00337_c0	4.57e-17	3.14e-17
rxn00338_c0	1.59e-14	-1.76e-15
rxn00346_c0	-9.66e-31	-1.36e-14
rxn00350_c0	-4.82e-18	8.7e-16
rxn00351_c0	0.00541802	0.06949
rxn00355_c0	0.00541802	0.06949
rxn00358_c0	0.00541802	0.06949
rxn00361_c0	0.00541802	0.06949
rxn00363_c0	0.00541802	0.06949
rxn00364_c0	1.71e-18	9.87e-17
rxn00367_c0	0.00541802	0.06949
rxn00377_c0	0.00541802	0.06949
rxn00379_c0	1.29e-18	-5.48e-16
rxn00392_c0	7.57e-19	-8.65e-17
rxn00405_c0	-3.58e-17	-1.99e-16
rxn00407_c0	0.00541802	0.06949
rxn00409_c0	-3.71e-17	0
rxn00410_c0	0.00541802	0.06949
rxn00411_c0	0.00541802	0.06949
rxn00412_c0	0.00541802	0.06949
rxn00414_c0	0.00541802	0.06949
rxn00416_c0	-6.12e-17	0
rxn00422_c0	0.00541802	0.06949
rxn00423_c0	4.64e-17	1.26e-17
rxn00433_c0	0.00541802	0.06949
rxn00438_c0	0	-1.14e-17
rxn00459_c0	0.00487052	0.06949
rxn00460_c0	0.00541802	0.06949
rxn00461_c0	-7.61e-18	-6.08e-17
rxn00463_c0	0.00541802	0.06949
rxn00474_c0	0.00541802	0.06949
rxn00493_c0	7.81e-19	-4.29e-19
rxn00499_c0	0.00541802	0.06949
rxn00504_c0	0.0054138	0.06949
rxn00506_c0	0.00541802	0.06949
rxn00508_c0	0.00541802	0.06949
rxn00514_c0	0.00541802	0.06949
rxn00515_c0	0.00541802	0.06949
rxn00525_c0	0.00541802	0.06949
rxn00526_c0	0.00541802	0.06949
rxn00527_c0	-1.52e-16	8.92e-17
rxn00533_c0	0.00541802	0.06949
rxn00543_c0	0.00541802	0.06949
rxn00545_c0	0.00541802	0.06949
rxn00547_c0	0.00541802	0.06949
rxn00548_c0	0.00541802	0.06949
rxn00549_c0	0.00541802	0.06949
rxn00555_c0	-8.27e-22	-1.76e-16
rxn00558_c0	0.00541802	0.06949
rxn00559_c0	0.00541802	0.06949
rxn00568_c0	0.00541802	0.06949
rxn00577_c0	0.00541802	0.06949
rxn00578	0.00541802	0.06949
rxn00579	0.00541802	0.06949
rxn00604_c0	0.00541802	0.06949
rxn00611_c0	0.00541802	0.06949
rxn00612_c0	0.00541802	0.06949
rxn00629_c0	0.00541802	0.06949
rxn00634_c0	0.00541802	0.06949
rxn00640_c0	0.00541802	0.06949
rxn00641_c0	0.00541802	0.06949
rxn00642_c0	0.00541802	0.06949
rxn00647_c0	0.00541802	0.06949
rxn00649_c0	1.21e-16	-1.21e-16
rxn00650_c0	2.21e-18	-1.07e-17
rxn00653_c0	0.00541802	0.06949
rxn00675_c0	0.00541802	0.06949
rxn00686_c0	6.2e-19	-5.04e-16
rxn00689_c0	0.00541802	0.06949
rxn00691_c0	0.00541802	0.06949
rxn00692_c0	-1.71e-16	1.12e-16
rxn00693_c0	1.61e-18	1.24e-16
rxn00695_c0	0.00541802	0.06949
rxn00701_c0	0.00541802	0.06949
rxn00702_c0	0.00541802	0.06949
rxn00708_c0	0.00541802	0.06949
rxn00710_c0	0	-5.78e-17
rxn00711_c0	0.00541802	0.06949
rxn00712_c0	0.00541802	0.06949
rxn00717_c0	0.00541802	0.06949
rxn00726_c0	0.00541802	0.06949
rxn00727_c0	0.00541802	0.06949
rxn00735_c0	0.00541802	0.06949
rxn00737_c0	1.62e-16	-5.96e-19
rxn00743_c0	0.00541802	0.06949
rxn00745_c0	-3.36e-19	2.69e-16
rxn00747_c0	3.09e-16	-1.68e-17
rxn00758_c0	0.00541802	0.06949
rxn00762_c0	1.61e-18	2.44e-17
rxn00763_c0	0.00541802	0.06949
rxn00770_c0	-4.66e-16	-5.97e-15
rxn00772_c0	6.68e-15	2.75e-15
rxn00775_c0	0.00541802	0.06949
rxn00777_c0	-1.54e-16	-2.14e-16
rxn00781_c0	0.00541802	0.06949
rxn00782_c0	0.00541802	0.06949
rxn00784_c0	0.00541802	0.06949
rxn00785_c0	0.00449108	0.06949
rxn00786_c0	0.00541802	0.06949
rxn00789_c0	1.45e-17	-7.33e-17
rxn00790_c0	9.7e-15	1.08e-14
rxn00791_c0	6.93e-17	4.11e-17
rxn00792_c0	0.00541802	0.06949
rxn00799_c0	2.76e-15	-2.24e-14
rxn00800_c0	9.01e-15	3.35e-14
rxn00802_c0	1.46e-18	1.1e-17
rxn00806_c0	-9.85e-18	4.95e-16
rxn00808_c0	0.00541802	0.06949
rxn00816_c0	0.00541802	0.06949
rxn00830_c0	0.00541802	0.06949
rxn00831_c0	0.00541802	0.06949
rxn00832_c0	2.24e-15	4.06e-15
rxn00834_c0	0.00541178	0.06949
rxn00838_c0	1.37e-14	1.4e-14
rxn00839_c0	0.00541802	0.06949
rxn00840_c0	0.00541802	0.06949
rxn00851_c0	0.00541802	0.06949
rxn00858_c0	5.25e-19	1.61e-22
rxn00863_c0	1.49e-18	4.29e-17
rxn00872_c0	0.00541802	0.06949
rxn00881_c0	0.00541802	0.06949
rxn00882_c0	0.00541802	0.06949
rxn00883_c0	0.00541802	0.06949
rxn00898_c0	-7.39e-18	-3.71e-16
rxn00902_c0	1.94e-16	5.91e-17
rxn00903_c0	0.00541802	0.06949
rxn00904_c0	0.00541802	0.06949
rxn00907_c0	1.04e-14	3.02e-14
rxn00910_c0	-1.61e-16	0
rxn00912_c0	5.59e-17	-1.32e-17
rxn00913_c0	0.00541802	0.06949
rxn00915_c0	0.00541802	0.06949
rxn00917_c0	2.77e-15	1.21e-16
rxn00929_c0	0.00541802	0.06949
rxn00931_c0	0.00541802	0.06949
rxn00938_c0	0.00541802	0.06949
rxn00946_c0	0.00541802	0.06949
rxn00947_c0	0.00541802	0.06949
rxn00949_c0	-2.35e-17	4.99e-18
rxn00953_c0	0.00541802	0.06949
rxn00957_c0	5.27e-16	-1.05e-19
rxn00974_c0	1.16e-15	-1.5e-17
rxn00979_c0	1.71e-18	-7.74e-16
rxn00980_c0	0.00541802	0.06949
rxn00988_c0	0.00541802	0.06949
rxn00999_c0	0.00541802	0.06949
rxn01000_c0	-4.85e-17	-4.76e-16
rxn01018_c0	-1.15e-18	2.01e-16
rxn01019_c0	1.13e-14	1.97e-17
rxn01022_c0	0.00541802	0.06949
rxn01025_c0	0.00541802	0.06949
rxn01069_c0	1.93e-17	1.84e-16
rxn01073_c0	0.00541802	0.06949
rxn01084_c0	0.00541802	0.06949
rxn01100_c0	3.45e-16	-2.97e-16
rxn01101_c0	0.00541802	0.06949
rxn01103_c0	0.00541802	0.06949
rxn01106_c0	0.00487052	0.06949
rxn01107_c0	0.00541802	0.06949
rxn01108_c0	0.00541802	0.06949
rxn01109_c0	0.00541802	0.06949
rxn01111_c0	1.92e-16	1.82e-16
rxn01115_c0	0.00541802	0.06949
rxn01116_c0	6.21e-17	7.88e-16
rxn01117_c0	3.58e-19	8.31e-31
rxn01127_c0	0.00541802	0.06949
rxn01128_c0	0.00541802	0.06949
rxn01129_c0	0.00541802	0.06949
rxn01132_c0	0.00541802	0.06949
rxn01133_c0	0.00541802	0.06949
rxn01134_c0	0.00541802	0.06949
rxn01137_c0	1.61e-18	-3.78e-16
rxn01145_c0	0.00541802	0.06949
rxn01179_c0	0.00541802	0.06949
rxn01187_c0	0.00541802	0.06949
rxn01200_c0	4.59e-16	2.84e-16
rxn01208_c0	1.48e-16	-2.2e-16
rxn01210_c0	0.00541802	0.06949
rxn01211_c0	0.00541802	0.06949
rxn01213_c0	4.02e-17	-2.49e-16
rxn01218_c0	0.00541802	0.06949
rxn01219_c0	0.00541802	0.06949
rxn01225_c0	0.00541802	0.06949
rxn01226_c0	0.00541802	0.06949
rxn01241_c0	0.00541802	0.06949
rxn01255_c0	-1.86e-16	3.04e-33
rxn01256_c0	3.58e-19	1.13e-15
rxn01257_c0	4.93e-19	3.28e-15
rxn01258_c0	-4.12e-18	0
rxn01265_c0	0.00541796	0.06949
rxn01268_c0	3.63e-17	0
rxn01274_c0	0.00541802	0.06949
rxn01275_c0	0.00541802	0.06949
rxn01280_c0	0.00541802	0.06949
rxn01281_c0	0.00541802	0.06949
rxn01286_c0	0.00541802	0.06949
rxn01297_c0	-2.15e-14	-3.69e-18
rxn01299_c0	7.01e-19	0
rxn01300_c0	7.47e-17	-1.49e-17
rxn01301_c0	0.00541802	0.06949
rxn01302_c0	0.00541802	0.06949
rxn01324_c0	0.00541802	0.06949
rxn01329_c0	0.00541802	0.06949
rxn01332_c0	-6.11e-17	2.98e-16
rxn01333_c0	0.00541802	0.06949
rxn01334_c0	0.00541802	0.06949
rxn01343_c0	0.00541802	0.06949
rxn01345_c0	0.00541802	0.06949
rxn01351_c0	0.00541802	0.06949
rxn01352_c0	0.00541802	0.06949
rxn01353_c0	0.00541802	0.06949
rxn01354_c0	0.00541802	0.06949
rxn01362_c0	0	-3.69e-18
rxn01370_c0	0.00541802	0.06949
rxn01387_c0	3.68e-16	0
rxn01388_c0	7.09e-16	-1.18e-16
rxn01416_c0	0.00541802	0.06949
rxn01434_c0	-1.79e-18	-2.15e-17
rxn01445_c0	0.00541802	0.06949
rxn01451_c0	0.00541802	0.06949
rxn01459_c0	0.00541802	0.06949
rxn01465_c0	-1.98e-17	2.1e-18
rxn01466_c0	-9.66e-31	-1.37e-16
rxn01476_c0	0.00541802	0.06949
rxn01480_c0	0.00541802	0.06949
rxn01484_c0	0.00541802	0.06949
rxn01485_c0	9.25e-19	3.72e-18
rxn01486_c0	1.95e-18	2.71e-15
rxn01487_c0	0.00541802	0.06949
rxn01489_c0	1.71e-18	2.88e-17
rxn01506_c0	0.00541802	0.06949
rxn01507_c0	0.00541802	0.06949
rxn01509_c0	0.00541802	0.06949
rxn01510_c0	0.00541802	0.06949
rxn01512_c0	6.53e-17	1.78e-17
rxn01513_c0	-7.15e-18	-2.48e-17
rxn01515_c0	0.00541802	0.06949
rxn01516_c0	0.00541802	0.06949
rxn01517_c0	1.71e-18	-1.4e-16
rxn01520_c0	5.54e-17	1.09e-17
rxn01521_c0	0.00541802	0.06949
rxn01522_c0	0.00541802	0.06949
rxn01537_c0	0.00541802	0.06949
rxn01544_c0	0.00541802	0.06949
rxn01545_c0	0.00541802	0.06949
rxn01575_c0	-3.23e-17	5.16e-19
rxn01602_c0	0.00541802	0.06949
rxn01603_c0	-3.14e-15	0
rxn01629_c0	5.8e-17	1.88e-20
rxn01636_c0	1.02e-15	5.57e-16
rxn01637_c0	-4.55e-18	2.31e-16
rxn01643_c0	1.71e-18	3.67e-16
rxn01644_c0	0.00541802	0.06949
rxn01652_c0	0.00541802	0.06949
rxn01653_c0	0.00541802	0.06949
rxn01669_c0	0.00541791	0.06949
rxn01670_c0	0.00541802	0.06949
rxn01672_c0	1.61e-18	2.43e-15
rxn01673_c0	0.00541802	0.06949
rxn01674_c0	0.00541802	0.06949
rxn01675_c0	5.75e-17	1.65e-16
rxn01678_c0	0.00541802	0.06949
rxn01679_c0	0.00541802	0.06949
rxn01682_c0	0.00541802	0.06949
rxn01705_c0	0.00541802	0.06949
rxn01706_c0	0.00541802	0.06949
rxn01710_c0	0.00541802	0.06949
rxn01715_c0	0.00541802	0.06949
rxn01739_c0	-6.27e-17	-1.55e-18
rxn01740_c0	9.39e-16	-1.55e-18
rxn01790_c0	1.61e-18	-1.31e-17
rxn01791_c0	2.12e-14	7.51e-17
rxn01802_c0	0.00541802	0.06949
rxn01827_c0	0.00541802	0.06949
rxn01833_c0	0.00541802	0.06949
rxn01834_c0	0.00541802	0.06949
rxn01851_c0	0.00541802	0.06949
rxn01858_c0	0.00541802	0.06949
rxn01870_c0	0.00541802	0.06949
rxn01871_c0	0.00541802	0.06949
rxn01917_c0	5.5e-18	-9.28e-16
rxn01961_c0	0.00541802	0.06949
rxn01962_c0	0.00541802	0.06949
rxn01964_c0	0.00541802	0.06949
rxn01966_c0	0.00541802	0.06949
rxn01967_c0	-1.62e-16	-4.19e-16
rxn01974_c0	0.00541802	0.06949
rxn01987_c0	0.00541802	0.06949
rxn01997_c0	1.97e-17	-3.94e-16
rxn02000_c0	1.71e-18	2.79e-18
rxn02003_c0	1.39e-16	0
rxn02007_c0	0.00541802	0.06949
rxn02008_c0	5.71e-19	-1.55e-14
rxn02011_c0	-1.51e-17	9.75e-17
rxn02021_c0	0.00541802	0.06949
rxn02056_c0	1e-16	1.07e-17
rxn02090_c0	0.00541802	0.06949
rxn02104_c0	0.00541802	0.06949
rxn02128_c0	0.00541802	0.06949
rxn02155_c0	0.00541802	0.06949
rxn02159_c0	2.5e-16	5.26e-33
rxn02160_c0	-2.66e-18	-2.65e-17
rxn02166_c0	0.00541802	0.06949
rxn02175_c0	-1.11e-33	-1.36e-14
rxn02177_c0	0.00541802	0.06949
rxn02185_c0	7.71e-17	5.41e-20
rxn02186_c0	-9.66e-31	3.69e-18
rxn02200_c0	0.00541785	0.06949
rxn02201_c0	0.00541802	0.06949
rxn02212_c0	6.63e-17	-4.07e-16
rxn02213_c0	7.57e-19	1.12e-16
rxn02264_c0	-4.21e-17	-1.93e-15
rxn02277_c0	-1.19e-18	2.85e-18
rxn02285_c0	2.37e-18	-1.85e-16
rxn02286_c0	1.95e-18	-3.82e-17
rxn02288_c0	1.44e-18	9.92e-18
rxn02297_c0	0.00541802	0.06949
rxn02303_c0	-9.66e-31	-2.9e-14
rxn02304_c0	-6.6e-22	1.26e-17
rxn02305_c0	-1.41e-17	3.36e-17
rxn02312_c0	2.63e-17	4.83e-16
rxn02314_c0	0.00541802	0.06949
rxn02320_c0	1.09e-17	3.72e-18
rxn02331_c0	1.38e-16	-8.58e-18
rxn02341_c0	-3.56e-16	-1.71e-16
rxn02342_c0	0.00541802	0.06949
rxn02373_c0	0.00541802	0.06949
rxn02374_c0	0.00541802	0.06949
rxn02380_c0	-1.65e-17	8.85e-17
rxn02400_c0	0.00541802	0.06949
rxn02402_c0	1.73e-13	-1.11e-13
rxn02404_c0	-9.18e-17	1.52e-16
rxn02405_c0	6.84e-17	-3.69e-18
rxn02465_c0	1.53e-17	-2.89e-17
rxn02473_c0	-9.66e-31	1.46e-16
rxn02474_c0	0.00541802	0.06949
rxn02475_c0	0.00541802	0.06949
rxn02476_c0	-6.75e-17	2.01e-18
rxn02484_c0	0.00541802	0.06949
rxn02503_c0	0.00541802	0.06949
rxn02504_c0	1.02e-15	8.58e-18
rxn02507_c0	1.29e-18	-4.97e-18
rxn02508_c0	1.31e-16	1.07e-15
rxn02517_c0	0.00541802	0.06949
rxn02518_c0	0.00541802	0.06949
rxn02529_c0	0.00541802	0.06949
rxn02569_c0	0.00541802	0.06949
rxn02663_c0	0.00541802	0.06949
rxn02679_c0	0.00541802	0.06949
rxn02716_c0	0.00541802	0.06949
rxn02720_c0	0.00541802	0.06949
rxn02733_c0	0.00541802	0.06949
rxn02761_c0	0.00541802	0.06949
rxn02774_c0	-3.71e-17	-7.63e-18
rxn02782_c0	0.00541802	0.06949
rxn02789_c0	1.03e-16	1.61e-22
rxn02791_c0	0.00541802	0.06949
rxn02792_c0	0.00541802	0.06949
rxn02803_c0	0.00541802	0.06949
rxn02811_c0	-5.71e-19	-1.27e-16
rxn02831_c0	-2.77e-34	1e-16
rxn02832_c0	5.71e-19	-2.44e-15
rxn02834_c0	8.94e-32	-7.42e-16
rxn02835_c0	-4.95e-17	-1.38e-15
rxn02853_c0	0.00541802	0.06949
rxn02895_c0	5.22e-15	-8.27e-15
rxn02897_c0	-2.07e-18	-8.79e-17
rxn02898_c0	3.15e-18	0
rxn02916_c0	0.00541802	0.06949
rxn02929_c0	0.00541802	0.06949
rxn02933_c0	0.00541802	0.06949
rxn02937_c0	3.57e-15	1.59e-15
rxn02945_c0	2.77e-17	-2.27e-16
rxn02959_c0	0.00541802	0.06949
rxn02985_c0	0.00541802	0.06949
rxn02986_c0	0.00541802	0.06949
rxn02988_c0	3.42e-17	3.39e-13
rxn02989_c0	0.00541802	0.06949
rxn03004_c0	0.00541802	0.06949
rxn03005_c0	0.00541802	0.06949
rxn03012_c0	0.00541802	0.06949
rxn03039_c0	0.00541802	0.06949
rxn03047_c0	0.00541802	0.06949
rxn03057_c0	0.00541802	0.06949
rxn03062_c0	2.5e-17	0
rxn03068_c0	0.00541802	0.06949
rxn03080_c0	0.00541802	0.06949
rxn03084_c0	4.59e-15	-2.55e-14
rxn03108_c0	2.29e-19	0
rxn03130_c0	-6.2e-19	-2.22e-15
rxn03135_c0	-3.71e-17	-7.42e-16
rxn03136_c0	1.16e-14	4.38e-15
rxn03137_c0	9.96e-16	-7.38e-15
rxn03141_c0	0.00541802	0.06949
rxn03146_c0	3.35e-17	1.91e-17
rxn03147_c0	6.22e-15	-5.15e-15
rxn03150_c0	1.33e-16	2.02e-36
rxn03159_c0	1.61e-18	8.46e-17
rxn03164_c0	6.93e-17	-1.49e-18
rxn03167_c0	-5.71e-19	-3.63e-17
rxn03174_c0	0.00541802	0.06949
rxn03175_c0	4.62e-17	8.31e-31
rxn03181_c0	1.53e-17	-2.32e-16
rxn03182_c0	1.38e-18	-4.61e-18
rxn03194_c0	0.00541802	0.06949
rxn03236_c0	0.00541802	0.06949
rxn03249_c0	0.00541802	0.06949
rxn03251_c0	0.00541802	0.06949
rxn03253_c0	0.00541802	0.06949
rxn03264_c0	0.00541802	0.06949
rxn03269_c0	0.00541802	0.06949
rxn03384_c0	0.00541802	0.06949
rxn03393_c0	0	1.94e-16
rxn03395_c0	1.71e-18	1.26e-17
rxn03396_c0	-1.01e-18	-1.44e-15
rxn03397_c0	-5.11e-17	2.27e-16
rxn03406_c0	0.00541802	0.06949
rxn03407_c0	0.00541802	0.06949
rxn03408_c0	-1.79e-18	-5.74e-19
rxn03409_c0	0.00541802	0.06949
rxn03419_c0	0.00541802	0.06949
rxn03421_c0	0.00541802	0.06949
rxn03435_c0	-1.74e-17	8.52e-17
rxn03436_c0	-1.01e-18	-1.07e-17
rxn03437_c0	1.93e-18	7.15e-32
rxn03439_c0	-5.71e-19	9.73e-17
rxn03446_c0	0.00541802	0.06949
rxn03504_c0	0.00541802	0.06949
rxn03511_c0	-1.01e-15	0
rxn03535_c0	0.00541802	0.06949
rxn03536_c0	0.00541802	0.06949
rxn03537_c0	-5.71e-19	-4.24e-17
rxn03538_c0	-5.73e-19	2.85e-16
rxn03540_c0	0.00541802	0.06949
rxn03542_c0	0.00541802	0.06949
rxn03638_c0	-1.23e-18	5.59e-17
rxn03646_c0	0.00541802	0.06949
rxn03841_c0	1.71e-18	3.86e-15
rxn03843_c0	6.08e-17	1.89e-18
rxn03852_c0	0.00541802	0.06949
rxn03884_c0	0.00541802	0.06949
rxn03893_c0	-4.12e-18	-1.3e-17
rxn03901_c0	3.64e-17	-1.07e-17
rxn03903_c0	0.00541802	0.06949
rxn03904_c0	2.57e-17	-6.36e-18
rxn03907_c0	-3.5e-18	0
rxn03908_c0	1.11e-18	-2.2e-16
rxn03909_c0	-1.01e-18	0
rxn03910_c0	3.61e-18	4.3e-17
rxn03916_c0	4.82e-18	2.66e-18
rxn03917_c0	2.77e-18	-7.28e-16
rxn03918_c0	1.97e-17	-3.05e-16
rxn03919_c0	1.76e-17	8.22e-17
rxn03933_c0	0.00541802	0.06949
rxn03951_c0	0.00541802	0.06949
rxn03958_c0	1.26e-16	1.67e-16
rxn03962_c0	0.00541802	0.06949
rxn04045_c0	0.00541802	0.06949
rxn04046_c0	0.00541802	0.06949
rxn04047_c0	0.00541802	0.06949
rxn04048_c0	0.00541802	0.06949
rxn04050_c0	0.00541802	0.06949
rxn04052_c0	0.00541802	0.06949
rxn04070_c0	0.00541802	0.06949
rxn04113_c0	0.00541802	0.06949
rxn04132_c0	0.00541802	0.06949
rxn04133_c0	0.00541802	0.06949
rxn04139_c0	1.85e-21	-9.27e-16
rxn04152_c0	0.00541802	0.06949
rxn04153_c0	0.00541802	0.06949
rxn04154_c0	0.00541802	0.06949
rxn04159_c0	0.00541802	0.06949
rxn04161_c0	0.00541802	0.06949
rxn04162_c0	0.00541802	0.06949
rxn04308_c0	-2.61e-17	0
rxn04384_c0	0.00541802	0.06949
rxn04385_c0	0.00541802	0.06949
rxn04413_c0	0.00541802	0.06949
rxn04453_c0	0.00541802	0.06949
rxn04457_c0	0.00541802	0.06949
rxn04705_c0	0.00541802	0.06949
rxn04750_c0	0.00541802	0.06949
rxn04783_c0	-1.43e-18	-1.45e-14
rxn04791_c0	0.00541802	0.06949
rxn04792_c0	0.00541802	0.06949
rxn04938_c0	0.00541802	0.06949
rxn05005_c0	4.36e-16	-1.97e-15
rxn05006_c0	2.81e-16	-1.49e-17
rxn05024_c0	0.00541802	0.06949
rxn05029_c0	6.08e-19	4.13e-16
rxn05034_c0	0.00541802	0.06949
rxn05040_c0	0.00541802	0.06949
rxn05054_c0	0.00541802	0.06949
rxn05064_c0	0.00541802	0.06949
rxn05109_c0	0.00541802	0.06949
rxn05114_c0	9.56e-15	1.58e-14
rxn05115_c0	-5.12e-15	9.62e-15
rxn05120_c0	0.00541802	0.06949
rxn05144_c0	-6.19e-17	2.15e-17
rxn05145_c0	0.00541802	0.06949
rxn05148_c0	0.00541802	0.06949
rxn05149_c0	1.3e-18	1.09e-15
rxn05150_c0	0.00541802	0.06949
rxn05153_c0	0.00541802	0.06949
rxn05155_c0	0.00541802	0.06949
rxn05157_c0	0.00541802	0.06949
rxn05161_c0	0.00541802	0.06949
rxn05163_c0	0.00541802	0.06949
rxn05168_c0	0.00541802	0.06949
rxn05170_c0	0.00541802	0.06949
rxn05174_c0	0.00541802	0.06949
rxn05175_c0	0.00541802	0.06949
rxn05176_c0	0.00541802	0.06949
rxn05179_c0	0.00541802	0.06949
rxn05188_c0	0.00541802	0.06949
rxn05189_c0	0.00541802	0.06949
rxn05195_c0	0.00541802	0.06949
rxn05202_c0	0.00417395	0.06949
rxn05206_c0	0.00541791	0.06949
rxn05209_c0	0.00541802	0.06949
rxn05217_c0	0.00541802	0.06949
rxn05223_c0	0.00541802	0.06949
rxn05226_c0	0.00541802	0.06949
rxn05232_c0	-5.71e-19	6.22e-16
rxn05233_c0	3.3e-16	-1.03e-16
rxn05235_c0	3.66e-16	-1.42e-14
rxn05239_c0	0.00541802	0.06949
rxn05243_c0	0.00541802	0.06949
rxn05244_c0	0.00541802	0.06949
rxn05247_c0	0.00541802	0.06949
rxn05248_c0	0.00541802	0.06949
rxn05249_c0	0.00541802	0.06949
rxn05250_c0	0.00541802	0.06949
rxn05251_c0	0.00541802	0.06949
rxn05252_c0	0.00541802	0.06949
rxn05255_c0	0.00541802	0.06949
rxn05256_c0	0.00541499	0.06949
rxn05289_c0	0.00541802	0.06949
rxn05297_c0	0.00541802	0.06949
rxn05298_c0	0.00541802	0.06949
rxn05299_c0	0.00541802	0.06949
rxn05300_c0	0.00541802	0.06949
rxn05301_c0	0.00541802	0.06949
rxn05303_c0	0.00541802	0.06949
rxn05305_c0	0.00541802	0.06949
rxn05306_c0	0.00541802	0.06949
rxn05307_c0	0.00541802	0.06949
rxn05308_c0	0.00541802	0.06949
rxn05310_c0	0.00541802	0.06949
rxn05312_c0	0.00541802	0.06949
rxn05313_c0	0.00539816	0.06949
rxn05315_c0	0.00541795	0.06949
rxn05319_c0
rxn05322_c0	5.96e-17	4.93e-17
rxn05323_c0	0.00541802	0.06949
rxn05324_c0	0	1.52e-15
rxn05325_c0	-2.07e-18	-5.96e-16
rxn05326_c0	-3.21e-18	2.29e-16
rxn05327_c0	-7.11e-19	2.15e-17
rxn05328_c0	0.00541802	0.06949
rxn05329_c0	4.96e-17	2.15e-17
rxn05330_c0	3.06e-17	9.73e-17
rxn05331_c0	1.22e-16	-4.09e-18
rxn05332_c0	0.00541802	0.06949
rxn05333_c0	-5.71e-19	1.17e-14
rxn05334_c0	-5.26e-16	-1.54e-14
rxn05336_c0	0.00541802	0.06949
rxn05337_c0	-3.69e-17	-2.76e-19
rxn05338_c0	5.14e-17	2.32e-30
rxn05339_c0	-8.58e-18	1.83e-16
rxn05340_c0	1.71e-18	4.99e-18
rxn05341_c0	2.72e-17	0
rxn05342_c0	1.88e-18	2.01e-16
rxn05343_c0	-6.12e-17	-9.06e-16
rxn05344_c0	0.00541802	0.06949
rxn05345_c0	1.29e-18	-2.12e-18
rxn05346_c0	-7.82e-18	9.51e-19
rxn05347_c0	0.00541802	0.06949
rxn05348_c0	-7.08e-17	3.22e-17
rxn05349_c0	0.00541802	0.06949
rxn05350_c0	2.66e-18	-1.44e-14
rxn05360_c0	0.00541802	0.06949
rxn05361_c0	0.00541802	0.06949
rxn05364_c0	0.00541802	0.06949
rxn05368_c0	0.00541802	0.06949
rxn05372_c0	0.00541802	0.06949
rxn05373_c0	0.00541802	0.06949
rxn05376_c0	0.00541802	0.06949
rxn05380_c0	0.00541802	0.06949
rxn05381_c0	0.00541802	0.06949
rxn05385_c0	0.00541802	0.06949
rxn05386_c0	0.00541802	0.06949
rxn05389_c0	0.00541802	0.06949
rxn05390_c0	0.00541802	0.06949
rxn05393_c0	0.00541802	0.06949
rxn05397_c0	0.00541802	0.06949
rxn05398_c0	0.00541802	0.06949
rxn05401_c0	0.00541802	0.06949
rxn05405_c0	0.00541802	0.06949
rxn05406_c0	0.00541802	0.06949
rxn05410_c0	0.00541802	0.06949
rxn05414_c0	0.00541802	0.06949
rxn05418_c0	0.00541802	0.06949
rxn05422_c0	0.00541802	0.06949
rxn05426_c0	0.00541802	0.06949
rxn05430_c0	0.00541802	0.06949
rxn05433_c0	0.00541802	0.06949
rxn05434_c0	0.00541802	0.06949
rxn05435_c0	0.00541802	0.06949
rxn05436_c0	0.00541802	0.06949
rxn05437_c0	0.00541802	0.06949
rxn05438_c0	0.00541802	0.06949
rxn05439_c0	0.00541802	0.06949
rxn05440_c0	0.00541802	0.06949
rxn05441_c0	0.00541802	0.06949
rxn05442_c0	0.00541802	0.06949
rxn05443_c0	0.00541802	0.06949
rxn05444_c0	0.00541802	0.06949
rxn05445_c0	0.00541802	0.06949
rxn05446_c0	0.00541802	0.06949
rxn05447_c0	0.00541802	0.06949
rxn05448_c0	0.00541802	0.06949
rxn05449_c0	0.00541802	0.06949
rxn05450_c0	0.00541802	0.06949
rxn05457_c0	-1.23e-18	-1.43e-14
rxn05458_c0	0.00541802	0.06949
rxn05459_c0	0.00541802	0.06949
rxn05460_c0	0.00541802	0.06949
rxn05461_c0	0.00541802	0.06949
rxn05462_c0	0.00541802	0.06949
rxn05465_c0	1.88e-16	2.19e-16
rxn05466_c0	0.00128187	0.06949
rxn05467_c0	3.57e-16	-1.31e-17
rxn05468_c0	0.00129361	0.06949
rxn05496_c0	0.00541802	0.06949
rxn05508_c0	0.00541802	0.06949
rxn05514_c0	3.22e-18	-1.14e-17
rxn05516_c0	0.00541802	0.06949
rxn05517_c0	0.00541802	0.06949
rxn05527_c0	0.00541802	0.06949
rxn05528_c0	0.00541802	0.06949
rxn05533_c0	0.00541802	0.06949
rxn05534_c0	0.00541802	0.06949
rxn05535_c0	0.00541802	0.06949
rxn05536_c0	0.00541802	0.06949
rxn05537_c0	0.00541802	0.06949
rxn05538_c0	0.00541802	0.06949
rxn05539_c0	0.00541802	0.06949
rxn05540_c0	0.00541802	0.06949
rxn05541_c0	0.00541802	0.06949
rxn05542_c0	0.00541802	0.06949
rxn05543_c0	0.00541802	0.06949
rxn05544_c0	0.00541802	0.06949
rxn05545_c0	0.00541802	0.06949
rxn05546_c0	0.00541802	0.06949
rxn05547_c0	0.00541802	0.06949
rxn05557_c0	0.00540702	0.06949
rxn05582_c0	0.00541802	0.06949
rxn05602_c0	0.00541802	0.06949
rxn05608_c0	0.00541802	0.06949
rxn05616_c0	0.00541796	0.06949
rxn05627_c0	4.93e-19	-1.15e-16
rxn05638_c0	0.00541802	0.06949
rxn05645_c0	0.00541802	0.06949
rxn05651_c0	0.00541559	0.06949
rxn05652_c0	0.00541802	0.06949
rxn05655_c0	0.00541802	0.06949
rxn05663_c0	0.00541802	0.06949
rxn05669_c0	0.00541802	0.06949
rxn05687_c0	0.00541802	0.06949
rxn05733_c0	0.00541802	0.06949
rxn05734_c0	0.00541802	0.06949
rxn05735_c0	0.00541802	0.06949
rxn05736_c0	4.64e-17	4.92e-17
rxn05740_c0	0.00541802	0.06949
rxn05744_c0	2.77e-33	1.61e-16
rxn05746_c0	-3.44e-16	1.71e-14
rxn05893_c0	0.00541802	0.06949
rxn05902_c0	7.45e-17	1.64e-16
rxn05937_c0		3.42e-16
rxn06023_c0	1.16e-21	-5.45e-17
rxn06077_c0	0.00541802	0.06949
rxn06299_c0	0.00541802	0.06949
rxn06377_c0	5.84e-16	1.08e-14
rxn06445_c0	0.00541802	0.06949
rxn06493_c0	9.26e-16	-3.87e-14
rxn06591_c0	-2.01e-19	-1.07e-17
rxn06600_c0	-8.22e-17	-4.02e-15
rxn06672_c0	0.00541802	0.06949
rxn06673_c0	0.00541802	0.06949
rxn06723_c0	9.64e-18	2.42e-16
rxn06729_c0	3.61e-18	3.22e-17
rxn06848_c0	3.58e-19	3.9e-17
rxn06864_c0	0.00541802	0.06949
rxn06865_c0	-1.23e-16	0
rxn06937_c0	9.94e-17	5.67e-17
rxn06979_c0	0.00541802	0.06949
rxn07341_c0	5.14e-17	-7.56e-17
rxn07342_c0	2.74e-17	-1.47e-15
rxn07343_c0	-2.98e-17	1.5e-18
rxn07436_c0	0.00541802	0.06949
rxn07441_c0	0.00541802	0.06949
rxn07466_c0	0.00541785	0.06949
rxn07584_c0	0.00541802	0.06949
rxn07586_c0	0.00541802	0.06949
rxn07587_c0	0.00541802	0.06949
rxn07588_c0	0.00541802	0.06949
rxn07589_c0	0.00541802	0.06949
rxn07976_c0	0.00541802	0.06949
rxn07977_c0	0.00541802	0.06949
rxn07979_c0	0.00541802	0.06949
rxn08015_c0	0.00541802	0.06949
rxn08017_c0	0.00541802	0.06949
rxn08020_c0	0.00541802	0.06949
rxn08021_c0	0.00541802	0.06949
rxn08040_c0	0.00541802	0.06949
rxn08043_c0	0.00541802	0.06949
rxn08044_c0	0.00541802	0.06949
rxn08073_c0	0.00541802	0.06949
rxn08076_c0	0.00541802	0.06949
rxn08078_c0	0.00541802	0.06949
rxn08084_c0	0.00541802	0.06949
rxn08088_c0	1.09e-21	-1.45e-15
rxn08089_c0	0.00541802	0.06949
rxn08098_c0	0.00541802	0.06949
rxn08123_c0	0.00541802	0.06949
rxn08124_c0	0.00541802	0.06949
rxn08126_c0	1.14e-18	4.01e-16
rxn08127_c0	0.00541802	0.06949
rxn08128_c0	0.00541802	0.06949
rxn08129_c0	0.00541802	0.06949
rxn08130_c0	3.23e-17	6.91e-16
rxn08131_c0	0	1.33e-17
rxn08136_c0	0.00541802	0.06949
rxn08173_c0	0.00541802	0.06949
rxn08192_c0	0.00541802	0.06949
rxn08234_c0	6.93e-17	5.87e-16
rxn08241_c0	7.57e-19	3.01e-16
rxn08294_c0	0.00541802	0.06949
rxn08295_c0	0.00541802	0.06949
rxn08296_c0	0.00541802	0.06949
rxn08297_c0	0.00541802	0.06949
rxn08298_c0	0.00541802	0.06949
rxn08299_c0	0.00541802	0.06949
rxn08300_c0	0.00541802	0.06949
rxn08306_c0	0.00541802	0.06949
rxn08307_c0	0.00541802	0.06949
rxn08308_c0	0.00541802	0.06949
rxn08309_c0	0.00541802	0.06949
rxn08310_c0	0.00541802	0.06949
rxn08311_c0	-1.71e-16	2.1e-18
rxn08312_c0	0.00541802	0.06949
rxn08333_c0	-7.18e-19	0
rxn08335_c0	0.00541802	0.06949
rxn08336_c0	0.00541802	0.06949
rxn08352_c0	0.00541802	0.06949
rxn08396_c0	0.00541802	0.06949
rxn08502_e0	0.00541802	0.06949
rxn08546_c0	0.00541802	0.06949
rxn08548_c0	0.00541802	0.06949
rxn08549_c0	0.00541802	0.06949
rxn08583_c0	-1.02e-16	-2.07e-19
rxn08615_c0	0.00541802	0.06949
rxn08618_c0	-7.66e-19	-5.68e-16
rxn08619_c0	-1.53e-16	-3.6e-16
rxn08620_c0	-3.4e-16	-7.55e-17
rxn08655_c0	0.00541802	0.06949
rxn08656_c0	0.00541802	0.06949
rxn08657_c0	0.00541802	0.06949
rxn08661_c0	0.00541802	0.06949
rxn08668_c0	0.00541802	0.06949
rxn08669_c0	0.00541802	0.06949
rxn08708_c0	3.58e-19	-2.07e-18
rxn08709_c0	1.92e-17	-3.69e-18
rxn08710_c0	2.46e-16	2.78e-16
rxn08711_c0	2.77e-18	8.37e-17
rxn08712_c0	-8.47e-19	6.22e-16
rxn08713_c0	5.08e-16	-1.53e-17
rxn08715_c0	0.00541802	0.06949
rxn08734_c0	4.12e-18	-1.05e-16
rxn08762_c0	0.00541802	0.06949
rxn08766_c0	0.00541802	0.06949
rxn08796_c0	0.00541802	0.06949
rxn08797_c0	0.00541802	0.06949
rxn08798_c0	0.00541802	0.06949
rxn08799_c0	0.00541802	0.06949
rxn08800_c0	0.00541802	0.06949
rxn08801_c0	-3.71e-17	4.19e-16
rxn08802_c0	0.00541802	0.06949
rxn08803_c0	0.00541802	0.06949
rxn08804_c0	0.00541802	0.06949
rxn08805_c0	0.00541802	0.06949
rxn08806_c0	0.00541802	0.06949
rxn08807_c0	0.00541802	0.06949
rxn08808_c0	-1.11e-18	3.38e-17
rxn08809_c0	5.82e-18	7.25e-17
rxn08810_c0	0.00541802	0.06949
rxn08811_c0	0.00541802	0.06949
rxn08812_c0	0.00541802	0.06949
rxn08813_c0	0.00541802	0.06949
rxn08814_c0	0.00541802	0.06949
rxn08815_c0	0.00541802	0.06949
rxn08816_c0	0.00541802	0.06949
rxn08817_c0	0.00541802	0.06949
rxn08818_c0	0.00541802	0.06949
rxn08819_c0	0.00541802	0.06949
rxn08820_c0	0.00541802	0.06949
rxn08821_c0	0.00541802	0.06949
rxn08822_c0	0.00541802	0.06949
rxn08823_c0	0.00541802	0.06949
rxn08838_c0	0.00541802	0.06949
rxn08839_c0	0.00541802	0.06949
rxn08840_c0	0.00541802	0.06949
rxn08841_c0	0.00541802	0.06949
rxn08842_c0	0.00541802	0.06949
rxn08843_c0	0.00541802	0.06949
rxn08844_c0	0.00541802	0.06949
rxn08845_c0	0.00541802	0.06949
rxn08846_c0	0.00541802	0.06949
rxn08847_c0	0.00541802	0.06949
rxn08848_c0	0.00541802	0.06949
rxn08849_c0	0.00541802	0.06949
rxn08850_c0	0.00541802	0.06949
rxn08851_c0	0.00541802	0.06949
rxn08869_c0	0.00541802	0.06949
rxn08890_c0	0.00541802	0.06949
rxn08893_c0	0.00541802	0.06949
rxn08895_c0	0.00541802	0.06949
rxn08898_c0	0.00541802	0.06949
rxn08924_c0	0.00541802	0.06949
rxn08941_c0	0.00541802	0.06949
rxn08942_c0	0.00541802	0.06949
rxn08954_c0	2.89e-17	-1.07e-17
rxn08971_c0	0.00541802	0.06949
rxn08975_c0	0.00541802	0.06949
rxn08976_c0	0.00541802	0.06949
rxn08977_c0	0.00541802	0.06949
rxn08978_c0	0.00541802	0.06949
rxn08979_c0	0.00541802	0.06949
rxn08981_c0	0.00541802	0.06949
rxn09001_c0	-5.71e-19	-6.1e-32
rxn09003_c0	-3.17e-17	3.16e-17
rxn09014_c0	0.00541802	0.06949
rxn09106_c0	-2.93e-17	-9.27e-19
rxn09113_c0	-4.31e-19	-2.52e-31
rxn09176_c0	0.00541802	0.06949
rxn09177_c0	0.00541802	0.06949
rxn09188_c0		3.99e-05
rxn09202_c0	1.27e-16	2.15e-17
rxn09210_c0	2.53e-19	2.29e-17
rxn09225_c0	5.27e-17	9.51e-19
rxn09272_c0	0.00541802	0.06949
rxn09295_c0	0.00541802	0.06949
rxn09296_c0	5.53e-14	-2.7e-13
rxn09310_c0	5.02e-17	-1.46e-17
rxn09359_c0	0.00541802	0.06949
rxn09399_c0	3.15e-17	-1.24e-15
rxn09448_c0	0.00541802	0.06949
rxn09449_c0	0.00541802	0.06949
rxn09450_c0	0.00541802	0.06949
rxn09562_c0	0.00541802	0.06949
rxn09657_c0	0.00541802	0.06949
rxn09672_c0	0.00541802	0.06949
rxn09678_c0	0.00541802	0.06949
rxn09690_c0	0.00541802	0.06949
rxn09693_c0	0.00541802	0.06949
rxn09696_c0	0.00541802	0.06949
rxn09996_c0	0.00541802	0.06949
rxn10030_c0	3.27e-16	-1.85e-17
rxn10043_c0	0.00541802	0.06949
rxn10052_c0	0.00541802	0.06949
rxn10060_c0	0.00541802	0.06949
rxn10122_c0	0.00541802	0.06949
rxn10123_c0	0.00541802	0.06949
rxn10124_c0	1.38e-18	2.24e-16
rxn10194_c0	0.00541802	0.06949
rxn10195_c0	0.00541802	0.06949
rxn10196_c0	0.00541802	0.06949
rxn10199_c0	0	-1.3e-17
rxn10220_c0	0.00541802	0.06949
rxn10221_c0	0.00541802	0.06949
rxn10222_c0	0.00541802	0.06949
rxn10223_c0	0.00541802	0.06949
rxn10224_c0	0.00541802	0.06949
rxn10225_c0	0.00541802	0.06949
rxn10253_c0	0.00541802	0.06949
rxn10254_c0	0.00541802	0.06949
rxn10255_c0	0.00541802	0.06949
rxn10256_c0	0.00541802	0.06949
rxn10257_c0	0.00541802	0.06949
rxn10258_c0	0.00541802	0.06949
rxn10307_c0	0.00541802	0.06949
rxn10308_c0	0.00541802	0.06949
rxn10309_c0	0.00541802	0.06949
rxn10312_c0	0.00541802	0.06949
rxn10313_c0	0.00541802	0.06949
rxn10314_c0	0.00541802	0.06949
rxn10315_c0	0.00541802	0.06949
rxn10336_c0	2.96e-19	0
rxn10344_c0	0.00541802	0.06949
rxn10348_c0	5.39e-19	-5.16e-19
rxn10481_c0	0	-2.15e-16
rxn10484_c0	-1.23e-18	-8.83e-17
rxn10504_c0	0.00541802	0.06949
rxn10506_c0	0.00541802	0.06949
rxn10570_c0	1.09e-18	-2.22e-15
rxn10770_c0	0.00541802	0.06949
rxn10954_c0	0	3.29e-16
rxn11040_c0	0.00541802	0.06949
rxn11268_c0	0.005412	0.06949
rxn11279_c0	5.41e-14	2.69e-14
rxn11573_c0	1.76e-17	8.8e-17
rxn11663_c0	0.00541802	0.06949
rxn11676_c0	-3.08e-15	1.52e-15
rxn11702_c0	-3.58e-17	3.27e-15
rxn11703_c0	5.71e-19	3.13e-19
rxn11946_c0	7.57e-19	5.71e-18
rxn12008_c0	1.93e-18	1.46e-15
rxn12225_c0	4.04e-19	4e-36
rxn12239_c0	7.39e-17	-4.31e-16
rxn12510_c0	-2.01e-19	-2.31e-17
rxn12512_c0	0.00541802	0.06949
rxn12633_c0	0.00541802	0.06949
rxn12634_c0	0.00541802	0.06949
rxn12635_c0	0.00541802	0.06949
rxn12636_c0	0.00541802	0.06949
rxn12637_c0	0.00541802	0.06949
rxn12638_c0	0.00541802	0.06949
rxn12639_c0	0.00541802	0.06949
rxn12640_c0	0.00541802	0.06949
rxn12641_c0	0.00541802	0.06949
rxn12642_c0	0.00541802	0.06949
rxn12643_c0	0.00541802	0.06949
rxn12644_c0	0.00541802	0.06949
rxn12645_c0	0.00541802	0.06949
rxn12646_c0	0.00541802	0.06949
rxn12666_c0	0.00541802	0.06949
rxn12822_c0	0.00541802	0.06949
rxn12844_c0	0.00541802	0.06949
rxn12845_c0	0.00541802	0.06949
rxn12846_c0	0.00541802	0.06949
rxn12847_c0	0.00541802	0.06949
rxn12848_c0	0.00541802	0.06949
rxn12849_c0	0.00541802	0.06949
rxn12850_c0	0.00541802	0.06949
rxn12851_c0	0.00541802	0.06949
rxn12868_c0	-3.55e-18	0
rxn13741_c0	0.00541802	0.06949
rxn13782_c0	5.51e-18	1.03e-15
rxn13783_c0	-2.68e-17	-5.55e-19
rxn13784_c0	5.63e-17	6.22e-16
rxn13892_c0	0.00541802	0.06949
rxn14070_c0	-9.66e-31	1.55e-16
rxn14159_c0	0.00541802	0.06949
rxn14270_c0	0.00541802	0.06949
rxn14427_c0	0.00541802	0.06949
rxn15167_c0	0.00541802	0.06949
rxn15699_c0	0.00541802	0.06949
rxn15947_c0	-9.66e-31	2.45e-15
rxn15949_c0	-2.01e-19	8.58e-18
rxn16108_c0	8.36e-18	-1.11e-14
rxn16503_c0	0.00541802	0.06949
rxn16565_c0	0.00541802	0.06949
rxn16573_c0	-1.65e-17	-1.89e-14
rxn16583_c0	0.00541802	0.06949
rxn16592_c0	0.00541802	0.06949
rxn16593_c0	0.00541802	0.06949
rxn16594_c0	0.00541802	0.06949
rxn16839_c0	0.00541802	0.06949
rxn17731_c0	0.00541802	0.06949
rxn19006_c0	0.00541802	0.06949
rxn20643_c0	0.00541802	0.06949
rxn21729_c0	0.00541802	0.06949
rxn21857_c0	-1.35e-17	1.14e-15
rxn21858_c0	-4.33e-16	2.38e-16
rxn21859_c0	-1.69e-16	5.84e-16
rxn21860_c0	1.56e-17	0
rxn21861_c0	7.48e-19	3.25e-16
rxn21862_c0	-5.36e-17	4.78e-16
rxn21863_c0	5.14e-17	-1.21e-18
rxn21864_c0	4.93e-19	8.58e-18
rxn23042_c0	0.00541802	0.06949
rxn23043_c0	0.00541802	0.06949
rxn23045_c0	0.00541802	0.06949
rxn23336_c0	0.00541802	0.06949
rxn23589_c0	0.00541802	0.06949
rxn24134_c0	0.00541802	0.06949
rxn24718_c0	0.00541802	0.06949
rxn24830_c0	0.00541802	0.06949
rxn26021_c0	0.00541802	0.06949
rxn26127_c0	0.00541802	0.06949
rxn27289_c0	0.00541802	0.06949
rxn37060_c0	0.00541802	0.06949
rxn39434__DASH__c0_c0	0.00541802	0.06949
rxn39451__DASH__c0_c0	0.00541802	0.06949
rxn39452__DASH__c0_c0	0.00541802	0.06949
rxn39860__DASH__c0_c0	0.00541802	0.06949
rxn40037__DASH__c0_c0	0.00541802	0.06949
rxn40439__DASH__c0_c0	0.00541802	0.06949
rxn41452__DASH__c0_c0	8.03e-18	-1.15e-16
rxn41683__DASH__c0_c0	0.00541802	0.06949
rxn41896__DASH__c0_c0	0.00541802	0.06949
rxn42177__DASH__c0_c0	0.00541802	0.06949
rxn42230__DASH__c0_c0	0.00541802	0.06949
rxn43470__DASH__c0_c0	0.00541802	0.06949
rxn44539__DASH__c0_c0	0.00541802	0.06949
rxn45223__DASH__c0_c0	0.00541802	0.06949
rxn45425__DASH__c0_c0	0.00541802	0.06949
rxn45996__DASH__c0_c0	0.00541802	0.06949
rxn46344__DASH__c0_c0	0.00541802	0.06949
rxn46365__DASH__c0_c0	0.00541802	0.06949
rxn46549__DASH__c0_c0	0.00541802	0.06949
rxn46694__DASH__c0_c0	0.00541802	0.06949
rxn47768__DASH__c0_c0	1.56e-17	1.52e-15
