# Supplementary material for: Unveiling metabolic pathways involved in the extreme desiccation tolerance of an Atacama cyanobacterium
Source: Sci Rep. 2023 Sep 22;13:15767. doi: 10.1038/s41598-023-41879-8 (PMC10516996; doi:10.1038/s41598-023-41879-8)
Supplement: Supplementary file 5 — Supplementary File S5. [file 41598_2023_41879_MOESM5_ESM.xlsx]

## Sheet: Sheet1
Reaction	Mean_con	Mean_un	Variance_con	Variance_un	sqrt_con	sqrt_un	Absolut_diff	Z-score	P-value
EX_cpd00001_e0		-97.6731		2.49158	0	1.57848	97.6731	61.8781	0
EX_cpd00007_e0	-5.10524	-9.53325	0.0660254	0.0981837	0.256954	0.313343	4.428	10.9272	0
R0016	1.85192	26.9692	0.108612	1.65743	0.329564	1.28741	25.1173	18.9005	0
R0017	1.86889	26.9679	0.107255	1.66349	0.327498	1.28976	25.099	18.8616	0
R0018	0.936162	13.4839	0.0279305	0.417583	0.167124	0.646207	12.5477	18.799	0
R0019	0.942214	13.4834	0.032779	0.424425	0.18105	0.651479	12.5412	18.5475	0
R0020	1.88182	26.9669	0.106691	1.66772	0.326635	1.2914	25.085	18.8316	0
R0021	1.89442	26.9658	0.106402	1.67195	0.326193	1.29304	25.0714	18.8005	0
R0031	0.0689056	5.92499	0.00352549	0.14541	0.0593758	0.381326	5.85608	15.1743	0
R0032	-10.8974	-38.3519	0.453652	2.61555	0.673537	1.61727	27.4544	15.6711	0
R048	11.1239	58.9146	0.0742891	0.939567	0.27256	0.969313	47.7906	47.4629	0
rxn05319_c0		97.6752		2.4912	0	1.57835	97.6752	61.8842	0
rxn05468_c0	5.11615	9.54333	0.0627818	0.0974025	0.250563	0.312094	4.42719	11.0616	0
rxn09188_c0	-10.9152	-38.3506	0.453749	2.61369	0.673609	1.61669	27.4353	15.6647	0
rxn05937_c0	19.2029	41.54	1.29598	6.43646	1.13841	2.53702	22.3372	8.03286	8.88178e-16
rxn01100_c0	0.718437	4.95849	0.124506	2.13945	0.352854	1.46269	4.24005	2.81798	0.00483275
rxn00747_c0	0.354729	2.06287	0.037627	0.353872	0.193977	0.594872	1.70814	2.72997	0.00633403
rxn00018_c0	0.272753	1.78899	0.020984	0.31016	0.144858	0.55692	1.51624	2.63487	0.00841688
rxn00772_c0	0.482795	2.32217	0.0421049	0.465249	0.205195	0.682092	1.83937	2.58235	0.00981306
rxn01111_c0	0.326453	1.78905	0.0246725	0.313929	0.157075	0.560293	1.4626	2.51351	0.0119536
rxn00770_c0	0.547568	2.32627	0.0462478	0.469611	0.215053	0.685282	1.7787	2.4765	0.0132679
rxn01544_c0	-0.492277	-1.86825	0.0352576	0.357911	0.18777	0.598257	1.37598	2.19443	0.0282046
rxn02380_c0	-0.489285	-3.11169	0.0874558	1.52075	0.295729	1.23319	2.62241	2.0679	0.0386495
rxn01967_c0	-0.499366	-3.12033	0.0885324	1.52081	0.297544	1.23321	2.62096	2.06603	0.0388253
rxn02929_c0	6.62702e-13	-473.003	0	53379	0	231.039	473.003	2.04729	0.0406301
rxn02937_c0	-472.763	8.70809e-13	53370.4	0	231.02	0	472.763	2.04641	0.0407159
R0023	1.68574	3.26477	0.0820377	0.653266	0.286422	0.808249	1.57903	1.84144	0.0655575
R0022	1.69778	3.26336	0.0814576	0.649569	0.285408	0.805959	1.56558	1.83109	0.0670874
R0024	1.69658	3.26404	0.0824545	0.651397	0.287149	0.807092	1.56746	1.82975	0.0672871
R0025	1.70065	3.26402	0.0848962	0.65357	0.29137	0.808437	1.56336	1.81926	0.0688721
R0007	0.709565	2.26129	0.0831625	0.648394	0.288379	0.805229	1.55173	1.81423	0.069643
R0026	1.704	3.264	0.0876333	0.656281	0.296029	0.810112	1.56	1.80868	0.0705
R0006	3.79523	2.24974	0.0841917	0.648311	0.290158	0.805178	1.54549	1.80576	0.0709554
R0027	1.7066	3.26398	0.0906925	0.659541	0.301152	0.812121	1.55738	1.79803	0.0721723
R0010	5.30619	3.77181	0.0866284	0.649156	0.294327	0.805702	1.53438	1.78878	0.0736498
R0028	1.70845	3.26397	0.0941039	0.663363	0.306764	0.814471	1.55552	1.78729	0.0738911
R0012	5.3034	3.77235	0.0893014	0.651605	0.298833	0.807221	1.53105	1.77872	0.0752861
R0029	1.70953	3.26396	0.0979014	0.667765	0.312892	0.817169	1.55443	1.77645	0.0756591
R0011	5.30139	3.77332	0.0897911	0.651897	0.299652	0.807402	1.52807	1.77432	0.0760107
R0013	5.30374	3.77214	0.0921837	0.654881	0.303618	0.809247	1.5316	1.77201	0.0763923
R0014	2.65235	1.88596	0.0238423	0.164673	0.15441	0.405799	0.766388	1.76512	0.0775431
R0009	1.3246	0.94364	0.00583381	0.0409732	0.0763794	0.202418	0.380965	1.76088	0.0782591
R0015	2.65568	1.88554	0.0272822	0.169051	0.165173	0.411158	0.770141	1.73809	0.0821942
rxn01299_c0	0.207677	0.944027	0.0159761	0.187917	0.126397	0.433494	0.736351	1.63074	0.102946
rxn00179_c0	0.409609	2.02514	0.0594716	0.957296	0.243868	0.978415	1.61553	1.60216	0.109121
rxn02373_c0	-0.416009	-2.0264	0.0590411	0.955484	0.242984	0.977489	1.61039	1.59882	0.10986
R0008	1.31575	0.9486	0.00939682	0.0451877	0.0969372	0.212574	0.367149	1.57147	0.116073
rxn01297_c0	0.231435	0.941558	0.0186575	0.190875	0.136593	0.436893	0.710123	1.55134	0.12082
rxn00102_c0	4.88936	27.6036	5.49442	209.346	2.34402	14.4688	22.7143	1.54968	0.121219
R0034	4.93189	27.608	5.49014	209.335	2.34311	14.4684	22.6761	1.54713	0.121832
rxn01226_c0	0.182714	0.860782	0.0135488	0.181651	0.116399	0.426205	0.678068	1.53474	0.124848
rxn00913_c0	0.185107	0.852739	0.0142678	0.181993	0.119448	0.426606	0.667632	1.50703	0.131804
rxn00834_c0	-0.307181	-0.981968	0.0244678	0.191776	0.156422	0.437922	0.674786	1.45109	0.146755
rxn10124_c0	-0.21426	-1.06179	0.0216868	0.319595	0.147264	0.565327	0.847527	1.45076	0.146845
rxn00407_c0	0.326257	1.918	0.0577539	1.1772	0.24032	1.08499	1.59174	1.43234	0.152047
rxn00076_c0	0.302319	1.482	0.0392306	0.647393	0.198067	0.804608	1.17968	1.42365	0.154547
rxn00777_c0	0.16535	0.597187	0.0142676	0.0779192	0.119447	0.27914	0.431838	1.42228	0.154944
rxn01476_c0	0.17156	0.715981	0.0125342	0.138294	0.111956	0.371879	0.54442	1.40182	0.160968
rxn05312_c0	-0.573715	-2.7994	0.118374	2.40794	0.344055	1.55175	2.22568	1.4003	0.161424
rxn01200_c0	0.243184	0.600798	0.0159784	0.0553115	0.126406	0.235184	0.357615	1.33937	0.180449
R0033	4.82711	24.4335	5.5376	209.58	2.35321	14.4769	19.6064	1.33678	0.181294
rxn09399_c0	0.0628306	0.200756	0.00119686	0.00994856	0.0345957	0.0997425	0.137925	1.30646	0.191397
rxn00604_c0	0.197827	0.708813	0.0159528	0.143283	0.126305	0.378527	0.510986	1.28053	0.20036
DM_cpd15302_c0	0.0632478	0.210983	0.00124451	0.0121069	0.0352776	0.110031	0.147735	1.27856	0.201054
rxn05467_c0	0.158835	0.695823	0.0130353	0.170017	0.114172	0.412331	0.536988	1.2551	0.209444
rxn05516_c0	0.373647	2.12414	0.0706444	1.89445	0.26579	1.37639	1.7505	1.24873	0.211762
rxn05153_c0	0.373905	2.12455	0.0708146	1.89523	0.26611	1.37667	1.75064	1.24853	0.211835
rxn05223_c0	0.373905	2.12455	0.0708146	1.89523	0.26611	1.37667	1.75064	1.24853	0.211835
rxn05517_c0	-0.391263	-2.12814	0.0728724	1.89404	0.269949	1.37624	1.73688	1.23845	0.215551
rxn05651_c0	-0.391438	-2.12855	0.0730633	1.89483	0.270302	1.37653	1.73711	1.2383	0.215605
rxn09693_c0	-0.391438	-2.12855	0.0730633	1.89483	0.270302	1.37653	1.73711	1.2383	0.215605
rxn08548_c0	0.245404	1.04988	0.0267612	0.395735	0.163588	0.629075	0.804478	1.23766	0.21584
rxn02503_c0	0.245354	1.04928	0.0269594	0.395999	0.164193	0.629285	0.803922	1.23613	0.216409
rxn00175_c0	0.24628	1.0484	0.0266924	0.395393	0.163378	0.628803	0.802117	1.23463	0.216967
rxn08020_c0	0.246344	1.04879	0.0268347	0.395685	0.163813	0.629035	0.80245	1.23451	0.217013
rxn00171_c0	-0.248413	-1.04973	0.0268986	0.395462	0.164008	0.628858	0.801313	1.23299	0.217579
rxn02200_c0	-0.249109	-1.0481	0.0269617	0.395346	0.1642	0.628765	0.798987	1.22949	0.218888
rxn08015_c0	0.249433	1.04851	0.027093	0.395675	0.164599	0.629027	0.79908	1.22896	0.219085
rxn08546_c0	0.251548	1.04932	0.0272924	0.395713	0.165204	0.629057	0.797768	1.2266	0.219972
rxn08796_c0	0.254348	1.048	0.0277712	0.396081	0.166647	0.629349	0.793652	1.21905	0.222823
rxn02201_c0	0.256822	1.04795	0.0275647	0.395312	0.166026	0.628738	0.791133	1.21659	0.223762
rxn00506_c0	0.256634	1.04736	0.0279698	0.395965	0.167242	0.629257	0.79073	1.21445	0.224577
rxn08798_c0	0.257516	1.04772	0.0280286	0.39607	0.167417	0.629341	0.790204	1.2134	0.224975
rxn10348_c0	-0.0601508	-0.186321	0.00120721	0.00992761	0.0347449	0.0996374	0.12617	1.19568	0.231822
rxn00459_c0	-0.11499	-0.411046	0.00726566	0.0544536	0.0852389	0.233353	0.296056	1.19169	0.233383
EX_cpd00011_e0	-0.184432	-0.700733	0.0159411	0.173532	0.126258	0.416572	0.516301	1.18612	0.235574
rxn00138_c0	0.146982	0.57431	0.0108721	0.119108	0.104269	0.34512	0.427328	1.18529	0.235904
rxn01137_c0	0.14253	0.480124	0.00964831	0.0716628	0.0982258	0.267699	0.337594	1.18391	0.236447
rxn01106_c0	0.113036	0.416704	0.00747399	0.0584459	0.0864522	0.241756	0.303667	1.18274	0.236912
rxn02155_c0	0.153151	0.576086	0.0108223	0.118214	0.10403	0.343822	0.422935	1.17738	0.239043
rxn01116_c0	-0.0979796	-0.462721	0.00718483	0.0925566	0.0847633	0.304231	0.364741	1.15491	0.248128
rxn00161_c0	0.192703	1.00884	0.025618	0.478113	0.160056	0.691457	0.816137	1.14991	0.250181
rxn00132_c0	0.156429	0.483381	0.0111118	0.0715899	0.105412	0.267563	0.326952	1.13691	0.255576
rxn00799_c0	-0.179089	-0.515849	0.0140764	0.0746927	0.118644	0.2733	0.33676	1.13029	0.258354
rxn08981_c0	0.20575	0.992506	0.0248517	0.46054	0.157644	0.678631	0.786756	1.12926	0.258788
rxn00800_c0	0.189719	0.513813	0.0127255	0.0699397	0.112807	0.264461	0.324095	1.12723	0.259647
rxn08924_c0	0.208947	0.992166	0.0249206	0.458972	0.157863	0.677475	0.78322	1.12592	0.260198
rxn00364_c0	0.210304	0.999034	0.026452	0.464658	0.162641	0.681658	0.78873	1.12548	0.260384
rxn07466_c0	0.211447	0.992182	0.0246458	0.457358	0.15699	0.676282	0.780735	1.12455	0.26078
rxn00140_c0	0.207729	0.991873	0.0254825	0.46109	0.159632	0.679036	0.784144	1.12415	0.260951
rxn01513_c0	0.212174	0.993352	0.0255682	0.457823	0.159901	0.676626	0.781179	1.12357	0.261195
rxn00851_c0	0.211975	0.992028	0.0246912	0.457353	0.157134	0.676279	0.780053	1.12352	0.261217
rxn01653_c0	0.210657	0.993061	0.0255305	0.460306	0.159783	0.678458	0.782404	1.1225	0.26165
rxn00691_c0	0.213133	0.992931	0.0256232	0.45989	0.160072	0.678152	0.779798	1.11913	0.263083
rxn04783_c0	0.216469	0.995208	0.0260058	0.459917	0.161263	0.678172	0.778739	1.11714	0.263934
rxn00743_c0	0.213348	0.994446	0.026281	0.462917	0.162114	0.68038	0.781097	1.11677	0.264094
rxn00119_c0	0.218322	0.999623	0.0275132	0.463609	0.165871	0.680889	0.781301	1.11487	0.264907
rxn01669_c0	0.168111	0.574135	0.0127219	0.12001	0.112791	0.346424	0.406024	1.11446	0.265083
rxn05616_c0	0.219193	0.994618	0.0260847	0.45911	0.161507	0.677577	0.775426	1.11322	0.265613
rxn00745_c0	0.221337	0.999326	0.0272343	0.463244	0.165028	0.68062	0.777988	1.11087	0.266624
rxn09014_c0	0.217702	0.989979	0.0261679	0.45762	0.161765	0.676476	0.772277	1.11031	0.266864
rxn01652_c0	0.220808	0.995816	0.0267335	0.460516	0.163504	0.678613	0.775008	1.11028	0.266881
rxn05528_c0	0.110329	0.498969	0.00718154	0.116358	0.084744	0.341113	0.38864	1.10572	0.268849
rxn10481_c0	0.110329	0.498969	0.00718154	0.116358	0.084744	0.341113	0.38864	1.10572	0.268849
rxn05145_c0	0.330059	1.95708	0.0716061	2.09891	0.267593	1.44876	1.62702	1.10436	0.269437
rxn00549_c0	0.375756	2.22033	0.0932141	2.70145	0.30531	1.64361	1.84458	1.1034	0.269855
rxn01345_c0	0.375758	2.22033	0.0932148	2.70145	0.305311	1.64361	1.84457	1.1034	0.269855
rxn00065_c0	0.226602	0.99814	0.0276567	0.461403	0.166303	0.679266	0.771537	1.10326	0.269916
rxn01265_c0	0.226041	0.996789	0.0272847	0.460826	0.165181	0.678841	0.770748	1.1032	0.269941
rxn00463_c0	0.220776	0.993254	0.0277753	0.463104	0.166659	0.680518	0.772478	1.10255	0.270222
rxn05150_c0	0.143239	0.623012	0.0119648	0.180847	0.109384	0.425262	0.479774	1.09262	0.274561
rxn00367_c0	0.229771	0.996566	0.0289165	0.464518	0.170049	0.681555	0.766795	1.0916	0.275008
rxn00223_c0	0.42686	1.53869	0.0805834	0.956879	0.283872	0.978202	1.11183	1.09157	0.275023
rxn02374_c0	0.283473	1.07743	0.0387392	0.496514	0.196823	0.704638	0.793958	1.08522	0.277824
rxn00504_c0	0.273809	1.06666	0.0380586	0.496187	0.195086	0.704405	0.792852	1.08473	0.278041
rxn05209_c0	-0.639862	-2.47043	0.20996	2.64601	0.458214	1.62666	1.83056	1.0832	0.27872
rxn05315_c0	0.148	0.623983	0.0123413	0.180848	0.111091	0.425262	0.475983	1.08293	0.27884
rxn09296_c0	6.12334	3.55664	3.76649	1.86597	1.94075	1.366	2.5667	1.0815	0.279474
rxn01961_c0	0.11528	0.502885	0.00824102	0.12027	0.0907801	0.346799	0.387605	1.08123	0.279593
rxn00547_c0	0.44564	1.54855	0.082995	0.958191	0.288089	0.978872	1.10291	1.08088	0.279751
rxn01545_c0	0.121603	0.510002	0.00872741	0.12062	0.0934206	0.347304	0.388398	1.07994	0.28017
rxn05313_c0	0.218747	0.825206	0.0235105	0.293356	0.153331	0.541624	0.606458	1.07736	0.281317
rxn00251_c0	-0.27754	-1.00701	0.0364019	0.477429	0.190793	0.690963	0.729471	1.01765	0.308845
rxn00838_c0	0.218895	0.514032	0.0143894	0.0713607	0.119956	0.267134	0.295137	1.00787	0.313515
rxn00917_c0	0.106195	0.385273	0.00785538	0.0734532	0.0886306	0.271023	0.279078	0.978716	0.32772
EX_cpd00067_e0	0.230388	1.62753	0.0474475	2.04678	0.217824	1.43066	1.39715	0.96545	0.334319
rxn00007_c0	0.357847	1.53533	0.0836147	1.42061	0.289162	1.19189	1.17749	0.960064	0.337023
rxn00022_c0	0.357847	1.53533	0.0836147	1.42061	0.289162	1.19189	1.17749	0.960064	0.337023
rxn01225_c0	0.128865	0.406478	0.00962957	0.0746415	0.0981304	0.273206	0.277613	0.956313	0.338914
rxn00105_c0	0.185676	0.917757	0.0249009	0.586953	0.1578	0.766129	0.732081	0.935912	0.349319
rxn00216_c0	0.333347	1.35519	0.0741149	1.18422	0.272241	1.08822	1.02185	0.910936	0.362329
rxn00831_c0	0.111112	0.467636	0.00885301	0.14832	0.0940904	0.385123	0.356524	0.89929	0.368498
rxn00915_c0	-0.114986	-0.466409	0.00901921	0.145877	0.0949695	0.381939	0.351422	0.892912	0.371904
rxn00183_c0	0.205552	0.949285	0.0317115	0.662718	0.178077	0.814075	0.743733	0.892489	0.372131
rxn01343_c0	0.22921	1.18302	0.0440069	1.12338	0.209778	1.0599	0.95381	0.882785	0.377353
rxn00545_c0	0.229211	1.18302	0.0440072	1.12338	0.209779	1.0599	0.953809	0.882784	0.377353
rxn00410_c0	0.207872	0.969773	0.0328821	0.717292	0.181334	0.846931	0.761901	0.879665	0.379041
rxn00412_c0	0.207841	0.968832	0.0328753	0.71622	0.181316	0.846298	0.760991	0.879247	0.379267
rxn09295_c0	0.154629	0.726301	0.0203822	0.42892	0.142766	0.65492	0.571673	0.852862	0.393736
rxn06377_c0	0.191225	0.37156	0.011422	0.0343094	0.106874	0.185228	0.180335	0.843281	0.399071
rxn08976_c0	0.141537	0.539587	0.014788	0.208741	0.121606	0.456882	0.39805	0.841921	0.399832
rxn08979_c0	0.141537	0.539581	0.014788	0.208737	0.121606	0.456878	0.398044	0.841915	0.399836
rxn00187_c0	0.16843	0.965933	0.0340024	0.888125	0.184397	0.942404	0.797503	0.830495	0.406259
rxn00708_c0	0.168429	0.96587	0.0340016	0.887994	0.184395	0.942334	0.797442	0.83049	0.406262
rxn00301_c0	0.168428	0.965828	0.0340013	0.88793	0.184394	0.9423	0.797401	0.830477	0.406269
rxn00363_c0	0.168424	0.965723	0.0339995	0.887734	0.18439	0.942197	0.797299	0.830459	0.406279
rxn01351_c0	0.168417	0.965627	0.0339959	0.887564	0.18438	0.942106	0.79721	0.830445	0.406287
rxn00241_c0	0.168418	0.965504	0.0339966	0.887334	0.184382	0.941984	0.797086	0.83042	0.406301
rxn00001_c0	0.1684	0.964897	0.0339877	0.886303	0.184358	0.941437	0.796497	0.830274	0.406384
rxn01115_c0	0.101891	0.366036	0.00779386	0.0934232	0.0882829	0.305652	0.264144	0.830261	0.406391
rxn11040_c0	0.101891	0.366033	0.00779386	0.0934221	0.0882828	0.30565	0.264142	0.830256	0.406394
rxn08762_c0	0.168436	0.964874	0.0340035	0.886261	0.1844	0.941414	0.796438	0.830225	0.406412
rxn00063_c0	0.168393	0.964636	0.0339843	0.885832	0.184348	0.941186	0.796243	0.830224	0.406412
rxn00147_c0	0.168351	0.963353	0.0339643	0.883576	0.184294	0.939987	0.795002	0.829957	0.406563
rxn01103_c0	0.172739	0.964272	0.0275566	0.882596	0.166002	0.939466	0.791533	0.829683	0.406718
rxn05746_c0	-0.0492832	-0.120386	0.00111924	0.00630303	0.0334551	0.0793917	0.0711024	0.825307	0.409197
R0037	0.320387	1.04276	0.0758797	0.770364	0.275463	0.877704	0.722368	0.785255	0.432304
rxn11676_c0	0.413457	0.728654	0.0411957	0.130415	0.202967	0.36113	0.315197	0.760868	0.446736
rxn06600_c0	0.218321	0.377875	0.0116534	0.032792	0.107951	0.181086	0.159554	0.756823	0.449156
rxn00692_c0	0.223885	0.38196	0.0123815	0.0329151	0.111272	0.181425	0.158075	0.742727	0.457647
rxn06493_c0	0.221678	0.376309	0.0135142	0.0353824	0.11625	0.188102	0.154631	0.699288	0.484372
rxn00248_c0	-0.00441425	-0.491759	0.0538834	0.550634	0.232128	0.742047	0.487345	0.626804	0.530788
rxn00165_c0	0.250544	0.393238	0.0163073	0.0367859	0.1277	0.191797	0.142694	0.619279	0.535733
rxn00269_c0	1.62993	0.958024	1.05216	0.393799	1.02575	0.627534	0.671907	0.558767	0.576321
rxn00272_c0	1.62804	0.975385	1.05515	0.396684	1.0272	0.629829	0.652655	0.541658	0.588054
rxn00262_c0	1.54339	0.869166	1.10047	0.452798	1.04903	0.672903	0.674224	0.54098	0.588521
rxn00786_c0	-0.192328	-1.03289	0.139327	2.88927	0.373265	1.69979	0.84056	0.483001	0.629095
rxn01334_c0	-0.198258	-1.03264	0.141415	2.89055	0.376053	1.70016	0.834377	0.479181	0.63181
rxn00006_c0	-1.45521	-0.855502	1.32529	0.50696	1.15121	0.712011	0.599713	0.443048	0.657731
R0030	1.4505	0.85147	1.32113	0.514605	1.14941	0.71736	0.599032	0.442125	0.658399
rxn00558_c0	0.147369	0.656992	0.117383	1.34018	0.342612	1.15766	0.509623	0.422119	0.672938
rxn00260_c0	-1.8014	-1.3901	1.08394	0.504636	1.04113	0.710377	0.411299	0.326327	0.744177
rxn01333_c0	-0.0506043	0.443105	0.141265	2.85309	0.375852	1.68911	0.493709	0.285312	0.775405
rxn05206_c0	0.132117	0.534063	0.15332	3.09614	0.391561	1.75958	0.401945	0.222978	0.823553
rxn09176_c0	-102.419	-120.469	100320	101239	316.733	318.18	18.0503	0.0402053	0.967929
rxn00568_c0	-278.163	-285.382	25254.2	26241.9	158.916	161.994	7.21879	0.031811	0.974623
rxn05893_c0	278.18	285.367	25254.3	26241.9	158.916	161.994	7.18656	0.0316689	0.974736
rxn00781_c0	495.506	486.26	63612.7	65688.5	252.216	256.298	9.24603	0.0257131	0.979486
rxn01509_c0	-399.549	-391.842	46822.9	48022.6	216.386	219.141	7.70742	0.0250265	0.980034
R543	302.955	286.731	227107	232810	476.557	482.504	16.2239	0.023923	0.980914
rxn00929_c0	-4.33128	11.694	243564	243901	493.522	493.864	16.0253	0.0229527	0.981688
rxn01352_c0	-399.646	-392.809	46832.5	48026	216.408	219.148	6.83715	0.0221992	0.982289
rxn01445_c0	399.629	392.802	46832.3	48026	216.408	219.148	6.82701	0.0221663	0.982315
rxn12822_c0	37.9995	48.6903	201046	203162	448.382	450.735	10.6909	0.0168156	0.986584
rxn00931_c0	15.2467	26.6497	243562	243901	493.52	493.863	11.403	0.0163323	0.986969
rxn00782_c0	-496.067	-490.253	63612.2	65688.2	252.215	256.297	5.81383	0.0161682	0.9871
rxn00548_c0	-498.625	-493.815	55380.5	56414.3	235.331	237.517	4.81024	0.0143865	0.988522
rxn00085_c0	354.49	345.57	192599	195242	438.861	441.862	8.92014	0.0143234	0.988572
rxn01187_c0	499.067	494.548	55380.5	56414.3	235.331	237.517	4.51808	0.0135127	0.989219
rxn00785_c0	498.882	494.403	55380.5	56414.4	235.331	237.517	4.47887	0.0133955	0.989312
R0036	551.057	546.879	60746.5	60955.3	246.468	246.891	4.1784	0.0119774	0.990444
rxn10052_c0	-155.278	-149.721	198540	198787	445.578	445.856	5.5565	0.0088151	0.992967
rxn00097_c0	157.857	161.686	198559	198817	445.599	445.889	3.82917	0.00607441	0.995153
rxn01353_c0	-426.441	-423.487	190244	191447	436.17	437.547	2.95341	0.00478044	0.996186
rxn00237_c0	403.98	405.58	56095.1	56159.9	236.844	236.981	1.6003	0.00477639	0.996189
rxn00189_c0	392.317	393.875	69838.5	70063.6	264.27	264.695	1.55838	0.00416641	0.996676
rxn05289_c0	-545.37	-544.053	60758.3	60956.2	246.492	246.893	1.31681	0.00377443	0.996988
rxn01302_c0	9.83327	7.50275	244037	244123	494.001	494.088	2.33051	0.00333557	0.997339
rxn00612_c0	9.82777	7.5009	244037	244123	494.001	494.088	2.32686	0.00333035	0.997343
rxn04938_c0	9.81795	7.50241	244037	244123	494.001	494.088	2.31554	0.00331415	0.997356
rxn01109_c0	9.81792	7.50244	244037	244123	494.001	494.088	2.31548	0.00331406	0.997356
rxn01281_c0	9.81791	7.50243	244037	244123	494.001	494.088	2.31548	0.00331406	0.997356
rxn04792_c0	-9.80606	-7.50327	244037	244123	494.001	494.088	2.30279	0.0032959	0.99737
rxn01108_c0	-9.80602	-7.5033	244037	244123	494.001	494.088	2.30273	0.00329581	0.99737
rxn01280_c0	-9.80602	-7.50329	244037	244123	494.001	494.088	2.30273	0.00329581	0.99737
rxn00239_c0	-236.348	-234.28	198394	198865	445.414	445.942	2.06823	0.00328142	0.997382
rxn00611_c0	-9.79604	-7.50481	244037	244123	494.001	494.088	2.29124	0.00327936	0.997383
rxn01301_c0	-9.79065	-7.50295	244037	244123	494.001	494.088	2.2877	0.00327429	0.997387
rxn01678_c0	-322.66	-320.689	207400	208031	455.412	456.105	1.97028	0.00305689	0.997561
rxn01673_c0	-322.66	-320.689	207400	208031	455.412	456.105	1.97026	0.00305685	0.997561
rxn00409_c0	403.874	404.863	56079.3	56150.6	236.811	236.961	0.989661	0.00295415	0.997643
rxn01510_c0	105.645	103.694	254199	254492	504.181	504.472	1.9503	0.00273448	0.997818
rxn00839_c0	-305.394	-303.56	236963	237601	486.789	487.444	1.83406	0.00266236	0.997876
rxn01370_c0	26.6873	24.7846	259128	259303	509.046	509.218	1.90265	0.00264249	0.997892
rxn39451__DASH__c0_c0	232.45	234.115	215313	215260	464.018	463.961	1.6651	0.00253757	0.997975
rxn00117_c0	596.896	597.679	59266.5	59205.7	243.447	243.322	0.783057	0.00227502	0.998185
rxn39452__DASH__c0_c0	240.322	238.88	219156	219274	468.141	468.267	1.4419	0.00217764	0.998262
rxn00840_c0	-311.696	-310.363	203470	203814	451.076	451.458	1.3333	0.00208919	0.998333
rxn01132_c0	-0.245627	-1.58225	220512	220511	469.587	469.586	1.33663	0.0020127	0.998394
rxn00104_c0	244.333	243.086	207061	207558	455.039	455.586	1.24726	0.00193702	0.998454
rxn01966_c0	-0.271043	-1.54866	220512	220511	469.587	469.586	1.27762	0.00192384	0.998465
rxn09562_c0	236.421	235.229	198361	198844	445.377	445.919	1.1924	0.00189198	0.99849
rxn00184_c0	464.595	463.85	78518.4	78492.6	280.211	280.165	0.744849	0.00187976	0.9985
rxn00148_c0	-622.838	-622.142	70865.5	70966.8	266.206	266.396	0.696058	0.00184824	0.998525
rxn00083_c0	496.966	497.679	82148.8	82157.2	286.616	286.631	0.71332	0.00175978	0.998596
rxn00077_c0	-301.129	-300.688	34083.1	34004.2	184.616	184.402	0.44072	0.001689	0.998652
rxn10060_c0	301.118	300.691	34083.1	34004.2	184.616	184.402	0.427274	0.00163747	0.998693
rxn10484_c0	522.951	523.462	53284	53271.1	230.833	230.805	0.510903	0.00156513	0.998751
rxn01974_c0	-522.97	-523.459	53284	53271.1	230.833	230.805	0.488603	0.00149682	0.998806
rxn01706_c0	-123.458	-122.469	238830	239059	488.703	488.936	0.988809	0.00143037	0.998859
rxn01705_c0	-123.458	-122.469	238830	239059	488.703	488.936	0.9888	0.00143036	0.998859
rxn07441_c0	522.989	523.455	53283.9	53271.1	230.833	230.805	0.466304	0.00142851	0.99886
rxn01679_c0	-199.19	-198.219	231051	231311	480.678	480.948	0.971239	0.00142835	0.99886
rxn01674_c0	-199.19	-198.219	231051	231311	480.678	480.948	0.971214	0.00142831	0.99886
EX_cpd00013_e0	0	-7.27197e-08	0	2.84423e-09	0	5.33314e-05	7.27197e-08	0.00136354	0.998912
rxn01354_c0	-159.23	-160.125	219619	219716	468.635	468.739	0.895129	0.00135048	0.998922
rxn01512_c0	734.991	735.363	39811.4	39735.7	199.528	199.338	0.371621	0.00131761	0.998949
rxn00304_c0	403.566	403.152	56066.7	56143.4	236.784	236.946	0.414324	0.00123687	0.999013
rxn01129_c0	-151.588	-150.73	254278	254463	504.26	504.444	0.85792	0.00120281	0.99904
rxn08615_c0	498.747	498.35	54850	54808.7	234.201	234.113	0.396576	0.00119758	0.999044
rxn00695_c0	498.73	498.344	54850	54808.7	234.201	234.113	0.386261	0.00116643	0.999069
rxn01128_c0	-78.5372	-77.7061	260335	260477	510.231	510.37	0.831111	0.00115164	0.999081
rxn03004_c0	-0.139771	-0.665585	220512	220512	469.587	469.587	0.525814	0.000791774	0.999368
rxn05740_c0	498.822	498.563	54850	54808.7	234.201	234.113	0.258866	0.000781724	0.999376
rxn40037__DASH__c0_c0	-472.753	-473	53370.5	53379	231.02	231.039	0.24722	0.000756659	0.999396
rxn00278_c0	-121.955	-121.528	186948	186958	432.375	432.387	0.426282	0.000697133	0.999444
rxn01644_c0	472.815	473.002	53370.5	53379	231.021	231.039	0.187117	0.000572705	0.999543
rxn00411_c0	403.673	403.861	56082.5	56153.1	236.817	236.966	0.187635	0.000560077	0.999553
rxn01211_c0	0.0594087	0.329718	220512	220512	469.587	469.587	0.27031	0.000407034	0.999675
rxn03005_c0	0.0803391	0.335796	220512	220512	469.587	469.587	0.255457	0.000384669	0.999693
rxn00904_c0	-120.337	-120.548	186947	186955	432.374	432.383	0.211087	0.000345209	0.999725
rxn00903_c0	120.338	120.545	186947	186955	432.374	432.383	0.206715	0.00033806	0.99973
rxn00460_c0	287.023	287.08	46017.9	46018.2	214.518	214.519	0.057652	0.000190036	0.999848
rxn00712_c0	309.652	309.596	49940.7	49921.1	223.474	223.43	0.0552123	0.000174717	0.999861
rxn26127_c0	460.497	460.443	60459.1	60459.1	245.884	245.884	0.0539958	0.000155279	0.999876
rxn08126_c0	460.508	460.56	60459.6	60459.3	245.885	245.885	0.051633	0.000148484	0.999882
rxn08941_c0	-230.307	-230.376	172090	172088	414.837	414.835	0.0690291	0.000117663	0.999906
rxn01134_c0	0.0254415	-0.0336032	220512	220511	469.587	469.586	0.0590447	8.89099e-05	0.999929
rxn08127_c0	-230.301	-230.249	172091	172088	414.838	414.835	0.051997	8.86311e-05	0.999929
rxn00182_c0	-215.551	-215.511	228604	228650	478.125	478.174	0.0393158	5.81418e-05	0.999954
rxn01516_c0	213.751	213.758	30523.9	30516.1	174.711	174.689	0.00732196	2.9636e-05	0.999976
rxn02716_c0	0.0119062	-0.000875167	199916	199916	447.119	447.119	0.0127814	2.02135e-05	0.999984
rxn04705_c0	-0.0119062	0.000875167	199916	199916	447.119	447.119	0.0127814	2.02135e-05	0.999984
rxn04159_c0	-0.0118824	0.000844676	199916	199916	447.119	447.119	0.0127271	2.01276e-05	0.999984
rxn04162_c0	0.0118824	-0.000844676	199916	199916	447.119	447.119	0.0127271	2.01276e-05	0.999984
rxn08942_c0	-230.285	-230.294	172091	172088	414.838	414.835	0.00870436	1.4837e-05	0.999988
rxn08128_c0	-230.322	-230.33	172090	172088	414.838	414.835	0.00838517	1.42929e-05	0.999989
rxn01515_c0	219.918	219.919	31657.1	31647.4	177.924	177.897	0.00136317	5.41794e-06	0.999996
R0045	500	500	46463.5	46463.5	215.554	215.554	6.68906e-07	2.19429e-09	1
R0046	500	500	46463.5	46463.5	215.554	215.554	6.68906e-07	2.19429e-09	1
R0047	500	500	46463.5	46463.5	215.554	215.554	6.68906e-07	2.19429e-09	1
R0044	-500	-500	46463.5	46463.5	215.554	215.554	6.68906e-07	2.19429e-09	1
R0048	500	500	46463.5	46463.5	215.554	215.554	6.68906e-07	2.19429e-09	1
rxn00790_c0		-9.39854e-13		0	0	0	9.39854e-13
rxn00907_c0		1.77744e-12		0	0	0	1.77744e-12
rxn03084_c0		8.70809e-13		0	0	0	8.70809e-13
rxn05114_c0		6.42718e-13		0	0	0	6.42718e-13
rxn05115_c0	5.64663e-13		0		0	0	5.64663e-13
rxn05466_c0		1.02801e-12		0	0	0	1.02801e-12
EX_cpd00009_e0		2.11354e-12		0	0	0	2.11354e-12
