# Supplementary material for: Unveiling metabolic pathways involved in the extreme desiccation tolerance of an Atacama cyanobacterium
Source: Sci Rep. 2023 Sep 22;13:15767. doi: 10.1038/s41598-023-41879-8 (PMC10516996; doi:10.1038/s41598-023-41879-8)
Supplement: Supplementary file 6 — Supplementary File S6. [file 41598_2023_41879_MOESM6_ESM.xlsx]

## Sheet: auto
Con_individual	Un_individual	con_cumulative	un_cumulative
5.41893	5.65644	5.41893	5.65644
4.9096	4.92858	10.3285	10.585
4.85535	4.79738	15.1839	15.3824
4.56074	4.46071	19.7446	19.8431
4.42155	4.28795	24.1662	24.1311
4.03135	4.09753	28.1975	28.2286
3.8617	4.03444	32.0592	32.263
3.83057	3.97887	35.8898	36.2419
3.79545	3.84065	39.6852	40.0825
3.77989	3.83216	43.4651	43.9147
3.65695	3.80251	47.1221	47.7172
3.48519	3.50631	50.6073	51.2235
3.44936	3.45371	54.0566	54.6772
3.4085	3.36856	57.4651	58.0458
3.36832	3.27405	60.8335	61.3199
3.26549	3.18968	64.099	64.5095
3.23146	3.12768	67.3304	67.6372
3.17293	2.9151	70.5033	70.5523
2.72259	2.75829	73.2259	73.3106
2.59248	2.52103	75.8184	75.8316
2.20633	2.21964	78.0247	78.0513
1.96728	1.95783	79.992	80.0091
1.92664	1.93567	81.9187	81.9448
1.63693	1.62974	83.5556	83.5745
1.53725	1.5071	85.0928	85.0816
1.39038	1.40057	86.4832	86.4822
1.34003	1.32148	87.8233	87.8037
1.26746	1.26618	89.0907	89.0698
1.25215	1.26484	90.3429	90.3347
1.16538	1.17957	91.5082	91.5143
1.05737	1.06207	92.5656	92.5763
1.00384	1.01378	93.5694	93.5901
0.89592	0.892579	94.4654	94.4827
0.856354	0.85427	95.3217	95.337
0.754522	0.751375	96.0762	96.0883
0.726298	0.720186	96.8025	96.8085
0.666418	0.665963	97.469	97.4745
0.64713	0.648688	98.1161	98.1232
0.588217	0.582976	98.7043	98.7062
0.541564	0.54028	99.2459	99.2464
0.411581	0.409613	99.6575	99.656
0.342266	0.338532	99.9997	99.9946
0.000115665	0.00439363	99.9998	99.999
5.38373e-05	8.58405e-05	99.9999	99.9991
2.32967e-05	7.65229e-05	99.9999	99.9991
1.97987e-05	6.70003e-05	99.9999	99.9992
1.21989e-05	6.46747e-05	99.9999	99.9993
7.60398e-06	5.32192e-05	100	99.9993
3.56451e-06	4.65735e-05	100	99.9994
3.41763e-06	4.09561e-05	100	99.9994
2.76508e-06	3.62137e-05	100	99.9994
2.53603e-06	3.44288e-05	100	99.9995
2.25184e-06	3.05359e-05	100	99.9995
1.9512e-06	2.7294e-05	100	99.9995
1.90989e-06	2.41881e-05	100	99.9996
1.64328e-06	2.25361e-05	100	99.9996
1.37897e-06	1.98515e-05	100	99.9996
1.3307e-06	1.97062e-05	100	99.9996
1.25834e-06	1.85293e-05	100	99.9996
1.18764e-06	1.75363e-05	100	99.9997
1.13655e-06	1.53275e-05	100	99.9997
9.09068e-07	1.47056e-05	100	99.9997
8.84737e-07	1.44105e-05	100	99.9997
8.15837e-07	1.32865e-05	100	99.9997
7.77613e-07	1.24854e-05	100	99.9997
7.24697e-07	1.2203e-05	100	99.9997
7.025e-07	1.21309e-05	100	99.9997
6.97051e-07	1.18621e-05	100	99.9998
6.71393e-07	1.1098e-05	100	99.9998
6.39647e-07	1.02282e-05	100	99.9998
6.33338e-07	1.02176e-05	100	99.9998
6.32955e-07	8.97198e-06	100	99.9998
6.3257e-07	8.7943e-06	100	99.9998
6.15854e-07	8.56673e-06	100	99.9998
5.82042e-07	8.4513e-06	100	99.9998
5.69726e-07	8.45014e-06	100	99.9998
5.57333e-07	8.45003e-06	100	99.9998
5.53811e-07	8.44887e-06	100	99.9999
5.25586e-07	8.40845e-06	100	99.9999
5.21273e-07	8.40187e-06	100	99.9999
5.0588e-07	8.20334e-06	100	99.9999
4.79684e-07	8.08946e-06	100	99.9999
4.60327e-07	7.69247e-06	100	99.9999
4.52493e-07	7.56523e-06	100	99.9999
4.40107e-07	7.49656e-06	100	99.9999
4.37872e-07	7.44092e-06	100	99.9999
4.3595e-07	7.02996e-06	100	99.9999
4.34206e-07	6.85719e-06	100	99.9999
4.30504e-07	6.77798e-06	100	99.9999
4.15594e-07	6.6318e-06	100	99.9999
4.05557e-07	6.52995e-06	100	99.9999
4.04322e-07	6.52255e-06	100	100
3.80571e-07	6.50972e-06	100	100
3.55622e-07	6.2194e-06	100	100
3.54158e-07	4.36778e-06	100	100
3.36349e-07	4.04285e-06	100	100
3.22849e-07	3.2349e-06	100	100
2.78361e-07	3.03287e-06	100	100
2.60202e-07	2.99668e-06	100	100
2.52129e-07	2.66779e-06	100	100
2.31533e-07	2.40008e-06	100	100
2.09503e-07	2.31353e-06	100	100
1.65235e-07	1.96426e-06	100	100
1.5767e-07	1.80614e-06	100	100
1.25354e-07	1.48293e-06	100	100
5.02755e-12	9.1487e-07	100	100
2.64248e-12	1.4599e-11	100	100
1.81934e-12	6.33501e-12	100	100
1.243e-12	2.96572e-12	100	100
9.96078e-13	2.55548e-12	100	100
8.83704e-13	1.3151e-12	100	100
7.4149e-13	1.15183e-12	100	100
5.36907e-13	1.05299e-12	100	100
4.03887e-13	8.83671e-13	100	100
3.15145e-13	7.89737e-13	100	100
2.06819e-13	6.40435e-13	100	100
2.00838e-13	4.73526e-13	100	100
1.90124e-13	3.46054e-13	100	100
1.84003e-13	3.16143e-13	100	100
1.56023e-13	2.05235e-13	100	100
1.42091e-13	1.96905e-13	100	100
1.2385e-13	1.83345e-13	100	100
1.13872e-13	1.72908e-13	100	100
1.12372e-13	1.71451e-13	100	100
1.00139e-13	1.44375e-13	100	100
9.90856e-14	1.4134e-13	100	100
9.12861e-14	1.22993e-13	100	100
8.90044e-14	1.12503e-13	100	100
8.88974e-14	1.11699e-13	100	100
8.46891e-14	1.00791e-13	100	100
7.86439e-14	9.39068e-14	100	100
7.17922e-14	9.33528e-14	100	100
6.97129e-14	9.11912e-14	100	100
6.82586e-14	8.92623e-14	100	100
6.61273e-14	8.08994e-14	100	100
6.60381e-14	7.79231e-14	100	100
6.35732e-14	7.37419e-14	100	100
5.95984e-14	6.90869e-14	100	100
5.64075e-14	6.45999e-14	100	100
5.58577e-14	6.43701e-14	100	100
5.47027e-14	6.24247e-14	100	100
5.46872e-14	5.87828e-14	100	100
5.46036e-14	5.80632e-14	100	100
5.19679e-14	5.59002e-14	100	100
5.05151e-14	5.53762e-14	100	100
5.03126e-14	5.44614e-14	100	100
4.94356e-14	5.26804e-14	100	100
4.70454e-14	5.17075e-14	100	100
4.5787e-14	5.15903e-14	100	100
4.45621e-14	5.06205e-14	100	100
4.18378e-14	4.90194e-14	100	100
4.11418e-14	4.60389e-14	100	100
4.01773e-14	4.48026e-14	100	100
3.96032e-14	4.47644e-14	100	100
3.78906e-14	4.3512e-14	100	100
3.75966e-14	4.0926e-14	100	100
3.60738e-14	4.0874e-14	100	100
3.59024e-14	3.90801e-14	100	100
3.54238e-14	3.7871e-14	100	100
3.51799e-14	3.76768e-14	100	100
3.45648e-14	3.61987e-14	100	100
3.38261e-14	3.59083e-14	100	100
3.31847e-14	3.50563e-14	100	100
3.25083e-14	3.48919e-14	100	100
3.18906e-14	3.42331e-14	100	100
3.15512e-14	3.42189e-14	100	100
3.00137e-14	3.29931e-14	100	100
2.97892e-14	3.21854e-14	100	100
2.9631e-14	3.19446e-14	100	100
2.93922e-14	3.17793e-14	100	100
2.86401e-14	3.12892e-14	100	100
2.8466e-14	3.04919e-14	100	100
2.66609e-14	2.9432e-14	100	100
2.59959e-14	2.927e-14	100	100
2.57928e-14	2.87926e-14	100	100
2.52759e-14	2.8791e-14	100	100
2.44928e-14	2.74346e-14	100	100
2.44889e-14	2.669e-14	100	100
2.42791e-14	2.60791e-14	100	100
2.42663e-14	2.59819e-14	100	100
2.41191e-14	2.57904e-14	100	100
2.34533e-14	2.56347e-14	100	100
2.32795e-14	2.53043e-14	100	100
2.32571e-14	2.4915e-14	100	100
2.31369e-14	2.45013e-14	100	100
2.30374e-14	2.42582e-14	100	100
2.2556e-14	2.36777e-14	100	100
2.24305e-14	2.35869e-14	100	100
2.146e-14	2.33501e-14	100	100
2.12599e-14	2.32935e-14	100	100
2.05206e-14	2.26527e-14	100	100
2.03583e-14	2.26223e-14	100	100
1.99901e-14	2.21169e-14	100	100
1.97579e-14	2.19585e-14	100	100
1.97503e-14	2.09513e-14	100	100
1.93194e-14	2.03229e-14	100	100
1.88187e-14	2.0206e-14	100	100
1.82917e-14	1.9355e-14	100	100
1.82478e-14	1.93378e-14	100	100
1.80787e-14	1.90057e-14	100	100
1.78842e-14	1.89693e-14	100	100
1.77835e-14	1.88465e-14	100	100
1.77501e-14	1.86073e-14	100	100
1.76748e-14	1.8399e-14	100	100
1.76442e-14	1.82698e-14	100	100
1.76129e-14	1.77165e-14	100	100
1.759e-14	1.76949e-14	100	100
1.759e-14	1.75995e-14	100	100
1.73523e-14	1.75295e-14	100	100
1.71213e-14	1.75127e-14	100	100
1.60712e-14	1.75126e-14	100	100
1.5899e-14	1.73727e-14	100	100
1.57839e-14	1.71276e-14	100	100
1.56712e-14	1.66974e-14	100	100
1.56481e-14	1.66216e-14	100	100
1.53442e-14	1.64519e-14	100	100
1.43955e-14	1.63242e-14	100	100
1.42937e-14	1.61837e-14	100	100
1.4245e-14	1.60829e-14	100	100
1.4217e-14	1.55312e-14	100	100
1.39964e-14	1.54203e-14	100	100
1.39669e-14	1.52601e-14	100	100
1.39039e-14	1.52076e-14	100	100
1.36876e-14	1.51897e-14	100	100
1.33682e-14	1.47038e-14	100	100
1.28966e-14	1.46606e-14	100	100
1.28489e-14	1.40472e-14	100	100
1.23532e-14	1.38044e-14	100	100
1.21568e-14	1.37334e-14	100	100
1.18417e-14	1.35263e-14	100	100
1.16994e-14	1.34798e-14	100	100
1.13163e-14	1.33482e-14	100	100
1.12725e-14	1.30267e-14	100	100
1.12373e-14	1.2744e-14	100	100
1.09976e-14	1.22169e-14	100	100
1.0939e-14	1.19609e-14	100	100
1.08932e-14	1.18736e-14	100	100
1.04014e-14	1.18386e-14	100	100
1.03031e-14	1.10674e-14	100	100
9.85875e-15	1.0936e-14	100	100
9.62141e-15	1.08563e-14	100	100
9.28695e-15	1.08085e-14	100	100
9.17387e-15	1.07887e-14	100	100
9.09067e-15	1.04099e-14	100	100
8.74756e-15	1.03591e-14	100	100
8.72149e-15	1.00171e-14	100	100
8.62761e-15	9.89529e-15	100	100
8.32336e-15	9.79615e-15	100	100
8.05904e-15	9.5315e-15	100	100
7.73557e-15	9.4303e-15	100	100
7.3089e-15	9.25048e-15	100	100
7.30869e-15	9.06605e-15	100	100
7.16765e-15	9.01262e-15	100	100
7.16508e-15	8.87593e-15	100	100
6.62574e-15	8.25966e-15	100	100
6.3079e-15	8.05837e-15	100	100
6.26126e-15	7.99696e-15	100	100
6.10675e-15	7.31818e-15	100	100
5.70851e-15	7.26452e-15	100	100
5.68716e-15	7.12162e-15	100	100
5.49017e-15	6.83227e-15	100	100
5.36703e-15	6.81345e-15	100	100
5.10279e-15	6.6832e-15	100	100
4.70061e-15	6.26935e-15	100	100
4.23912e-15	6.14201e-15	100	100
3.7135e-15	5.96304e-15	100	100
3.61194e-15	5.70355e-15	100	100
3.54925e-15	5.57185e-15	100	100
3.52116e-15	5.35683e-15	100	100
3.50257e-15	4.5719e-15	100	100
2.69028e-15	4.26678e-15	100	100
2.41806e-15	4.05849e-15	100	100
2.02615e-15	3.94996e-15	100	100
1.85097e-15	3.45378e-15	100	100
1.78043e-15	3.39598e-15	100	100
1.77149e-15	3.16882e-15	100	100
1.22884e-15	2.99235e-15	100	100
1.15518e-15	2.95893e-15	100	100
1.02316e-15	2.78475e-15	100	100
1.01658e-15	2.32424e-15	100	100
7.74811e-16	1.93863e-15	100	100
5.70256e-16	1.90086e-15	100	100
4.51762e-15	1.64723e-15	100	100
4.50667e-15	1.16473e-15	100	100
4.48418e-15	1.08046e-15	100	100
4.24917e-15	7.64507e-16	100	100
3.93729e-15	6.10191e-16	100	100
3.46843e-15	4.5584e-16	100	100
3.16287e-15	1.82912e-16	100	100
2.79131e-15	5.30874e-15	100	100
2.73981e-15	5.25532e-15	100	100
2.68793e-15	4.55658e-15	100	100
2.04896e-15	4.10944e-15	100	100
1.76522e-15	4.04297e-15	100	100
1.72331e-15	3.83043e-15	100	100
1.59987e-15	3.40934e-15	100	100
1.32851e-15	3.38294e-15	100	100
8.51939e-16	3.33133e-15	100	100
7.71364e-16	3.17229e-15	100	100
6.89742e-16	3.05453e-15	100	100
4.64301e-16	2.24012e-15	100	100
1.97346e-16	1.97335e-15	100	100
	1.78627e-15	100	100
	1.64011e-15	100	100
	1.47868e-15	100	100
	1.23996e-15	100	100
	1.12647e-15	100	100
	9.34868e-16	100	100
	7.23884e-16	100	100
	7.06238e-16	100	100
	3.70272e-16	100	100
