# Supplementary material for: Unveiling metabolic pathways involved in the extreme desiccation tolerance of an Atacama cyanobacterium
Source: Sci Rep. 2023 Sep 22;13:15767. doi: 10.1038/s41598-023-41879-8 (PMC10516996; doi:10.1038/s41598-023-41879-8)
Supplement: Supplementary file 7 — Supplementary File S7. [file 41598_2023_41879_MOESM7_ESM.xlsx]

## Sheet: allPCs_un default node
id	name	numPCs	PCs	shared name	pathway
rxn04159_c0	rxn04159_c0	1	1	rxn04159_c0	Porphyrin and chlorophyll metabolism
rxn04162_c0	rxn04162_c0	1	1	rxn04162_c0	Porphyrin and chlorophyll metabolism
rxn02716_c0	rxn02716_c0	1	1	rxn02716_c0	Porphyrin and chlorophyll metabolism
rxn04705_c0	rxn04705_c0	1	1	rxn04705_c0	Porphyrin and chlorophyll metabolism
rxn00278_c0	rxn00278_c0	1	2	rxn00278_c0	Alanine, aspartate and glutamate metabolism
rxn00903_c0	rxn00903_c0	1	2	rxn00903_c0	Cysteine and methionine metabolism
rxn00904_c0	rxn00904_c0	1	2	rxn00904_c0	Valine, leucine and isoleucine biosynthesis
rxn01132_c0	rxn01132_c0	1	3	rxn01132_c0	Starch and sucrose metabolism
rxn01134_c0	rxn01134_c0	1	3	rxn01134_c0	Starch and sucrose metabolism
rxn01966_c0	rxn01966_c0	1	3	rxn01966_c0	Starch and sucrose metabolism
rxn01211_c0	rxn01211_c0	1	4	rxn01211_c0	One carbon pool by folate
rxn03004_c0	rxn03004_c0	1	4	rxn03004_c0	Purine metabolism
rxn03005_c0	rxn03005_c0	1	4	rxn03005_c0	One carbon pool by folate
rxn08127_c0	rxn08127_c0	1	5	rxn08127_c0	Starch and sucrose metabolism
rxn08941_c0	rxn08941_c0	1	5	rxn08941_c0	Starch and sucrose metabolism
rxn00611_c0	rxn00611_c0	1	6	rxn00611_c0	Glycerophospholipid metabolism
rxn00612_c0	rxn00612_c0	1	6	rxn00612_c0	Glycerophospholipid metabolism
rxn10052_c0	rxn10052_c0	1	7	rxn10052_c0	Purine metabolism
rxn00097_c0	rxn00097_c0	1	7	rxn00097_c0	Purine metabolism
rxn00929_c0	rxn00929_c0	1	8	rxn00929_c0	Arginine and proline metabolism
rxn00931_c0	rxn00931_c0	1	8	rxn00931_c0	Arginine and proline metabolism
rxn01280_c0	rxn01280_c0	1	9	rxn01280_c0	Glyoxylate and dicarboxylate metabolism
rxn01281_c0	rxn01281_c0	1	9	rxn01281_c0	Glyoxylate and dicarboxylate metabolism
rxn01301_c0	rxn01301_c0	1	10	rxn01301_c0	Glycine, serine and threonine metabolism
rxn01302_c0	rxn01302_c0	1	10	rxn01302_c0	Glycine, serine and threonine metabolism
rxn04792_c0	rxn04792_c0	1	11	rxn04792_c0	Methane metabolism
rxn04938_c0	rxn04938_c0	1	11	rxn04938_c0	Methane metabolism
rxn01706_c0	rxn01706_c0	1	12	rxn01706_c0	Pyrimidine metabolism
rxn01705_c0	rxn01705_c0	1	13	rxn01705_c0	Pyrimidine metabolism
rxn01128_c0	rxn01128_c0	1	14	rxn01128_c0	Pyrimidine metabolism
rxn09562_c0	rxn09562_c0	1	15	rxn09562_c0	Purine metabolism
rxn00239_c0	rxn00239_c0	1	15	rxn00239_c0	Purine metabolism
rxn39451__DASH__c0_c0	rxn39451__DASH__c0_c0	1	16	rxn39451_c0	Monobactam biosynthesis
rxn01370_c0	rxn01370_c0	1	17	rxn01370_c0	Pyrimidine metabolism
rxn00712_c0	rxn00712_c0	1	17	rxn00712_c0	Pyrimidine metabolism
rxn00085_c0	rxn00085_c0	1	18	rxn00085_c0	Alanine, aspartate and glutamate metabolism
rxn12822_c0	rxn12822_c0	1	18	rxn12822_c0	Glyoxylate and dicarboxylate metabolism
rxn01679_c0	rxn01679_c0	1	19	rxn01679_c0	Pyrimidine metabolism
rxn00839_c0	rxn00839_c0	1	20	rxn00839_c0	Purine metabolism
rxn01353_c0	rxn01353_c0	1	21	rxn01353_c0	Purine metabolism
R543	R543	1	22	R543	photosynthesis
rxn01445_c0	rxn01445_c0	1	23	rxn01445_c0	Purine metabolism
rxn01509_c0	rxn01509_c0	1	23	rxn01509_c0	Purine metabolism
rxn01352_c0	rxn01352_c0	1	23	rxn01352_c0	Purine metabolism
R0045	R0045	1	24	R0045	photosynthesis
R0046	R0046	1	24	R0046	photosynthesis
R0048	R0048	1	24	R0048	photosynthesis
R0047	R0047	1	24	R0047	photosynthesis
R048	R048	1	24	R048	Oxidative phosphorylation
rxn00182_c0	rxn00182_c0	1	25	rxn00182_c0	Arginine biosynthesis
rxn00840_c0	rxn00840_c0	1	26	rxn00840_c0	Purine metabolism
rxn01644_c0	rxn01644_c0	1	27	rxn01644_c0	Lysine biosynthesis
rxn02929_c0	rxn02929_c0	1	27	rxn02929_c0	Lysine biosynthesis
rxn40037__DASH__c0_c0	rxn40037__DASH__c0_c0	1	27	rxn40037_c0	Monobactam biosynthesis
rxn26127_c0	rxn26127_c0	1	28	rxn26127_c0	Starch and sucrose metabolism
rxn08126_c0	rxn08126_c0	1	28	rxn08126_c0	Starch and sucrose metabolism
rxn05740_c0	rxn05740_c0	1	29	rxn05740_c0
rxn00695_c0	rxn00695_c0	1	29	rxn00695_c0	Starch and sucrose metabolism
rxn08615_c0	rxn08615_c0	1	29	rxn08615_c0	Starch and sucrose metabolism
rxn00785_c0	rxn00785_c0	1	30	rxn00785_c0	Carbon fixation in photosynthetic organisms
rxn00548_c0	rxn00548_c0	1	30	rxn00548_c0	Carbon fixation in photosynthetic organisms
rxn01187_c0	rxn01187_c0	1	30	rxn01187_c0	Pentose phosphate pathway
rxn00781_c0	rxn00781_c0	1	31	rxn00781_c0	Glycolysis / Gluconeogenesis
rxn00782_c0	rxn00782_c0	1	31	rxn00782_c0	Glycolysis / Gluconeogenesi
rxn10484_c0	rxn10484_c0	1	32	rxn10484_c0	Lysine biosynthesis
rxn01974_c0	rxn01974_c0	1	32	rxn01974_c0	Lysine biosynthesis
rxn07441_c0	rxn07441_c0	1	32	rxn07441_c0	Lysine biosynthesis
rxn05289_c0	rxn05289_c0	1	33	rxn05289_c0	Pyrimidine metabolism
R0036	R0036	1	33	R0036	photosynthesis
rxn00411_c0	rxn00411_c0	1	34	rxn00411_c0	Glycolysis / Gluconeogenesis
rxn00409_c0	rxn00409_c0	1	34	rxn00409_c0	Pyrimidine metabolism
rxn01674_c0	rxn01674_c0	1	35	rxn01674_c0	Pyrimidine metabolism
rxn00184_c0	rxn00184_c0	1	36	rxn00184_c0	Arginine biosynthesis
rxn00148_c0	rxn00148_c0	1	37	rxn00148_c0	Glycolysis / Gluconeogenesis
rxn00083_c0	rxn00083_c0	1	38	rxn00083_c0	Nicotinate and nicotinamide metabolism
rxn10060_c0	rxn10060_c0	1	39	rxn10060_c0	Nicotinate and nicotinamide metabolism
rxn00077_c0	rxn00077_c0	1	39	rxn00077_c0	Nicotinate and nicotinamide metabolism
rxn00117_c0	rxn00117_c0	1	40	rxn00117_c0	Pyrimidine metabolism
rxn00460_c0	rxn00460_c0	1	40	rxn00460_c0	Glycolysis / Gluconeogenesis
rxn01515_c0	rxn01515_c0	1	41	rxn01515_c0	Pyrimidine metabolism
rxn01512_c0	rxn01512_c0	1	41	rxn01512_c0	Pyrimidine metabolism
rxn01678_c0	rxn01678_c0	2	12,19	rxn01678_c0	Pyrimidine metabolism
rxn01510_c0	rxn01510_c0	3	13,12,14	rxn01510_c0	Pyrimidine metabolism
rxn01673_c0	rxn01673_c0	2	13,35	rxn01673_c0	Pyrimidine metabolism
rxn39452__DASH__c0_c0	rxn39452__DASH__c0_c0	2	16,27	rxn39452_c0	Monobactam biosynthesis
rxn01354_c0	rxn01354_c0	3	21,17,23	rxn01354_c0	Purine metabolism
rxn00189_c0	rxn00189_c0	4	25,36,2,32	rxn00189_c0	Arginine biosynthesis
rxn01129_c0	rxn01129_c0	2	26,14	rxn01129_c0	Pyrimidine metabolism
rxn08942_c0	rxn08942_c0	2	28,5	rxn08942_c0	Starch and sucrose metabolism
rxn09176_c0	rxn09176_c0	2	29,23	rxn09176_c0	Oxidative phosphorylation
rxn08128_c0	rxn08128_c0	2	5,28	rxn08128_c0	Starch and sucrose metabolism
rxn00104_c0	rxn00104_c0	2	7,23	rxn00104_c0	Oxidative phosphorylation

## Sheet: Pathways
PC#	Multiple pathways?
1	No
2	Yes
3	No
4	Yes
5	No
6	No
7	No
8	No
9	No
10	No
11	No
12	No
13	No
14	No
15	No
16	No
17	No
18	Yes
19	No
20	Single rxn
21	No
22	Single rxn
23	No
24	No
25	No
26	Yes
27	No
28	No
29	Yes
30	Yes
31	No
32	Yes
33	Yes
34	Yes
35	Single rxn
36	Single rxn
37	Single rxn
38	Single rxn
39	No
40	Yes
41	No
