# Supplementary material for: Unveiling metabolic pathways involved in the extreme desiccation tolerance of an Atacama cyanobacterium
Source: Sci Rep. 2023 Sep 22;13:15767. doi: 10.1038/s41598-023-41879-8 (PMC10516996; doi:10.1038/s41598-023-41879-8)
Supplement: Supplementary file 8 — Supplementary File S8. [file 41598_2023_41879_MOESM8_ESM.xlsx]

## Sheet: allPCs_con default node
PCs	shared name	pathway
1	rxn09188_c0	Arginine and proline metabolism
1	rxn04159_c0	Porphyrin and chlorophyll metabolism
1	rxn04162_c0	Porphyrin and chlorophyll metabolism
1	rxn01354_c0	Purine metabolism
2	rxn00278_c0	Alanine, aspartate and glutamate metabolism
2	rxn00691_c0	Glyoxylate and dicarboxylate metabolism
2	rxn00800_c0	Purine metabolism
3	rxn00171_c0	Benzoate degradation
3	rxn00851_c0	D-Amino acid metabolism
3	rxn00301_c0	Purine metabolism
4	rxn00772_c0	Pentose phosphate pathway
4	rxn05209_c0	Potassium transport
4	rxn00412_c0	Pyrimidine metabolism
5	rxn00223_c0	Pentose and glucuronate interconversions
5	rxn08127_c0	Starch and sucrose metabolism
6	rxn01510_c0	Pyrimidine metabolism
6	rxn08128_c0	Starch and sucrose metabolism
7	rxn00611_c0	Glycerophospholipid metabolism
7	rxn00216_c0	Glycolysis / Gluconeogenesis
8	rxn02380_c0	Glycolysis / Gluconeogenesis
8	rxn08941_c0	Starch and sucrose metabolism
9	rxn01345_c0	Carbon fixation in photosynthetic organisms
9	rxn00102_c0	Nitrogen metabolism
10	rxn12822_c0	Glyoxylate and dicarboxylate metabolism
10	rxn03004_c0	Purine metabolism
11	rxn00182_c0	Arginine biosynthesis
11	rxn04792_c0	Methane metabolism
12	rxn01370_c0	Pyrimidine metabolism
13	rxn07466_c0	D-Ala-D-Ala dipeptidase
13	rxn00022_c0	Starch and sucrose metabolism
14	rxn11676_c0	glycine/sarcosine/betaine reductase
14	rxn05937_c0	Photosynthesis
15	rxn09176_c0	Oxidative phosphorylation
16	rxn01108_c0	Pentose phosphate pathway
17	rxn01128_c0	Pyrimidine metabolism
18	rxn08020_c0	Fatty acid degradation
18	rxn05150_c0	zinc transport via ABC system
19	rxn00915_c0	Purine metabolism
20	rxn01211_c0	One carbon pool by folate
21	rxn00085_c0	Alanine, aspartate and glutamate metabolism
22	R0012	photosynthesis
23	rxn09295_c0	Nicotinate and nicotinamide metabolism
23	rxn00917_c0	Purine metabolism
23	rxn01445_c0	Purine metabolism
24	R0009	photosynthesis
24	R0010	photosynthesis
24	R0011	photosynthesis
24	rxn10348_c0	Starch and sucrose metabolism
25	rxn01111_c0	Carbon fixation in photosynthetic organisms
26	rxn00612_c0	Glycerophospholipid metabolism
27	rxn01644_c0	Lysine biosynthesis
27	rxn03005_c0	One carbon pool by folate
27	rxn09562_c0	Purine metabolism
28	rxn00063_c0	Purine metabolism
28	rxn01966_c0	Starch and sucrose metabolism
29	rxn08798_c0	Glycerophospholipid metabolism
29	rxn00077_c0	Nicotinate and nicotinamide metabolism
29	rxn05740_c0
30	rxn00105_c0	Nicotinate and nicotinamide metabolism
30	rxn00239_c0	Purine metabolism
30	rxn01129_c0	Pyrimidine metabolism
31	rxn00692_c0	Glycine, serine and threonine metabolism
31	rxn10484_c0	Lysine biosynthesis
31	rxn00407_c0	Pyrimidine metabolism
32	rxn05312_c0	Inorganic phosphate transporter
32	rxn00001_c0	Oxidative phosphorylation
33	EX_cpd00009_e0	Phosphate exchange
33	rxn09296_c0
34	rxn02373_c0	Arginine and proline metabolism
34	rxn00304_c0	Purine metabolism
35	rxn00777_c0	Pentose phosphate pathway
35	rxn01674_c0	Pyrimidine metabolism
36	rxn05516_c0	Cd2+-exporting ATPase
37	rxn01301_c0	Glycine, serine and threonine metabolism
38	rxn00183_c0	Arginine and proline metabolism
39	rxn00260_c0	Arginine biosynthesis
39	rxn00269_c0	Glycine, serine and threonine metabolism
40	rxn10481_c0	Copper transport
40	rxn00117_c0	Pyrimidine metabolism
41	rxn01515_c0	Pyrimidine metabolism
41	rxn01673_c0	Pyrimidine metabolism
15,17	rxn39451_c0	Monobactam biosynthesis
15,19	rxn01678_c0	Pyrimidine metabolism
16,27	rxn01653_c0	One carbon pool by folate
17,18	rxn00840_c0	Purine metabolism
25,36,2,31	rxn06493_c0	Glycine, serine and threonine metabolism
26,12,23	rxn00781_c0	Glycolysis / Gluconeogenesis
28,5	rxn08942_c0	Starch and sucrose metabolism
29,23	rxn04783_c0	Purine metabolism
5,28	rxn08762_c0	Oxidative phosphorylation
9,23	rxn01109_c0	Pentose phosphate pathway

## Sheet: Pathways
PC#	Multiple pathways?
1	Yes
2	Yes
3	Yes
4	Yes
5	Yes
6	Yes
7	Yes
8	Yes
9	Yes
10	Yes
11	Yes
12	Yes
13	Yes
14	Yes
15	Yes
16	Yes
17	Yes
18	Yes
19	Yes
20	Yes
21	Yes
22	Yes
23	No
24	Yes
25	Yes
26	Yes
27	Yes
28	Yes
29	Yes
30	Yes
31	Yes
32	Yes
33	Yes
34	Yes
35	Yes
36	Yes
37	Yes
38	Yes
39	Yes
40	Yes
41	No
