# Supplementary material for: Unveiling metabolic pathways involved in the extreme desiccation tolerance of an Atacama cyanobacterium
Source: Sci Rep. 2023 Sep 22;13:15767. doi: 10.1038/s41598-023-41879-8 (PMC10516996; doi:10.1038/s41598-023-41879-8)
Supplement: Supplementary file 9 — Supplementary File S9. [file 41598_2023_41879_MOESM9_ESM.xlsx]

## Sheet: supplemental_file_LM
id	meanCon	meanUn	numPCs_con	numPCs_un	PCs_con	PCs_un	stdCon	stdUn	pathway	type	pvalue
rxn01281		7.50243		1		9		494.088	Glyoxylate and dicarboxylate metabolism	un	0.997356
rxn01280		-7.50329		1		9		494.088	Glyoxylate and dicarboxylate metabolism	un	0.99737
rxn01705	-123.458	-122.469	1	1	17	13	488.703	488.937	Pyrimidine metabolism	both	0.998859
rxn01510	105.645	103.694	1	1	26	13	504.181	504.472	Pyrimidine metabolism	both	0.997818
rxn01673		-320.689		1		13		456.105	Pyrimidine metabolism	un	0.997561
R543	302.955	286.731	1	1	22	22	476.557	482.504	Photosynthesis	both	0.980914
R048	11.1239	58.9146	1	1	24	24	0.27256	0.969313	Oxidative phosphorylation	both	0
R0048	500	500	1	1	24	24	215.554	215.554	Photosynthesis	both	1
R0047	500	500	1	1	24	24	215.554	215.554	Photosynthesis	both	1
R0046		500		1		24		215.554	Photosynthesis	un	1
R0045		500		1		24		215.554	Photosynthesis	un	1
rxn05289	-545.37	-544.053	1	1	33	33	246.492	246.893	Pyrimidine metabolism	both	0.996988
R0036		546.879		1		33		246.891	Photosynthesis	un	0.990444
rxn00411		403.861		1		34		236.966	Glycolysis / Gluconeogenesis	un	0.999553
rxn00409		404.863		1		34		236.961	Purine metabolism	un	0.997643
rxn10060	301.118	300.691	1	1	39	39	184.616	184.402	Nicotinate and nicotinamide metabolism	both	0.998693
rxn00077	-301.129	-300.688	1	1	39	39	184.616	184.402	Nicotinate and nicotinamide metabolism	both	0.998652
rxn01515	219.918	219.919	1	1	41	41	177.924	177.897	Pyrimidine metabolism	both	0.999996
rxn01512	734.991	735.363	1	1	41	41	199.528	199.338	Pyrimidine metabolism	both	0.998949
rxn01128	-78.5372		1		17		510.231		Pyrimidine metabolism	con	0.999081
rxn01129	-151.588		1		18		504.26		Pyrimidine metabolism	con	0.99904
rxn00712	309.652		1		18		223.474		Pyrimidine metabolism	con	0.999861
DM_cpd15302	0.0632478		1		24		0.0352776		Demand	con	0.201054
rxn01354	-159.23		1		26		468.635		Purine metabolism	con	0.998922
R0037	0.320387		1		33		0.275463		Photosynthesis	con	0.432304
rxn00304	403.567		1		34		236.784		Purine metabolism	con	0.999013
rxn00237	403.98		1		34		236.844		Purine metabolism	con	0.996189
rxn00840	-311.696		2		18,17		451.076		Purine metabolism	con	0.998333
